# Supplementary material for: Comprehensive transcriptomic profiling reveals tissue-specific molecular signatures and dysregulated pathways in human diabetic foot ulcers
Source: Front Endocrinol (Lausanne). 2025 Nov 3;16:1669205. doi: 10.3389/fendo.2025.1669205 (PMC12620202; doi:10.3389/fendo.2025.1669205)
Supplement: Supplementary file 4 [file DataSheet4.xlsx]

## Sheet: DE_skin
ensembl_ID	symbol	DFU-CTRL_log2FC	DFU-CTRL_adjPval	Regulation	CS1	CS2	CS3	CS4	CS5	CS6	CS7	CS8	DFS1	DFS2	DFS3	DFS4	DFS5	DFS6	DFS7	DFS8
ENSG00000171711	DEFB4A ENSG00000171711	14.3832	7.64697e-25	Up	2	2	2	2	2	2	2.56108	2	10.3623	8.36583	14.3121	5.5091	12.9378	11.3164	10.6437	14.0134
ENSG00000163209	SPRR3	14.0446	1.52439e-36	Up	2.5668	2	2	2	2	2	2	2	10.6713	5.84603	13.4672	9.86474	12.658	13.5483	11.4765	12.2157
ENSG00000241794	SPRR2A	12.9165	3.98267e-82	Up	3.54841	4.15623	2	2.93335	3.91859	3.32747	5.02335	3.01114	16.5803	11.0885	16.1593	14.3024	16.5436	16.3665	15.5572	17.2734
ENSG00000185962	LCE3A	12.2462	5.97657e-51	Up	2	2.57911	2.60689	2	2.30066	2	2.56108	2	12.2441	9.50608	11.8156	10.3271	9.84486	13.4427	12.6571	12.071
ENSG00000153802	TMPRSS11D	11.4617	1.09036e-40	Up	2	2	2	2	2.54934	3.00462	3.53679	2	11.5032	9.30917	12.3064	9.38513	12.15	12.2381	11.9872	13.922
ENSG00000170465	KRT6C	11.4054	1.73525e-143	Up	7.87056	6.09192	3.85394	7.61433	8.13982	6.77707	7.8941	6.92836	18.497	17.6844	19.1905	18.1472	18.6583	18.4455	18.782	19.3158
ENSG00000244094	SPRR2F	11.0599	1.51234e-22	Up	2	2	2	2	2	2	2.30764	3.01114	11.1746	4.44893	9.52962	5.35847	11.364	11.3954	10.0099	10.0998
ENSG00000184330	S100A7A	10.6507	8.74559e-25	Up	2	2	2	2.54087	2	3.59112	4.26393	2	12.4691	10.0239	10.5971	7.3482	11.3474	13.4562	11.3985	13.9155
ENSG00000124102	PI3	10.541	9.82129e-63	Up	3.28908	7.82817	5.05686	6.1562	5.65369	7.91596	6.25279	5.87866	17.3471	15.2791	17.6392	14.0519	16.6301	17.5197	15.9992	18.2646
ENSG00000229035	SPRR2C	10.1324	3.82611e-18	Up	2	2	2	2	2	2	2	2	5.46632	3.87817	7.89584	3.97636	9.0519	8.81131	7.48333	7.41221
ENSG00000227300	KRT16P2	10.1298	3.83048e-11	Up	2	2	2	2	2	2	2	3.4736	8.35137	4.79636	6.63455	5.72153	9.0263	8.98529	11.0627	12.0501
ENSG00000197915	HRNR	10.1066	2.4541e-33	Up	2	3.16016	3.03276	3.37406	2.94624	4.59265	3.41348	3.9232	9.90126	12.7428	14.0254	11.6629	10.4466	14.9799	10.343	7.83459
ENSG00000196805	SPRR2B	10.096	5.80434e-40	Up	2.97267	2.57911	2	4.28281	2.54934	4.00692	4.63902	2	13.4388	9.05388	13.0476	10.3915	13.5684	12.7856	12.6092	13.8489
ENSG00000136694	IL36A	9.84137	0.000177307	Up	2	2	2	2	2	2	2	2	2	2	6.6862	2	7.19039	8.84301	7.76959	8.67791
ENSG00000188293	IGFL1	9.46823	2.76734e-19	Up	2.5668	2	2	2	3.25717	5.00807	4.03207	2.81691	9.17014	9.26244	13.0692	14.1879	8.02302	12.0584	11.563	7.5336
ENSG00000166670	MMP10	9.4502	6.72487e-19	Up	2.97267	2.57911	2	2	2	2.58804	4.11357	2	12.7203	6.78723	8.51616	4.20548	10.5065	11.6994	10.8222	10.0059
ENSG00000178172	SPINK6	9.41168	8.68384e-51	Up	2	4.44502	4.04887	4.58577	3.25717	2.58804	2.96402	3.82325	10.0279	13.5146	13.6617	11.9681	12.7017	10.4381	11.7625	12.9225
ENSG00000143556	S100A7	9.33372	2.22479e-27	Up	8.73323	6.26868	3.62848	5.87239	6.59521	10.9436	10.2527	5.41242	18.4105	16.7541	17.8057	15.9035	17.3424	18.2326	17.1976	20.0996
ENSG00000163202	LCE3D	9.32932	2.37488e-29	Up	4.41444	5.73857	2	5.84981	6.35499	8.48485	4.74512	4.60349	15.4015	11.8558	15.2606	13.8436	14.7105	15.6	15.0602	17.3885
ENSG00000185966	LCE3E	9.25973	1.72286e-40	Up	4.65389	4.15623	2	3.89883	4.08541	6.29415	3.53679	3.33529	12.9505	10.2848	13.5119	11.4806	13.2957	13.6318	13.5589	14.9492
ENSG00000186832	KRT16	9.2192	7.14303e-60	Up	10.0457	10.758	5.30604	11.1311	10.9316	12.4072	11.8937	11.3333	20.8981	19.4352	20.7176	20.1427	19.621	19.8983	20.0852	21.4013
ENSG00000187054	TMPRSS11A	9.17419	4.88411e-11	Up	2	2	2	2	2	2	2	2	4.35401	2.67327	7.69199	3.89112	3.73685	8.92276	3.99102	6.60652
ENSG00000196611	MMP1	9.01916	6.43009e-19	Up	6.25145	3.57323	7.95247	2.54087	2	3.59112	5.22017	4.01668	15.8722	13.4797	12.0051	8.67127	16.3855	13.6153	13.3185	13.5914
ENSG00000204909	SPINK9	8.84788	6.74154e-12	Up	2	2	2	2	2	2	2	2.3264	2.9365	10.7479	9.16119	6.98661	5.57139	4.09169	5.12688	5.81582
ENSG00000188373	C10orf99	8.84103	8.6463e-51	Up	4.76019	4.57029	2	4.53006	4.90456	6.29415	4.26393	3.5998	12.7308	12.1615	13.0525	12.4833	13.1216	12.4981	13.7971	14.9051
ENSG00000285972	CERNA2	8.82155	2.27784e-25	Up	2	2	2	2	2	3.59112	2	2	8.16183	7.84536	9.16726	7.44858	8.03448	9.13855	9.7376	9.37444
ENSG00000244057	LCE3C	8.79945	1.42437e-06	Up	2	2	2	4.06487	2	2.58804	2	2.5924	9.48547	2	10.3286	8.98073	11.3131	2.25328	3.31475	11.2676
ENSG00000181333	HEPHL1	8.72072	4.22243e-28	Up	2.97267	2.99121	2	3.60731	4.90456	5.13745	3.85381	2.5924	10.4422	7.57988	12.2057	8.55484	12.3408	12.4605	12.9896	13.3658
ENSG00000185873	TMPRSS11B	8.64092	7.33393e-07	Up	2	2	2	2	2	2	2	2	4.47752	2	8.45296	2	3.02639	7.08782	4.66796	5.76714
ENSG00000186474	KLK12	8.35683	4.86086e-17	Up	2	2.57911	2	3.24157	4.37038	2.58804	3.27865	3.33529	3.49966	5.8901	11.774	9.13468	11.4536	11.4886	6.74867	11.3359
ENSG00000162892	IL24	8.25901	2.82599e-15	Up	2	2	3.36116	2.29564	2	2	3.94569	2.5924	7.58003	9.41852	7.17011	3.60023	11.6344	9.71944	8.40262	9.88844
ENSG00000223617	LINC00370	8.10072	5.80092e-20	Up	2	2	2	2.54087	2.94624	2	2.56108	2	7.73039	5.75364	7.78966	6.77689	6.87066	10.0302	7.90468	6.9713
ENSG00000206073	SERPINB4	8.05795	2.0596e-15	Up	6.23311	2	5.86762	2	3.72992	7.31277	5.14464	2.5924	14.9726	10.4398	12.1136	10.4241	10.5747	13.5257	13.0725	14.6027
ENSG00000171401	KRT13	8.04583	9.42049e-13	Up	2	2.57911	2	2.93335	4.23492	3.32747	2.96402	4.26548	6.28585	3.99038	11.6624	6.08997	7.44339	12.0877	12.0027	5.00152
ENSG00000163216	SPRR2D	7.94442	1.97091e-20	Up	5.85546	5.44341	2	7.03737	5.98454	9.49701	6.8365	6.10837	15.4839	10.5504	15.2371	12.5976	15.3863	15.5027	14.6252	16.3325
ENSG00000057149	SERPINB3	7.9007	1.25031e-26	Up	4.12719	5.41028	3.03276	5.19965	4.99119	7.80347	8.08299	6.08697	13.2155	11.4253	14.9137	11.9684	12.9648	15.6167	14.5991	14.8388
ENSG00000277883	NLRP3P1	7.88657	1.02182e-11	Up	2	2	2	2	2	2	2	2	4.79498	3.13051	6.18591	4.46346	3.02639	6.29391	6.71638	5.6104
ENSG00000189410	SH2D5	7.74888	2.13662e-29	Up	3.54841	3.16016	2	2	3.25717	2	3.53679	2.5924	9.88601	9.00462	9.67091	5.77009	8.8495	9.65359	10.0149	10.4685
ENSG00000169469	SPRR1B	7.66563	6.22359e-30	Up	10.4318	8.94541	3.85394	10.0264	8.75865	11.8884	11.4562	10.9086	18.1064	15.8969	18.51	17.1895	18.0684	18.3386	18.2284	19.2598
ENSG00000163735	CXCL5	7.61729	2.17174e-12	Up	2	2.57911	4.13728	2	2.94624	2	2	4.47762	10.3723	10.0049	6.48705	4.34023	11.6377	10.154	8.74434	7.29692
ENSG00000149968	MMP3	7.54084	4.93329e-13	Up	5.70387	6.02784	2	2.54087	3.25717	4.91488	4.11357	7.27901	14.568	13.4022	9.3756	5.5091	13.7404	10.0606	9.52568	12.543
ENSG00000140519	RHCG	7.52101	1.46625e-16	Up	2	8.96835	4.75546	9.56633	7.20614	6.68128	6.82445	6.85432	13.2012	11.771	15.5041	12.1688	14.7224	15.2331	15.3722	17.1677
ENSG00000163207	IVL	7.49652	5.05334e-32	Up	7.13619	6.56807	3.03276	8.78946	8.30958	9.35346	7.2328	9.29118	15.899	14.6824	16.9942	14.0751	14.7041	15.6607	15.8522	15.8975
ENSG00000156282	CLDN17	7.38656	1.08866e-09	Up	2	2	2	2	4.08541	2	2.96402	2	6.04753	3.13051	8.33388	6.01136	10.4816	8.64145	8.7563	7.11438
ENSG00000198074	AKR1B10	7.37118	4.57014e-36	Up	6.40681	3.79478	2	4.88126	6.10599	6.43506	5.57695	5.30534	12.0126	12.9276	12.2772	11.533	12.0032	12.7613	13.3855	13.8936
ENSG00000255267	LINC02687	7.33948	2.77825e-08	Up	2	2	2	2	2	2	2	2	5.24083	4.73324	2	3.70385	3.8449	4.38461	5.39514	6.73863
ENSG00000176797	DEFB103A ENSG00000176797	7.3295	2.67103e-08	Up	2	2	2	2	2	2	2	2	6.0071	3.31424	4.29952	2	5.21651	4.38461	5.0251	6.22918
ENSG00000205420	KRT6A	7.31993	9.16019e-29	Up	10.0666	11.3634	4.96322	12.8214	11.8505	13.1115	13.5385	12.4685	19.1819	18.2695	20.4437	18.7281	19.5313	19.9197	19.9908	19.9272
ENSG00000250697	ENSG00000250697	7.29541	1.47604e-16	Up	2	2	2	2.54087	2	2.58804	2	2	6.61661	5.70513	6.03474	4.7803	6.84486	6.41566	6.40811	6.85965
ENSG00000169474	SPRR1A	7.22465	1.38479e-20	Up	8.70023	8.39621	2	9.94881	7.34421	10.1006	10.7111	10.4358	17.0445	14.1352	17.1012	15.3226	16.8654	16.6499	16.9059	17.7662
ENSG00000273225	FAM25BP	7.21252	1.31065e-12	Up	2	2	2	2.29564	2	2.32378	2	2	4.28806	5.26647	4.75136	4.40316	6.58925	5.01804	4.73397	6.94966
ENSG00000105427	CNFN	7.19282	1.0645e-31	Up	7.45385	9.40664	7.83182	9.03189	8.69554	10.7691	9.46475	8.78687	16.8358	13.0492	16.0137	14.0892	15.6031	15.8603	16.2363	18.2817
ENSG00000182585	EPGN	7.16548	1.68886e-18	Up	2	2.57911	2	4.96768	4.81239	5.50026	6.92946	4.71925	11.4448	11.4328	11.5107	10.9656	12.2178	11.652	12.1922	13.3764
ENSG00000159516	SPRR2G	7.08288	1.58419e-20	Up	7.28606	7.5526	2	8.31632	5.22367	9.68337	7.88253	7.78334	14.8513	13.5777	15.4666	15.1355	14.9001	16.4168	13.1118	13.8203
ENSG00000168703	WFDC12	7.05431	3.94005e-19	Up	7.91151	6.77742	2	6.00091	4.08541	7.96327	7.21444	4.47762	12.9891	11.5361	14.0123	12.9847	12.8993	14.5806	11.9529	15.2022
ENSG00000230088	KRT16P5	7.04593	8.44274e-11	Up	2	2	2	2	2	2	3.12989	2	5.58093	5.05048	7.78177	3.70385	5.50705	5.88923	7.19779	6.71316
ENSG00000227748	ENSG00000227748	7.02465	4.75011e-08	Up	2	2	2.60689	2	2	2	2	2	6.0071	2	4.68521	3.80052	5.85598	5.43128	6.68335	4.82252
ENSG00000236972	FABP5P1	7.02102	9.25044e-19	Up	2	2.57911	2	2	2	2	2.56108	2.5924	4.69672	6.38694	7.15797	5.72153	6.83179	7.38808	6.5614	6.81246
ENSG00000290657	ENSG00000290657	6.96413	9.47955e-08	Up	2	2	2	2	2	2	2	2	6.04753	2.37556	5.74118	2.53758	3.73685	3.72374	4.59879	4.91479
ENSG00000243137	PSG4	6.95304	5.529e-07	Up	2.78397	2.57911	2	2	2.54934	2.32378	2	2	7.48755	2	4.68521	2	7.70949	8.94316	5.58594	4.82252
ENSG00000109163	GNRHR	6.9282	4.58926e-13	Up	2	2	2.33512	2.29564	2	2	2	2	5.20553	4.79636	6.1123	5.90666	4.21076	5.9078	4.97138	3.92728
ENSG00000291000	ENSG00000291000	6.9244	8.85695e-11	Up	2	2.31842	2	2	2.30066	2	2.30764	2	4.53552	4.19159	7.21768	3.80052	4.8523	5.2394	4.85755	6.68723
ENSG00000224041	IGKV3D-15	6.91034	0.00263112	Up	2	2	2	2.29564	2	3.00462	2	2	2.54294	5.47374	2	8.41298	7.64369	4.38461	2	2
ENSG00000185479	KRT6B	6.89145	1.8908e-27	Up	8.88192	11.7327	5.96746	12.9113	12.0175	12.6555	13.5765	12.8436	19.0413	18.167	19.8857	18.9606	19.0605	19.3073	19.2084	19.6896
ENSG00000136688	IL36G	6.84826	9.91995e-20	Up	3.54841	4.84279	2	5.75579	5.45464	7.33991	5.73981	5.22927	10.497	10.5675	12.3494	10.456	11.4245	12.2522	12.2767	14.2669
ENSG00000286607	ENSG00000286607	6.84004	2.63032e-09	Up	2	2	2	2	2	2	2	2	3.61175	3.62358	6.13726	2.92833	4.36392	4.75645	4.97138	3.92728
ENSG00000291196	ENSG00000291196	6.79015	3.992e-07	Up	2	2	2	2	2.30066	2	2	2	4.28806	2.67327	4.68521	2	3.8449	5.53045	5.51262	6.22918
ENSG00000148798	INA	6.77594	5.14241e-10	Up	2	2	2	2	2	2	4.40008	2	8.32283	6.21282	8.92367	7.08586	7.00484	8.34032	7.80072	7.82273
ENSG00000287987	ENSG00000287987	6.64315	1.59616e-09	Up	2	2	2	2	2	2	2	2	4.41709	2.53208	4.38535	3.70385	4.95232	4.02523	4.85755	5.30412
ENSG00000244310	ENSG00000244310	6.48348	3.63413e-11	Up	2	2	2	2	2	2.58804	2	2.5924	4.21894	4.91486	5.89541	5.56522	6.58925	4.38461	5.0251	6.29933
ENSG00000145879	SPINK7	6.48158	1.10842e-20	Up	4.95184	6.82848	2	5.39943	6.3873	7.07503	5.83899	5.01944	8.15722	11.9802	13.6753	12.4887	11.557	12.2595	11.8797	12.7587
ENSG00000250313	LINC02229	6.46767	0.000306218	Up	2	2	2	2	2	2	2	2	3.24538	4.326	5.32954	2	3.02639	2.65602	2	6.07773
ENSG00000124875	CXCL6	6.4512	2.24551e-08	Up	2	3.31138	4.63916	2.93335	2	2	2	2	9.78502	7.96693	5.04305	4.57698	9.99753	8.11919	6.82637	6.36622
ENSG00000070729	CNGB1	6.43284	9.45067e-22	Up	2.97267	2	3.62848	2	3.25717	3.00462	3.94569	4.18722	8.30627	7.4436	8.96607	6.98661	7.88429	8.82114	9.79863	10.4761
ENSG00000253154	ENSG00000253154	6.41831	1.1486e-09	Up	2	2.57911	2	2.93335	2	2	3.75568	2	7.54516	5.35298	5.32954	3.70385	5.29481	9.0368	7.8462	8.02259
ENSG00000251281	ENSG00000251281	6.39247	4.15549e-10	Up	2.5668	2	2	2	2	2	2	2.3264	4.74668	4.40911	4.00635	4.34023	5.50705	5.05182	4.44963	6.71316
ENSG00000153292	ADGRF1	6.37239	1.49376e-10	Up	2	2.99121	2	2.54087	2.54934	3.59112	2	2	7.71792	3.47719	7.96019	3.23549	8.15484	8.14289	5.51262	7.88108
ENSG00000167916	KRT24	6.35112	2.0878e-06	Up	2	2	2	2	2	2	2	2.3264	2	3.31424	5.32954	5.67129	5.21651	4.02523	3.99102	2.95193
ENSG00000169509	CRCT1	6.3347	9.15296e-16	Up	8.70689	9.46023	2.60689	9.38585	8.71795	10.9546	10.2368	10.008	16.2129	12.0382	15.6732	13.7861	15.3709	15.5703	15.3662	17.8568
ENSG00000253768	ENSG00000253768	6.32934	1.38882e-07	Up	2	2	2	2	2	2	2.56108	2.3264	2	5.8901	4.93335	5.45072	4.12763	4.67208	4.52614	6.19278
ENSG00000271573	ENSG00000271573	6.32009	1.13494e-10	Up	2	2.57911	2	2.54087	2.30066	4.1771	2.96402	2	5.96551	4.40911	6.99004	4.27443	7.33638	8.02028	8.24744	9.78527
ENSG00000204949	FAM83A-AS1	6.31557	6.91629e-11	Up	3.28908	2	2	2	2	2.58804	3.27865	4.41031	8.04188	5.84603	8.16214	4.7803	6.15784	9.59751	8.683	9.18825
ENSG00000203785	SPRR2E	6.31384	2.93184e-16	Up	7.82842	8.05945	2.60689	9.10759	6.06663	11.0357	9.61748	9.29352	15.6588	13.0699	15.8972	13.7328	15.8382	16.2725	14.8099	15.9763
ENSG00000179674	ARL14	6.26451	2.69813e-10	Up	2	2	2	2	2	3.17505	2	2	6.96153	4.44893	5.32954	4.68222	5.50705	5.55422	5.12688	6.15544
ENSG00000165474	GJB2	6.21999	1.14573e-26	Up	10.3437	10.5897	4.51267	11.3328	10.4757	10.9807	10.645	11.0066	16.2412	15.3421	17.2743	15.3235	16.1473	17.3362	17.2771	17.7306
ENSG00000132704	FCRL2	6.20094	0.00136572	Up	2	2	2	2	2	2	2	2.5924	2	5.4346	2	5.5091	6.31641	2	2.67359	4.24422
ENSG00000147689	FAM83A	6.18418	1.92666e-21	Up	5.90264	3.16016	4.04887	5.46032	5.36014	6.60875	7.52113	7.45632	12.5639	10.2751	13.0439	9.82076	11.356	13.1866	12.4057	13.1842
ENSG00000286418	ENSG00000286418	6.16684	1.27602e-05	Up	2	2.57911	2	2	2	2	2	2	4.14634	2.37556	4.8752	2	3.35353	5.08483	5.68937	5.66456
ENSG00000271134	IFITM3P9	6.15007	0.00346678	Up	2	2	2	2	2	2	2	2	4.79498	2	2	2.53758	2	5.29688	5.07689	3.92728
ENSG00000213606	AKR1B10P1	6.09647	8.90922e-06	Up	2	2	2	2	2	2	2	2	2	4.44893	4.38535	2.53758	3.62004	4.02523	4.52614	4.72394
ENSG00000257042	ENSG00000257042	6.08627	0.000695398	Up	2	2	2	2	2	2	2	2	2.7531	2	2	2.53758	4.28937	4.38461	4.97138	5.23421
ENSG00000261817	ENSG00000261817	6.07428	1.94736e-07	Up	2	2	2	2	2	2	2	2	2.54294	3.02906	4.81461	4.05685	4.28937	3.10532	4.44963	4.37991
ENSG00000232621	C4BPAP2	6.05344	3.52708e-06	Up	2	2	2	2	2.30066	2	2.30764	2	4.53552	2	4.11083	5.48021	5.25619	2.46866	4.91559	4.72394
ENSG00000171403	KRT9	6.03029	0.00011073	Up	4.65389	6.00583	2	6.09991	6.3873	10.1398	9.15644	9.07732	7.24838	17.0473	17.7679	13.6217	7.84579	13.0733	10.1985	9.59965
ENSG00000121552	CSTA	5.99661	5.76584e-41	Up	9.66277	11.0844	10.3978	10.3923	10.9998	12.3382	11.5792	10.5398	15.7318	16.1373	17.5272	16.0942	16.6612	16.9388	16.8809	18.5235
ENSG00000178690	DYNAP	5.99187	7.08797e-05	Up	2	2	2	2	2	2	2.96402	2	4.88697	2	6.65198	2.92833	5.36908	3.34215	3.99102	6.15544
ENSG00000234756	LINC02621	5.96773	2.21507e-10	Up	2	2.57911	2.60689	2	2	2	2	2	5.34181	4.19159	5.92437	4.57698	4.74481	4.75645	4.66796	5.81582
ENSG00000185306	C12orf56	5.96494	1.40478e-31	Up	3.76816	3.79478	2	2.54087	3.72992	3.81395	4.11357	4.18722	8.44136	8.63331	9.08307	7.68219	8.26106	8.6662	9.52101	10.4043
ENSG00000172350	ABCG4	5.94977	6.07056e-25	Up	3.28908	2.57911	3.62848	3.24157	3.25717	3.59112	2.96402	3.71584	6.97207	5.47374	9.30578	7.4854	7.49406	9.86074	9.05311	8.56141
ENSG00000233191	ENSG00000233191	5.92564	2.97925e-07	Up	2	2.57911	2	2	2	2	2	2.81691	4.21894	3.13051	6.4675	4.27443	4.62868	3.34215	6.97024	5.23421
ENSG00000137648	TMPRSS4	5.90814	8.48094e-14	Up	4.27796	3.57323	3.03276	4.58577	2.94624	6.98621	6.06067	4.92615	12.4872	7.85281	10.1284	7.55633	9.05471	12.002	10.9801	10.8897
ENSG00000235337	ENSG00000235337	5.90062	3.53528e-05	Up	2	2	2	2	2	2	2	2.3264	2.54294	3.13051	5.24022	4.95848	2.60261	4.48693	2	4.72394
ENSG00000183034	OTOP2	5.8994	1.00416e-07	Up	2	2	2	2.54087	2.54934	2	2	2	3.37811	3.93536	6.52536	5.53743	4.21076	5.48172	4.28325	3.92728
ENSG00000183668	PSG9	5.89277	0.000783045	Up	2	2	2	2.93335	2	2	2	2	4.69672	2	2.68125	2	5.74878	6.65424	5.47451	4.24422
ENSG00000224409	ENSG00000224409	5.86317	9.88129e-08	Up	2	2	2	2	2.54934	2	2	2	4.8417	3.02906	4.61588	3.80052	3.35353	3.88235	4.36883	5.66456
ENSG00000189090	FAM25G	5.81695	2.26045e-12	Up	2	3.16016	2	2.29564	2.7614	4.25521	3.41348	3.01114	5.7619	6.47638	8.08087	5.07901	9.59505	6.06494	7.91894	8.7857
ENSG00000134755	DSC2	5.80312	1.25056e-34	Up	7.63241	9.11178	9.13579	9.28216	9.51485	9.64942	10.2058	10.6276	14.4644	13.7698	15.5282	13.5636	15.3475	15.0268	16.1507	16.6466
ENSG00000255305	ENSG00000255305	5.8015	0.00746787	Up	2	2	2	2	2	2	2	2	2	4.82691	5.145	2	3.02639	2.46866	2	4.50393
ENSG00000283167	ENSG00000283167	5.78415	3.85675e-07	Up	2	2	2	2	3.91859	2	3.53679	2	6.43043	3.47719	7.96716	4.40316	7.27975	8.24863	7.4737	6.03725
ENSG00000136695	IL36RN	5.77854	4.13732e-14	Up	4.76019	6.71096	2	6.81064	7.47773	9.37985	8.04714	7.28841	12.5165	11.829	13.6475	11.7963	12.7927	13.7381	13.4683	14.5124
ENSG00000167759	KLK13	5.77732	7.70694e-11	Up	3.28908	6.47501	2	6.75096	5.89749	8.03699	7.27769	6.95221	12.2482	7.76481	13.229	8.01495	12.6006	13.4242	11.0449	13.0596
ENSG00000188100	FAM25A	5.77414	2.44193e-07	Up	2	2	2	2	2	3.46531	2	2	4.21894	4.66725	4.8752	4.05685	5.47378	5.77253	5.98876	7.33081
ENSG00000267073	ENSG00000267073	5.7713	1.86286e-07	Up	2	2	2	2	2	3.32747	2	2	5.40541	4.66725	6.61692	4.34023	4.28937	5.35215	3.75708	6.60652
ENSG00000289916	ENSG00000289916	5.77038	8.52025e-06	Up	2	2	2	2	2	2.58804	2	2	5.40541	3.87817	5.32954	2	3.8449	3.72374	4.09514	3.92728
ENSG00000229436	ENSG00000229436	5.75825	0.00364093	Up	2	2	2	2.29564	2	2	2	2	2.9365	2	5.74118	2	2	4.67208	4.66796	2.95193
ENSG00000147509	RGS20	5.75333	2.73451e-53	Up	4.20454	5.44341	3.85394	3.98424	4.1621	5.40066	4.26393	4.47762	9.92179	9.19816	10.6991	9.14622	9.59312	10.2544	9.96247	10.9509
ENSG00000231870	KRT17P3	5.73513	8.99928e-10	Up	2	2.57911	2	2	2.54934	2	2.56108	2	6.54782	5.22119	5.28557	5.03994	4.0394	4.02523	4.09514	6.49137
ENSG00000128422	KRT17	5.72049	1.00353e-16	Up	8.58563	12.9007	9.05299	13.8904	13.5848	14.4513	15.3353	14.5233	20.1227	18.0632	19.8051	19.0318	19.114	19.4387	19.43	20.6532
ENSG00000261553	ENSG00000261553	5.67444	0.000113626	Up	2	2	2	2	2	2	2	2	3.24538	2.37556	4.38535	2	3.62004	3.44742	4.79708	3.92728
ENSG00000092295	TGM1 ENSG00000092295	5.67084	1.48817e-24	Up	7.11631	8.03249	5.26739	8.24023	7.52931	9.82616	8.51287	7.84199	14.3047	11.1996	13.8478	12.4245	13.6328	14.0901	14.1499	14.9191
ENSG00000229054	RPS29P14	5.65562	0.000993822	Up	2	2	2	2	2	2	2	2	2	3.13051	3.8937	2	3.49293	4.98345	4.19226	3.5205
ENSG00000197641	SERPINB13	5.65144	5.21076e-12	Up	4.53913	7.09141	2	7.32615	6.87129	9.35789	9.0774	9.57859	12.8908	12.2533	14.235	12.5206	13.5963	14.1649	14.1659	14.9834
ENSG00000156234	CXCL13	5.64166	3.2033e-08	Up	3.76816	2.57911	4.04887	2.54087	3.72992	2	4.11357	4.18722	8.15722	13.3459	3.49087	7.91052	11.2414	6.22155	5.47451	5.23421
ENSG00000163220	S100A9	5.62628	1.6278e-09	Up	8.73974	11.7398	16.6477	11.5554	9.48344	12.9865	12.0123	9.69275	20.0759	18.1855	19.4177	18.146	18.8673	19.3375	19.1939	20.8992
ENSG00000159337	PLA2G4D	5.62183	2.8704e-15	Up	4.76019	4.37806	3.501	4.96768	5.65369	7.65289	6.8123	7.78998	11.2743	9.0779	12.2345	8.7246	11.7006	12.2651	12.7609	13.0153
ENSG00000224110	MTRF1LP2 ENSG00000224110	5.61187	0.000808422	Up	2	2	2	2	2	2	2.30764	2	2	4.04338	3.638	2	3.73685	4.58247	2.37575	5.43453
ENSG00000293047	ENSG00000293047	5.60249	9.4618e-05	Up	2	2	2	2.93335	2	2	2	2.3264	3.90367	4.28257	3.14212	2	4.95232	4.09169	3.75708	7.27967
ENSG00000234262	ENSG00000234262	5.57811	0.0020112	Up	2	2	2	2	2	2	2	2	2.9365	2.37556	2	2	4.21076	3.54552	4.66796	4.61812
ENSG00000111046	MYF6	5.56509	0.0291491	Up	2	2	2	2	2	2	2	2	5.13224	4.28257	2	4.46346	2	2.82182	2	2
ENSG00000249007	ENSG00000249007	5.55633	0.00264278	Up	2	2	2	3.24157	2	2	2	2	2.54294	2	4.8752	2	4.95232	3.63738	5.07689	7.44353
ENSG00000211970	IGHV4-61 ENSG00000211970	5.53896	0.0105825	Up	2	2	2	2.93335	2	2	2	2	2	4.48769	2	6.88004	5.43972	2	2.37575	2.95193
ENSG00000183479	TREX2	5.53303	6.31575e-28	Up	6.92389	6.28705	5.64447	6.48401	6.50975	6.86688	5.36033	6.98728	12.2172	8.7152	11.3263	9.93829	11.9922	11.6981	12.1845	13.4083
ENSG00000255704	ENSG00000255704	5.53092	0.0869476	None	2	2	2	2	2	2	2	2	2	2	4.29952	2	2	3.34215	2	5.6104
ENSG00000267056	ENSG00000267056	5.52445	0.0100095	Up	2	2	2	2	2	2	2	2	2	2	4.93335	2	3.8449	3.95556	3.13097	4.09444
ENSG00000229227	ENSG00000229227	5.51587	1.08367e-05	Up	2	2	2	2	2.54934	2	2	2	3.24538	3.47719	4.38535	4.34023	3.8449	4.15523	5.39514	2
ENSG00000211896	IGHG1 ENSG00000211896	5.50602	1.04414e-05	Up	8.89656	7.73089	9.19621	10.3437	7.25948	9.18408	7.97265	10.5642	8.51168	14.7818	6.86116	16.8581	16.2837	9.24094	7.05014	10.2927
ENSG00000166535	A2ML1	5.49814	5.55905e-13	Up	5.99262	8.18718	2	8.25749	8.03666	9.74896	7.95618	8.23622	12.3273	11.5259	14.074	11.9161	13.3204	14.2638	13.9895	14.8186
ENSG00000207296	RNU6-140P ENSG00000207296	5.48302	0.000232332	Up	2	2.31842	2	2	2	2.32378	2	2	5.37396	3.2253	2	2	4.62868	3.44742	3.75708	4.91479
ENSG00000275232	ENSG00000275232	5.47691	0.0129197	Up	2	2	2	2	2	2	2	2	4.8417	3.02906	4.20826	2	4.5669	2.25328	2	2
ENSG00000271369	ENSG00000271369	5.46623	4.90765e-07	Up	2	2	2	2.54087	2	2	2	2	3.71576	3.31424	4.81461	2.92833	4.28937	4.91168	3.87878	3.73818
ENSG00000115008	IL1A	5.45067	2.98207e-12	Up	3.95882	4.57029	2	2.93335	2.94624	3.81395	5.93179	3.33529	9.55723	6.76373	7.24089	6.31937	9.46139	10.1156	9.42687	10.3802
ENSG00000130829	DUSP9	5.44614	6.11152e-07	Up	2	3.31138	2	2.93335	2	2	2.96402	2	7.12157	3.87817	6.7523	2.53758	6.75076	6.49146	3.47773	7.15279
ENSG00000234964	FABP5P7	5.44301	1.81767e-32	Up	6.15731	4.57029	7.61034	4.83603	5.22367	5.17812	5.10533	4.54193	10.9631	11.0441	11.6402	11.0516	10.5796	11.0816	10.8165	11.6829
ENSG00000122852	SFTPA1	5.44274	0.00252144	Up	2	2	2	2	2	2	2	2	2.9365	2	2.68125	4.46346	3.35353	4.83615	3.47773	2
ENSG00000196754	S100A2	5.43249	1.70536e-25	Up	10.0152	11.1264	8.05249	10.6808	10.4766	11.5724	11.8416	10.207	17.43	16.0413	15.959	14.0096	15.5173	15.029	15.9265	17.2696
ENSG00000171246	NPTX1	5.43141	1.01417e-18	Up	3.54841	4.44502	3.85394	4.69114	5.39234	5.00807	3.94569	4.01668	7.82646	6.98305	10.4089	7.37984	10.1209	8.77638	11.3421	8.56141
ENSG00000115488	NEU2	5.42842	0.00010538	Up	2	2	2	2	2	3.32747	2.30764	2	4.97344	3.31424	6.61692	3.48859	3.02639	5.73143	6.84142	2
ENSG00000108417	KRT37 ENSG00000108417	5.41916	4.06329e-07	Up	2	2.99121	2	2.29564	2.94624	3.32747	3.85381	2	8.22047	2	7.93194	6.10897	5.25619	5.50629	8.24178	6.71316
ENSG00000183760	ACP7	5.41799	4.20077e-09	Up	3.13953	5.44341	2	5.95933	5.07292	7.32187	6.14061	7.15085	10.2852	6.56059	10.2377	8.45442	9.58535	11.0238	11.9482	13.4771
ENSG00000179059	ZFP42	5.4167	0.000127797	Up	2.5668	2	2	2	2.54934	2	2	3.01114	3.49966	2	4.00635	4.7803	2.60261	7.61969	3.47773	6.5501
ENSG00000281406	BLACAT1	5.41072	1.22237e-07	Up	2	3.79478	2	3.24157	3.91859	2	2	2.5924	6.33567	5.12613	8.29005	2.53758	6.25897	7.96816	7.89028	7.9698
ENSG00000177257	DEFB4B ENSG00000177257	5.39043	0.000421276	Up	2	2	2	2	2	2	2	2	2.9365	2.37556	3.638	2	3.94543	3.10532	4.79708	3.5205
ENSG00000148702	HABP2	5.38557	1.51984e-05	Up	2	2	2	2	2.54934	2	2	2	4.41709	5.17444	3.8937	2.53758	3.49293	3.22859	4.66796	2.55309
ENSG00000229526	KRT16P4 ENSG00000229526	5.37776	2.10868e-07	Up	2	2.57911	2	2	2	2.58804	2	2	4.28806	3.87817	4.8752	3.60023	5.21651	3.54552	5.65571	4.37991
ENSG00000182938	OTOP3	5.3777	1.29546e-09	Up	2	3.9868	2	3.24157	3.91859	2.58804	2	2	5.30893	6.11718	8.95207	7.01711	7.57474	7.41429	5.68937	7.29692
ENSG00000204296	TSBP1 ENSG00000204296	5.37136	0.0532942	None	2	2	2	2	2.30066	2	2	2	5.786	2	2	2	2	4.15523	2	3.92728
ENSG00000260673	ENSG00000260673	5.37122	2.57736e-10	Up	2	2	2	2.54087	2	3.59112	2.96402	2.5924	7.97009	6.06687	6.56269	6.10897	5.93146	6.46663	3.87878	5.08332
ENSG00000087494	PTHLH	5.3336	2.05354e-17	Up	7.0018	5.50747	2	5.48982	5.62688	5.56303	6.65786	5.01944	9.80579	9.15517	11.2625	9.62181	10.822	11.6392	11.5482	12.0703
ENSG00000155918	RAET1L	5.32267	1.29738e-19	Up	3.28908	2.99121	2	2.93335	3.91859	5.0956	3.94569	4.26548	7.81479	7.27659	9.51779	7.28278	8.22151	9.50604	8.64919	9.20205
ENSG00000289851	ENSG00000289851	5.30123	0.000271382	Up	2	2	2	2	2	2	2.56108	2	2.54294	3.2253	5.1934	2	3.19921	3.72374	3.62416	5.16074
ENSG00000171916	LGALS9C ENSG00000171916	5.28689	2.15957e-13	Up	3.54841	2.99121	5.22767	2.54087	4.55236	3.81395	3.53679	2	8.22047	6.74786	8.21584	6.218	7.87157	9.0473	8.8523	10.3537
ENSG00000074317	SNCB	5.28167	2.79885e-08	Up	4.65389	2	5.64447	2.93335	2	2.58804	2.56108	3.01114	9.40219	5.12613	8.37642	6.25259	7.2006	7.8241	9.48553	9.78221
ENSG00000224308	LINC01527	5.27754	1.41096e-05	Up	2	2	2	3.24157	2	2	2	2	4.35401	2.37556	3.49087	5.32635	5.13371	5.6006	5.81668	5.08332
ENSG00000164687	FABP5	5.2694	2.94628e-34	Up	12.7103	11.4882	13.8671	10.8722	11.2764	12.0187	12.0285	10.7355	17.1513	17.2031	17.7728	17.2295	16.8587	17.4451	17.51	18.3806
ENSG00000121742	GJB6	5.24901	1.2077e-10	Up	4.27796	10.104	3.03276	11.1805	11.0927	10.4015	10.1562	10.3248	14.5742	13.8607	15.7544	13.4836	14.6149	15.6883	16.1449	16.6138
ENSG00000183347	GBP6	5.24448	4.14494e-14	Up	5.19866	5.50747	2	4.4721	4.81239	5.25618	5.73981	4.18722	6.23424	7.23163	11.0375	8.8737	9.8252	10.5173	10.8578	10.1528
ENSG00000232682	ENSG00000232682	5.2285	0.00338055	Up	2	2	2	2	2	2	2	2.3264	2	3.13051	2	2.29369	2.60261	4.02523	5.39514	3.92728
ENSG00000175793	SFN	5.22637	1.144e-22	Up	11.4527	13.1416	9.09774	12.5058	13.0674	14.3169	13.4875	12.833	19.3185	17.4448	18.234	17.1853	17.3908	17.7881	17.9437	19.0127
ENSG00000186007	LEMD1	5.22182	4.79337e-10	Up	2	2.99121	2	3.37406	2.94624	2	2.56108	2	5.63499	6.11718	7.8208	5.22549	4.21076	5.08483	5.87635	7.15279
ENSG00000136327	NKX2-8	5.21871	0.0228793	Up	2	2	2	2	2	2	2	2	5.13224	2.67327	2	2	2.60261	2.82182	2	4.24422
ENSG00000128383	APOBEC3A ENSG00000128383	5.21748	4.0163e-09	Up	3.28908	5.98348	7.08522	5.93808	4.08541	7.11748	4.63902	5.34192	11.4354	9.33331	9.16119	2.53758	10.0422	10.8384	10.7769	13.0517
ENSG00000211893	IGHG2 ENSG00000211893	5.20198	6.50654e-05	Up	4.76019	8.21142	8.96211	9.17725	5.80486	9.79381	6.12104	9.0527	6.8402	14.8033	5.83568	13.8032	15.9418	9.41651	6.32489	8.96365
ENSG00000197191	CYSRT1	5.19636	1.01394e-21	Up	4.76019	6.5978	5.34369	6.70138	7.23305	8.68156	6.84846	6.66517	12.4701	10.009	12.4844	10.6838	11.928	12.1134	12.2571	13.2767
ENSG00000276430	FAM25C ENSG00000276430	5.18711	5.77902e-08	Up	2	4.50901	2	3.98424	4.81239	7.17889	5.29195	5.30534	6.19878	9.5422	10.2564	8.64872	11.6475	8.6662	8.6662	11.6746
ENSG00000243550	LINC01214	5.17438	1.45861e-11	Up	2	2.99121	2	2.54087	2.94624	4.25521	4.63902	3.1823	7.87219	5.76946	7.64055	7.02713	7.48574	7.87688	6.32489	9.54656
ENSG00000145700	ANKRD31	5.16157	2.0057e-12	Up	2	3.31138	2	4.96768	4.23492	3.00462	4.03207	2.5924	7.01347	7.00992	9.65371	6.58667	8.29002	8.33003	8.13589	8.44244
ENSG00000243225	ENSG00000243225	5.14894	0.0107513	Up	2	2	2	2	2.54934	2	2	2	4.88697	2	2.93001	2	2	2.97052	4.66796	5.08332
ENSG00000155269	GPR78	5.12923	5.64862e-06	Up	2	3.16016	2	3.24157	2.7614	4.39979	3.27865	2	5.87854	2	8.18027	4.68222	4.74481	8.31967	7.793	8.43467
ENSG00000186723	OR10H1	5.12213	0.0689006	None	2	2	2	2	2	2	2	2	4.21894	2	2	2	2	3.10532	2.37575	5.08332
ENSG00000140274	DUOXA2	5.12136	0.000257254	Up	2.97267	2	2	2.54087	2	2	2	2.5924	3.90367	2	6.44769	2	5.13371	5.26843	6.14249	5.55413
ENSG00000224650	IGHV3-74 ENSG00000224650	5.11729	0.0467285	Up	2	2	2	3.24157	2	2	3.27865	2.81691	2	5.47374	2	5.35847	8.70284	2.97052	2	2
ENSG00000248599	FLJ42969	5.11652	3.46298e-07	Up	2	3.57323	2	2.93335	2	2	2	2	3.90367	4.44893	6.8461	5.45072	4.74481	5.48172	6.64955	6.07773
ENSG00000259230	LINC02323	5.10868	6.75209e-14	Up	2.5668	2.57911	4.374	2.93335	3.11006	2	3.75568	3.01114	8.39119	6.5876	6.78425	4.95848	6.38961	7.59126	7.24382	8.94736
ENSG00000290827	ENSG00000290827	5.09898	2.05778e-05	Up	2.5668	2	2	2	2.94624	2	2	2	2.9365	3.99038	5.32954	2.53758	3.19921	5.87043	5.65571	5.3708
ENSG00000162398	LEXM	5.0909	4.71669e-06	Up	2	2	2	2	2.54934	2	3.53679	2	4.79498	2.67327	6.66919	4.68222	5.80338	4.83615	4.52614	6.49137
ENSG00000134757	DSG3	5.07101	3.66163e-16	Up	6.8774	9.64067	4.86307	10.0673	9.44751	10.3799	10.0592	10.0051	13.716	13.0856	15.0954	12.5552	14.5214	14.708	15.2951	15.6605
ENSG00000223872	ENSG00000223872	5.05889	0.00473639	Up	2.31106	2	2	2	2	2	2	2	3.98917	2	2.38047	2	2.60261	3.72374	5.07689	3.5205
ENSG00000211892	IGHG4 ENSG00000211892	5.04817	1.01602e-06	Up	5.37631	3.44824	5.22767	6.06112	2.54934	3.00462	5.93179	3.71584	5.63499	11.6159	4.20826	17.4426	10.3559	11.0842	3.47773	7.59066
ENSG00000116996	ZP4	5.04153	0.000639318	Up	2	2	2	2	2	3.00462	2	2	3.71576	2.91993	4.38535	2	4.21076	3.54552	5.87635	4.82252
ENSG00000236044	FABP5P2	5.01458	3.15983e-07	Up	2	2	3.36116	2	2.30066	2	2	2	4.53552	5.10135	5.37221	5.15411	3.94543	4.33059	3.99102	6.19278
ENSG00000134827	TCN1	5.00669	0.000677635	Up	2	5.15426	2	7.24196	6.3873	4.46698	3.53679	5.10707	12.4495	3.87817	8.34464	3.48859	4.74481	11.8292	7.72159	8.39517
ENSG00000288057	ENSG00000288057	4.97512	0.0282085	Up	2	2	2	2	2	2	2	2	2	2.91993	3.77151	3.23549	2	2.46866	4.85755	2
ENSG00000289172	ENSG00000289172	4.96409	0.00247265	Up	2	2	2	2	2	2	2	2	2.54294	2.67327	4.00635	2	4.50236	2.46866	3.13097	2.95193
ENSG00000157005	SST	4.96181	0.000546946	Up	2	2.57911	2	2	2	2	2	3.82325	6.19878	7.74095	2	5.03994	4.95232	3.54552	4.36883	4.24422
ENSG00000285820	ENSG00000285820	4.95797	5.70259e-07	Up	2	2.57911	2	2	2	2	2	3.4736	5.24083	3.99038	5.09493	3.70385	5.63297	4.75645	5.39514	6.52103
ENSG00000286739	ENSG00000286739	4.9574	0.00509261	Up	2	2	2	2	2.30066	2	2	2	3.37811	2.67327	5.04305	2	2	2.46866	2.92033	4.24422
ENSG00000286689	ENSG00000286689	4.95504	0.0764232	None	2	2	2	2	2	2	2	2	2	2	4.81461	2	3.02639	4.15523	2.67359	2
ENSG00000248458	ENSG00000248458	4.9548	0.00892269	Up	2.31106	2	2.33512	2	2	2	2	2	2	2.37556	2	3.70385	2	5.1171	5.0251	2.95193
ENSG00000129451	KLK10	4.93017	5.06954e-10	Up	4.20454	8.17244	2.60689	9.03439	8.32217	9.40363	9.04141	9.2388	11.8443	10.4368	14.47	11.5609	13.5012	14.3448	13.3518	13.9519
ENSG00000062038	CDH3	4.8931	2.48435e-12	Up	5.75619	9.43368	3.03276	9.35211	9.27046	9.52881	9.21992	9.24605	14.3855	12.0299	14.0683	11.6357	12.7564	14.0699	14.0287	14.8818
ENSG00000164746	C7orf57	4.89111	7.1975e-07	Up	3.28908	2	2	3.49539	2.54934	2.58804	3.94569	2	4.35401	4.36815	6.96238	2.92833	6.40734	6.60958	6.94259	8.64461
ENSG00000196344	ADH7	4.88593	2.03366e-13	Up	2	2.99121	2.60689	3.24157	4.08541	3.81395	4.11357	3.5998	4.21894	7.79989	8.66944	8.66165	8.00567	7.57973	6.1903	6.83625
ENSG00000132164	SLC6A11	4.87972	3.35936e-09	Up	2	4.44502	2	5.57488	5.82858	6.66707	4.63902	6.49694	8.87956	8.88813	11.0291	8.48383	9.03774	10.3269	11.1416	10.9413
ENSG00000237330	RNF223	4.87065	6.30224e-08	Up	2	3.9868	2	4.4721	5.15026	6.17863	5.57695	5.66429	8.98999	5.22119	10.0777	7.36411	8.46955	9.68218	9.80632	11.3556
ENSG00000141485	SLC13A5	4.85755	4.01434e-06	Up	2	2.57911	2.60689	2	3.39065	2	2	2.81691	3.98917	4.79636	6.18591	2.74614	3.49293	7.34104	6.71638	4.61812
ENSG00000261395	HSPE1P5	4.83988	0.0174329	Up	2	2	2	2	2	2	2	2.5924	2	2	3.49087	2	3.02639	3.63738	5.22195	4.24422
ENSG00000165799	RNASE7	4.83143	4.02925e-09	Up	5.03889	5.07192	2	6.17448	6.70181	8.55987	7.2328	6.21082	11.1603	8.17716	11.6232	8.4244	11.0704	12.7118	11.8177	12.2106
ENSG00000162572	SCNN1D	4.81758	9.04784e-10	Up	8.09536	7.32266	7.31106	7.30141	7.47773	6.63821	5.83899	7.35257	10.8717	6.81797	10.9512	6.69123	10.7595	12.0446	11.69	14.359
ENSG00000185275	CD24P4	4.81259	0.000948851	Up	2	2	2	2.54087	2	2	2	2	2.54294	3.02906	4.81461	2	3.02639	3.63738	4.36883	3.5205
ENSG00000268906	ENSG00000268906	4.81089	0.016046	Up	2	2	2	2	2	2	2.56108	2	2	2	4.20826	2	3.35353	4.79685	3.47773	4.24422
ENSG00000289524	ENSG00000289524	4.80777	1.62106e-11	Up	2	2.99121	2	2	3.25717	3.32747	3.53679	2	5.8097	4.59808	6.54415	6.03142	6.94539	6.64321	6.2814	7.17161
ENSG00000149573	MPZL2	4.78027	5.77251e-34	Up	8.56744	8.67603	7.40309	9.14284	8.87714	9.46449	9.51623	9.71209	13.1094	13.1073	13.8302	12.5397	12.9588	14.0071	14.4264	14.9607
ENSG00000283992	SLURP2	4.78003	3.07908e-12	Up	2	2.79983	2	2.54087	3.51283	3.17505	2.30764	2.81691	6.19878	3.81861	6.91987	5.53743	5.57139	7.00403	5.96147	6.9713
ENSG00000237870	ENSG00000237870	4.77396	0.00502221	Up	2	2	2	2.54087	2	2	2	2	2	3.87817	4.38535	3.09007	4.95232	2.82182	2.67359	2
ENSG00000262703	ENSG00000262703	4.75658	0.0938049	None	2	2	2	2	2	2	2	2	2	2	2.68125	2	3.8449	3.10532	4.66796	2
ENSG00000227879	PSPC1P1	4.73976	0.0145695	Up	2	2	2	2	2	2.32378	2	2.3264	2	2.91993	2	2	2.33254	3.10532	5.1752	4.72394
ENSG00000283283	ENSG00000283283	4.73537	4.31513e-08	Up	2.31106	3.44824	2	2.29564	4.55236	3.00462	3.75568	2	7.18637	5.80058	7.91761	3.23549	7.31775	8.25226	7.27741	6.26468
ENSG00000148826	NKX6-2	4.71466	0.00654218	Up	2	2	2	2	2.54934	2.58804	2	2.5924	2	2	4.54305	3.36758	3.8449	2	5.98876	5.9956
ENSG00000175874	CREG2	4.71148	1.25462e-09	Up	4.04546	2	4.04887	3.24157	4.08541	2	2	2.5924	7.05373	5.56718	8.13762	7.3482	5.47378	6.89659	8.18981	7.19019
ENSG00000289060	ENSG00000289060	4.70887	0.000512811	Up	2	2	2	2	2.30066	2.58804	2	2	2	4.79636	3.14212	2.53758	3.35353	4.02523	3.99102	4.50393
ENSG00000103044	HAS3	4.70751	3.27596e-10	Up	5.75619	6.26868	2	6.51304	6.85982	7.34884	6.65786	6.44744	10.5872	9.65823	10.9273	6.7408	8.98557	12.0298	11.8201	12.1749
ENSG00000100433	KCNK10	4.70412	4.77311e-10	Up	4.41444	3.57323	2	2.54087	2	4.00692	2.96402	3.01114	5.786	5.22119	7.68354	6.08997	6.45927	8.2005	8.56556	7.01365
ENSG00000159871	LYPD5	4.69777	3.52488e-17	Up	6.28745	7.9542	6.9206	8.36887	7.50006	9.71654	8.37506	8.54552	12.0423	10.0797	13.293	10.9353	13.1283	13.5217	13.3997	13.9122
ENSG00000188505	NCCRP1	4.68848	1.84646e-10	Up	7.74025	8.92503	4.04887	9.21749	9.14144	11.4133	10.3314	9.62014	13.6065	11.227	14.9313	12.8556	13.447	14.9659	14.2845	15.7415
ENSG00000228863	ENSG00000228863	4.68689	0.112147	None	2	2	2	2	2	2	2	2	2	4.85682	2	2	3.49293	2.25328	2	2.95193
ENSG00000228577	ENSG00000228577	4.68428	0.0278815	Up	2	2	2	2.29564	2	2	2	2	2	2.37556	4.00635	2	3.02639	2.46866	5.0251	2
ENSG00000196581	AJAP1	4.68291	4.80747e-16	Up	2.97267	4.79226	3.36116	4.4721	4.23492	4.46698	4.84395	3.33529	6.36795	6.96256	9.22369	5.90666	9.20422	9.02409	9.3761	8.53258
ENSG00000285736	ENSG00000285736	4.67697	0.000551499	Up	2	2	2	2	2	2	2.96402	2.3264	4.21894	2	3.32701	3.48859	4.99985	3.80522	4.19226	5.6104
ENSG00000143546	S100A8	4.67451	3.05129e-05	Up	9.38394	10.6984	14.4317	10.0074	8.9025	12.2344	11.4567	9.25567	20.024	18.4989	18.8513	18.0553	18.7294	18.7008	18.6841	20.8126
ENSG00000189051	RNF222	4.66736	9.38586e-07	Up	2.5668	4.30784	2	5.26936	2	7.29439	5.1829	4.92615	8.80192	6.67416	10.4127	7.75033	9.81693	10.0554	10.0924	10.6029
ENSG00000170298	LGALS9B	4.65831	4.3582e-08	Up	2	3.57323	6.06084	2.54087	2	5.0956	3.94569	3.82325	9.11414	7.74895	8.87998	6.25259	7.51874	8.29872	8.7916	9.82148
ENSG00000233221	ARHGEF4-AS1	4.65147	2.06628e-08	Up	2.5668	2.99121	2	2.93335	2	2	2	2	4.69672	3.62358	5.56846	4.68222	5.09045	4.75645	4.85755	6.22918
ENSG00000287235	ENSG00000287235	4.64113	3.41777e-07	Up	2	2.57911	2	2.93335	2.54934	2	2	2	4.88697	3.31424	5.95277	4.20548	3.62004	4.75645	4.66796	5.30412
ENSG00000232613	LINC02576	4.6408	0.052745	None	2	2	2	2.29564	2	2	2	2	2	3.2253	2	3.89112	4.8523	2	3.13097	2
ENSG00000244437	IGKV3-15 ENSG00000244437	4.63674	0.00601021	Up	2.5668	2.99121	2	3.60731	2.94624	5.29368	6.17898	5.10707	2.54294	8.73144	2	10.6322	10.5952	7.84833	2.92033	2
ENSG00000273132	ENSG00000273132	4.63567	5.17411e-05	Up	2.78397	2.99121	2	2	2.30066	4.00692	2	2	7.47278	2.80187	6.03474	3.70385	4.28937	6.14537	3.31475	7.33081
ENSG00000256288	LINC02617	4.62254	0.000691195	Up	2	2	2	2.54087	2.54934	2	3.41348	2	4.79498	2.37556	5.24022	4.7321	7.16976	2	3.75708	4.91479
ENSG00000227471	AKR1B15	4.62248	3.02108e-13	Up	6.75418	3.79478	3.85394	4.41172	4.81239	3.46531	5.6333	3.01114	8.06668	8.12894	10.0826	8.76709	8.50292	9.05565	9.89915	10.6439
ENSG00000258602	LINC01629	4.61123	0.013945	Up	2	2.57911	2	2	2	2	2	2	4.35401	2	4.11083	2	3.02639	2.25328	4.66796	2.55309
ENSG00000290027	ENSG00000290027	4.61085	0.103224	None	2	2	2	2	2	2	2	2	2	2.67327	2	3.23549	4.68791	3.22859	2	2
ENSG00000253196	ENSG00000253196	4.60445	2.92512e-08	Up	2	2.99121	2	3.24157	2.7614	4.46698	2.77657	2	5.52476	5.41462	7.77384	4.40316	5.97966	7.48399	6.74867	7.33081
ENSG00000131183	SLC34A1	4.59723	0.000716497	Up	2.97267	3.31138	2	2	2	2	2	2	4.21894	3.99038	4.81461	2.92833	2	5.64554	5.87635	6.43015
ENSG00000287673	ENSG00000287673	4.59542	0.110656	None	2	2	2	2	2	2	2	2	3.49966	2	2	2	4.50236	2.46866	3.47773	2
ENSG00000256955	ENSG00000256955	4.59369	4.21829e-05	Up	2	2	2	2	2	2	2	3.01114	3.71576	4.52543	3.77151	3.23549	3.35353	3.72374	4.19226	4.72394
ENSG00000148346	LCN2	4.5852	1.20212e-08	Up	4.85919	7.38367	3.36116	7.57357	5.85192	7.44364	7.43656	7.49744	10.3082	7.4777	12.9226	7.45602	9.72624	12.9274	9.9573	11.9044
ENSG00000186442	KRT3	4.58491	1.29567e-07	Up	2	3.31138	2	2.29564	2.94624	3.81395	3.85381	2.81691	3.71576	6.24711	8.58126	6.14624	7.51056	4.91168	5.98876	5.00152
ENSG00000272666	KLHDC7B-DT	4.58304	1.821e-06	Up	2	2.57911	2	2	2	2	3.27865	2	5.46632	4.63308	4.46635	4.20548	4.28937	4.67208	3.47773	5.71676
ENSG00000250302	LINC01618	4.54709	0.00194069	Up	2	2	2	2	2	2	2.96402	2	2.9365	2.67327	4.61588	4.20548	4.21076	3.44742	5.0251	2
ENSG00000242512	LINC01206	4.53739	2.49078e-06	Up	2	2.99121	2	2	2.54934	2	2	2.5924	4.47752	2.37556	4.54305	4.34023	4.8523	5.1171	5.39514	5.23421
ENSG00000069011	PITX1	4.53123	2.0187e-08	Up	5.40936	7.07035	2	4.4721	7.00222	7.52472	8.35006	7.30704	10.9957	8.53727	12.7443	9.37732	10.9531	11.3983	10.5041	12.6315
ENSG00000189001	SBSN	4.52931	9.82921e-14	Up	11.4388	12.0765	9.2141	12.4872	12.3396	14.6117	13.2935	12.8054	17.6472	15.1073	17.9751	15.9378	16.6158	17.3493	17.5602	18.546
ENSG00000286962	ENSG00000286962	4.51617	0.00190877	Up	2	3.16016	2	2.54087	2.54934	2	2	2	2	3.31424	6.20963	2	4.4348	4.75645	6.06767	4.50393
ENSG00000149948	HMGA2	4.51137	9.20336e-10	Up	4.41444	2	2	3.24157	3.72992	4.00692	4.40008	2	6.02746	7.67531	7.06998	6.20039	8.22151	8.09913	8.02162	6.92768
ENSG00000224784	S100A15A	4.51092	1.33142e-05	Up	2	2.99121	2	3.71117	2	2	2	2	5.34181	4.66725	6.63455	4.87214	6.13674	4.02523	4.59879	4.82252
ENSG00000263745	ENSG00000263745	4.50568	0.00237952	Up	2	2.31842	2	2	2	2	2.96402	2	5.46632	2	3.77151	5.11705	3.02639	4.48693	2.67359	2.95193
ENSG00000172382	PRSS27	4.49834	1.75983e-15	Up	7.28606	7.68315	6.55384	7.05721	6.62261	7.57127	6.5152	7.33453	12.6336	8.46385	11.9064	8.45813	11.683	11.9037	9.48792	12.5795
ENSG00000125414	MYH2	4.49674	0.0763672	None	3.42456	3.57323	2	2	2	2	3.53679	2	7.91652	6.92068	2	7.04697	2	4.53549	2	2
ENSG00000269495	ENSG00000269495	4.4874	0.000770463	Up	2	2.57911	2	2	2	2	2	2.81691	3.24538	2.91993	5.53129	2	4.28937	4.48693	4.09514	4.09444
ENSG00000215853	RPTN	4.47729	4.1301e-08	Up	2	5.73857	3.74561	4.96768	6.32195	7.98635	6.21635	6.66517	9.4781	7.8228	11.9768	8.52686	10.8129	11.5969	9.65908	10.8882
ENSG00000124467	PSG8	4.46452	0.227233	None	2	2	2	2	2	2	2	2	2	2	2	2	4.8523	2.82182	2	2.95193
ENSG00000080511	RDH8	4.46337	0.0120688	Up	2	2	2	2	2.54934	2	2.56108	2	4.97344	4.44893	2	2	4.0394	4.58247	3.47773	2
ENSG00000119125	GDA	4.4631	2.32102e-07	Up	4.04546	4.30784	2	4.69114	2.30066	3.00462	2.56108	2	8.71361	7.08135	8.1252	4.34023	7.01644	6.91506	7.20943	5.30412
ENSG00000168530	MYL1	4.45401	0.0101656	Up	3.54841	3.31138	3.62848	2	2.54934	2	2	3.33529	8.48617	7.3729	2	7.00702	2	4.15523	2	2
ENSG00000184613	NELL2	4.44065	1.56513e-12	Up	6.59093	7.37511	3.03276	7.36648	7.45505	8.78392	8.4278	6.48063	10.5639	10.0605	12.4549	10.965	11.4842	12.5196	13.124	11.8688
ENSG00000186847	KRT14	4.41929	4.47749e-14	Up	13.5493	16.5908	10.9984	16.2843	16.8226	17.3401	16.539	16.6412	21.4921	20.1115	20.9679	20.1209	20.3786	20.147	20.9474	21.2841
ENSG00000163218	PGLYRP4	4.40456	3.67942e-10	Up	5.19866	6.26868	2	5.48982	4.71393	6.90373	6.94067	5.95149	9.58496	7.54356	10.2377	8.79082	9.32109	10.8305	10.4088	11.7241
ENSG00000175746	LINC02915	4.39911	0.00415179	Up	2	2	3.03276	2	2	2	2	2	4.88697	3.75648	2	3.89112	4.8523	3.34215	2.67359	2.95193
ENSG00000261217	BCAP31P1	4.39191	0.00532582	Up	2	2.99121	2	2	3.51283	2	2	2	7.15895	2	4.00635	3.70385	3.35353	2.46866	5.93365	4.24422
ENSG00000224566	CIAO2AP2	4.38991	1.11468e-06	Up	2	2	2	2.54087	2.54934	2	3.85381	3.71584	3.90367	5.76946	6.20963	4.13308	5.90673	6.9333	6.32489	6.60652
ENSG00000137745	MMP13	4.38866	6.86164e-08	Up	5.64958	3.31138	3.36116	2	2.94624	4.59265	4.63902	3.33529	8.57182	7.72887	6.00793	9.8507	7.05069	13.2064	8.90339	5.08332
ENSG00000243708	PLA2G4B	4.38356	0.000636283	Up	3.28908	2	2	3.09568	2	3.32747	2.56108	4.8264	4.14634	2.67327	3.8937	2.29369	4.95232	6.19156	8.80318	8.35457
ENSG00000181577	C6orf223	4.38268	0.00032424	Up	2	2.99121	2	2.93335	2.30066	2	2	2.5924	6.62999	3.47719	6.1123	2	3.19921	4.98345	3.75708	3.92728
ENSG00000148704	VAX1	4.35813	0.00542752	Up	2.97267	2	2	2.93335	2.30066	2	2	2	3.71576	2.91993	4.81461	2	4.95232	2	3.47773	6.76366
ENSG00000176749	CDK5R1	4.35531	2.23354e-13	Up	7.35554	5.07192	4.22058	5.68102	5.70586	6.13798	5.88614	4.66253	8.95853	8.12894	10.7963	8.64872	8.31842	9.83914	10.9587	11.5078
ENSG00000170426	SDR9C7	4.32213	1.86012e-09	Up	5.53446	6.56807	2	6.39325	6.50975	9.11506	7.60806	6.41347	11.4706	10.2668	12.0818	10.5529	10.9903	11.73	11.3127	12.1732
ENSG00000284638	SMIM44	4.30788	0.0781918	None	2	2	2	2	2.54934	2	2	2	4.21894	3.62358	2	2	2.60261	4.67208	2	2
ENSG00000288928	ENSG00000288928	4.29107	0.0167816	Up	2	2	2	2	2	2	3.27865	2	2	3.13051	4.81461	2	3.8449	5.62325	4.36883	3.92728
ENSG00000233214	ENSG00000233214	4.2849	0.00418058	Up	2	2.31842	2	2.54087	2	2	2	2	3.24538	2.37556	3.77151	2	3.35353	4.91168	2.37575	3.73818
ENSG00000258502	LINC02290	4.27207	0.0555824	None	2	2	2	2.29564	2.54934	2	2	2	2	2	4.81461	2	3.8449	2	3.31475	4.50393
ENSG00000095752	IL11	4.26794	6.50107e-07	Up	6.64742	2.57911	3.36116	3.49539	3.82734	3.32747	3.53679	4.8264	9.15634	7.84536	6.1123	5.38988	10.5777	8.69588	6.32489	7.48927
ENSG00000179477	ALOX12B	4.26401	2.67144e-08	Up	4.95184	7.71062	2	7.45889	7.25948	9.43962	7.09912	7.29776	11.4128	9.6336	11.9816	10.8125	11.4921	12.4261	12.0837	12.8433
ENSG00000227934	ENSG00000227934	4.26176	0.0226795	Up	2	2	2	2	2.54934	2	2	2	2	2.37556	3.14212	2	2.83	3.22859	4.97138	2.95193
ENSG00000231412	ENSG00000231412	4.26095	4.32882e-08	Up	3.76816	3.57323	3.62848	4.21376	2	4.59265	4.84395	4.60349	9.50919	6.5965	6.3656	3.89112	9.40734	7.49631	6.30331	7.60458
ENSG00000138347	MYPN	4.25411	0.000314305	Up	2	2	2	2.54087	2	2	2	2.81691	4.79498	4.70062	4.20826	4.34023	2.60261	3.34215	2.92033	2.95193
ENSG00000107159	CA9	4.2482	4.21089e-06	Up	2.5668	4.79226	2	5.303	4.99119	5.59342	5.06492	5.80196	11.0465	4.56222	8.4727	6.26957	4.90318	9.28776	9.0038	8.52528
ENSG00000128965	CHAC1	4.24209	1.04194e-05	Up	7.07571	5.30607	7.79153	5.04922	2.94624	4.70825	2	4.01668	8.43375	6.32408	9.09586	7.52837	10.6539	9.46589	10.1373	11.9535
ENSG00000234184	LINC01781	4.21489	0.0635663	None	2	2	2	2	2.54934	2.58804	2	2	2	3.99038	2	4.57698	5.43972	2.25328	2	2
ENSG00000167723	TRPV3	4.2047	2.43512e-10	Up	5.59317	6.82848	4.63916	6.43934	7.32765	8.20385	7.78639	7.73603	9.54845	9.05227	11.3051	7.84969	10.6019	11.5757	12.3678	12.7645
ENSG00000131126	TEX101	4.20446	9.66509e-07	Up	2.31106	2.31842	2	2.29564	4.08541	2.58804	3.12989	2.81691	7.28266	3.81861	5.28557	3.48859	5.57139	5.77253	4.79708	7.31397
ENSG00000284485	MIR205	4.19653	2.21571e-07	Up	2.31106	5.26959	2	3.09568	3.11006	3.70683	2.56108	3.82325	7.77923	5.67186	6.66919	4.87214	5.36908	7.57973	7.45426	8.74857
ENSG00000272398	CD24	4.1877	1.34301e-09	Up	9.40047	12.0916	5.30604	11.6718	11.3278	11.2888	10.8387	12.2246	14.3981	12.745	15.7009	14.0388	14.8968	15.6508	15.8631	16.9245
ENSG00000266729	DSG1-AS1	4.186	3.37317e-05	Up	2	3.31138	2	2	2.94624	3.46531	2	2.5924	3.81277	4.04338	6.89081	2.92833	4.12763	5.77253	5.75443	6.49137
ENSG00000129455	KLK8	4.18423	1.65146e-10	Up	5.27236	6.93714	2	6.58316	7.32765	8.30831	7.61508	6.65067	11.3815	9.78326	11.6363	10.2153	10.8071	11.5854	10.8392	11.8353
ENSG00000163395	IGFN1	4.18391	3.69807e-05	Up	5.50419	5.41028	5.64447	7.58728	5.57172	5.17812	4.26393	4.77382	6.69505	6.04105	8.68645	2	8.7383	8.8693	10.9042	12.113
ENSG00000088726	TMEM40	4.18031	2.48413e-08	Up	6.99092	8.02703	2.60689	7.87132	7.96355	10.2002	10.2346	9.80346	13.146	11.1158	13.1844	11.881	12.9128	13.2558	13.344	14.4568
ENSG00000224984	ENSG00000224984	4.17666	3.91309e-08	Up	2	3.44824	2	3.60731	2	4.09452	4.46363	3.5998	6.1439	6.18949	7.13337	5.74602	7.84579	5.87043	6.92857	8.07353
ENSG00000274576	IGHV2-70 ENSG00000274576	4.17476	0.0616918	None	2	2	2	2.93335	2	2	2.56108	2	2	4.44893	2	5.32635	5.60251	2	2.67359	2
ENSG00000184731	FAM110C	4.17473	1.79808e-09	Up	4.12719	7.0273	3.03276	7.39014	7.23305	7.51681	7.33827	7.82916	10.8361	9.47024	11.0449	8.73075	9.18121	11.395	11.8787	12.6088
ENSG00000124107	SLPI	4.17168	1.72992e-11	Up	6.80474	12.5925	8.42158	12.6272	11.8146	12.1561	12.1195	11.8368	16.1058	14.385	16.3111	15.0077	15.9897	16.3192	15.6572	16.8915
ENSG00000290062	ENSG00000290062	4.16721	0.014367	Up	2	2	2	2	2	2	2.96402	2	5.05502	2.37556	2.68125	3.48859	4.8523	2.65602	2.67359	2
ENSG00000189334	S100A14	4.15839	1.62912e-12	Up	10.1738	11.011	6.34695	11.3139	11.8374	12.3937	12.5905	11.652	15.8812	14.6459	15.9498	14.4277	15.0305	15.5018	15.8178	16.9193
ENSG00000140093	SERPINA10 ENSG00000140093	4.15136	0.0125742	Up	2	2.99121	2	2.54087	2	2.58804	2	2	2	5.17444	2	2	3.8449	4.83615	5.62125	4.91479
ENSG00000214510	SPINK13	4.14525	0.00176024	Up	2.97267	2	2	2	2.94624	3.00462	2.30764	2	2	6.47638	4.8752	5.38988	5.66281	3.80522	2	4.37991
ENSG00000214097	SMCO1	4.1378	0.00154414	Up	2	2.57911	2	2	2	2	2	3.33529	4.35401	2.91993	6.00793	2.53758	2.83	3.95556	3.47773	5.3708
ENSG00000115009	CCL20	4.13597	7.44897e-05	Up	3.28908	3.57323	6.58561	2	2	4.59265	4.84395	2.81691	7.83803	6.99655	5.41365	5.11705	7.95833	9.18876	7.10106	10.3742
ENSG00000259153	MAP3K9-DT	4.12861	1.35223e-10	Up	3.95882	5.79099	2	5.26936	5.62688	6.79025	5.73981	5.77545	8.56835	8.00751	10.005	7.82117	9.90539	9.57446	9.76745	10.7049
ENSG00000287023	ENSG00000287023	4.12488	0.000546897	Up	2	3.44824	2	2	3.11006	2.58804	2.30764	2.3264	2	5.24401	6.6862	2.53758	3.02639	5.75212	5.96147	4.82252
ENSG00000285108	ENSG00000285108	4.12422	6.44946e-11	Up	5.75619	3.57323	5.05686	5.51874	6.10599	7.63109	4.69304	6.60624	9.6651	9.59862	9.99995	7.4854	8.55556	9.7416	10.467	11.7209
ENSG00000267500	ZNF887P	4.11476	0.0154592	Up	2.5668	2.31842	2	2	2	2	2	2	2.54294	3.87817	4.93335	2	2.60261	3.54552	2	2.95193
ENSG00000215875	ST13P20	4.111	0.00412907	Up	2	2	2	2.93335	2	2	2.56108	2.5924	2	3.75648	4.00635	2	4.5669	5.79264	3.75708	5.08332
ENSG00000231971	CT69	4.10493	9.67184e-15	Up	3.28908	3.31138	3.62848	4.06487	2.54934	4.1771	3.75568	3.01114	7.53808	5.6378	6.40723	6.4592	5.29481	7.97258	7.0885	8.0835
ENSG00000197506	SLC28A3	4.10441	3.37344e-10	Up	5.59317	5.26959	4.374	6.08064	6.10599	7.96327	6.88373	6.23046	8.60944	8.4687	10.7033	7.33212	9.28318	10.886	11.6733	11.5235
ENSG00000256209	ENSG00000256209	4.09549	0.00022738	Up	2	2	2	3.49539	2	2	2	2.5924	4.41709	3.81861	4.61588	3.23549	3.8449	4.53549	4.09514	6.15544
ENSG00000010438	PRSS3	4.08459	3.59757e-10	Up	7.29493	8.04333	3.36116	7.74242	8.28835	9.40148	8.55359	6.99878	13.0768	10.1242	12.4765	10.3651	11.8596	10.7048	11.9464	13.2373
ENSG00000290563	ENSG00000290563	4.07684	0.115809	None	2	2	5.81499	2	2	2	2	2.5924	4.69672	2	2	2.53758	4.21076	2.46866	2	2
ENSG00000085831	TTC39A	4.06112	3.30249e-26	Up	5.94833	5.50747	5.81499	6.55552	6.30513	6.85439	6.4223	7.19151	10.1902	8.99457	11.0694	8.78196	10.232	10.3217	10.825	11.205
ENSG00000104371	DKK4	4.05797	0.000949601	Up	2	3.31138	2	5.08832	3.62545	3.32747	2.96402	3.5998	6.12514	2	5.28557	3.23549	5.04586	5.08483	7.12585	9.53933
ENSG00000289089	ENSG00000289089	4.05359	0.11369	None	6.56183	2	2	2	2	2	2	2	2.9365	2	2	2.53758	2	2.46866	2.67359	4.24422
ENSG00000276775	IGHV4-4 ENSG00000276775	4.0478	0.0585786	None	2.5668	2	2	2	2	2	3.12989	2.5924	2	4.19159	2	3.89112	6.9332	2.25328	2	2
ENSG00000166736	HTR3A	4.03881	0.00210037	Up	2	4.23403	2	2.93335	4.08541	4.00692	4.84395	2	7.86656	5.39437	8.69488	4.46346	3.02639	8.68247	2	4.24422
ENSG00000169594	BNC1	4.03311	1.79069e-11	Up	4.85919	6.53771	3.85394	7.43634	7.69978	8.19892	8.3915	7.51356	11.0239	10.4442	11.9773	9.2926	10.5309	11.4251	12.2863	11.9385
ENSG00000253315	LINC01932	4.03235	0.00860482	Up	2	2	2	2	2	3.32747	2	2	2	4.28257	4.38535	2.53758	4.62868	4.38461	4.59879	3.26405
ENSG00000147697	GSDMC ENSG00000147697	4.03199	4.74067e-12	Up	5.44167	7.12242	5.26739	5.93808	7.29397	8.98929	7.66999	7.62908	11.3374	10.3703	11.2968	8.60589	10.7953	12.2803	11.7909	12.1263
ENSG00000092054	MYH7	4.0274	0.0146516	Up	2	3.44824	2	3.71117	2.54934	2	4.93644	2	7.8609	8.56699	2	6.41408	2	5.17955	3.13097	2.95193
ENSG00000151790	TDO2 ENSG00000151790	4.02499	0.000442315	Up	6.90083	2	6.06084	2	3.51283	4.46698	4.84395	3.01114	9.57116	8.38905	5.49313	7.31586	11.127	5.83206	7.62052	4.72394
ENSG00000133710	SPINK5	4.02047	2.35254e-07	Up	8.3292	9.67942	3.62848	10.5113	10.1564	12.4681	11.6539	10.8542	13.7378	12.7321	15.8534	13.0981	14.8196	15.8782	14.5165	15.0411
ENSG00000166317	SYNPO2L	4.01785	0.0146483	Up	4.12719	2	2	2	2.54934	2	2	2	4.0699	4.36815	2	2.53758	7.50234	4.67208	4.09514	11.5152
ENSG00000124882	EREG	4.01261	1.20447e-07	Up	2.5668	5.76502	6.40152	6.84529	6.48009	9.42279	8.04714	7.26955	9.75482	10.3991	11.4074	9.26322	11.3803	11.6087	11.6785	13.0322
ENSG00000108309	RUNDC3A	4.0086	5.24738e-19	Up	4.59765	5.76502	4.51267	5.00903	5.22367	6.51661	5.6054	5.01944	8.55789	8.05667	9.38345	7.51419	8.96476	9.50757	9.86458	10.4494
ENSG00000151023	ENKUR	4.00669	3.77629e-05	Up	2	2	4.22058	2	2.94624	4.59265	2.56108	3.5998	7.89453	3.62358	7.18215	3.89112	5.74878	6.55173	6.46752	7.34747
ENSG00000269855	RNF225	4.00417	0.00649909	Up	2	2	2	3.89883	2.94624	4.1771	2.96402	4.47762	2.29686	2	8.34998	2	6.6941	7.39468	7.54898	5.6104
ENSG00000241244	IGKV1D-16	4.00353	0.297768	None	2	2	2	2.29564	2	2	2	2	2	3.31424	2	4.7803	6.19915	2	2	2
ENSG00000171124	FUT3	4.00301	2.97257e-07	Up	4.65389	4.37806	2	5.23493	3.51283	6.25666	6.8123	5.72094	9.10938	6.68254	10.4493	6.93431	8.04585	10.3034	8.25869	9.92495
ENSG00000121207	LRAT	3.99899	0.00015929	Up	2	3.57323	2	3.24157	3.51283	4.1771	4.40008	5.66429	8.42611	3.62358	6.61692	5.77009	3.35353	9.54955	5.22195	8.2433
ENSG00000230650	ENSG00000230650	3.99562	0.0236166	Up	2	2	2	2	2	3.32747	2	2	4.35401	3.31424	4.38535	2	2	4.58247	4.66796	4.24422
ENSG00000229586	TNPO1P3	3.98151	0.077676	None	2	3.31138	2	2	2	2	2	2	2	2	3.49087	2	2.60261	4.02523	4.79708	5.71676
ENSG00000081181	ARG2	3.98141	5.35095e-10	Up	3.86663	5.15426	4.5773	4.88126	4.71393	5.53198	6.97378	5.97497	6.88551	6.02796	10.1485	8.61257	9.06313	8.79395	9.76548	10.7573
ENSG00000121075	TBX4	3.97792	0.00179912	Up	2	3.9868	2	2	2.94624	4.46698	2	2	3.24538	7.61969	5.70825	5.61923	7.63619	4.38461	3.47773	4.50393
ENSG00000164520	RAET1E	3.97759	1.13154e-13	Up	3.86663	3.9868	4.86307	4.78933	5.03263	6.72312	5.90914	5.60532	8.63287	8.19776	10.4254	7.67583	7.9156	9.99377	9.49983	9.07283
ENSG00000161958	FGF11 ENSG00000161958	3.97738	1.13838e-05	Up	2.78397	2.31842	2	3.09568	2.94624	3.32747	2.96402	3.33529	3.71576	2.37556	6.6862	2.92833	5.1757	6.52792	7.32101	5.86291
ENSG00000136697	IL1F10	3.97725	2.72287e-07	Up	2	3.31138	2	4.4721	3.91859	6.05306	4.84395	5.01944	6.75732	7.45343	9.00387	8.92016	8.67383	8.70121	7.49289	6.90536
ENSG00000074211	PPP2R2C	3.9761	2.11148e-08	Up	5.90264	7.15279	3.74561	6.99684	7.55086	9.56759	9.6588	7.52156	11.688	10.0411	12.5932	10.236	11.5738	12.0788	12.9938	12.9957
ENSG00000203688	LINC02487	3.97369	0.00181368	Up	2	2.99121	2.60689	3.24157	2.54934	3.00462	2	3.33529	5.13224	2	5.64004	2	5.72069	4.38461	7.82364	2.95193
ENSG00000125848	FLRT3	3.95367	8.05141e-09	Up	5.34249	6.11267	2	6.00091	6.4189	6.98621	6.73715	7.10901	8.87675	8.86991	9.8514	8.96256	8.37358	10.3423	11.3631	11.4259
ENSG00000108839	ALOX12	3.9514	2.68592e-08	Up	4.95184	5.93771	3.85394	6.02126	5.87489	7.27577	5.81483	6.28784	6.74508	7.19696	10.541	6.14624	10.6352	9.23544	9.76351	11.4002
ENSG00000174469	CNTNAP2 ENSG00000174469	3.95035	3.50857e-06	Up	2.97267	5.41028	3.36116	2	5.54333	5.33023	6.98465	4.47762	5.63499	6.89928	9.75594	8.56175	8.64048	8.58201	10.6035	8.76105
ENSG00000131015	ULBP2	3.94948	3.46717e-10	Up	6.47083	3.57323	5.58284	3.24157	3.51283	4.25521	5.1829	2.5924	7.9489	7.41372	9.31947	7.80961	8.51932	9.22437	8.34571	9.05773
ENSG00000143536	CRNN	3.94926	0.0237466	Up	2	5.30607	2	6.29638	6.10599	6.13798	4.93644	4.33971	7.02364	2	11.0258	2	6.6941	10.9092	5.0251	7.15279
ENSG00000187185	ENSG00000187185	3.94834	0.000127449	Up	2	2	3.03276	2.54087	2.30066	2.58804	2.96402	2.5924	6.10612	2	5.70825	2.92833	3.49293	5.64554	5.47451	4.37991
ENSG00000204539	CDSN ENSG00000204539	3.94619	0.000490507	Up	2	2	2	2.29564	2.30066	4.46698	2.77657	3.33529	2.54294	3.55224	7.57813	4.34023	5.69204	5.6675	6.95648	4.37991
ENSG00000239951	IGKV3-20 ENSG00000239951	3.94377	0.00126954	Up	2.97267	4.37806	4.69848	5.26936	2.94624	7.20864	7.119	6.48063	2.9365	10.0573	3.8937	11.4632	11.4853	5.88923	4.97138	3.5205
ENSG00000170807	LMOD2	3.9421	0.0215683	Up	2	2.99121	2	2	2	3.00462	2.56108	2	5.92268	6.04105	2	4.20548	2	3.88235	3.47773	2
ENSG00000211670	IGLV3-9	3.93962	0.0710591	None	2	2	2	2.29564	2	2	4.74512	2.5924	2	3.69156	2	5.69663	6.75076	2.46866	2	2
ENSG00000211652	IGLV7-43 ENSG00000211652	3.92174	0.0626336	None	2	2	2	2.29564	2	3.00462	4.69304	2	2.54294	6.72371	2	2.53758	6.44217	2	2	2.55309
ENSG00000221184	ENSG00000221184	3.90379	0.0351427	Up	2.97267	2	2	2	2	2	2	2	2	3.31424	4.20826	2	3.73685	4.62797	2.67359	3.26405
ENSG00000211897	IGHG3 ENSG00000211897	3.90341	0.0105236	Up	5.27236	6.93714	9.59973	6.84529	5.98454	6.50066	7.629	6.41347	4.59128	11.7592	2.68125	12.7442	13.4641	6.30795	2	6.5501
ENSG00000267560	ENSG00000267560	3.90339	0.0552229	None	2.31106	2	2	2	2.30066	2	2	2.5924	2	2.91993	4.98924	2	2	4.58247	3.47773	2
ENSG00000117407	ARTN	3.9014	5.33911e-18	Up	4.76019	4.44502	4.22058	4.83603	5.48482	4.91488	4.52449	4.47762	7.81479	7.39346	8.42283	6.07071	7.58257	9.23176	9.39917	9.02187
ENSG00000171903	CYP4F11	3.90033	1.40314e-08	Up	2	3.9868	3.03276	4.06487	4.08541	3.00462	4.58289	5.41242	6.78149	6.31333	8.86512	5.38988	7.76557	6.74996	7.64646	8.52528
ENSG00000260377	ENSG00000260377	3.89433	0.000662742	Up	2	2	2	2.54087	2.94624	3.81395	2	2	3.71576	3.55224	4.81461	3.23549	3.35353	5.62325	5.39514	6.66083
ENSG00000166634	SERPINB12	3.89173	4.92522e-05	Up	5.40936	7.68315	2	7.79655	7.17871	10.2853	8.61435	6.99878	9.97909	11.017	13.8791	9.83652	9.4357	12.6404	10.3176	12.8863
ENSG00000287963	ENSG00000287963	3.89148	5.32371e-05	Up	3.28908	2	2.60689	2	2	2	2.96402	2	4.59128	3.87817	3.49087	5.81707	4.0394	3.54552	5.22195	5.08332
ENSG00000169583	CLIC3	3.89044	5.83474e-18	Up	7.87056	10.3982	9.13579	10.1982	9.57394	10.7674	9.76034	9.63864	14.1058	11.8231	13.8544	12.9286	13.1707	13.5538	13.4346	15.0728
ENSG00000276851	ENSG00000276851	3.88597	0.020365	Up	2	2.57911	2	2	2.94624	2	2	2	4.79498	2.91993	2.68125	2	2	4.48693	3.47773	5.08332
ENSG00000154025	SLC5A10	3.88577	1.73084e-10	Up	3.54841	3.79478	2	2.75042	4.49421	2	4.11357	3.9232	6.21662	6.32408	6.87606	7.40312	6.52572	6.49146	6.54311	8.00171
ENSG00000265800	ENSG00000265800	3.88105	0.0447174	Up	2	2	2	2	2	2	2.30764	3.01114	3.71576	3.93536	2	2	2	4.53549	5.07689	2.95193
ENSG00000291231	ENSG00000291231	3.88102	0.0133422	Up	2	2	2	4.21376	2	2.32378	2	2	2	2.91993	5.145	3.70385	5.36908	5.92613	6.48679	3.5205
ENSG00000136689	IL1RN	3.8801	2.14923e-10	Up	6.5018	8.93671	10.784	8.35691	8.86858	10.1372	9.87579	8.90771	13.3806	11.1622	13.5746	9.98917	13.3623	13.5287	13.2868	14.5953
ENSG00000170423	KRT78	3.87982	1.88391e-06	Up	5.85546	7.43399	2	7.74242	7.84643	10.0887	8.28559	7.26955	12.3014	10.0248	13.1276	10.6231	11.4278	12.8122	10.9835	11.9163
ENSG00000151715	TMEM45B	3.87709	1.92029e-10	Up	5.87924	6.65549	3.74561	7.5387	6.84826	8.68156	8.52409	8.39697	11.0614	9.99059	11.9854	9.71156	11.207	11.851	11.5104	12.5275
ENSG00000226777	FAM30A ENSG00000226777	3.87691	0.00187085	Up	3.54841	2.99121	2	2.54087	2	3.00462	2.56108	3.33529	2	7.01657	3.14212	6.8121	6.99314	2.46866	2.67359	3.5205
ENSG00000223784	LINP1	3.8647	1.42463e-05	Up	2	2	3.03276	2	2.94624	2	4.03207	2.5924	5.58093	5.17444	5.04305	3.23549	5.47378	5.55422	6.5614	5.49557
ENSG00000289600	ENSG00000289600	3.84476	0.000627427	Up	2	3.31138	2	2.75042	2	3.00462	2	3.1823	2	5.51184	5.04305	6.38319	3.19921	5.75212	5.31114	4.09444
ENSG00000217801	ENSG00000217801	3.84307	8.76639e-06	Up	2	3.31138	2	3.89883	4.94853	4.09452	3.53679	3.33529	3.61175	4.66725	7.70039	5.07901	7.05069	7.21998	8.46226	7.05479
ENSG00000100078	PLA2G3	3.83534	1.80645e-07	Up	4.12719	3.9868	2	5.26936	6.04654	7.93981	5.57695	6.37868	9.34251	9.30917	10.8957	8.60255	9.74728	10.0843	9.22075	9.74184
ENSG00000268601	ENSG00000268601	3.82257	5.44657e-07	Up	2	4.57029	3.74561	5.48982	3.72992	6.54798	5.02335	3.71584	8.22488	5.6378	9.24394	5.81707	8.51115	8.77638	9.08507	9.22476
ENSG00000211650	IGLV5-45 ENSG00000211650	3.81596	0.323036	None	2	2	2	2	2	2	2.56108	2	2	6.97625	2	3.36758	4.95232	2	2	2
ENSG00000115221	ITGB6	3.81469	2.2684e-05	Up	2	7.23076	3.85394	7.83154	7.66067	6.65271	7.38825	8.83578	10.4289	7.99411	10.7586	9.62841	8.43106	11.7897	12.9765	11.0419
ENSG00000227512	ENSG00000227512	3.81256	0.00422212	Up	2	2.31842	5.26739	2	2	2	2	2	2.9365	2.67327	2	3.23549	3.49293	4.02523	3.31475	3.26405
ENSG00000277586	NEFL	3.81242	4.47398e-05	Up	8.85218	3.57323	2	3.71117	5.03263	3.59112	4.93644	3.4736	5.05502	8.7435	10.5103	8.684	8.97965	9.01983	9.49745	8.74857
ENSG00000084110	HAL	3.81181	2.57058e-06	Up	6.43917	6.25008	2.33512	7.31795	7.55797	8.67447	7.83526	6.44744	10.8173	10.2237	12.0522	8.62252	7.85874	12.8568	9.153	10.1528
ENSG00000211637	IGLV4-69	3.80464	0.121423	None	2	4.73988	2	2	2	3.81395	5.25651	2	2.29686	5.4543	2	8.71223	8.9036	2.46866	2	2.95193
ENSG00000211933	IGHV6-1 ENSG00000211933	3.80386	0.0337454	Up	2	2	2	4.88126	2	2	3.41348	2	2.9365	6.8331	2	7.53541	7.19039	3.10532	2.67359	3.26405
ENSG00000137563	GGH	3.79728	3.36035e-34	Up	8.42927	8.90138	8.24384	8.41958	8.76788	9.72342	9.16602	8.61443	11.1429	12.6925	13.4415	12.7347	12.4654	12.4542	12.1827	13.0558
ENSG00000006432	MAP3K9	3.79353	1.7262e-09	Up	4.20454	5.76502	4.22058	6.09991	5.75621	5.86657	6.323	7.5531	8.25971	6.99655	10.3633	7.46342	9.4292	10.153	10.3613	10.9738
ENSG00000005001	PRSS22 ENSG00000005001	3.78893	1.48951e-06	Up	4.41444	7.65514	5.30604	7.33431	7.42424	7.92196	7.119	8.84537	11.7887	8.31285	10.3447	6.10897	9.33506	11.3868	10.9945	13.1141
ENSG00000129170	CSRP3	3.78789	0.0155408	Up	2.5668	2.57911	2	2	3.11006	2	2	2	4.88697	6.14169	2	4.20548	3.02639	3.10532	2.67359	2
ENSG00000069812	HES2	3.78448	5.77902e-08	Up	4.76019	7.54499	3.03276	8.06509	8.2581	8.46033	7.01678	7.73603	9.80726	9.29285	11.7239	9.93164	10.0222	12.0841	12.5851	11.4141
ENSG00000284479	SMIM39	3.77622	0.0184498	Up	2	2.57911	2	2	2	2.58804	2.56108	2	2	2.37556	3.49087	2	3.94543	3.88235	5.65571	2.95193
ENSG00000142224	IL19	3.77591	9.36321e-05	Up	3.28908	2	2	3.24157	2.54934	3.32747	2	2.5924	5.20553	6.64016	3.14212	4.40316	6.6047	3.54552	3.13097	5.23421
ENSG00000228325	IGKV3D-7 ENSG00000228325	3.7756	0.159405	None	2	2	2	2.29564	2	3.00462	2	2	2	3.2253	2	4.7321	5.43972	2	2	2
ENSG00000166396	SERPINB7	3.76707	1.2072e-05	Up	6.40681	8.4583	2	8.76252	9.09329	11.0467	9.59992	8.67662	11.0669	11.4912	14.2119	12.0953	12.1844	13.4331	12.2025	13.88
ENSG00000197632	SERPINB2	3.76263	1.8303e-08	Up	4.76019	7.52191	6.84385	8.49063	8.43078	10.3568	9.53484	8.56886	12.2072	10.0272	12.4229	10.3818	12.2922	12.9447	12.837	13.7516
ENSG00000214860	EVPLL ENSG00000214860	3.7626	0.00167881	Up	2	2	2	2.54087	2.30066	2.32378	2	2.81691	4.14634	4.09449	4.20826	2	2.83	2.97052	5.35375	3.5205
ENSG00000162366	PDZK1IP1	3.7579	4.73839e-09	Up	5.94833	9.3134	5.70358	8.80715	8.79221	10.3821	10.0056	9.29118	13.4505	11.3694	12.9349	11.0844	11.9636	13.348	12.1296	14.2509
ENSG00000163221	S100A12	3.7515	3.00867e-05	Up	2	7.50632	8.66406	7.24196	3.25717	9.13328	7.73581	6.37868	10.2412	8.24094	12.2517	10.0457	10.3875	12.1104	11.3248	12.4293
ENSG00000287895	ENSG00000287895	3.75031	0.00388611	Up	3.28908	2	2	2.93335	2	2	3.27865	2	2	4.19159	5.64004	2.74614	3.73685	5.64554	6.09304	4.72394
ENSG00000169429	CXCL8	3.7468	0.000408711	Up	2	9.13224	10.3243	8.72269	7.00222	8.0425	10.4655	6.44744	13.8112	11.3881	8.48733	6.38319	13.3942	14.2619	11.2916	12.3079
ENSG00000293087	ENSG00000293087	3.74544	0.00563754	Up	2	2.31842	2	2.29564	2	2	2.56108	2.5924	2.9365	2.37556	2.68125	3.23549	4.50236	2.82182	5.58594	2
ENSG00000158023	CFAP251	3.73799	1.06627e-14	Up	7.03394	6.73791	4.374	6.62365	6.85982	7.24738	7.90559	7.5531	11.8435	8.85331	10.3474	9.79459	10.1289	10.3568	10.9682	11.4985
ENSG00000114638	UPK1B	3.73319	1.35804e-07	Up	2.97267	5.15426	3.03276	3.60731	4.60825	4.70825	3.53679	4.26548	4.59128	4.66725	7.41425	9.22017	6.27838	8.42654	6.59731	7.65896
ENSG00000289062	ENSG00000289062	3.73164	0.00541581	Up	2	2	2.60689	2.54087	2	3.32747	2	2	4.0699	2	5.67455	2.53758	4.28937	4.27447	3.31475	5.23421
ENSG00000144063	MALL	3.72885	1.69293e-07	Up	3.76816	4.98458	3.62848	6.11892	5.29352	6.46823	7.2328	5.41242	6.91858	6.43731	10.7993	7.51419	9.25897	10.1588	10.2918	8.51794
ENSG00000029153	ARNTL2	3.72595	8.04594e-23	Up	8.6178	7.2866	7.95855	7.03737	7.60681	7.63109	8.17604	7.52951	11.2807	10.6256	12.0435	9.39678	11.2159	11.7702	11.492	12.4678
ENSG00000287927	ENSG00000287927	3.72217	0.00661741	Up	2.97267	2.57911	2	2	2	2	2.96402	2	8.95056	3.47719	3.14212	2	3.02639	6.12963	3.99102	5.08332
ENSG00000156413	FUT6	3.71974	0.0326565	Up	2	2	2	2	2.94624	2	2.56108	2.5924	4.35401	2	3.77151	2	4.21076	5.73143	2	3.92728
ENSG00000196092	PAX5	3.71744	0.00110123	Up	2	2	4.04887	2.54087	2	2	2	3.5998	3.24538	6.80268	4.68521	5.19024	5.88158	4.58247	5.54974	3.5205
ENSG00000254027	LNMICC	3.71201	5.30669e-06	Up	4.53913	2.57911	3.62848	2.93335	4.1621	3.17505	2.56108	2.5924	4.8417	4.73324	7.20593	2.74614	5.33242	7.47779	8.06072	6.19278
ENSG00000187714	SLC18A3	3.69803	0.358306	None	2	2	2	2	2	2	2	2	9.50375	2	2	3.89112	2	3.54552	2	2
ENSG00000026751	SLAMF7	3.69775	6.25321e-13	Up	6.77968	6.79036	8.58767	6.70138	6.56728	7.13824	6.5152	5.10707	9.72864	9.4654	9.83624	9.76495	10.3627	11.0109	10.975	12.2231
ENSG00000158825	CDA	3.69629	2.70632e-15	Up	6.85359	9.04859	8.35861	9.00404	7.95818	9.71654	9.46668	9.46502	12.6959	10.3864	13.3469	11.6745	12.3552	12.4964	12.3869	13.7015
ENSG00000288547	C3orf36	3.69044	2.99534e-06	Up	2.5668	2	3.03276	2	3.25717	2	2.96402	3.01114	3.71576	5.90449	5.24022	5.2599	5.53958	3.22859	4.28325	5.90851
ENSG00000197930	ERO1A	3.68805	7.94207e-11	Up	10.0859	9.64245	10.3078	9.47338	9.69826	9.73539	9.54772	9.75341	12.1504	10.5589	13.7859	10.924	11.9599	13.9162	13.3715	15.2781
ENSG00000235385	LINC02154	3.68318	0.0382556	Up	2	2	3.03276	2	2	2	2	2	4.97344	2.37556	3.14212	2.53758	3.8449	2.46866	2	2.95193
ENSG00000137819	PAQR5	3.67729	5.47568e-12	Up	3.76816	6.07088	5.0108	5.84981	5.62688	6.97471	7.07898	6.80276	9.25675	7.87124	10.677	8.20354	9.37391	10.0575	10.6502	10.0948
ENSG00000259178	ENSG00000259178	3.67463	5.79133e-05	Up	2	2.99121	2	2	2	2.58804	2.96402	2	4.64496	3.13051	4.98924	3.80052	3.35353	4.62797	4.44963	4.37991
ENSG00000131482	G6PC1	3.67409	0.0300183	Up	2	2	2	2.54087	2	2	3.12989	2	3.98917	5.68859	2	2.92833	2	3.54552	3.31475	3.5205
ENSG00000158055	GRHL3	3.67306	2.48249e-06	Up	4.65389	6.32309	2	7.08648	7.13181	8.89179	7.26882	7.52156	9.62057	8.83276	11.6352	9.30501	10.2518	11.3647	11.555	11.5453
ENSG00000113356	POLR3G	3.66832	2.69829e-26	Up	6.93528	6.53771	5.38038	6.92305	6.16309	6.84179	6.82445	6.76284	9.04843	9.7774	11.1305	9.16223	9.71916	10.5479	10.7129	10.4416
ENSG00000131037	EPS8L1	3.66082	6.15438e-10	Up	8.12551	9.69326	7.19227	10.147	10.4318	11.2801	9.57496	10.3553	13.4287	10.9047	13.8592	12.0413	12.8036	14.3688	13.7509	14.913
ENSG00000163499	CRYBA2	3.65621	0.0216734	Up	4.12719	2	3.62848	2	2	2	2	2	3.49966	4.91486	4.38535	2	5.74878	3.72374	3.75708	7.33081
ENSG00000290729	ENSG00000290729	3.65601	0.0218164	Up	2	2	2	2	2.94624	2	2	2.3264	2.54294	2	3.14212	2.53758	3.19921	2.82182	4.09514	5.16074
ENSG00000167755	KLK6	3.65144	0.00133083	Up	4.81054	6.07088	2	7.08648	4.49421	9.70788	9.03619	9.31208	13.1433	5.76946	11.7824	6.84647	10.7936	12.694	9.06277	12.6178
ENSG00000104722	NEFM	3.64668	0.000287122	Up	7.21307	2.99121	4.63916	2	2.54934	2.58804	4.58289	2.5924	5.40541	8.93971	9.23818	7.20544	7.94017	8.70387	6.87106	8.68448
ENSG00000173083	HPSE	3.64427	1.48035e-17	Up	6.07732	6.02784	8.17241	6.08064	7.30246	7.25691	6.21635	5.54384	9.48915	9.48708	10.8947	9.65289	10.551	10.6948	10.6629	11.1155
ENSG00000124215	CDH26	3.63903	5.77609e-20	Up	4.65389	5.37638	5.91841	5.00903	4.99119	4.70825	5.57695	6.15022	8.39902	8.14721	9.29473	7.37984	8.42236	8.45522	9.88106	9.58568
ENSG00000171208	NETO2	3.63697	2.35559e-17	Up	6.40681	5.23216	6.38356	5.82688	4.81239	7.02016	7.52858	7.31626	9.17014	9.85264	10.1268	9.37732	9.72447	10.5772	11.0286	10.4494
ENSG00000117394	SLC2A1	3.61441	1.13631e-11	Up	9.49587	11.1967	8.55595	10.8496	11.0435	11.9273	11.1016	11.1083	13.5423	12.4893	15.1584	13.3964	12.9336	14.9365	15.5138	15.3213
ENSG00000159166	LAD1	3.61203	2.59265e-08	Up	8.18397	9.77686	4.96322	9.82983	9.94203	11.6701	11.434	11.0808	14.2262	12.5833	14.7058	12.7214	13.7858	14.1699	14.4566	14.5388
ENSG00000231298	MANCR	3.6087	6.10978e-05	Up	2	2	2	3.80805	2.54934	2.32378	3.12989	3.01114	4.64496	4.2378	4.8752	3.09007	5.57139	5.9078	4.09514	6.5501
ENSG00000183696	UPP1	3.60076	4.89956e-07	Up	9.9394	9.58794	12.9501	8.94401	9.38888	8.81649	9.7039	8.60693	14.3275	12.4587	13.8197	11.7945	14.2211	13.5784	14.2217	15.7908
ENSG00000251537	ENSG00000251537	3.59777	0.000567568	Up	2	2	2	2.93335	2	2	2.56108	2.5924	2.9365	3.75648	4.68521	2.92833	3.49293	4.98345	3.13097	4.24422
ENSG00000118520	ARG1	3.5893	0.000169784	Up	6.47083	8.17737	2	7.98964	8.60572	9.26655	9.64858	7.69419	9.39437	10.5389	13.5916	10.3482	8.07942	13.6173	10.2217	10.7495
ENSG00000280693	SH3PXD2A-AS1	3.58651	8.24341e-09	Up	4.76019	5.07192	3.03276	4.34871	4.37038	6.36632	5.6333	6.37868	8.98999	6.95566	9.57599	6.07071	7.39088	9.53619	8.95965	9.41845
ENSG00000184261	KCNK12	3.58555	1.00565e-11	Up	3.54841	5.11368	4.22058	3.24157	4.49421	3.81395	3.27865	3.71584	8.18919	4.85682	7.39369	7.36411	5.69204	7.20505	7.69698	7.60458
ENSG00000167754	KLK5	3.5764	5.68339e-07	Up	7.89993	9.71207	3.36116	9.96728	9.63239	11.5031	10.5909	10.2352	13.9653	11.2252	13.9904	12.9684	13.8313	14.6442	12.5446	13.6214
ENSG00000243264	IGKV2D-29	3.5729	0.258075	None	2	2	2	2	2	2	5.39334	3.01114	2	3.47719	2	3.23549	5.29481	2	2	2
ENSG00000180638	SLC47A2	3.57288	2.26273e-05	Up	3.95882	6.09192	2	5.08832	8.19562	7.36655	5.5183	5.66429	7.31614	8.12587	10.1638	8.60589	9.40292	9.71022	11.2998	10.7258
ENSG00000179826	MRGPRX3	3.56976	0.33971	None	2	2	2	3.24157	2	2	2	2	8.27256	3.93536	2	2	2	5.85137	2	2
ENSG00000168143	FAM83B	3.56943	5.69573e-07	Up	3.76816	5.23216	3.03276	5.60216	6.55311	7.94571	7.96718	6.72179	8.68185	9.36878	11.0449	8.05958	9.81195	10.68	11.0834	10.0215
ENSG00000290778	ENSG00000290778	3.55736	0.0486847	Up	2.31106	2	2	2	2	2	2.56108	2	2	2.53208	2	2.74614	4.62868	2.46866	3.47773	2.55309
ENSG00000214814	FER1L6	3.55655	0.0518064	None	2.5668	2	2	2	2.94624	2	2	2	3.49966	2	4.38535	2	2.60261	2.46866	5.31114	2.95193
ENSG00000290710	ENSG00000290710	3.55649	7.71327e-05	Up	3.76816	5.07192	3.03276	2.93335	3.39065	2	2	3.33529	4.53552	3.39801	7.36228	4.57698	5.90673	7.69109	6.88565	6.99263
ENSG00000229867	STEAP3-AS1	3.55425	0.00428017	Up	2.78397	2	2	3.24157	2.94624	2	2	3.5998	4.74668	2.67327	4.81461	2.53758	2.60261	4.87441	3.75708	7.27967
ENSG00000268104	SLC6A14	3.55179	1.46186e-05	Up	4.27796	7.68315	2	7.91003	7.79918	6.98621	6.88373	8.31654	10.4047	7.68785	11.0258	8.66807	10.4584	12.4121	10.5621	10.9386
ENSG00000265888	DSCAS	3.54804	0.00198604	Up	2	2.57911	3.03276	3.71117	2	2.81131	2	2.3264	4.0699	3.81861	5.83568	2	2.83	6.09765	5.96147	4.82252
ENSG00000137975	CLCA2	3.54799	6.13491e-07	Up	8.06457	9.65488	4.75546	9.90841	9.49089	11.2199	12.2077	11.7437	13.7298	13.1529	14.4728	12.933	13.6642	14.5674	15.074	14.8974
ENSG00000182040	USH1G	3.54233	8.25537e-07	Up	2.5668	4.23403	2	4.58577	5.32721	4.59265	4.33361	2.5924	6.23424	5.39437	8.34998	7.15147	5.90673	7.86743	8.00834	7.60458
ENSG00000156738	MS4A1	3.54018	9.54463e-05	Up	4.27796	4.44502	5.14479	4.06487	3.72992	5.17812	4.74512	3.5998	3.49966	9.08107	5.32954	8.18575	9.67409	4.58247	5.12688	3.5205
ENSG00000167656	LY6D	3.53627	1.8907e-05	Up	8.99237	10.7406	2	9.40727	10.6572	11.4584	10.0162	9.48355	14.6913	13.5469	13.3492	11.5587	12.4101	12.6799	13.2536	14.9385
ENSG00000145192	AHSG	3.53619	0.0670459	None	2	2	2	2.29564	2	2	2	3.82325	2	6.23577	3.14212	2	2.60261	2.46866	4.19226	5.23421
ENSG00000184363	PKP3	3.5324	4.82281e-09	Up	8.62836	10.7188	5.76036	10.7403	11.0841	11.8919	11.5774	11.4969	14.7843	12.9252	15.1213	13.3909	14.0138	14.617	14.5414	15.06
ENSG00000125823	CSTL1	3.53116	0.144651	None	2	2	2	2	2.54934	2	2	2.5924	2.54294	2	2	2	2	2.82182	3.47773	5.23421
ENSG00000058085	LAMC2	3.52272	4.09516e-09	Up	7.86461	8.26337	8.27827	8.80715	8.74625	9.31294	9.8283	8.48956	13.1875	9.55936	12.6017	8.0099	11.9448	13.1378	13.2257	11.1831
ENSG00000180176	TH	3.51458	2.80711e-05	Up	2	4.44502	4.96322	2.93335	3.11006	2	2	3.33529	6.85166	5.22119	6.23297	5.42062	5.93146	6.91506	7.024	6.9713
ENSG00000078725	BRINP1	3.50923	1.12884e-07	Up	2	2	4.04887	2	3.51283	3.32747	3.53679	2.5924	5.7374	5.96067	6.16179	5.86256	5.90673	5.92613	8.41776	5.23421
ENSG00000263301	ENSG00000263301	3.5059	4.90705e-05	Up	2.97267	2.57911	2	4.34871	3.91859	4.00692	4.11357	3.71584	2.9365	3.47719	7.70873	5.2599	5.33242	7.59126	7.82364	6.29933
ENSG00000166183	ASPG	3.50545	3.37442e-06	Up	3.28908	6.71096	3.03276	6.17448	7.00222	7.32187	7.2328	7.02151	11.8755	8.28286	9.33303	7.68852	8.70642	8.53202	9.67176	10.8272
ENSG00000229051	LINC01788	3.50401	0.101488	None	7.27714	2	2	2	2	2	2	2	2.54294	2	3.14212	2.92833	2.60261	2.46866	2.67359	2
ENSG00000186081	KRT5	3.4999	5.69573e-07	Up	13.3333	15.6837	7.75706	15.6949	16.1062	16.9085	16.4272	15.6886	19.5012	18.1354	19.3645	18.0271	19.048	19.1963	20.1546	19.6389
ENSG00000081277	PKP1	3.49249	3.64453e-07	Up	10.3309	11.5418	5.38038	12.394	12.4484	13.7621	12.7389	12.4342	15.5298	14.1855	16.6003	14.7029	15.2304	16.2098	16.3442	16.249
ENSG00000257446	ZNF878	3.48821	7.01174e-07	Up	2.5668	2.57911	2	3.09568	2	3.59112	2.96402	2	4.69672	5.6378	4.81461	4.7803	4.21076	5.40538	3.99102	5.71676
ENSG00000143297	FCRL5	3.48157	0.00833432	Up	2.5668	2.57911	3.36116	3.24157	4.08541	4.32931	2	3.33529	2	6.94873	2.68125	6.35163	8.47797	3.80522	3.13097	2
ENSG00000205682	ENSG00000205682	3.47844	0.148321	None	2	2.57911	2	2	2	2	2	3.33529	2	3.02906	3.14212	2	2	2	4.66796	5.9956
ENSG00000104267	CA2	3.47768	1.65698e-07	Up	5.53446	8.47442	4.86307	9.70015	9.52033	9.28993	8.67265	9.86288	12.0954	11.8815	11.5519	10.5931	10.8012	13.0359	13.665	12.9572
ENSG00000286893	ENSG00000286893	3.47464	0.00789671	Up	2	3.57323	2	2	2	2	2.96402	2.3264	4.79498	4.19159	5.83568	2	4.0394	4.48693	4.28325	2.95193
ENSG00000245311	ARNTL2-AS1	3.46629	0.0104787	Up	2	2.57911	2	2	2.54934	2	2	2.81691	2	3.31424	2.68125	2.92833	3.35353	2.97052	4.66796	5.23421
ENSG00000220920	ENSG00000220920	3.46614	0.000138444	Up	2	2	2	2.29564	3.51283	2	2.30764	2.5924	4.35401	3.99038	4.38535	2.92833	4.68791	4.27447	5.07689	3.92728
ENSG00000134940	ACRV1	3.46255	0.000546946	Up	2.31106	3.31138	2	2.54087	2	2.58804	2.96402	2	5.71247	2.91993	5.04305	4.95848	2.60261	4.79685	2.67359	4.82252
ENSG00000124466	LYPD3	3.46209	6.99052e-08	Up	9.95906	11.1778	5.86762	11.7562	11.3095	12.9689	12.5185	12.1172	15.5166	13.88	15.7947	14.1036	14.7763	14.7675	14.9587	16.3
ENSG00000059728	MXD1	3.46207	1.45398e-10	Up	7.82842	9.43985	9.97143	9.22629	8.61257	9.9414	9.49737	8.97039	12.0206	10.6316	12.4746	10.2775	12.1773	13.023	12.7392	14.5313
ENSG00000251144	ENSG00000251144	3.4584	0.00222971	Up	4.27796	2.31842	3.36116	2	2.7614	2	2	2	3.81277	3.13051	3.49087	6.62677	6.52572	4.75645	4.44963	5.23421
ENSG00000228107	ENSG00000228107	3.45677	0.184157	None	2	2	2	3.09568	2	2	2	2	3.09919	3.87817	4.00635	2	2	4.75645	2	2
ENSG00000289811	FAM95A	3.44416	0.154446	None	2	2	2	2.93335	2	2	2	2	2	3.39801	2	2	2.60261	2.65602	2.37575	5.08332
ENSG00000089116	LHX5	3.43601	0.0855145	None	2	3.57323	2	2	2	2	2.56108	2	5.05502	2	5.56846	4.20548	2	3.10532	4.19226	2
ENSG00000177494	ZBED2	3.42504	3.11488e-07	Up	4.95184	5.23216	2	5.95933	4.81239	7.00893	6.95179	6.77627	9.61217	8.20359	10.0954	7.28278	10.0992	9.18876	9.56248	9.14127
ENSG00000134760	DSG1	3.41794	6.0217e-06	Up	10.3713	11.3487	3.62848	11.5192	12.0026	13.6133	13.2115	12.763	14.5753	14.5945	16.3213	15.2405	15.0151	16.0385	16.3581	16.1463
ENSG00000147676	MAL2	3.41495	4.95378e-08	Up	8.51527	10.0186	4.86307	10.0599	10.3054	11.3733	11.4151	10.8542	13.5071	12.3736	14.6351	13.1077	12.9935	13.9315	14.0338	14.6237
ENSG00000197948	FCHSD1	3.41333	6.28039e-09	Up	9.88903	8.91029	8.86189	9.3661	8.88564	9.45832	8.53891	8.82936	10.3103	9.17905	12.4245	9.82076	12.4308	12.8275	13.3876	14.0098
ENSG00000108688	CCL7	3.41175	0.076357	None	2	2	4.86307	2	2	2	2	2	6.82865	6.5965	3.14212	2	5.13371	3.34215	2.67359	4.50393
ENSG00000249866	OR7E83P	3.41122	0.147493	None	2	2	2	2	2	2	3.27865	2	2.9365	3.13051	5.56846	2	2.60261	2	3.47773	2
ENSG00000109182	CWH43	3.40915	6.14282e-06	Up	5.53446	7.84066	2	8.67532	7.98482	9.20145	8.76067	8.61069	10.859	10.2093	12.016	10.4156	10.7656	11.7103	12.0674	12.7272
ENSG00000111245	MYL2	3.40773	0.00806854	Up	2.97267	4.79226	4.63916	4.88126	3.72992	3.00462	4.11357	3.5998	8.55439	9.18496	2	7.14228	3.62004	5.92613	2	2
ENSG00000136696	IL36B	3.40068	1.23623e-06	Up	2	3.31138	2	4.14123	4.49421	4.53118	4.11357	3.9232	6.44564	5.12613	7.6579	5.90666	6.44217	8.09509	6.25916	6.22918
ENSG00000213906	LTB4R2 ENSG00000213906	3.39894	1.49271e-07	Up	3.42456	2.79983	4.13728	4.06487	2.7614	5.62318	2.96402	4.77382	7.66043	5.4346	7.58722	5.15411	6.50939	7.49017	7.92602	7.76192
ENSG00000259107	LINC00911	3.3985	0.010639	Up	2	3.31138	2	2	2	2	2.56108	2	2	4.44893	4.00635	4.20548	3.8449	3.10532	3.99102	3.92728
ENSG00000064270	ATP2C2	3.39632	3.79015e-05	Up	5.23598	6.58301	2	7.39795	7.04335	8.06436	6.23468	7.46464	9.53962	7.22016	10.9954	7.54242	7.99398	10.8244	10.6534	11.5417
ENSG00000178919	FOXE1	3.39618	1.24545e-05	Up	2.5668	3.57323	2	5.19965	4.81239	4.32931	3.27865	4.26548	6.26885	4.91486	7.24089	5.61923	5.33242	7.53862	8.88535	6.90536
ENSG00000169258	GPRIN1	3.39383	2.38888e-09	Up	7.27714	5.02891	4.86307	4.4721	5.15026	4.70825	5.93179	3.82325	9.00803	6.98981	9.33842	7.4411	8.1443	9.14834	9.84043	8.71046
ENSG00000240505	TNFRSF13B	3.392	0.0493928	Up	2	2	4.75546	2	2.30066	3.59112	3.53679	2	3.24538	7.03631	2	6.69123	7.51056	2.46866	2.67359	2
ENSG00000125998	FAM83C	3.39149	1.68428e-07	Up	7.32987	7.95993	2.60689	7.68618	8.64967	9.97497	8.82862	8.30732	12.0924	10.8308	12.3112	10.6806	11.3843	11.8993	12.3993	12.0659
ENSG00000251039	IGKV2D-40	3.39102	0.220594	None	2	2	2	2.93335	2	2	2	2.5924	2	3.13051	3.49087	2	5.69204	2	2	2
ENSG00000260047	BCAP31P2	3.38368	0.083139	None	2	2	2	2	3.25717	2	2.96402	2.81691	6.61661	2	3.8937	2	3.35353	2	4.36883	2.55309
ENSG00000172005	MAL	3.38162	7.83249e-06	Up	6.11787	9.68981	6.94529	8.93063	8.95733	8.22827	8.4515	7.91665	10.7151	7.79989	12.6534	7.28278	12.4861	11.9396	10.0065	13.3828
ENSG00000125775	SDCBP2	3.37898	4.19794e-09	Up	6.57645	7.17268	7.01695	8.33676	7.16946	9.24995	9.77451	9.04994	11.945	9.64114	12.0485	10.2754	11.1879	11.8745	11.8887	13.1781
ENSG00000207568	MIR203A	3.3664	4.4379e-05	Up	2.5668	2.31842	2	3.09568	2.30066	4.00692	2.96402	3.01114	4.14634	3.39801	5.92437	2.92833	4.99985	5.97976	6.3671	5.66456
ENSG00000254842	LINC02551	3.36393	8.33152e-07	Up	2.5668	2.99121	3.62848	2	2	2.58804	3.27865	2.5924	5.87854	3.99038	5.77337	4.20548	5.04586	4.71488	4.44963	5.6104
ENSG00000250929	LINC01181	3.35719	0.0842252	None	2	2.57911	2	2	2	3.00462	2.77657	2.3264	2	2.67327	6.00793	2	2	5.17955	3.31475	2
ENSG00000236384	LINC00479	3.35431	0.0485768	Up	2	2.57911	2	2	3.39065	2	2	2	3.24538	2	4.68521	2	3.62004	4.02523	5.0251	3.92728
ENSG00000244128	LINC01322	3.34746	0.0715864	None	2.5668	2	2.60689	2	4.08541	4.00692	2	3.01114	7.97009	2	2	3.70385	5.57139	5.37901	2	2
ENSG00000252711	RN7SKP116	3.33382	0.0661659	None	2	2	2	2	2.94624	2	2	2.5924	2.29686	2	3.77151	2	3.02639	4.75645	4.36883	2.95193
ENSG00000011590	ZBTB32	3.33323	6.52834e-06	Up	2.78397	2.79983	2.60689	2.54087	2.94624	3.59112	2.56108	3.5998	4.28806	6.38694	3.14212	4.46346	7.09514	4.58247	4.52614	4.91479
ENSG00000265190	ANXA8	3.3303	1.44858e-07	Up	6.47083	8.6585	3.36116	7.58728	7.69334	9.02596	8.87025	8.52975	11.3023	10.0978	11.7534	9.22454	10.7448	11.9996	12.3007	11.9392
ENSG00000254709	IGLL5	3.32909	0.175041	None	2	2	2.83548	2	2	4.00692	2.77657	2	2	4.48769	2	5.74602	6.87066	2	2	2
ENSG00000211668	IGLV2-11	3.3288	0.104649	None	2	2	2	2.54087	2	5.00807	6.1012	5.22927	2.29686	7.28761	3.14212	8.98587	9.22437	5.08483	2.67359	2
ENSG00000279386	ENSG00000279386	3.32717	0.153845	None	2	3.31138	2	2	2	2	2	2	2	2.37556	5.24022	2	3.02639	3.88235	3.75708	2
ENSG00000105141	CASP14	3.3143	0.00140793	Up	8.86117	9.41292	2	10.2594	10.7338	12.4053	10.8115	11.0094	14.1735	10.474	13.8103	12.2923	8.90984	16.0312	14.0243	13.1734
ENSG00000177551	NHLH2	3.31299	1.21801e-07	Up	4.76019	3.79478	2	3.24157	4.81239	5.76343	5.02335	4.92615	7.64075	6.21282	8.96955	7.12372	7.02795	7.79448	6.85632	8.31278
ENSG00000171517	LPAR3	3.30824	3.3027e-05	Up	2.97267	4.57029	2	5.91652	6.06663	7.19879	6.06067	6.95221	8.35137	8.47112	9.62973	6.5593	7.70233	9.84155	9.87192	10.0267
ENSG00000176920	FUT2	3.30502	1.37172e-08	Up	6.07732	6.73791	3.501	6.72638	6.62261	5.86657	4.63902	7.25043	9.33641	7.87855	10.3817	7.23168	8.40482	9.94067	9.95211	10.2557
ENSG00000163472	TMEM79	3.30478	4.04896e-13	Up	8.11553	8.77694	7.04007	9.22847	9.09574	10.4469	9.85373	9.45252	12.3439	11.4729	13.2062	11.2982	12.0367	12.8372	12.7789	13.3898
ENSG00000172548	NIPAL4	3.30349	3.31963e-05	Up	6.07732	6.84096	2	7.51019	7.50743	9.6165	9.31774	9.06643	11.5655	10.0501	11.8113	10.1977	10.8311	11.8918	12.1334	12.4307
ENSG00000160213	CSTB	3.29932	1.56807e-08	Up	11.4388	12.4707	14.6673	12.1909	12.0227	13.3941	14.0139	13.4814	16.6734	13.6095	17.087	14.8029	16.0614	16.5675	16.6685	17.9487
ENSG00000163545	NUAK2	3.29489	4.04896e-13	Up	4.76019	6.77742	7.01695	6.1562	6.4189	8.34896	6.60248	6.43055	9.2589	9.19084	10.8071	9.29882	9.96946	10.1413	10.5507	10.6623
ENSG00000133107	TRPC4	3.2928	2.75037e-06	Up	3.28908	2.99121	3.62848	4.14123	2	3.81395	2	2.5924	5.83301	6.18949	4.93335	5.99102	6.85782	5.2394	3.99102	6.07773
ENSG00000204632	HLA-G ENSG00000204632	3.29005	1.34465e-06	Up	5.23598	6.34079	5.05686	2.75042	5.11211	5.0956	4.84395	4.92615	9.56421	4.88613	7.484	6.58667	6.11532	9.39034	8.26986	8.68448
ENSG00000186867	QRFPR	3.28947	0.001398	Up	2	3.57323	2	2.93335	2.54934	2.32378	3.53679	2	2.9365	3.75648	6.23297	2.53758	4.28937	5.9972	5.0251	4.91479
ENSG00000138316	ADAMTS14	3.28539	1.16778e-06	Up	11.8291	5.19374	6.27083	4.96768	5.51437	4.00692	2.96402	5.41242	8.82536	8.2466	9.90506	10.4634	8.71713	8.32314	7.58519	8.71688
ENSG00000248641	HMGA1P2	3.2822	0.236473	None	2.5668	2	2	2.54087	2	2	2	2	2	2	4.81461	3.48859	2	3.34215	2	2
ENSG00000293493	ENSG00000293493	3.28071	0.00677746	Up	2	2.99121	2	2.93335	2	3.70683	2.96402	2	2.54294	4.56222	5.24022	2	3.8449	5.6675	5.78589	5.30412
ENSG00000236651	DLX2-DT	3.27808	0.327427	None	2	2	2	2	3.11006	2	2	2	3.90367	2	2	2	2.33254	2	2	5.23421
ENSG00000260183	ENSG00000260183	3.27199	0.0494168	Up	2.97267	2.57911	2	2	2	2	2	2	2	2.67327	2	3.70385	3.35353	3.80522	4.66796	3.5205
ENSG00000263603	ENSG00000263603	3.26968	0.171568	None	4.99602	2	2	2	2.54934	2	2	2	4.28806	2.80187	2.68125	2.29369	2	2.25328	2	2
ENSG00000185633	NDUFA4L2	3.2693	7.69097e-13	Up	11.8881	11.5249	12.8951	11.2245	10.9747	11.6697	10.779	11.7458	16.0476	12.6291	15.2058	14.5296	13.6978	14.4013	15.18	15.7342
ENSG00000159399	HK2	3.26712	9.16062e-08	Up	7.83451	8.67951	10.2606	9.50443	9.42823	9.8578	10.0056	10.4145	11.3117	10.2841	13.4294	11.0528	10.7308	13.2219	13.3767	14.577
ENSG00000289574	ENSG00000289574	3.26603	0.180702	None	2	2.99121	2	2	2	2	2	2	2.54294	2	5.04305	2	2.60261	2.82182	2.67359	2
ENSG00000186684	CYP27C1	3.26198	3.60598e-09	Up	7.43792	5.79099	3.85394	6.71393	6.40319	6.76377	5.1829	6.10837	8.13862	8.41693	10.0985	7.92131	8.24142	10.5074	10.1867	10.0318
ENSG00000189377	CXCL17	3.2613	3.64715e-05	Up	2	4.98458	3.85394	2.93335	3.25717	2.58804	3.27865	4.92615	7.04377	5.22119	6.34432	4.20548	5.04586	7.48399	6.40811	7.94812
ENSG00000278986	ENSG00000278986	3.25855	0.0324238	Up	2.78397	2	2	2.54087	2	2	2	2.5924	2	2.91993	4.11083	3.23549	2.83	3.34215	5.22195	2
ENSG00000169035	KLK7	3.25658	0.000251569	Up	7.6738	9.0432	2	9.84988	9.35864	11.3596	10.9758	10.756	13.7362	11.4241	14.1908	11.6221	13.53	14.5502	11.3812	12.552
ENSG00000204618	RNF39 ENSG00000204618	3.25315	3.38395e-05	Up	5.75619	7.3665	3.95469	7.74242	8.27977	8.90093	7.74863	9.01638	9.56073	7.22016	11.7073	9.28008	9.06871	11.4328	10.9742	13.0247
ENSG00000289530	ENSG00000289530	3.2502	0.428492	None	2	2	4.374	2	2	2	2	2	5.40541	3.62358	2	2	2	2.46866	2	2.95193
ENSG00000166920	C15orf48	3.24756	0.000178701	Up	4.12719	6.19278	5.45107	6.72638	5.85192	8.92801	8.88483	7.94665	10.5864	8.31015	10.1408	6.9763	9.41831	10.6651	8.56556	13.0055
ENSG00000134709	HOOK1	3.24139	1.8482e-05	Up	6.03559	6.97161	2	7.79655	8.05186	8.68861	8.57533	9.25087	9.78651	10.1196	11.5811	9.95283	10.7818	11.5508	12.3226	11.7834
ENSG00000231764	DLX6-AS1	3.24029	4.84172e-05	Up	3.28908	2.57911	2	2	3.91859	3.81395	4.11357	4.87714	4.93085	5.37382	7.34096	4.95848	5.53958	6.45406	6.1903	7.64556
ENSG00000179046	TRIML2	3.23152	0.0414602	Up	3.28908	3.79478	2	2	2	2	2	2	5.20553	2.37556	4.20826	2.92833	3.8449	5.45672	2	5.6104
ENSG00000247624	CPEB2-DT	3.2314	0.00958912	Up	2	2.31842	2	2	3.25717	2	2.56108	2.5924	2	2.91993	5.53129	2.74614	3.35353	4.38461	4.09514	4.24422
ENSG00000285946	LCE7A	3.22974	0.0570628	None	2	2.99121	2	4.96768	2	3.32747	2	2	5.83301	2	7.12091	2	5.04586	4.27447	6.40811	5.3708
ENSG00000241322	FBXW10B	3.22968	1.26967e-06	Up	2.78397	4.30784	4.81027	4.34871	4.60825	5.33023	3.27865	5.30534	6.43043	6.60534	6.59907	3.89112	6.94539	8.20426	8.23039	8.94189
ENSG00000273295	ENSG00000273295	3.22904	0.0259398	Up	2	2	2	2	2	2	2.56108	3.71584	4.0699	2.67327	4.81461	3.48859	4.5669	5.05182	3.47773	2
ENSG00000291156	ENSG00000291156	3.22483	1.75907e-06	Up	3.76816	4.89162	2	4.4721	4.85921	5.33023	5.29195	4.54193	7.23969	5.65493	7.86629	4.63056	7.44339	7.72813	7.89028	9.06278
ENSG00000140254	DUOXA1	3.22221	8.2035e-07	Up	9.90939	7.35784	3.74561	7.58044	7.71895	9.26183	8.02098	8.62189	11.3526	10.0963	12.2528	9.51189	10.9606	11.9192	12.2043	12.5609
ENSG00000143839	REN	3.22165	0.0892672	None	2	2	3.36116	2.54087	2	2	2	2.5924	5.66128	2.37556	3.638	2	2	5.08483	2	3.5205
ENSG00000132698	RAB25	3.22094	3.90736e-07	Up	8.02247	10.7744	4.86307	10.4098	10.4606	11.1249	10.8756	10.855	14.2557	11.9884	13.7181	12.4596	12.9642	13.4759	13.484	14.7003
ENSG00000164400	CSF2	3.21932	0.0138263	Up	2.97267	4.30784	4.374	2.75042	2	2	3.27865	2.5924	5.58093	4.19159	2	2	7.53497	7.25665	3.75708	5.3708
ENSG00000268307	LINC02560	3.21911	2.35763e-06	Up	5.34249	5.98348	2	5.77988	5.22367	6.81625	5.06492	6.26897	10.2247	6.24711	8.34464	6.98661	8.67383	8.83818	8.98697	9.17898
ENSG00000270432	OR7E108P	3.21646	0.0402012	Up	2	2	2	2	2	2.58804	2.56108	3.82325	4.35401	2	5.41365	5.19024	2	4.48693	4.36883	3.5205
ENSG00000114251	WNT5A	3.21326	5.53526e-11	Up	9.58173	6.93714	7.129	7.37441	8.2581	7.95159	8.05747	7.95258	9.95139	11.6798	10.8773	11.5992	12.5938	11.2106	11.1575	9.29512
ENSG00000127824	TUBA4A	3.21019	8.62598e-18	Up	9.10003	11.5104	11.8624	11.3769	11.241	12.3027	11.6733	11.2101	15.196	13.7296	14.8596	13.9127	14.2288	14.7456	14.8198	15.2995
ENSG00000167553	TUBA1C	3.20996	6.41955e-22	Up	11.2123	9.9697	10.9595	9.95279	10.0149	10.9146	11.2615	10.6687	13.2513	13.0092	14.6556	12.664	13.9764	14.2371	14.1576	14.272
ENSG00000280411	IGHV1-69D ENSG00000280411	3.20762	0.117039	None	2	2	2	2	2	2.58804	4.26393	4.18722	2	4.52543	2.68125	7.07623	7.07308	2	3.47773	2
ENSG00000136002	ARHGEF4	3.20692	0.000766085	Up	3.54841	4.30784	2	6.27959	5.59957	8.05893	6.1012	7.22127	6.39953	6.7318	10.0319	6.50295	9.26627	9.92935	11.1687	8.91421
ENSG00000142273	CBLC	3.2063	5.26348e-08	Up	6.88916	8.68644	4.04887	8.23589	8.09162	8.88873	8.47867	8.54944	12.5619	9.77447	11.4372	9.4368	10.4152	11.4098	11.1687	12.1154
ENSG00000251230	MIR3945HG	3.20414	0.000146261	Up	4.34781	3.89398	9.95935	3.49539	2.54934	2	2.56108	3.82325	8.00643	6.12949	5.45394	3.48859	6.38961	5.85137	4.79708	7.74945
ENSG00000173801	JUP	3.20348	1.60167e-11	Up	11.5341	13.23	9.94105	13.2827	13.2687	13.9485	13.4391	13.4344	16.6597	14.8682	16.8517	15.574	15.7436	16.3305	16.401	17.0206
ENSG00000185155	MIXL1	3.20342	0.00203762	Up	2	2	2	2.93335	3.25717	2.58804	2	2	3.90367	3.62358	3.77151	5.11705	4.74481	2.65602	3.47773	4.09444
ENSG00000206072	SERPINB11	3.20234	0.0576623	None	7.71404	2	2	2	2	5.43463	6.63044	5.92762	2.9365	4.36815	9.13355	8.31	8.08494	10.2008	8.46226	9.93601
ENSG00000211592	IGKC	3.20191	0.0214905	Up	8.25841	8.61917	10.7892	10.5468	8.15397	13.5087	12.0053	10.9335	8.55439	15.2015	6.13726	15.3718	16.8487	11.1808	7.34233	9.79744
ENSG00000165078	CPA6	3.19516	0.00596004	Up	2	2	3.36116	2	2	2.58804	3.75568	2	4.0699	2.91993	5.83568	2.92833	5.13371	3.72374	5.12688	4.50393
ENSG00000131187	F12	3.19492	1.84523e-11	Up	6.72823	6.40946	5.91841	5.00903	6.5388	7.27577	6.73715	5.51209	11.1123	9.16118	9.01402	8.27678	8.01147	9.09264	9.28546	9.90822
ENSG00000238266	LINC00707	3.19257	0.00299486	Up	4.12719	2	2	2.93335	2.94624	3.81395	5.97604	4.33971	6.43043	4.09449	7.38329	2.92833	6.98135	8.89976	6.48679	4.91479
ENSG00000275880	ENSG00000275880	3.19215	8.26311e-07	Up	2.97267	2.57911	3.03276	3.24157	2.94624	4.1771	5.45717	4.8264	5.27528	5.22119	7.17011	6.54542	7.07308	6.87788	7.54898	7.42796
ENSG00000159527	PGLYRP3	3.19132	1.56044e-05	Up	5.27236	6.84096	2	7.34242	7.46265	8.50097	7.55799	7.82916	10.0579	8.29384	10.9937	9.09234	9.51553	11.5604	10.7701	10.9038
ENSG00000278954	ENSG00000278954	3.18248	0.000123452	Up	2	2.57911	2.60689	2.93335	2	2.81131	2.96402	3.01114	2.9365	3.87817	4.81461	2.92833	3.8449	4.75645	5.75443	5.6104
ENSG00000105369	CD79A	3.1794	0.00154414	Up	5.92567	4.15623	4.86307	4.4721	3.51283	6.57869	5.66068	4.8264	5.20553	8.98275	5.145	9.95938	9.91626	4.58247	2.67359	5.00152
ENSG00000147394	ZNF185	3.1781	3.58262e-12	Up	7.60415	9.11178	10.7892	9.78442	9.91042	10.0618	10.0948	10.3418	12.4759	11.3768	13.6581	11.5365	13.2042	13.1641	13.6189	13.8811
ENSG00000258016	HIGD1AP1	3.17521	0.0925871	None	2	2	2	2.54087	2.30066	2	2.96402	2	2	2	2.68125	2	4.62868	4.02523	2.67359	4.72394
ENSG00000205890	ENSG00000205890	3.1723	3.88711e-05	Up	3.42456	3.16016	2	5.00903	4.43363	3.91366	3.12989	4.71925	6.23424	4.97064	6.81551	3.09007	6.37166	7.71237	7.94704	7.01365
ENSG00000139572	GPR84	3.16858	2.04238e-05	Up	2.97267	3.79478	8.53169	3.49539	3.25717	2	3.27865	2.5924	6.49032	5.22119	4.54305	5.03994	7.77242	6.49146	5.0251	4.91479
ENSG00000232445	EMSLR	3.16799	3.77629e-05	Up	2	2.99121	2	2.93335	3.62545	3.32747	3.27865	4.87714	6.38383	5.58516	6.38656	3.48859	5.85598	6.22155	6.82637	5.16074
ENSG00000286273	ENSG00000286273	3.1674	0.00268816	Up	2.5668	2	2	2.29564	2.54934	3.32747	2.30764	3.33529	2.9365	3.31424	4.93335	2	4.12763	5.92613	4.85755	5.00152
ENSG00000211648	IGLV1-47	3.16036	0.0210144	Up	2	5.71163	4.445	4.53006	2	4.65161	6.65786	4.18722	4.41709	7.8749	2	9.38123	9.81527	7.01263	3.13097	3.5205
ENSG00000251455	ENSG00000251455	3.15973	0.000406161	Up	2	2.57911	2	4.06487	3.91859	3.32747	2.96402	3.71584	2.9365	5.07614	6.38656	2.92833	5.29481	6.84935	6.09304	6.29933
ENSG00000187173	LCE2A	3.1515	0.000129202	Up	6.53213	8.05945	2	8.11328	7.10292	9.1281	7.18647	7.48113	11.6272	8.96053	11.2597	9.06341	10.6924	12.3632	8.77602	8.96904
ENSG00000172818	OVOL1	3.14915	0.000544697	Up	2.97267	5.15426	2	7.03737	5.54333	8.62384	7.98353	7.69419	9.18154	7.55729	10.4728	8.52332	9.86103	10.8238	10.8916	11.0572
ENSG00000188508	KRTDAP	3.14775	2.31354e-05	Up	11.7442	12.9309	3.62848	12.1318	12.5647	14.3031	13.5249	12.5813	16.0214	15.1134	16.3936	15.3682	15.0644	16.1804	16.0762	16.9071
ENSG00000262296	ENSG00000262296	3.1416	0.0654913	None	2	2	2	2	2.54934	2	2.30764	2.81691	4.97344	3.31424	2	2.29369	2.60261	2	2.67359	4.09444
ENSG00000121900	TMEM54	3.14035	7.28721e-15	Up	9.38809	9.67594	10.156	9.49355	9.56867	9.81975	10.2081	9.80346	13.911	11.6925	12.8047	11.7663	11.602	12.4325	12.4205	14.198
ENSG00000290706	ENSG00000290706	3.13112	0.0170369	Up	2	2	2	5.4302	4.00441	5.0956	2.30764	2.3264	5.55312	5.10135	7.08288	2	5.43972	7.73854	7.46401	6.76366
ENSG00000271662	ENSG00000271662	3.1296	0.0469192	Up	2	2.57911	2	3.09568	2.94624	3.00462	2	2	2	2.19997	2.93001	2	3.19921	5.6006	4.44963	5.86291
ENSG00000279693	ENSG00000279693	3.12569	0.0183028	Up	2	2	2.60689	2.29564	2.30066	3.32747	2	3.01114	3.61175	2	5.04305	2	3.49293	4.71488	5.47451	4.24422
ENSG00000170476	MZB1	3.1256	0.0118562	Up	4.27796	4.44502	7.55525	5.46032	2	6.05306	5.32654	4.71925	5.7374	9.74677	2.68125	10.2478	10.1462	5.40538	3.13097	3.5205
ENSG00000167757	KLK11	3.1193	0.00013631	Up	7.26816	9.51385	2	9.55067	10.2127	10.7897	9.68236	9.54564	11.8127	10.5877	13.424	11.1252	12.5494	13.265	12.5153	13.6964
ENSG00000137440	FGFBP1	3.1143	3.76517e-05	Up	6.77968	7.7038	4.374	8.69128	7.78713	11.1532	10.4192	8.1868	12.3441	12.7286	12.0278	9.86194	13.0632	11.9656	11.7555	13.164
ENSG00000155886	SLC24A2	3.11031	0.192463	None	9.02739	2.57911	2	2	2	2	2	2	2.9365	2	2	7.32401	4.21076	4.15523	2	2
ENSG00000105131	EPHX3	3.10976	1.08223e-09	Up	6.82937	7.50632	5.76036	7.89908	7.93651	9.58092	8.88192	8.68732	11.4655	9.79779	11.6613	10.4041	10.687	12.1174	11.3348	12.0386
ENSG00000112378	PERP	3.10595	6.00394e-08	Up	12.8075	13.9121	9.23429	14.0925	14.4116	15.3192	15.0845	14.3686	16.8732	16.3813	17.8643	16.5796	16.9796	17.4013	17.4798	18.3903
ENSG00000229816	DDX50P1	3.101	0.377651	None	2	2	2	2	2	2	2	4.47762	2	2.67327	2	2	2	2.46866	3.13097	2.95193
ENSG00000101670	LIPG	3.09843	1.10979e-07	Up	7.34703	4.15623	7.65594	5.19965	4.90456	7.09641	7.1386	7.04389	9.03341	9.20399	9.19723	7.24891	9.9393	10.3551	10.1142	10.861
ENSG00000251203	DNAJB6P2	3.09689	0.204124	None	2	2	2	2	2.94624	2	2	2	2	2.37556	2.38047	2	2.83	4.58247	3.47773	2
ENSG00000211941	IGHV3-11 ENSG00000211941	3.09573	0.130752	None	2	2	2	2	2	4.59265	4.46363	2.5924	2	6.01475	2	7.63053	6.35348	3.34215	3.13097	2
ENSG00000138778	CENPE	3.09537	1.61743e-16	Up	6.23311	5.59853	5.96746	6.19254	4.60825	5.0956	4.84395	4.33971	8.29372	8.40432	8.92008	7.22299	8.89105	8.2952	9.04663	8.1889
ENSG00000289604	CTAGE8 ENSG00000289604	3.09339	0.00080647	Up	3.54841	2	2	3.71117	3.11006	2	3.27865	3.5998	6.46069	3.99038	5.89541	2.53758	5.1757	5.73143	3.99102	5.90851
ENSG00000091482	SMPX	3.09204	0.192405	None	2	3.16016	2	2.54087	2	2	2	2	4.0699	5.17444	2	3.89112	2	2.46866	2	2
ENSG00000139629	GALNT6	3.08992	5.22705e-08	Up	7.66014	7.04899	10.3113	6.85666	7.50006	7.43527	7.61508	7.06593	11.7051	10.3683	11.3405	9.87726	10.2506	11.4447	11.8919	12.0489
ENSG00000164283	ESM1	3.08465	1.19875e-06	Up	5.90264	3.31138	3.36116	4.06487	3.51283	4.46698	3.53679	5.10707	8.2116	5.39437	7.06998	6.35163	8.64422	7.25665	5.87635	6.49137
ENSG00000174527	MYO1H	3.08059	3.03749e-05	Up	5.78165	3.89398	3.20628	3.71117	2	4.25521	3.65038	4.97355	5.24083	7.16144	7.86629	5.72153	6.13674	5.64554	7.48333	8.42686
ENSG00000145934	TENM2	3.0796	2.28702e-08	Up	6.90083	7.04899	4.5773	8.06509	7.68686	7.46022	7.03781	7.13009	8.14329	8.42444	10.6371	9.61684	9.18121	11.1382	11.5464	10.0447
ENSG00000137558	PI15	3.07719	6.59159e-08	Up	5.40936	6.98292	6.70612	7.10566	6.32195	7.40132	7.97265	7.57632	9.68766	11.2047	8.27888	8.94151	11.7827	8.33003	9.11325	9.4026
ENSG00000280032	ENSG00000280032	3.07703	6.09101e-06	Up	2.5668	4.89162	2	5.39943	4.71393	4.59265	3.75568	5.54384	6.54782	6.81035	8.38165	6.07071	6.23931	7.88159	7.39428	8.23437
ENSG00000184995	IFNE	3.07329	0.0497896	Up	6.77968	2	2	2	2.54934	2	2.56108	2	4.0699	5.80058	5.56846	5.11705	4.74481	7.73334	8.14198	8.12272
ENSG00000248801	C8orf34-AS1	3.07238	1.59474e-05	Up	3.28908	2.99121	2	3.24157	2.54934	3.32747	3.27865	3.5998	4.41709	4.82691	6.00793	3.89112	3.8449	4.02523	6.46752	6.60652
ENSG00000111012	CYP27B1	3.07122	7.47665e-07	Up	7.71404	4.37806	4.96322	5.62893	4.81239	5.40066	4.63902	5.54384	9.91907	7.28211	8.49701	6.10897	8.28524	8.9831	9.01379	9.42239
ENSG00000101842	VSIG1	3.06486	0.000508297	Up	2	2.57911	2	4.21376	4.60825	2	4.26393	4.18722	5.05502	6.06687	6.1123	4.20548	5.97966	6.86843	6.66655	6.90536
ENSG00000129194	SOX15	3.0647	5.69573e-07	Up	6.68839	8.83115	3.36116	8.43104	8.643	8.95166	8.1473	7.89834	11.5114	10.0923	11.584	8.86813	10.6484	11.3814	11.8474	11.8781
ENSG00000175591	P2RY2	3.06424	3.08322e-07	Up	3.54841	6.37553	6.4541	6.75096	5.85192	7.53258	6.30576	5.99808	8.95322	8.18897	10.8012	6.10897	8.69564	9.62302	9.90453	9.26913
ENSG00000240764	PCDHGC5	3.06133	0.065929	None	3.76816	2	2	2.93335	2	2	2.56108	2	2	2.67327	5.04305	2.92833	3.62004	4.33059	6.16659	2
ENSG00000166126	AMN	3.05994	2.20448e-12	Up	6.32257	5.65619	4.51267	5.57488	6.06663	6.23755	5.06492	5.54384	9.33027	6.94873	8.62602	8.04486	7.26036	8.39398	9.1858	9.65086
ENSG00000213539	YBX1P6	3.05903	0.0265718	Up	2	2	2	2	3.25717	3.91366	2.56108	2	6.21662	3.75648	4.68521	4.52134	2	4.43668	3.13097	3.92728
ENSG00000285128	ENSG00000285128	3.05756	2.35815e-05	Up	2.97267	3.57323	2	3.71117	4.1621	4.59265	2.96402	4.8264	7.64734	5.7851	6.79997	4.13308	4.28937	6.4791	6.16659	7.31397
ENSG00000101311	FERMT1	3.05706	2.72745e-05	Up	4.95184	7.85304	2.60689	7.83154	8.12073	8.66376	8.38741	8.54552	11.6491	9.14004	11.6677	8.11702	10.7334	10.9213	11.6115	10.4571
ENSG00000105048	TNNT1	3.05641	5.30211e-09	Up	5.27236	8.4172	7.19227	7.66046	8.49148	9.10455	7.629	7.54528	12.6791	10.1196	10.3882	10.1061	10.184	10.7186	10.842	10.8198
ENSG00000176984	ENSG00000176984	3.05353	0.000131632	Up	2	2.57911	2	2.54087	2.54934	3.59112	2.96402	2.5924	4.21894	4.19159	4.93335	3.48859	3.8449	4.33059	3.62416	6.15544
ENSG00000135046	ANXA1	3.051	8.15993e-11	Up	13.8574	14.0411	13.5918	14.4604	13.9875	14.4235	14.9331	13.3895	16.1229	16.1616	17.8237	14.1521	17.5798	17.0848	17.0882	18.4065
ENSG00000282988	ENSG00000282988	3.05011	0.29552	None	2	2	2	2	2	2	3.12989	2	2.54294	2	2	2	2	2.65602	2.67359	5.23421
ENSG00000151012	SLC7A11	3.04874	1.97254e-05	Up	5.40936	4.79226	8.42158	5.19965	5.22367	6.00865	4.40008	3.01114	7.74276	9.52949	9.74988	7.94265	9.91161	8.83818	8.5925	9.45732
ENSG00000133985	TTC9	3.04571	1.1486e-09	Up	5.85546	7.52191	6.86989	7.89908	8.35112	8.4185	7.94509	7.92872	10.2081	8.66747	11.9019	9.05364	10.3741	10.9195	10.5322	11.8062
ENSG00000011332	DPF1	3.04489	2.68092e-05	Up	4.27796	3.31138	5.30604	3.24157	3.82734	3.00462	4.40008	2	6.41507	4.70062	6.65198	6.89106	6.27838	8.01601	6.87106	4.24422
ENSG00000117601	SERPINC1	3.0419	0.0358772	Up	2	3.79478	2	2	2.94624	2.58804	3.53679	2.3264	3.90367	7.18522	2	4.34023	2	3.44742	4.28325	3.5205
ENSG00000198535	C2CD4A	3.0418	0.00261974	Up	3.28908	3.79478	5.86762	2.29564	2.54934	2	2.56108	3.33529	6.54782	5.4346	5.56846	2.92833	5.72069	5.81249	5.98876	8.37907
ENSG00000054356	PTPRN	3.0409	0.0270244	Up	6.85359	2	4.04887	3.89883	2	3.91366	2	2	7.55921	5.17444	4.20826	8.17678	8.55556	7.55638	7.024	2.95193
ENSG00000178372	CALML5	3.03941	1.56666e-07	Up	12.3774	14.0541	9.59584	13.6617	13.6915	14.2726	13.6669	13.5354	17.5414	16.0089	17.5712	16.0338	13.566	16.7238	16.098	15.9492
ENSG00000258667	HIF1A-AS3	3.03835	3.98188e-06	Up	4.47813	4.68554	3.36116	4.28281	3.62545	4.1771	4.40008	4.54193	5.87854	5.51184	7.55053	3.23549	5.04586	8.1112	7.13809	8.09341
ENSG00000188522	FAM83G	3.03834	7.27913e-08	Up	6.51704	8.18718	6.47121	8.4424	8.51726	10.1577	9.44913	9.64047	11.3328	10.7263	12.6485	10.4514	10.9295	12.196	12.8316	12.3364
ENSG00000235897	TM4SF19-AS1	3.03753	0.00275839	Up	3.95882	2	3.74561	2.93335	2	2.58804	2.56108	2	5.05502	4.326	4.11083	2.74614	3.35353	6.63209	5.65571	4.82252
ENSG00000146147	MLIP	3.03636	3.91097e-10	Up	5.56412	7.22124	5.70358	6.87913	7.82889	8.43957	8.13271	7.76998	10.5286	8.72334	11.0174	10.0519	9.3985	10.7665	10.4815	11.4012
ENSG00000134765	DSC1	3.03437	0.000783505	Up	6.26956	6.71096	2	8.05526	7.64739	10.1475	8.98297	8.41854	9.89296	10.6573	12.744	10.5529	9.31641	12.3505	12.0119	8.77343
ENSG00000096696	DSP	3.03087	1.68475e-05	Up	11.3643	13.2995	6.27083	13.5549	13.8338	14.9349	14.1364	13.9007	15.9376	15.1506	17.3706	15.7322	16.2496	17.0719	17.3979	17.0828
ENSG00000233670	PIRT	3.02876	0.0341148	Up	2	2	2	3.24157	2.54934	2	2	2.5924	2	3.47719	4.54305	5.19024	3.8449	2.46866	2.67359	2.95193
ENSG00000253755	IGHGP ENSG00000253755	3.02757	0.170317	None	2.31106	2	2	5.08832	2	3.46531	2	2	2.7531	10.3507	2	7.82117	6.38961	2.46866	2	2
ENSG00000231062	ENSG00000231062	3.02544	0.0144395	Up	2	3.16016	2	2	3.62545	2.32378	2	3.33529	3.24538	3.13051	5.49313	2	4.95232	4.58247	4.59879	5.71676
ENSG00000261143	ADAMTS7P3	3.0168	0.000256613	Up	2	4.15623	2.60689	3.24157	2	4.09452	2.77657	3.1823	3.71576	5.96067	5.77337	5.97039	3.19921	5.45672	6.5614	5.08332
ENSG00000258947	TUBB3	3.01574	0.00416868	Up	4.34781	2.99121	2	2	3.62545	3.32747	2.56108	2	2.9365	3.81861	5.67455	2.74614	4.95232	6.23631	6.66655	5.3708
ENSG00000158786	PLA2G2F	3.01516	0.000468785	Up	4.27796	4.68554	3.03276	6.72638	5.03263	8.64575	6.97378	7.04389	11.5519	7.243	9.88862	7.9532	7.54301	10.442	8.37703	8.58968
ENSG00000159648	TEPP	3.01376	5.84177e-05	Up	2	4.89162	3.36116	2.29564	4.1621	4.46698	5.88614	4.47762	7.23094	5.96067	6.6862	5.67129	6.25897	7.47779	7.64646	8.36278
ENSG00000144045	DQX1	3.01286	3.45845e-05	Up	2	4.074	3.62848	4.06487	4.23492	4.59265	5.10533	5.14896	7.04377	4.40911	7.42442	4.20548	5.77634	7.77944	7.78524	7.9698
ENSG00000125207	PIWIL1 ENSG00000125207	3.00954	0.037078	Up	2.97267	2.99121	2	2	2	2	2	3.01114	5.7374	2.67327	3.49087	2	3.8449	2.46866	3.31475	4.50393
ENSG00000258279	LINC00592	3.00851	3.17972e-06	Up	3.28908	4.62906	2	3.24157	3.62545	4.70825	5.45717	5.26781	6.12514	6.46671	7.6579	6.85774	5.82992	7.59126	6.9001	8.17963
ENSG00000133661	SFTPD	3.00813	3.686e-08	Up	2.5668	4.62906	4.69848	4.74107	5.32721	6.36632	5.22017	4.47762	8.6428	6.46671	8.05491	7.54939	6.76459	8.09913	7.16227	8.79787
ENSG00000288932	ENSG00000288932	3.00791	0.278188	None	2	2	2	2	2.54934	4.70825	2	2	2.54294	3.47719	2	2	3.62004	2.46866	2	2
ENSG00000199038	MIR210	3.00791	0.00205608	Up	4.90626	3.16016	2	3.37406	3.25717	5.00807	2	3.4736	4.0699	3.75648	8.16821	4.87214	4.62868	6.74996	7.05014	5.6104
ENSG00000104419	NDRG1	3.00705	5.23545e-06	Up	9.89779	10.7711	9.03871	12.5446	12.0688	12.3415	12.2759	12.3836	13.0031	12.4616	15.9927	12.6563	13.1323	15.8009	15.682	14.8084
ENSG00000211679	IGLC3	3.00328	0.0465278	Up	3.66247	6.28705	8.10823	6.92305	3.11006	10.0007	8.40774	6.49694	4.59128	12.4364	4.20826	10.4137	13.0016	7.91409	3.99102	3.5205
ENSG00000075673	ATP12A	2.99805	0.0165138	Up	4.53913	3.79478	2	5.51874	2	7.43527	7.03781	7.30704	8.29792	4.73324	11.0048	5.35847	4.95232	10.5036	7.01075	7.24454
ENSG00000166862	CACNG2	2.9968	0.400882	None	2	2	2	2	4.37038	2	2	2	2.9365	2.37556	2.68125	2	3.02639	2	2	2
ENSG00000181652	ATG9B	2.99531	4.09704e-06	Up	6.80474	6.55297	7.25289	7.67338	7.85223	9.16144	7.79877	9.0746	9.06576	8.17716	10.9504	7.98954	10.4498	11.8567	12.1037	12.029
ENSG00000225431	LINC01671	2.98655	0.0306302	Up	2	2.57911	2	3.49539	2.54934	3.32747	2	3.33529	6.08685	2	4.00635	2	3.35353	3.72374	4.52614	6.29933
ENSG00000102886	GDPD3	2.98355	3.7422e-20	Up	6.32257	5.73857	6.03805	6.2454	6.1443	6.84179	5.95408	6.48063	9.09257	7.67111	9.55067	8.06932	9.40734	9.55545	8.94927	9.8568
ENSG00000139547	RDH16	2.98184	2.0057e-12	Up	5.19866	4.79226	4.96322	4.69114	4.90456	5.53198	5.02335	5.10707	6.30265	6.64016	8.52564	7.93202	6.25897	8.78896	8.41273	7.77429
ENSG00000243290	IGKV1-12 ENSG00000243290	2.98154	0.0460684	Up	2	2	2	4.34871	2.94624	4.09452	5.22017	3.33529	2	6.24711	2.68125	5.72153	8.7418	4.02523	2.67359	3.92728
ENSG00000128578	STRIP2	2.98138	1.05528e-10	Up	6.47083	4.30784	4.75546	4.78933	5.80486	4.25521	3.53679	5.54384	7.75502	7.88945	8.02847	6.69123	8.31842	8.64423	8.38219	7.9698
ENSG00000080644	CHRNA3	2.98018	0.000445887	Up	3.76816	2.57911	2	3.60731	3.72992	5.0956	5.22017	3.01114	5.8097	4.66725	7.6579	4.46346	4.36392	6.76021	6.44799	8.10325
ENSG00000148680	HTR7	2.9792	8.40726e-09	Up	6.67486	4.89162	4.75546	5.68102	4.81239	4.1771	4.84395	4.01668	7.23094	7.46804	8.30113	6.47393	7.2006	8.41685	9.29369	8.27846
ENSG00000244342	LINC00698	2.9744	0.474038	None	4.85919	2	2	2	2	2	2	2	2	2	2	2	2	2	3.75708	2.55309
ENSG00000122133	PAEP	2.97365	0.000378307	Up	2	3.68826	2	3.24157	3.72992	3.81395	3.53679	4.47762	5.05502	4.09449	4.93335	6.25259	5.50705	4.09169	5.62125	7.8696
ENSG00000163032	VSNL1	2.97194	9.57484e-07	Up	9.78899	7.93685	3.03276	8.23153	7.83476	8.60158	8.66929	8.04423	11.3002	10.8871	11.3106	9.94095	10.7716	11.4609	11.9829	12.1737
ENSG00000154764	WNT7A	2.9688	0.000392503	Up	2	3.44824	4.04887	3.49539	5.07292	5.98592	4.26393	5.47963	8.51529	5.26647	6.97628	5.38988	5.90673	7.93687	8.85601	5.08332
ENSG00000197893	NRAP	2.96771	0.0689527	None	2.5668	3.31138	2	2.29564	3.25717	2	3.53679	3.01114	6.50491	6.51441	2	4.68222	2	3.44742	2	2
ENSG00000230937	MIR205HG	2.96471	5.51542e-06	Up	7.55331	10.6932	5.0108	10.0904	10.5363	10.6512	10.4896	10.3764	12.8819	11.8023	13.1667	11.1005	11.6988	13.6142	13.9451	13.8278
ENSG00000225523	IGKV6D-21	2.96307	0.286686	None	2	2	2	2	2	2.58804	3.27865	2	2	4.19159	2	4.05685	5.21651	2	2	2
ENSG00000268089	GABRQ	2.95167	0.0019587	Up	2	2	2	2.93335	2.54934	4.70825	3.94569	2.5924	4.79498	5.72148	6.1123	4.34023	3.8449	5.1171	6.59731	5.08332
ENSG00000155265	GOLGA7B	2.95146	1.2533e-08	Up	6.68839	7.9542	9.97443	7.71145	8.48029	8.62751	8.31172	8.26031	12.2703	10.1471	11.5414	9.24615	10.3201	11.4668	11.6446	12.4467
ENSG00000103257	SLC7A5	2.94989	1.10274e-09	Up	9.14977	8.23527	10.0674	8.35691	8.76173	9.70788	10.2915	10.4526	11.8262	11.2707	13.24	10.6231	12.0227	12.2449	13.6201	13.0859
ENSG00000286010	ENSG00000286010	2.9389	9.28168e-05	Up	2.5668	2	3.62848	3.71117	3.51283	3.59112	3.27865	2.5924	4.79498	3.62358	5.45394	3.48859	4.21076	6.85892	5.87635	6.15544
ENSG00000278456	ENSG00000278456	2.9361	0.229581	None	2	2	2.60689	2.93335	2	2	2	2	2	2.37556	4.93335	2	2	3.95556	3.13097	2
ENSG00000188089	PLA2G4E	2.93569	0.00142937	Up	5.85546	6.39259	2	8.32862	8.30536	10.3524	9.29171	9.42721	11.652	10.2179	11.5958	7.84969	10.8732	12.4198	11.9486	12.7328
ENSG00000276023	DUSP14 ENSG00000276023	2.93543	1.58352e-27	Up	9.76206	9.80581	8.66406	9.4899	9.16493	10.0218	9.97862	9.43146	11.8432	11.3336	12.9057	12.4776	12.8351	12.7337	12.6297	12.802
ENSG00000279837	ENSG00000279837	2.92955	0.230019	None	2	2	2	2.93335	2.7614	2	2	2.5924	2	2	4.81461	2	2	4.67208	4.52614	2
ENSG00000237290	LINC01343	2.92695	0.105347	None	2	2	2	2	2	2.58804	2	3.33529	2	2.67327	2.68125	2	3.49293	3.54552	4.66796	4.61812
ENSG00000127129	EDN2	2.92496	0.00932998	Up	2.5668	5.68417	2	6.1562	5.94167	4.70825	4.84395	4.18722	4.59128	2	6.7523	8.3141	4.74481	8.48334	9.39662	8.26098
ENSG00000165272	AQP3	2.92397	2.84172e-06	Up	9.82158	11.5869	7.1504	11.5281	11.8101	12.7023	12.4453	11.762	15.0727	13.9956	14.0547	12.5188	13.1069	14.4314	15.7276	15.3287
ENSG00000256540	IQSEC3-AS1 ENSG00000256540	2.92197	0.071394	None	3.13953	2	4.04887	2	2	2	2	2	5.6871	2.91993	2.68125	5.07901	5.04586	3.88235	2	3.5205
ENSG00000165304	MELK	2.9216	4.02896e-12	Up	6.43917	4.50901	6.96958	5.77988	4.99119	5.53198	7.01678	5.82798	8.93178	9.13547	9.34111	7.23168	9.37841	8.95659	9.03031	8.8219
ENSG00000203786	KPRP	2.91832	0.00060813	Up	8.00095	9.45007	2.60689	9.85272	9.52759	12.1659	9.74444	9.50186	11.5853	10.7653	13.7931	11.0541	12.7477	13.8565	13.4092	13.6223
ENSG00000288944	ENSG00000288944	2.91703	0.110891	None	2.97267	2.57911	2	2.54087	2	2	2	2	2	2	4.81461	2	3.19921	4.09169	3.13097	3.92728
ENSG00000211959	IGHV4-39 ENSG00000211959	2.9162	0.216604	None	2	2	2	3.49539	2	5.78991	4.58289	4.10447	2.54294	6.69087	2	6.41408	8.92838	4.94801	2	2
ENSG00000110400	NECTIN1	2.91499	2.81728e-11	Up	9.34176	9.50994	9.30279	10.2379	9.9663	11.0692	10.3682	10.7636	12.8828	11.5969	13.9697	11.2647	12.1722	13.3892	13.6892	13.6862
ENSG00000267750	RUNDC3A-AS1	2.91444	3.48433e-05	Up	2.97267	3.16016	2	3.24157	3.25717	3.46531	2.96402	3.5998	2.54294	3.81861	5.64004	5.35847	4.79956	5.45672	6.44799	5.81582
ENSG00000119698	PPP4R4 ENSG00000119698	2.91298	0.00323357	Up	2	4.68554	2	6.1562	4.49421	2.58804	5.79025	3.82325	5.63499	5.35298	6.4276	5.19024	7.4261	7.57392	7.73777	9.06278
ENSG00000161653	NAGS	2.91287	4.54228e-09	Up	5.64958	5.56881	6.74884	5.93808	5.36014	5.81592	5.45717	5.82798	8.15722	6.74786	8.95207	6.61353	7.55101	8.9159	8.92474	10.1693
ENSG00000175121	WFDC5	2.90835	0.000712459	Up	6.80474	8.99373	2	9.39952	8.75865	10.8373	9.59105	9.53185	12.0507	9.38555	13.0895	10.7766	11.0863	12.7806	12.0549	13.1433
ENSG00000148408	CACNA1B	2.90812	0.0310766	Up	7.13619	3.16016	2	2.54087	2.54934	3.81395	2	2.5924	2.9365	4.66725	4.00635	2	2	2.82182	5.47451	6.94966
ENSG00000290945	ENSG00000290945	2.90652	0.0107513	Up	2.31106	2.57911	2	3.60731	2	2	3.75568	2	3.37811	2.91993	5.28557	2.92833	3.8449	4.58247	6.01555	4.37991
ENSG00000284606	ENSG00000284606	2.90564	2.15083e-09	Up	3.95882	4.98458	3.62848	5.54708	5.80486	5.53198	5.90914	3.5998	7.52383	7.4825	8.73221	6.33559	7.80623	7.55049	8.27541	8.27846
ENSG00000176171	BNIP3	2.90418	3.58262e-12	Up	10.3146	10.4108	10.4888	10.405	10.344	10.6322	10.7625	11.2419	13.0646	10.9251	13.7635	12.975	12.0997	14.0429	13.8752	14.5751
ENSG00000171848	RRM2	2.90043	8.97876e-11	Up	8.0384	5.68417	9.31231	7.3585	6.7523	7.34884	7.85909	7.30704	11.2322	10.7013	10.93	9.50114	11.1149	10.4444	10.3548	10.4299
ENSG00000187583	PLEKHN1	2.89882	1.31531e-05	Up	6.66121	7.35784	2.60689	7.69254	7.64739	8.56371	7.01678	7.8227	10.302	8.0695	10.9937	8.1403	9.59118	10.7985	10.5677	11.2355
ENSG00000164855	TMEM184A	2.89699	8.22892e-05	Up	8.06975	6.00583	3.62848	7.27623	7.66726	9.24756	8.46321	9.81976	10.2978	9.09682	11.7073	8.8737	10.5289	11.3584	11.8399	12.4346
ENSG00000262874	C19orf84	2.891	0.0534886	None	2	2	5.91841	2	2	2.58804	2	2.5924	4.0699	2.37556	2.38047	3.48859	2	2.46866	2.67359	3.92728
ENSG00000286403	ENSG00000286403	2.88607	0.00103319	Up	3.28908	2.57911	2	3.49539	3.72992	5.62318	3.85381	4.01668	7.25703	4.14386	7.39369	3.09007	5.29481	5.26843	7.37373	6.94966
ENSG00000166828	SCNN1G	2.88441	0.00250282	Up	4.12719	5.89044	3.03276	8.18719	7.46265	7.07503	7.00615	6.52903	6.89662	4.91486	9.53901	6.07071	7.50234	9.19065	9.72548	11.9426
ENSG00000206075	SERPINB5	2.87839	0.00100748	Up	8.13542	10.7703	2	10.993	11.2131	12.4418	12.7689	11.7978	13.5356	13.6609	15	13.9326	13.6215	14.4226	14.8098	14.8276
ENSG00000137747	TMPRSS13	2.87551	5.88377e-07	Up	5.99262	8.3706	6.70612	8.80422	8.46902	9.80684	9.21762	9.69628	11.0846	9.5468	12.3299	10.3271	10.8344	12.0369	12.4357	12.4125
ENSG00000226358	KRT8P38	2.872	0.200977	None	2	2	2	2	2	3.81395	2	2	2	2	3.14212	2.53758	2.60261	3.88235	2.67359	5.81582
ENSG00000125538	IL1B	2.86827	0.00346124	Up	3.95882	8.16749	7.07406	7.33431	4.81239	4.81526	9.70554	7.10901	10.3979	9.34918	6.70301	4.95848	12.0652	11.8727	8.21891	10.2512
ENSG00000266541	ENSG00000266541	2.86324	0.0516684	None	2	2	3.03276	2.29564	3.82734	2	2.56108	2.5924	5.87854	3.93536	2	2.53758	2	2.82182	3.99102	5.95271
ENSG00000211662	IGLV3-21	2.86232	0.0400937	Up	2	4.30784	6.03805	4.4721	3.39065	5.9155	5.99767	5.51209	2.29686	8.30202	2	9.46289	9.7403	2.97052	4.28325	3.26405
ENSG00000233198	RNF224	2.8606	0.00572282	Up	2	2	2	2.93335	2.54934	3.32747	2	3.01114	3.61175	3.02906	4.11083	2.53758	3.8449	4.91168	3.75708	5.49557
ENSG00000198406	BZW1P2	2.85872	0.000310927	Up	2.5668	2	2	3.49539	3.25717	3.00462	4.40008	4.01668	4.35401	5.12613	6.06106	3.48859	5.1757	6.77039	5.65571	5.71676
ENSG00000157131	C8A	2.85499	0.494066	None	2	2	2	2	2	2	2	2	2	4.79636	2	2	3.8449	2	2	2
ENSG00000264230	ANXA8L1	2.85483	0.000258086	Up	7.6254	8.73073	2	9.75282	9.73324	10.7881	9.24274	9.73806	11.856	10.9695	12.8584	10.7503	12.0732	12.7493	12.679	12.867
ENSG00000259630	FABP5P9	2.85403	4.2681e-05	Up	2	2.99121	2.83548	2.54087	2.94624	2	2.96402	2	3.49966	4.48769	4.54305	4.7803	4.0394	3.44742	4.09514	4.50393
ENSG00000147883	CDKN2B	2.8538	1.14179e-11	Up	8.52284	8.58246	7.63332	9.23066	8.20923	8.85463	8.56087	8.55334	9.90814	9.72261	12.3931	10.7601	10.3582	11.9453	11.6468	12.1561
ENSG00000225213	ENSG00000225213	2.84845	0.064692	None	2	2	2	2.93335	2.7614	2	2.30764	2	2.54294	3.75648	2.38047	2	2.60261	4.67208	2.37575	4.37991
ENSG00000245466	TTC9-DT	2.84827	0.179847	None	2	2	2	2	3.72992	2	2	2	2	2	4.38535	2.53758	2.60261	4.83615	3.47773	4.24422
ENSG00000261189	DSP-AS1	2.83955	6.25329e-14	Up	5.40936	5.50747	4.63916	6.39325	5.65369	6.19854	6.21635	6.60624	8.92095	7.89667	8.98681	7.34019	8.07388	8.63311	9.07237	9.52476
ENSG00000112494	UNC93A	2.8353	0.000699523	Up	3.54841	2.99121	2	4.88126	4.66206	6.84179	6.88373	6.57585	8.13862	6.57866	9.72952	7.92131	7.76557	8.78142	7.24382	8.74229
ENSG00000169299	PGM2	2.83307	1.47699e-21	Up	9.55982	9.04049	9.09774	9.2042	9.13194	9.7217	10.1234	9.46086	11.5168	11.679	12.4639	11.253	12.0151	12.7779	12.4493	13.1323
ENSG00000214049	UCA1	2.8325	0.0283513	Up	2.31106	2	2	3.60731	2	3.32747	2.56108	3.5998	4.53552	2	6.78425	2.74614	3.49293	4.83615	3.87878	3.73818
ENSG00000177294	FBXO39	2.83035	0.00123105	Up	2	2.99121	2	2	3.11006	3.00462	3.94569	4.01668	5.58093	4.28257	5.32954	3.09007	4.5669	5.2394	6.32489	5.00152
ENSG00000289929	ENSG00000289929	2.82917	0.020543	Up	2	3.89398	2.60689	3.49539	4.60825	4.32931	3.53679	3.01114	2	4.79636	5.56846	2	4.50236	5.2394	5.39514	8.38714
ENSG00000006555	TTC22	2.82813	4.16232e-06	Up	5.34249	7.6622	4.374	7.98964	8.49148	8.87333	7.51364	8.76346	9.71615	8.83276	11.4993	9.50832	10.4217	11.2575	11.3248	11.2588
ENSG00000021355	SERPINB1	2.82587	1.33689e-08	Up	10.7579	11.6307	12.7687	11.1572	10.952	11.3181	11.2287	10.6248	14.5202	13.5156	14.0546	11.2068	13.9646	14.0791	14.1941	15.72
ENSG00000246740	PLA2G4E-AS1	2.82545	0.0796513	None	2	2	2	3.09568	3.39065	4.70825	2	4.71925	2	3.13051	6.25594	2	4.4348	7.03813	6.98387	5.71676
ENSG00000205325	ENSG00000205325	2.8216	0.141724	None	2	2.99121	2.60689	2	2	2	3.27865	2	2	2	4.20826	2	3.62004	2.82182	3.75708	5.71676
ENSG00000133805	AMPD3	2.81677	7.45103e-09	Up	6.5018	7.85919	8.70079	8.04535	7.87519	8.86712	8.09809	7.67281	9.57808	8.69257	11.0735	9.13931	10.9493	11.3917	11.3321	11.9838
ENSG00000139433	GLTP	2.81663	5.75815e-16	Up	10.9136	11.4186	10.7737	11.3823	11.4092	12.3886	11.8239	11.5763	14.4763	12.7231	14.8151	13.3309	13.8858	14.5977	14.6529	15.0294
ENSG00000121621	KIF18A	2.8141	2.21496e-10	Up	4.95184	3.57323	5.05686	4.34871	4.23492	5.46782	4.40008	3.5998	7.00323	6.98305	7.72529	5.38988	7.90316	6.56349	7.5672	7.03437
ENSG00000290104	ENSG00000290104	2.81246	0.0816307	None	3.76816	2	2	2	2	3.81395	2.56108	2	3.81277	4.91486	2	2.92833	6.65009	3.88235	2.67359	2.55309
ENSG00000256973	ENSG00000256973	2.81005	0.276303	None	2	2	2	2.54087	2.30066	4.81526	2	2.5924	2	2	3.49087	2	2	2.46866	4.85755	2
ENSG00000236939	BAALC-AS2	2.80987	0.0340295	Up	2	2.99121	3.03276	2.54087	2.54934	2	2.30764	3.01114	2	2.91993	5.89541	3.36758	2.33254	5.50629	3.75708	2
ENSG00000221986	MYBPHL	2.80683	0.0294807	Up	2.97267	2.99121	2	2	2	3.59112	4.40008	4.01668	7.62747	5.12613	5.24022	3.89112	2	4.43668	2.67359	4.91479
ENSG00000237166	LINC01792	2.80646	0.125464	None	2	2	2	2	2	3.32747	2	3.01114	2	3.2253	4.00635	2	2.33254	3.63738	4.66796	4.72394
ENSG00000205549	C9orf92	2.80234	0.502973	None	2	2	5.05686	2	2	2	2	2	2	2	2	3.80052	2	2	2	2
ENSG00000241479	MECOM-AS1	2.80095	0.0442902	Up	2	2.57911	2	3.37406	2.30066	2	2.30764	2	2.54294	2.53208	4.00635	2	3.62004	5.26843	2.67359	3.92728
ENSG00000286004	ENSG00000286004	2.79971	0.0939134	None	2	2	2	2	2	2	2.56108	3.5998	2	2.19997	4.54305	2.92833	2.60261	3.72374	4.79708	3.92728
ENSG00000261092	LINC02178	2.79673	0.000690672	Up	2	4.57029	2	3.80805	4.23492	4.53118	2.56108	2.81691	7.13101	5.31038	6.20963	5.61923	3.94543	5.48172	5.26723	6.76366
ENSG00000242076	IGKV1-33 ENSG00000242076	2.79428	0.199702	None	2	2	2.33512	2	2	5.21768	4.11357	2.81691	2	7.10647	2	5.92822	7.33638	2.65602	2	2
ENSG00000134762	DSC3	2.79404	0.000122325	Up	9.24896	11.1046	4.75546	11.7375	11.7593	12.9501	12.2469	12.099	13.8913	13.5222	14.8215	12.5926	13.4799	14.8928	15.471	15.1706
ENSG00000179148	ALOXE3	2.78848	5.28122e-05	Up	6.03559	6.52229	3.03276	7.45141	7.47773	9.41431	7.47562	7.49744	9.63059	8.17716	10.721	9.04133	10.2845	11.1155	10.609	11.1455
ENSG00000159173	TNNI1	2.78723	1.21084e-05	Up	3.54841	4.79226	2	4.96768	4.23492	4.32931	5.32654	5.06392	8.05185	8.2911	6.34432	6.5593	5.04586	6.68686	7.10106	6.22918
ENSG00000162891	IL20	2.78617	0.00700138	Up	2	2.57911	2	3.71117	3.25717	3.00462	5.32654	3.1823	6.16243	6.44718	5.70825	2	6.47617	5.71043	6.14249	9.64076
ENSG00000174343	CHRNA9	2.78549	0.0392469	Up	4.27796	2	2	2	2	3.32747	4.52449	4.26548	5.27528	4.52543	5.95277	2.92833	5.47378	7.61405	5.31114	2
ENSG00000170006	TMEM154	2.78486	3.11529e-08	Up	7.68734	8.23999	5.96746	8.41574	8.27114	9.89182	9.34541	8.99069	10.9051	10.5498	11.966	9.6185	11.1763	12.0036	12.1281	11.8404
ENSG00000176383	B3GNT4	2.77889	8.97532e-10	Up	4.65389	5.15426	3.03276	4.41172	4.55236	5.17812	4.74512	5.14896	7.44279	5.67186	7.58722	6.69123	6.17864	8.09913	7.15023	8.03293
ENSG00000117650	NEK2	2.7783	9.72559e-10	Up	4.85919	3.79478	5.86762	4.58577	4.49421	4.91488	5.88614	5.54384	8.15259	7.86757	8.36062	5.72153	8.37809	7.05489	7.9882	7.11438
ENSG00000281162	LINC01127	2.77706	0.000842752	Up	4.76019	4.30784	5.51846	4.34871	3.25717	3.59112	5.39334	4.18722	8.35942	5.4346	5.77337	2	6.17864	8.49873	7.51183	6.66083
ENSG00000288056	ENSG00000288056	2.77546	0.0391038	Up	2	2.57911	2	2.75042	2.54934	2.58804	2	3.33529	2	2.37556	4.00635	2	4.12763	4.02523	4.66796	5.49557
ENSG00000185112	FAM43A	2.77439	2.16786e-12	Up	8.7655	9.46225	9.35441	9.01929	9.13907	9.13328	9.02043	8.83578	10.8404	9.80548	12.7939	10.679	11.5699	12.1796	11.859	12.8069
ENSG00000229325	ACAP2-IT1	2.77152	0.168183	None	2	2.57911	2	2	2	2	3.12989	2	2	2.37556	4.46635	2	2.33254	2.46866	4.73397	2.55309
ENSG00000283265	ENSG00000283265	2.77072	0.186409	None	2.5668	3.16016	2	2	2	2	2.56108	2	4.69672	3.47719	2	2	4.90318	3.10532	2	2
ENSG00000240386	LCE1F	2.77002	0.000579541	Up	7.5898	9.0432	2	8.63957	8.54258	10.3175	8.67265	7.9227	10.8774	9.88657	12.1826	9.82794	10.2158	12.4695	11.3578	12.3694
ENSG00000117016	RIMS3	2.76627	2.86911e-07	Up	5.34249	6.91369	8.67148	7.58044	7.73786	7.79041	7.97265	8.03309	8.80192	8.47595	11.6472	9.22889	9.57165	10.8183	10.9682	11.1408
ENSG00000144452	ABCA12	2.76358	0.00095298	Up	5.99262	6.44261	2	7.51019	7.52931	9.76573	9.28733	8.79679	10.1208	9.82547	11.7068	9.20259	10.54	11.7907	11.532	11.337
ENSG00000228127	LINC01649	2.76323	0.281867	None	2	2.57911	2	2.54087	2	2	2	3.01114	2	2	2	2	2	2.65602	4.19226	5.3708
ENSG00000124493	GRM4	2.76134	0.0309143	Up	2.97267	4.074	2	2	4.49421	3.32747	2.56108	3.9232	4.0699	2.91993	4.93335	3.89112	2	5.05182	8.14198	3.5205
ENSG00000205488	CALML3-AS1	2.76088	0.00209248	Up	5.75619	5.68417	2	5.82688	6.84826	7.80347	7.32977	8.38825	8.12923	6.96256	10.3218	5.67129	8.71713	9.69693	10.57	11.0317
ENSG00000205413	SAMD9	2.75696	1.42642e-12	Up	8.02247	7.93685	8.22379	7.88804	8.34702	8.0425	7.119	7.16113	8.89348	9.71752	11.7398	9.5541	10.8054	11.1889	10.4475	10.7604
ENSG00000171388	APLN	2.7562	6.22394e-06	Up	8.88779	7.17268	7.48959	7.32615	6.67589	8.00908	6.97378	6.10837	10.5188	8.26902	11.3965	11.2238	9.6995	10.8924	7.60296	7.93717
ENSG00000186567	CEACAM19	2.75577	7.61948e-11	Up	8.24016	7.71062	6.41926	7.7847	7.81114	7.86704	7.26882	7.5531	10.6501	8.51868	10.8454	8.99867	9.23185	10.6334	10.4851	11.4521
ENSG00000119411	BSPRY	2.75397	1.33978e-06	Up	6.23311	7.99387	5.14479	8.11801	8.2272	8.85463	8.39964	9.06095	10.0075	8.92214	12.2417	9.63498	10.7647	11.1155	10.6123	11.2914
ENSG00000263535	AK4P1	2.75379	0.0175311	Up	2.97267	2	2.83548	4.21376	2	2.58804	4.03207	2	3.49966	3.13051	2.68125	4.46346	3.73685	6.83001	6.32489	4.24422
ENSG00000116014	KISS1R	2.75081	0.0325372	Up	2	3.31138	2	2.54087	2	2.58804	4.52449	4.8264	4.88697	2.91993	6.61692	4.46346	2	5.29688	6.16659	6.88269
ENSG00000176092	CRYBG2	2.75023	2.73431e-06	Up	6.40681	7.52191	5.14479	8.06018	7.9528	9.5229	8.96661	8.87688	10.9195	9.3894	11.4896	9.15767	10.4358	11.688	11.2286	11.8404
ENSG00000154165	GPR15	2.74826	0.0532942	None	2	2.57911	3.36116	2.54087	3.51283	4.39979	4.11357	3.33529	2	6.39716	2	5.5091	7.76557	4.75645	2	2.95193
ENSG00000165935	SMCO2	2.74724	0.000780842	Up	7.99552	2	4.22058	2.54087	2.94624	4.32931	3.75568	2	5.40541	5.68859	5.09493	6.08997	5.1757	6.52792	5.22195	7.42796
ENSG00000233355	CHRM3-AS2	2.74472	0.0267281	Up	2	2.99121	2	3.49539	2	3.59112	2	2	3.71576	5.67186	4.20826	2.92833	5.40483	3.54552	3.13097	2.95193
ENSG00000086570	FAT2	2.74044	6.7324e-05	Up	6.30512	8.60826	4.75546	9.39368	9.04601	9.87955	8.23185	9.69628	10.6427	9.97362	12.1942	9.40641	10.0308	12.1626	12.7392	12.1597
ENSG00000109805	NCAPG	2.74024	2.29656e-10	Up	4.70802	4.30784	6.43678	6.27959	5.15026	6.13798	5.81483	6.37868	8.53319	8.2065	9.13974	6.35163	8.82001	8.38738	8.79547	8.32123
ENSG00000138180	CEP55	2.73105	9.80096e-16	Up	6.56183	5.15426	7.70739	6.22799	5.89749	6.21818	6.68478	6.48063	9.53608	9.38555	9.42963	8.40146	9.49909	8.90439	9.37868	8.72327
ENSG00000135094	SDS	2.73093	0.00472984	Up	7.55331	3.31138	10.2789	3.24157	3.91859	3.91366	4.1907	3.71584	9.61049	9.59085	5.04305	7.71356	7.38194	6.91506	4.79708	5.71676
ENSG00000180667	YOD1	2.7301	7.81383e-09	Up	7.77236	8.12217	7.29193	8.59274	8.44619	9.76239	9.11746	8.53766	9.4744	10.2049	12.0207	9.82364	11.2246	11.5604	12.0593	12.076
ENSG00000256351	ENSG00000256351	2.7294	0.0734501	None	2.5668	2	2	2.54087	2.54934	2.32378	2	3.1823	2	3.31424	3.8937	2	2.83	5.08483	4.97138	2
ENSG00000229335	DANT1	2.72777	0.178669	None	2	2.99121	2	2	3.25717	3.00462	2	2.5924	6.23424	3.47719	2	2	2	2	2.67359	4.72394
ENSG00000165891	E2F7	2.7253	5.30334e-07	Up	5.34249	4.23403	2	4.96768	4.08541	4.46698	5.10533	4.33971	6.60311	5.98797	7.80532	5.67129	6.85782	7.3342	7.76959	7.11438
ENSG00000173156	RHOD	2.7246	2.89531e-15	Up	11.0729	8.86516	9.6419	9.56806	9.52396	9.96047	10.3357	10.0583	13.2763	11.5297	12.8645	12.2177	12.4243	12.4717	12.8057	13.4317
ENSG00000272157	ENSG00000272157	2.72454	0.040117	Up	3.54841	2	2	2	2.30066	2.58804	2	2	3.49966	3.13051	5.32954	3.36758	3.62004	3.10532	2.37575	2.55309
ENSG00000227496	ENSG00000227496	2.72307	0.000384163	Up	9.84894	5.23216	2.60689	3.89883	4.23492	3.59112	5.57695	3.01114	4.47752	6.11718	6.34432	9.03389	6.25897	7.3748	5.93365	7.3963
ENSG00000165449	SLC16A9	2.71947	4.73235e-05	Up	8.19349	6.62693	3.85394	5.57488	6.32195	3.81395	5.10533	6.57585	7.60055	8.43687	9.51303	7.06655	9.10448	9.0177	9.47109	10.1071
ENSG00000163235	TGFA	2.71648	4.22448e-05	Up	4.85919	7.87749	5.05686	7.74854	7.64739	8.85463	8.98568	9.53778	11.0143	9.08265	11.3984	8.50551	10.7014	11.3668	11.2716	11.6959
ENSG00000169607	CKAP2L	2.71493	1.10919e-17	Up	5.47327	4.50901	5.14479	5.39943	5.85192	5.00807	4.79538	4.8264	7.79118	7.59327	8.3176	6.38319	8.10137	7.70708	8.07988	7.34747
ENSG00000226887	ERVMER34-1	2.71359	8.22089e-09	Up	4.27796	4.57029	2.60689	3.71117	5.36014	4.53118	5.45717	4.18722	6.60311	6.8555	7.22933	6.31937	6.25897	7.14372	7.96777	7.24454
ENSG00000289553	ENSG00000289553	2.71296	1.19494e-05	Up	2.5668	3.57323	2	2.93335	2.7614	3.32747	2.96402	2.5924	3.90367	3.99038	5.53129	3.70385	4.36392	5.26843	5.12688	5.08332
ENSG00000112715	VEGFA	2.71291	6.33807e-06	Up	10.1299	9.31115	9.38633	10.0649	9.41262	9.91005	9.54772	10.6524	10.9684	10.5377	12.6461	9.26109	10.4753	13.5186	13.2552	13.923
ENSG00000263655	ENSG00000263655	2.71225	0.293411	None	4.27796	2	2	2	2	2	2	2.3264	5.98646	2	2	2.92833	5.40483	3.34215	2	2
ENSG00000154914	USP43	2.71091	1.84994e-05	Up	3.28908	6.09192	4.04887	6.59679	5.89749	5.76343	5.10533	7.43954	8.03184	7.54356	9.36772	6.218	7.89689	8.88109	9.17396	9.48016
ENSG00000170786	SDR16C5	2.7098	8.29685e-06	Up	6.75418	8.71046	4.374	8.64613	8.9627	9.99503	10.0215	8.63668	11.7055	11.0881	11.8016	11.1997	10.6201	12.6898	10.7701	11.9677
ENSG00000291288	ENSG00000291288	2.70719	0.274647	None	2	2.99121	2	2	2	2	2.56108	2	2	2.37556	3.77151	2	3.02639	4.75645	2	2
ENSG00000185033	SEMA4B	2.70238	2.3402e-08	Up	7.92299	9.75394	10.303	9.80216	10.1002	10.09	9.01514	10.4474	12.46	11.1794	13.1334	10.2984	11.1243	12.8111	13.2555	13.3382
ENSG00000123892	RAB38	2.70063	1.5077e-05	Up	6.43917	8.03792	7.08522	8.01015	8.37145	9.89488	10.9336	10.2389	11.9329	10.8917	12.4938	10.745	11.5566	12.1278	12.1403	13.0144
ENSG00000175984	DENND2C	2.7002	1.28021e-09	Up	8.08005	7.40905	6.4541	7.7847	7.79317	8.90699	7.85909	7.95258	9.76546	9.01295	11.2864	8.88201	10.1382	10.9138	11.1062	11.4288
ENSG00000280214	ENSG00000280214	2.69636	0.162035	None	2	2.57911	2	2.54087	2	2	2	3.1823	2.54294	2	3.77151	2	2	4.48693	4.79708	2.95193
ENSG00000013588	GPRC5A	2.69618	4.48117e-05	Up	6.15731	9.06465	6.14853	9.11234	8.49148	7.32187	8.04195	8.40995	10.2617	8.15325	11.9537	7.89419	9.94082	11.2493	10.2891	12.1998
ENSG00000126787	DLGAP5	2.69606	8.32438e-14	Up	6.70179	5.53847	7.36698	5.82688	5.42383	6.29415	6.65786	6.10837	9.76091	8.93971	9.0374	8.10288	9.53381	8.46465	9.153	8.22539
ENSG00000241112	RPL29P14	2.69111	0.0730163	None	2	3.79478	2	2	2.54934	2	2	2.5924	5.52476	2.37556	2	2.92833	3.02639	3.72374	3.99102	4.37991
ENSG00000227959	EPHA2-AS1	2.69023	0.00214918	Up	2.97267	2.57911	2	3.24157	3.91859	3.59112	2	4.01668	5.20553	3.87817	5.67455	2.53758	4.4348	5.05182	5.54974	6.63393
ENSG00000250995	TMEM30BP1	2.69006	0.0428682	Up	2	2	2	3.37406	2.94624	3.17505	2	3.82325	2.9365	3.99038	5.60469	2	4.21076	5.37901	5.72227	2.55309
ENSG00000114948	ADAM23	2.6882	1.90613e-06	Up	9.94081	8.18718	6.96958	7.4811	7.48521	6.84179	7.96169	7.8798	8.47879	9.73876	11.6363	10.0358	10.4637	10.4228	11.6468	11.8077
ENSG00000143847	PPFIA4	2.68746	0.000216411	Up	6.67486	4.68554	3.36116	6.29638	5.18743	6.05306	4.63902	6.5448	6.85166	5.28859	9.15814	6.94492	5.74878	9.94067	8.43771	8.69753
ENSG00000163993	S100P	2.68514	0.00677295	Up	3.42456	8.85289	6.94529	9.49173	7.93651	7.00893	8.00505	7.41399	11.7597	7.16144	10.7353	5.67129	7.2006	9.97409	6.85632	12.734
ENSG00000211658	IGLV3-27	2.68423	0.346355	None	2	2	2	2	2	2	3.75568	2	2	5.19801	2.68125	4.20548	3.94543	2	2	2
ENSG00000197444	OGDHL	2.68279	0.00425698	Up	4.12719	2.99121	2	3.24157	3.91859	2	2	3.01114	6.65637	3.13051	5.41365	4.05685	4.21076	5.14866	4.36883	5.08332
ENSG00000211946	IGHV3-20 ENSG00000211946	2.68143	0.368181	None	2	2.31842	2	2	2	2	2.30764	2	2.54294	3.69156	2	8.64872	3.02639	2	2	2
ENSG00000188643	S100A16	2.68125	1.20493e-20	Up	13.6259	12.9474	13.0066	12.3835	12.5239	12.8882	12.9741	12.1434	15.8495	14.8247	15.7165	14.8686	15.3555	15.1712	15.4148	16.4789
ENSG00000282651	IGHV5-10-1	2.68072	0.513263	None	2	2	2	2	2	2	3.53679	2	2	2	2	5.72153	7.55101	2	2	2
ENSG00000140600	SH3GL3	2.67926	0.000433329	Up	2.97267	3.44824	2	4.06487	4.55236	4.00692	5.32654	5.01944	4.97344	5.54897	5.56846	7.11434	4.0394	7.36811	6.99737	7.82273
ENSG00000289955	ENSG00000289955	2.6788	0.0548763	None	2.97267	2.31842	2	3.60731	3.51283	5.0956	2	2	7.49488	2.91993	3.77151	2	5.82992	3.88235	3.75708	6.03725
ENSG00000118193	KIF14	2.67129	1.18809e-12	Up	4.76019	3.79478	5.58284	4.88126	4.49421	4.32931	4.11357	4.8264	6.65637	6.98305	7.88114	6.07071	7.53497	7.2421	7.5672	6.43015
ENSG00000278384	ENSG00000278384	2.67026	0.0689286	None	2.5668	2.57911	2	2.54087	3.51283	2	2.96402	3.01114	2.9365	2	3.49087	2	4.50236	6.41566	4.73397	2
ENSG00000171889	MIR31HG	2.66712	0.149996	None	8.79706	3.31138	2	3.37406	2	2.58804	2	2	7.19539	6.87756	9.0374	8.04486	5.82992	8.54097	9.82537	9.05773
ENSG00000109674	NEIL3	2.66539	2.16786e-12	Up	4.85919	3.44824	4.04887	3.71117	4.1621	3.59112	3.41348	4.18722	6.12514	6.14169	7.09567	5.38988	5.80338	6.38947	6.69996	6.36622
ENSG00000230662	TNPO1P2 ENSG00000230662	2.66454	0.224832	None	2	2	2	2	3.25717	2.58804	2	2	2	2	2.68125	2	3.02639	2.82182	3.75708	5.08332
ENSG00000288997	ENSG00000288997	2.65921	0.349247	None	2.5668	2	7.1504	2	2	2	2	2	2.9365	3.2253	2	2.92833	2.60261	2	2	2
ENSG00000285753	LCEP3	2.65645	0.000655848	Up	5.34249	6.99415	2	6.72638	5.68001	8.15375	6.77521	5.6929	9.8706	7.36771	10.0402	7.29941	7.49406	10.2214	8.76817	9.22024
ENSG00000286912	ENSG00000286912	2.65553	0.123377	None	2	2	2	3.09568	2.54934	2	2.30764	2.5924	2.54294	2	3.638	2	2	4.83615	3.99102	4.09444
ENSG00000203722	RAET1G	2.65538	5.17136e-21	Up	4.41444	4.79226	4.91402	4.96768	4.85921	5.36588	5.5183	5.14896	8.18012	6.95566	7.92479	7.12372	7.25057	7.27107	7.05014	7.959
ENSG00000165521	EML5	2.65313	0.097311	None	2	2	2	2	2.94624	2	3.27865	4.47762	2.9365	3.47719	4.38535	2	4.74481	2.82182	6.82637	3.92728
ENSG00000205639	MFSD2B	2.64494	0.0367005	Up	2	2.99121	2	2.54087	4.71393	2	2.96402	2.5924	4.47752	4.73324	6.54415	2.53758	5.43972	5.2394	3.47773	2
ENSG00000115556	PLCD4	2.64349	0.00122299	Up	4.04546	3.89398	2	4.92512	4.99119	2.58804	3.94569	4.33971	4.8417	4.88613	6.8461	4.34023	5.66281	6.16093	8.42278	5.49557
ENSG00000163814	CDCP1	2.64093	2.7776e-06	Up	5.99262	7.34035	9.13579	7.84302	8.38351	9.13844	8.53522	8.87999	10.6906	9.51666	11.4541	8.03496	10.0222	11.5739	11.8087	11.9309
ENSG00000207741	MIR590	2.64012	0.102689	None	2	2.31842	2	2.29564	2.94624	2	2	3.82325	2	2	5.37221	2.53758	3.94543	4.27447	5.0251	2.95193
ENSG00000287967	ENSG00000287967	2.63994	0.106618	None	2	2	2	2.54087	2	2.58804	2	3.33529	3.09919	2	3.14212	2	2.83	4.15523	4.73397	4.09444
ENSG00000158220	ESYT3	2.6376	0.000946015	Up	4.95184	7.0273	2	7.3585	7.50743	8.16391	6.48489	7.71526	8.52963	7.10023	9.86453	7.49986	9.76802	10.074	9.98806	11.0239
ENSG00000282639	IGHV3-64D	2.63561	0.528966	None	2	2	2	2	2	2	2.96402	2	2	2.19997	2	4.7803	9.34429	2	2	2
ENSG00000162888	C1orf147	2.63489	0.172603	None	2.97267	2	2	2.54087	2	2	3.53679	2	2	3.31424	5.04305	2	2	4.94801	4.52614	2.55309
ENSG00000189057	FAM111B	2.63466	7.86236e-19	Up	5.19866	5.23216	5.51846	5.91652	4.99119	5.40066	5.5183	5.47963	7.48755	7.7844	7.75783	6.50295	8.06273	8.57622	8.36666	8.1889
ENSG00000278196	IGLV2-8	2.63424	0.105502	None	2.97267	3.89398	2	2.29564	2.94624	5.46782	5.99767	3.82325	2	8.2094	2	6.14624	8.75571	3.34215	2	3.92728
ENSG00000266651	ENSG00000266651	2.62949	0.021021	Up	2	3.57323	2	3.89883	3.91859	3.70683	3.12989	3.5998	2	4.85682	6.1123	2	5.25619	6.27972	5.87635	6.19278
ENSG00000169860	P2RY1	2.62817	8.86942e-10	Up	7.17514	7.30474	5.45107	7.17087	8.0213	8.2945	7.88253	7.63646	9.33232	9.7165	10.8633	8.48383	9.9085	9.87967	10.5484	10.9658
ENSG00000137875	BCL2L10	2.62614	2.05778e-05	Up	4.65389	5.62764	2	4.92512	6.3873	6.9158	6.68478	6.26897	7.77923	8.07269	8.88367	8.29349	7.66596	8.48643	8.5925	9.3663
ENSG00000229932	YWHAZP3	2.62605	0.0115874	Up	2	2	2	3.24157	2.94624	2	3.27865	3.01114	2.54294	2.67327	5.32954	3.70385	4.0394	4.58247	4.19226	4.72394
ENSG00000258689	LINC01269	2.62506	0.0935076	None	2	2	5.70358	2	2	3.46531	2	2.5924	6.31925	5.22119	5.77337	2	6.65009	5.62325	4.59879	5.08332
ENSG00000106278	PTPRZ1	2.62451	7.63894e-05	Up	7.51586	8.15254	4.22058	8.27455	9.12716	9.90854	8.82862	8.87376	9.12126	10.2528	11.7996	10.4336	9.8897	12.0229	12.6719	10.5061
ENSG00000182118	FAM89A	2.62282	2.57484e-12	Up	8.25387	8.00501	9.74397	8.07972	7.97953	8.38849	8.4515	8.03867	10.6443	10.3748	12.1304	10.4031	10.8531	10.3984	10.9861	11.833
ENSG00000254750	CASP1P2	2.62187	0.00449576	Up	2	3.9868	2	4.41172	4.66206	4.91488	3.75568	5.51209	5.63499	3.93536	5.86586	3.70385	6.77828	7.97258	7.27741	7.3802
ENSG00000142661	MYOM3	2.62076	7.94207e-11	Up	5.70387	5.89044	6.1271	5.80357	5.29352	6.29415	6.23468	5.66429	9.1494	6.78723	8.65655	7.49986	7.19039	8.13109	9.49983	8.57562
ENSG00000024526	DEPDC1	2.61996	6.43925e-14	Up	5.53446	3.9868	5.76036	5.04922	4.90456	5.17812	5.68754	5.34192	7.69265	8.04697	8.31213	6.61353	8.07388	7.74887	7.97461	6.66083
ENSG00000049283	EPN3	2.61834	0.000436098	Up	5.03889	8.19693	3.36116	8.62966	8.70198	8.75733	7.78639	9.2818	10.4906	8.11663	11.0815	8.42819	10.7439	10.8528	11.9603	11.5271
ENSG00000011426	ANLN	2.61793	6.0237e-23	Up	6.92389	6.55297	7.84501	7.11516	7.29397	7.72329	7.50612	7.43107	10.2488	9.7774	10.3856	9.16677	10.4805	9.68083	9.97276	9.20662
ENSG00000287860	ENSG00000287860	2.61639	0.000769735	Up	2.5668	3.31138	2	2.54087	4.1621	4.70825	5.83899	4.92615	5.7374	6.25836	7.69199	5.32635	6.95748	6.44137	6.81116	6.66083
ENSG00000048462	TNFRSF17	2.61625	0.097942	None	2.97267	2.57911	2	2.54087	3.25717	3.91366	3.41348	2.5924	2	5.12613	2	5.67129	6.95748	2	2	2.95193
ENSG00000279237	ENSG00000279237	2.61292	0.125537	None	2	2.31842	3.36116	2.54087	2	2	2.30764	2	3.37811	4.52543	2	4.52134	4.0394	2	2	2.95193
ENSG00000211945	IGHV1-18 ENSG00000211945	2.61031	0.142187	None	2	4.15623	2	2.93335	2	2	5.1829	3.5998	2	5.33184	2.68125	5.72153	7.97627	4.21608	2	2.95193
ENSG00000172156	CCL11	2.60825	0.116266	None	4.27796	2	6.38356	2	2	3.00462	2	2.5924	7.25703	5.51184	3.49087	8.39374	5.13371	5.77253	2.67359	2
ENSG00000281183	NPTN-IT1	2.60465	0.144339	None	3.54841	2	2	2.93335	2	3.32747	3.27865	3.01114	2	2	5.89541	2	3.8449	5.05182	6.21362	2
ENSG00000188037	CLCN1	2.6014	0.011273	Up	2.97267	3.31138	6.48812	3.24157	3.72992	2	2.56108	2	6.39953	4.99775	7.55053	5.03994	6.09358	5.92613	6.21362	7.42796
ENSG00000060140	STYK1	2.60088	2.46123e-05	Up	4.12719	5.23216	2	4.58577	4.60825	4.81526	3.53679	4.92615	6.19878	5.68859	6.73606	5.11705	6.19915	8.09913	7.32101	7.15279
ENSG00000213903	LTB4R ENSG00000213903	2.60017	9.36627e-08	Up	9.55244	9.64067	11.4079	9.55242	10.128	10.985	9.86701	10.4389	13.6815	11.9736	12.8379	10.2775	11.8728	13.0006	13.0591	14.0712
ENSG00000204362	LINC02783 ENSG00000204362	2.59406	0.0751338	None	3.95882	2.57911	3.03276	3.24157	2	2	2	2.5924	3.71576	2	4.00635	2	3.62004	6.11373	5.84682	2.95193
ENSG00000242899	RPL7P16	2.59366	0.138137	None	2	3.57323	2	2.54087	2	2	2.96402	2.5924	2	4.09449	4.93335	5.5091	2	2.46866	2	3.92728
ENSG00000088002	SULT2B1	2.59223	0.00351429	Up	6.47083	7.72417	3.36116	8.37284	8.24052	11.0658	11.2621	11.3076	13.1827	10.1829	13.0725	10.5964	12.2112	12.5901	12.4481	13.4815
ENSG00000286181	ENSG00000286181	2.58889	0.0276599	Up	2	3.57323	2	2	2.54934	3.81395	2	3.01114	4.53552	2.53208	6.1123	3.09007	3.02639	4.27447	4.09514	4.61812
ENSG00000276170	ENSG00000276170	2.58805	1.59616e-09	Up	5.27236	6.86561	4.75546	6.45439	6.66275	5.9155	5.79025	5.97497	8.83982	6.46671	8.22169	8.17678	8.13901	9.02622	9.32615	9.15553
ENSG00000112742	TTK	2.58775	9.15296e-16	Up	5.53446	4.68554	5.81499	6.13768	5.42383	6.17863	5.81483	5.95149	8.37142	8.2381	8.66516	6.71622	8.76949	8.02454	8.54273	7.81077
ENSG00000135378	PRRG4	2.58537	9.66509e-07	Up	5.59317	8.21142	6.84385	8.813	8.95194	8.98069	8.68604	9.17686	10.4554	9.32129	11.7094	9.78871	10.3886	11.4672	11.9855	11.423
ENSG00000196083	IL1RAP	2.58513	9.38435e-08	Up	7.57531	7.49055	6.67692	8.01523	7.52931	8.81004	8.61435	7.97021	9.37067	9.55708	11.0637	8.16774	9.59505	11.2625	11.5016	10.9052
ENSG00000090889	KIF4A	2.58482	2.16557e-18	Up	5.99262	4.98458	5.81499	5.33586	5.65369	5.68092	6.57397	5.95149	8.60606	8.27458	8.75254	7.24032	8.5909	8.05817	8.61894	7.76192
ENSG00000084628	NKAIN1	2.58474	0.000846916	Up	6.07732	5.30607	2	4.58577	4.43363	4.59265	2.96402	3.5998	7.83803	5.07614	7.68354	5.90666	4.62868	7.57973	6.71638	7.61837
ENSG00000178363	CALML3	2.58446	0.00976854	Up	6.19571	6.55297	2	6.87913	6.9812	10.505	10.8938	10.884	12.521	11.0956	12.7491	11.641	10.8692	11.2388	11.8092	12.9246
ENSG00000155761	SPAG17	2.58351	0.00318159	Up	5.19866	6.40946	2	6.3294	5.15026	6.09614	5.06492	6.32486	3.90367	5.75364	9.38865	8.44324	5.33242	9.60037	7.58519	8.15146
ENSG00000140557	ST8SIA2	2.57734	0.00271221	Up	5.73027	4.15623	3.36116	2	4.37038	2.58804	3.27865	2	5.94425	4.73324	6.71963	6.96592	6.15784	6.65424	5.87635	5.3708
ENSG00000163739	CXCL1	2.57666	0.0925815	None	2	5.56881	11.2421	5.19965	4.99119	5.46782	5.02335	4.18722	11.3271	10.6578	6.25594	6.25259	12.654	11.306	8.30286	10.9234
ENSG00000204020	LIPN	2.57455	3.20067e-05	Up	6.42308	5.15426	4.51267	5.60216	4.60825	8.05893	6.78768	6.12945	8.22928	7.87124	9.2002	7.89965	6.72271	10.045	9.08507	9.51742
ENSG00000004468	CD38	2.57396	7.57349e-05	Up	3.28908	4.57029	9.23429	2.93335	4.23492	3.00462	2.96402	3.82325	6.43043	7.53895	4.00635	6.5314	6.47617	5.17955	5.39514	5.6104
ENSG00000267551	GNA15-DT	2.57348	0.0153429	Up	2.5668	2	2	3.37406	2	3.70683	2.96402	2.3264	3.61175	4.2378	4.20826	2	4.28937	4.48693	5.22195	5.00152
ENSG00000101447	FAM83D	2.57234	3.43281e-06	Up	6.07732	5.07192	2.60689	6.29638	6.32195	6.56342	6.35686	6.15022	9.08044	7.99411	9.09586	6.5314	8.45257	8.8598	8.97338	7.15279
ENSG00000242371	IGKV1-39 ENSG00000242371	2.5716	0.0831032	None	2.78397	2.31842	2.83548	4.88126	2	6.66707	5.73981	3.4736	3.90367	9.86557	2.68125	6.75293	10.3763	5.17955	3.47773	2
ENSG00000204421	LY6G6C ENSG00000204421	2.57024	0.00354595	Up	6.5018	9.08841	2	9.59716	9.09574	11.5342	10.7274	10.3686	12.4365	11.1116	13.0484	12.0398	11.8356	13.6631	12.3209	12.241
ENSG00000112761	CCN6	2.57003	0.000874381	Up	2	5.34165	2.60689	4.96768	5.91975	6.29415	6.8123	4.92615	6.57573	7.075	8.89469	7.21424	6.90851	8.77638	7.91894	8.44244
ENSG00000143217	NECTIN4	2.5656	1.22681e-05	Up	6.8774	9.23041	6.96958	9.57668	9.88661	10.5599	9.57675	10.5719	11.6691	10.8099	12.7949	10.742	11.0473	12.4607	12.2673	13.4093
ENSG00000173212	MAB21L3	2.56253	0.00334348	Up	2	4.44502	2	4.4721	5.73125	3.59112	5.42561	6.44744	7.1497	5.54897	8.04175	5.81707	6.80528	7.42077	7.53052	8.36278
ENSG00000124134	KCNS1	2.56052	0.00015312	Up	4.04546	4.93885	4.22058	4.21376	4.08541	5.13745	3.53679	5.10707	6.23424	5.47374	6.1123	5.35847	4.50236	8.96991	6.82637	5.66456
ENSG00000211677	IGLC2	2.55867	0.075231	None	6.80474	7.03818	8.43908	8.03538	6.25349	11.0399	11.0332	8.87376	7.1497	12.7767	4.68521	16.6407	14.5842	7.86743	5.31114	7.64556
ENSG00000168509	HJV	2.5555	0.368837	None	2	3.44824	2	2	2	2	3.27865	2	4.79498	5.17444	2	4.46346	2	2	2	2
ENSG00000260121	ENSG00000260121	2.55364	0.030146	Up	2.5668	2	2	2.93335	2.7614	2	2	2.81691	3.09919	3.62358	2.93001	2	3.49293	4.83615	4.09514	3.26405
ENSG00000291148	ENSG00000291148	2.55011	0.000729481	Up	2	3.9868	2.33512	4.4721	3.62545	3.91366	2.96402	4.71925	4.53552	5.07614	6.25594	4.20548	4.74481	6.71875	6.04184	7.05479
ENSG00000101210	EEF1A2	2.54995	0.00204318	Up	4.41444	7.99387	2	8.01523	7.93105	7.45195	6.60248	7.89219	9.2632	7.67111	8.97648	8.85974	8.25127	10.2435	10.5541	11.3505
ENSG00000069956	MAPK6	2.5476	1.33986e-14	Up	10.4587	9.56742	9.20901	9.72982	9.58617	10.3634	10.3067	10.0094	11.4277	11.7276	12.9809	11.4096	12.3597	12.6359	13.2145	13.0514
ENSG00000138271	GPR87	2.54377	0.00615497	Up	2	3.31138	2	2.29564	2.30066	2.32378	3.27865	4.33971	4.88697	4.59808	4.98924	3.23549	3.49293	4.15523	4.79708	5.90851
ENSG00000161249	DMKN	2.54299	3.96393e-05	Up	12.3852	13.7583	9.66439	13.4091	13.8906	15.5795	14.5287	14.1665	17.2411	14.8548	17.4603	15.8854	15.5253	17.0259	16.0992	16.9022
ENSG00000290786	ENSG00000290786	2.54291	0.284135	None	3.76816	2	2	2	2	2	2.56108	2	3.24538	2.37556	5.86586	2.29369	2	2	2	3.26405
ENSG00000185668	POU3F1	2.54278	0.000365245	Up	8.06457	8.18228	2	7.92091	8.47654	8.97493	7.91699	7.17133	10.6937	8.81382	10.9851	10.0284	9.01767	10.4492	11.6462	10.5427
ENSG00000232216	IGHV3-43 ENSG00000232216	2.54084	0.395934	None	2	2	2	2	2	4.81526	2.56108	2	2	4.09449	2	4.46346	6.95748	2	2	2
ENSG00000167767	KRT80	2.53969	0.00553285	Up	7.50825	8.37918	2	9.83559	8.88281	11.3717	10.6897	10.3819	11.4292	9.4135	13.4444	10.8426	12.6771	12.9521	12.8745	12.3678
ENSG00000211640	IGLV6-57	2.53701	0.161238	None	2	2	2	4.06487	2	5.65234	4.46363	3.33529	2	6.56059	4.38535	5.32635	8.38705	3.10532	2	2.95193
ENSG00000137857	DUOX1	2.53631	0.000384072	Up	10.6695	8.70364	3.36116	9.37205	9.44175	10.9258	10.2254	10.98	12.6578	11.0703	13.0543	10.5503	11.9157	12.901	13.039	13.4319
ENSG00000276903	H2AC16	2.53406	0.0747819	None	2	2	2	2.54087	2.54934	2	2.30764	3.01114	2.29686	3.47719	2.68125	3.23549	2.60261	2.46866	5.12688	2
ENSG00000211666	IGLV2-14	2.53396	0.270708	None	2	2	2	5.73129	5.65369	7.06423	4.93644	6.02082	2	6.91358	4.38535	13.1753	10.0759	3.34215	2	2
ENSG00000250328	MGC32805	2.53351	0.00813287	Up	2	3.57323	3.03276	3.24157	3.51283	4.1771	2.96402	2	2.7531	5.12613	5.32954	2.53758	4.28937	4.43668	5.35375	6.81246
ENSG00000118322	ATP10B	2.52777	0.000546946	Up	5.08052	4.23403	2	5.91652	5.78074	7.40988	6.60248	6.41347	7.66693	6.8331	9.60087	7.29941	7.60579	9.27709	8.6662	8.64461
ENSG00000275011	ALOXE3P1	2.52523	0.0071625	Up	2	4.15623	2	4.4721	4.66206	7.31277	5.39334	3.71584	6.90764	5.97438	8.41265	6.50295	7.10604	7.95483	7.96777	7.98051
ENSG00000276043	UHRF1	2.52518	9.83647e-13	Up	7.25003	5.76502	7.6026	5.68102	6.63611	6.13798	7.07898	7.17133	9.23065	9.27495	9.78781	8.03992	9.45074	9.62723	9.53265	8.76725
ENSG00000047365	ARAP2	2.5233	1.24796e-08	Up	6.33982	7.64805	7.98262	8.26177	8.38351	9.32658	8.98026	9.12533	10.1065	10.367	11.58	9.75594	10.3433	11.3554	11.7758	11.3648
ENSG00000163141	BNIPL	2.52072	6.01911e-05	Up	7.70075	9.38762	4.96322	9.9043	9.93112	11.0611	10.2515	10.132	12.0464	11.0306	12.8671	11.0657	11.5719	12.6037	12.6338	13.3311
ENSG00000262406	MMP12	2.51944	0.0361792	Up	2	2	5.22767	2.54087	2.94624	6.68128	6.01898	5.92762	7.06362	7.98058	5.24022	2.92833	11.7229	9.57736	7.17421	6.43015
ENSG00000126233	SLURP1	2.51541	0.0115812	Up	8.11553	10.4212	2	9.97512	10.256	11.4154	11.024	9.65327	14.5825	12.3796	13.674	10.6346	10.4086	12.2429	8.92121	11.5299
ENSG00000273760	ENSG00000273760	2.51483	0.0176382	Up	2	2.99121	2	4.74107	3.82734	3.00462	3.12989	2.5924	4.0699	2.80187	5.32954	2.74614	4.28937	7.09594	5.84682	4.37991
ENSG00000225022	UBE2D3P1	2.51413	0.0108436	Up	2	2.99121	2	2	2.54934	2	3.27865	2.5924	3.24538	4.52543	4.20826	2.53758	3.62004	4.02523	3.13097	3.92728
ENSG00000137812	KNL1	2.51299	4.7402e-22	Up	4.76019	5.37638	5.86762	5.04922	4.99119	4.81526	5.57695	5.54384	7.74276	7.76086	7.89584	6.78872	7.94017	7.65858	8.02162	7.26222
ENSG00000066279	ASPM	2.51146	2.20152e-14	Up	6.67486	5.73857	6.7628	5.91652	6.16309	6.9158	5.25651	6.02082	8.68185	8.66958	9.18233	7.35618	8.82991	8.48334	9.33946	8.4957
ENSG00000290683	ENSG00000290683	2.51061	0.0430603	Up	2.5668	2	2	4.06487	3.82734	4.09452	3.53679	4.41031	2	4.326	6.00793	2	5.25619	6.79054	6.74867	5.3708
ENSG00000119630	PGF	2.50612	1.15439e-07	Up	9.91946	9.57492	10.3684	8.76855	8.45002	8.37543	8.24999	7.84199	12.7706	10.6987	11.4744	10.9966	10.3236	12.0106	11.1924	12.3694
ENSG00000162069	BICDL2	2.50392	0.000140512	Up	8.06457	9.08053	3.74561	10.0758	10.1304	9.39933	8.78575	9.94097	12.1199	10.2323	12.2867	9.91689	11.1542	12.2665	11.5675	12.7834
ENSG00000164620	RELL2	2.50119	1.86767e-05	Up	5.94833	5.07192	4.04887	5.33586	5.82858	5.0956	4.84395	5.60532	5.58093	5.35298	8.3176	5.45072	7.27009	8.52903	8.51952	8.35457
ENSG00000139973	SYT16	2.50024	0.060058	None	5.59317	2.57911	2	2	2.94624	2	2	2	3.49966	2.67327	2.68125	3.48859	3.62004	2	3.47773	4.24422
ENSG00000248554	C5orf34-AS1	2.4992	0.00337412	Up	2.97267	3.31138	2	3.89883	3.39065	3.81395	3.65038	2.3264	5.30893	3.69156	5.64004	2	4.95232	5.2394	5.98876	5.90851
ENSG00000169679	BUB1	2.4973	9.16508e-17	Up	5.90264	5.23216	5.64447	6.19254	5.98454	6.50066	6.4382	6.26897	8.66246	8.57826	8.55834	7.28278	9.0519	8.52903	8.87807	7.63203
ENSG00000052344	PRSS8	2.49658	0.00891579	Up	5.53446	8.90138	2	9.33798	8.76481	10.4079	10.5337	10.8956	11.8582	9.28324	12.2688	10.4726	11.1041	12.4407	12.0622	13.6661
ENSG00000290366	ENSG00000290366	2.49523	0.00295658	Up	2	2.57911	2	2.54087	3.39065	2.58804	2.56108	3.5998	3.49966	5.28859	4.00635	3.36758	3.49293	3.54552	5.35375	4.09444
ENSG00000103034	NDRG4	2.49371	3.65788e-07	Up	8.74623	8.64076	8.01214	9.39952	9.14853	9.20637	8.74477	9.02203	9.17927	9.60854	12.458	10.8376	9.68685	12.0383	12.3206	11.3902
ENSG00000260853	NFATC2IP-AS1	2.49333	0.079875	None	2	2	2	2.29564	3.51283	3.59112	2.96402	4.18722	2	3.75648	5.56846	2	3.73685	6.11373	5.87635	3.92728
ENSG00000185332	TMEM105	2.4929	0.00266941	Up	2.97267	2.31842	3.95469	2.54087	3.62545	3.32747	2.96402	3.01114	6.23424	3.47719	4.46635	4.7321	2	5.20979	4.44963	5.95271
ENSG00000205177	C11orf91	2.49205	0.00297293	Up	2.31106	2.31842	2.83548	3.24157	3.11006	2	2	3.82325	3.81277	3.62358	5.28557	2.92833	4.95232	5.01804	4.28325	4.24422
ENSG00000274322	ENSG00000274322	2.48594	0.147051	None	2	2	2	2.54087	2	3.17505	2.96402	3.82325	2	2	4.29952	2	4.28937	5.20979	4.73397	5.08332
ENSG00000128564	VGF	2.48196	0.056506	None	2	2	3.36116	2	3.51283	2.58804	3.27865	3.5998	6.82865	3.02906	2	3.48859	3.02639	4.02523	3.13097	4.72394
ENSG00000169174	PCSK9	2.48171	6.53297e-05	Up	3.54841	5.56881	3.03276	5.39943	4.90456	6.84179	5.73981	5.60532	6.89662	6.96256	8.97302	5.77009	8.04017	7.25665	8.50068	8.05337
ENSG00000177191	B3GNT8	2.4816	3.78317e-06	Up	7.07571	7.16277	7.89023	6.46928	6.90515	6.95144	6.323	5.54384	9.28238	6.43731	9.75191	8.13567	8.18599	8.85263	9.87558	10.7759
ENSG00000102243	VGLL1	2.47989	0.038763	Up	2	4.15623	2	4.34871	2.94624	3.00462	2	3.5998	5.786	2	4.68521	3.89112	5.90673	6.53988	3.75708	4.50393
ENSG00000159261	CLDN14	2.47977	0.130689	None	3.54841	2	2	3.60731	2	2.58804	2	2	4.97344	3.13051	4.20826	2	5.1757	4.43668	2.92033	2
ENSG00000249863	ENSG00000249863	2.4751	0.0429128	Up	2.5668	3.31138	2	3.89883	2	2	2.96402	4.01668	2.9365	4.28257	5.70825	2	4.62868	5.79264	5.75443	2.95193
ENSG00000237522	NONOP2	2.47095	0.0443657	Up	2.5668	2	2	2	2	3.59112	4.63902	2.81691	3.24538	4.28257	3.8937	3.89112	2.60261	5.17955	5.81668	5.9956
ENSG00000140479	PCSK6	2.4709	2.16774e-06	Up	5.73027	5.86621	7.23296	7.43634	5.82858	7.77724	6.84846	7.07682	7.97009	7.08767	10.7486	8.50192	9.04058	9.76088	9.71938	8.90299
ENSG00000203995	ZYG11A	2.47023	0.0149398	Up	2	2	3.36116	3.24157	2.30066	4.1771	2.96402	2	5.13224	3.75648	4.81461	3.36758	2.60261	4.94801	5.81668	4.37991
ENSG00000258018	LINC02457	2.46433	0.0585786	None	2.97267	2.57911	3.62848	2.54087	2	2	2.56108	2	2	2	4.00635	4.05685	3.73685	4.27447	5.12688	4.50393
ENSG00000260589	STAM-DT	2.46381	0.0239872	Up	3.28908	2	2.60689	2	2.94624	2	2	3.01114	2.54294	2.67327	4.00635	2.92833	3.35353	4.75645	4.28325	4.72394
ENSG00000112116	IL17F	2.46365	0.565109	None	2	2	2	2	2	2	2	2	2	2.67327	2	3.23549	5.50705	2	2	2
ENSG00000254558	ENSG00000254558	2.46225	0.0166583	Up	2	2.57911	4.63916	2	2.54934	4.25521	2.96402	2	4.93085	4.14386	6.38656	4.7803	5.93146	4.02523	3.99102	4.24422
ENSG00000279794	ENSG00000279794	2.46224	0.0141515	Up	2	2.57911	2	2.54087	2.54934	3.32747	2	2.5924	2.54294	2.91993	2.68125	4.05685	3.62004	3.22859	4.79708	4.50393
ENSG00000174145	NWD2	2.45941	0.0328694	Up	2	2.57911	3.03276	4.06487	2	3.00462	2	4.33971	4.47752	5.07614	5.83568	2	3.8449	5.17955	4.19226	5.95271
ENSG00000179750	APOBEC3B	2.45933	0.00700949	Up	3.54841	3.68826	3.03276	3.49539	2	2.81131	6.323	5.57491	5.7374	5.97438	5.74118	3.89112	7.09514	7.02968	7.28844	7.99115
ENSG00000168447	SCNN1B	2.45901	0.000300374	Up	5.59317	9.33121	6.70612	9.30309	9.47783	9.69392	8.64893	8.80663	9.91634	8.37102	11.7585	9.99939	10.0106	11.6055	11.4105	13.0019
ENSG00000121316	PLBD1	2.4585	2.67103e-08	Up	6.51704	9.35534	9.91784	9.43028	8.93838	9.70788	9.36635	8.33481	10.8548	10.8175	12.5231	10.9793	11.0522	12.3029	11.4473	12.0482
ENSG00000211895	IGHA1 ENSG00000211895	2.45843	0.108117	None	6.26956	8.69678	10.9078	9.67147	7.86948	13.4211	12.4612	10.3327	7.25703	13.8499	7.33017	13.3124	16.4669	10.1838	7.05014	6.99263
ENSG00000241351	IGKV3-11 ENSG00000241351	2.45662	0.200996	None	2	2.57911	3.95469	3.60731	2	6.5938	5.54792	5.66429	2	8.65475	3.32701	9.36749	12.3654	5.08483	2.67359	2
ENSG00000253408	IKBKB-DT	2.45435	1.70698e-07	Up	3.76816	3.79478	4.75546	3.24157	3.25717	5.00807	3.53679	3.82325	7.14038	6.01475	4.81461	5.77009	5.85598	6.17632	6.3671	6.19278
ENSG00000214999	ENSG00000214999	2.45386	0.0352407	Up	2	2.57911	2	3.24157	2	4.91488	5.06492	3.33529	3.98917	3.31424	6.20963	2.92833	4.8523	6.84935	6.46752	6.15544
ENSG00000143631	FLG	2.45342	0.0144854	Up	11.303	12.1567	4.04887	11.3858	12.3906	13.9996	12.4032	11.571	13.664	14.7866	15.8618	13.2613	10.1289	16.6287	11.6564	11.3525
ENSG00000186871	ERCC6L	2.45214	3.15983e-07	Up	2.5668	4.074	4.04887	4.58577	4.90456	4.25521	4.63902	3.82325	6.51936	6.57866	7.37282	4.95848	6.37166	6.36281	6.63235	5.23421
ENSG00000163092	XIRP2	2.44733	0.273335	None	2	3.9868	3.85394	2.93335	2	2	2	2	5.46632	6.3025	2	4.46346	2	3.54552	2	2
ENSG00000129991	TNNI3	2.44691	0.0262017	Up	4.12719	2.57911	2	2.29564	2.94624	3.46531	2.30764	3.01114	6.75732	4.2378	4.11083	2	3.02639	3.72374	4.19226	4.24422
ENSG00000198146	ZNF770	2.44224	0.00131169	Up	5.59317	5.79099	5.45107	7.46633	6.495	7.72329	8.3833	8.7328	6.28585	8.40938	10.9687	6.84647	9.5873	10.7317	10.9707	8.53984
ENSG00000175267	VWA3A	2.44137	0.0350068	Up	2.5668	3.31138	2	4.14123	3.25717	4.46698	3.53679	2	4.47752	4.59808	7.15797	4.87214	2	6.25093	3.62416	2.95193
ENSG00000136231	IGF2BP3	2.43954	0.107899	None	2.31106	2	2	2.54087	2.94624	3.00462	2	2.5924	3.71576	4.04338	2.68125	2	3.8449	5.20979	2	2
ENSG00000158125	XDH	2.43734	0.00528336	Up	4.41444	3.9868	2	4.69114	3.51283	6.79025	5.83899	6.85432	8.58217	6.32408	7.80532	5.03994	6.67958	9.24277	6.68335	8.1703
ENSG00000291266	ENSG00000291266	2.43721	0.186529	None	2	2	2	2	2	4.70825	2	3.01114	2.54294	2.67327	2	2.53758	2.60261	3.72374	3.75708	2
ENSG00000165480	SKA3	2.43576	1.93347e-13	Up	4.95184	5.30607	6.89547	5.77988	5.42383	5.46782	5.54792	5.14896	8.52247	8.33428	8.16214	7.23168	8.18085	7.60838	8.11127	7.6854
ENSG00000118242	MREG	2.43573	1.15616e-07	Up	6.15731	8.22578	7.25289	7.80245	8.23609	8.80355	8.4037	8.7328	10.4535	9.74677	11.0751	8.52332	9.79184	10.6431	10.6243	11.6589
ENSG00000230453	ANKRD18B	2.43255	0.000154932	Up	2.5668	4.30784	2	3.89883	3.25717	3.81395	4.03207	4.18722	6.98253	5.60292	5.95277	4.40316	5.09045	5.26843	5.96147	4.37991
ENSG00000174938	SEZ6L2	2.43232	0.00155961	Up	8.51527	5.91427	6.61669	5.68102	6.19993	6.05306	5.32654	3.82325	8.98999	6.74786	6.96238	11.0318	8.85274	7.59126	7.81604	8.22539
ENSG00000248734	ENSG00000248734	2.43187	0.0160111	Up	2	2.57911	2	3.09568	2	3.00462	2	4.01668	3.61175	2.91993	4.75136	3.48859	4.28937	4.71488	4.91559	4.37991
ENSG00000227615	ENSG00000227615	2.431	0.000382157	Up	7.09615	6.68349	12.008	6.39325	6.99175	6.98621	8.29871	5.95149	11.1033	11.2533	8.52564	7.92131	7.29887	7.95483	7.22099	8.80993
ENSG00000273076	ENSG00000273076	2.42793	0.0212779	Up	2	2	2	2.54087	2.54934	2.58804	2.56108	2.81691	3.90367	4.36815	3.14212	2.92833	2.60261	4.09169	3.13097	2
ENSG00000227447	XGY1	2.42316	0.281194	None	2	2	2	2	2	3.70683	2.77657	2	2	3.02906	5.60469	2	3.19921	2.46866	3.62416	2
ENSG00000131142	CCL25	2.42119	0.568585	None	5.56412	2	2	2	2.94624	2	2	2	2	2	4.38535	2	2	2	2	2.95193
ENSG00000287603	ENSG00000287603	2.42117	0.0119641	Up	2	2.57911	2	2	3.51283	3.81395	4.11357	3.1823	4.69672	3.55224	5.41365	2.53758	4.90318	4.91168	5.35375	5.6104
ENSG00000235109	ZSCAN31	2.41671	9.66124e-08	Up	5.34249	6.5978	5.51846	6.08064	6.1443	7.03131	6.76263	7.2015	7.40439	7.7126	9.02409	8.00484	7.98219	8.87639	9.97105	9.57512
ENSG00000118985	ELL2	2.41665	1.82349e-07	Up	11.0953	9.53897	12.12	10.1779	9.61545	10.7027	11.7163	10.8917	12.4869	12.3188	13.7796	12.2335	12.9752	13.5066	13.9189	14.4094
ENSG00000259772	ENSG00000259772	2.41516	0.0671868	None	2	2.79983	2	3.71117	2.30066	3.00462	2	2.3264	4.35401	2.91993	2	4.20548	5.63297	2.25328	3.99102	2.95193
ENSG00000153048	CARHSP1	2.41327	3.16478e-08	Up	10.6703	10.0765	10.5754	9.80363	9.74108	9.37111	9.20606	9.29118	12.6907	10.3812	12.3873	10.6264	11.8279	12.4933	12.4869	13.5181
ENSG00000010310	GIPR	2.41301	6.23019e-05	Up	4.65389	6.34079	5.70358	7.10566	5.51437	6.62355	3.27865	6.51307	8.16183	6.36629	8.81574	6.72856	7.55101	8.85263	8.77993	9.51742
ENSG00000196584	XRCC2	2.41026	9.57966e-06	Up	5.03889	3.57323	2	4.06487	4.90456	3.32747	4.11357	4.92615	6.16243	6.46671	6.61692	4.99979	6.40734	6.79054	6.79579	6.33316
ENSG00000198400	NTRK1	2.40947	0.0142121	Up	5.50419	4.44502	4.374	2.54087	3.51283	3.59112	2.96402	2.5924	8.5008	4.59808	4.00635	5.59247	5.82992	4.02523	4.66796	2.95193
ENSG00000228789	HCG22 ENSG00000228789	2.4093	0.0334307	Up	2.97267	2	3.85394	2.93335	3.72992	2	3.27865	2	3.24538	5.02436	5.32954	3.70385	5.90673	2	5.0251	3.92728
ENSG00000121743	GJA3	2.40813	0.00890171	Up	2	3.79478	2	4.06487	4.30424	3.32747	3.27865	3.5998	3.90367	3.75648	6.65198	2.92833	4.36392	6.38947	4.52614	6.29933
ENSG00000065328	MCM10	2.40793	1.07559e-09	Up	4.27796	4.15623	5.22767	4.53006	4.49421	4.70825	5.10533	6.02082	7.21327	7.42375	7.53184	6.03142	7.49406	7.3748	7.51183	5.9956
ENSG00000183166	CALN1	2.40788	0.0101846	Up	6.03559	4.44502	2	4.96768	5.65369	4.91488	3.75568	4.18722	5.34181	6.88483	8.66086	4.20548	7.97031	2.46866	6.99737	7.17161
ENSG00000141668	CBLN2	2.40729	0.128422	None	5.75619	2	2.60689	3.71117	3.25717	3.59112	2.56108	2.5924	2	2	3.14212	6.50295	6.21937	3.88235	2	2
ENSG00000168078	PBK	2.40691	1.05528e-10	Up	5.44167	5.30607	6.79033	5.87239	5.98454	6.25666	7.17702	6.48063	9.01569	9.0779	8.86885	7.70109	9.37391	7.84352	8.24178	7.9698
ENSG00000139044	B4GALNT3	2.40445	2.61217e-07	Up	9.00594	8.02703	5.45107	8.6494	8.31798	9.30608	8.06261	8.84218	10.2423	9.82453	11.553	9.53139	10.9658	11.257	11.4004	11.102
ENSG00000237417	XRCC6P1	2.40441	0.496147	None	2	2	6.03805	3.09568	2	2	2	2	2	3.62358	2	2	4.12763	2	2.67359	2
ENSG00000170312	CDK1	2.40427	9.6277e-16	Up	7.17514	6.68349	8.34939	7.18897	7.21517	7.51681	8.30306	7.7565	10.668	10.2309	9.92848	9.46473	10.2809	9.42136	10.0264	9.56448
ENSG00000287929	ENSG00000287929	2.40392	0.00599359	Up	2.78397	4.50901	5.14479	3.24157	3.39065	4.00692	2.77657	3.33529	8.06668	4.28257	5.64004	2.53758	5.69204	5.20979	4.66796	4.82252
ENSG00000167914	GSDMA	2.39924	0.00254013	Up	6.03559	6.61244	8.20856	8.12273	7.03317	11.1526	10.1441	10.9101	11.6756	9.25684	12.1785	10.0271	11.7682	12.9976	12.1407	12.7383
ENSG00000255020	TDH-AS1	2.3975	0.225294	None	2	3.31138	2	2	2.54934	2	2.56108	2	2	2	5.24022	2.92833	2.60261	3.10532	3.47773	2
ENSG00000128510	CPA4	2.39585	0.00245247	Up	7.1655	7.4422	4.51267	8.51953	8.30536	10.8749	10.1977	10.2854	10.7966	9.51783	12.1155	8.82569	11.7703	12.5856	12.2367	12.5542
ENSG00000188056	TREML4	2.39471	0.575419	None	2	2.57911	5.22767	2	2	2	2	2	2	2	2	2	3.35353	3.34215	2	2
ENSG00000163362	INAVA	2.3932	0.00494103	Up	4.27796	6.66956	2	7.63428	7.9689	8.90699	8.05232	8.97331	9.90676	8.5805	10.9468	8.26413	9.33737	10.7722	11.0834	10.2862
ENSG00000137807	KIF23	2.39199	4.13732e-14	Up	6.47083	6.37553	7.77095	6.87913	7.11262	6.93966	7.57247	6.85432	9.18381	9.3505	10.0484	8.07416	9.88654	9.36537	9.75757	8.88028
ENSG00000108179	PPIF	2.38884	3.46218e-05	Up	10.4557	10.0131	12.6644	9.79036	9.72694	11.026	12.0877	11.7522	13.5253	11.9657	13.3413	11.8105	13.7985	13.5609	13.6892	15.221
ENSG00000163689	CFAP20DC	2.38844	1.53465e-06	Up	6.17664	4.68554	3.85394	5.303	5.48482	5.65234	5.81483	4.87714	6.54782	6.21282	8.4727	6.10897	7.38194	7.36139	8.38732	8.46551
ENSG00000291077	ENSG00000291077	2.38628	1.00501e-06	Up	6.86554	5.96077	5.67433	3.98424	5.68001	6.25666	5.57695	4.41031	8.28529	6.81797	8.69067	7.28278	7.06193	8.16621	7.78524	9.09272
ENSG00000174013	FBXO45	2.38366	2.22254e-14	Up	8.90528	8.29548	8.60328	8.72269	8.35929	9.33109	9.16602	8.71547	10.7135	10.257	11.7565	10.2098	10.6678	11.4098	11.1522	12.0847
ENSG00000141527	CARD14	2.38186	1.83902e-06	Up	6.64742	6.96021	6.19046	7.45141	7.25072	8.5366	6.30576	7.62908	9.52	8.02408	10.2747	7.59053	8.72422	10.326	9.80441	10.53
ENSG00000267879	ENSG00000267879	2.38093	0.0384897	Up	2	2	2	2.29564	2.94624	3.81395	2.96402	2	2.7531	3.39801	4.61588	2.53758	3.19921	5.08483	4.36883	4.09444
ENSG00000251381	LINC00958	2.37938	0.00188498	Up	5.12098	5.93771	2	5.33586	6.21801	6.25666	5.29195	6.66517	9.20183	7.52038	8.54908	4.91596	5.40483	8.2952	8.76027	7.19019
ENSG00000181649	PHLDA2 ENSG00000181649	2.37888	5.52818e-06	Up	9.04326	8.23053	9.68286	7.60761	7.68686	9.04257	9.67566	9.4357	12.2732	10.5447	10.1683	9.34162	10.4042	11.0459	11.2632	12.7657
ENSG00000214108	TPT1P5	2.37767	0.581184	None	5.12098	2	2	2	2	2	2	2	2	2.37556	2	2	3.35353	2	2	2
ENSG00000187223	LCE2D	2.37191	0.00215897	Up	6.43917	7.90747	2	7.71145	7.11262	8.31744	8.08804	6.9041	10.6664	8.24377	10.3487	7.26594	9.70309	10.854	9.41434	8.26098
ENSG00000172482	AGXT	2.3705	0.0559828	None	2.97267	4.37806	4.63916	3.24157	2.54934	2	2	4.47762	5.37396	4.66725	3.49087	2	4.79956	3.10532	5.54974	7.74945
ENSG00000186076	ENSG00000186076	2.36579	0.00053777	Up	4.41444	2.57911	2	3.71117	2.54934	2.58804	3.41348	2.81691	4.97344	3.69156	5.60469	4.57698	4.79956	5.57759	4.85755	4.82252
ENSG00000118946	PCDH17	2.36253	3.83934e-07	Up	7.07571	6.15328	4.374	6.68871	6.7523	6.09614	6.25279	6.1909	7.77923	9.24275	8.51139	9.61185	9.41831	7.97698	7.51183	7.19019
ENSG00000271825	ENSG00000271825	2.36219	0.0604316	None	2.5668	2.31842	3.03276	2.54087	2.30066	2.32378	2	2	4.21894	2.91993	3.14212	4.87214	2	2.82182	2.92033	2
ENSG00000197261	C6orf141	2.36212	7.23637e-05	Up	6.21453	7.13262	4.91402	7.1246	7.10292	7.27577	5.1829	7.17133	8.08622	7.7044	8.28447	6.25259	8.13901	10.2205	9.70094	10.1047
ENSG00000138772	ANXA3	2.36146	0.00389675	Up	2.5668	9.93518	6.06084	10.4299	10.175	8.60158	8.92771	10.1514	11.3485	10.2958	12.4752	9.59679	11.3365	12.8633	11.7787	12.2174
ENSG00000273584	ENSG00000273584	2.36137	0.102967	None	2.5668	2.79983	2	2.93335	3.25717	2.58804	2	2	4.47752	4.19159	2	5.53743	2.83	2.25328	2	2.95193
ENSG00000180921	FAM83H ENSG00000180921	2.36057	1.70015e-05	Up	7.21307	9.29536	8.19318	9.44542	9.23539	10.4583	9.85224	10.9403	12.2657	10.4698	12.7551	10.1037	11.1834	12.2859	12.8375	12.318
ENSG00000105668	UPK1A	2.3603	0.0287629	Up	2	2.99121	2	4.21376	3.91859	4.59265	2.56108	2.5924	4.35401	2.91993	5.56846	5.11705	2.83	7.21253	4.73397	10.8768
ENSG00000285933	ENSG00000285933	2.35943	0.000261787	Up	5.62165	7.21166	2	6.36167	6.67589	7.60894	8.10308	7.17133	8.34733	9.34127	9.78386	8.81416	9.13407	8.95436	9.90274	9.41055
ENSG00000163435	ELF3	2.35323	0.0396984	Up	2	8.77369	4.29933	7.89908	8.45002	6.43506	5.6054	9.16159	7.76111	6.29159	11.0735	3.97636	9.05471	10.4516	9.08507	11.933
ENSG00000176597	B3GNT5	2.35218	5.74318e-05	Up	6.25145	6.40946	5.64447	7.55972	5.78074	8.0147	8.65915	7.62166	8.43756	8.23526	10.4898	7.79794	9.33506	9.92708	10.8916	9.56091
ENSG00000176087	SLC35A4	2.35003	0.0302849	Up	2	2.57911	2	3.09568	2	4.59265	2	2.81691	3.90367	3.93536	5.09493	3.23549	4.28937	5.20979	5.07689	4.24422
ENSG00000134317	GRHL1	2.34775	0.00282933	Up	5.59317	8.33131	4.445	9.02182	8.48029	10.0508	10.2334	10.6669	10.1856	10.1903	12.6025	9.2397	11.0388	12.3424	11.9232	12.5008
ENSG00000109255	NMU	2.34715	8.59442e-05	Up	6.40681	7.82188	3.03276	6.98653	7.64739	8.91303	8.00505	6.56041	9.91771	10.2668	10.6436	8.94944	9.04342	9.67407	9.64199	9.91102
ENSG00000277595	ENSG00000277595	2.3469	0.0410267	Up	2	3.31138	2	2.75042	2.30066	3.59112	2.96402	2	3.61175	3.87817	2	3.48859	3.02639	3.88235	4.52614	5.76714
ENSG00000213904	LIPE-AS1	2.34573	0.000442083	Up	2.97267	5.50747	5.99138	5.04922	3.91859	3.81395	3.85381	5.44641	6.70772	4.52543	7.03056	6.66579	5.95576	6.56349	7.10106	8.72964
ENSG00000237643	LINC01610	2.34549	0.0465845	Up	3.76816	2.99121	2	4.96768	4.60825	6.50066	4.74512	2.5924	8.41069	6.74786	3.77151	2	5.80338	6.59819	4.36883	8.0835
ENSG00000289539	ENSG00000289539	2.34249	0.0333834	Up	2	2	2	2.54087	2.54934	3.59112	4.69304	4.71925	4.88697	2.80187	5.83568	4.7321	3.94543	6.34929	6.09304	4.91479
ENSG00000184374	COLEC10	2.34072	0.437523	None	2	2	4.86307	2.54087	2.54934	2	2	2	2	2.67327	2	4.05685	3.02639	2	2	2
ENSG00000284823	ENSG00000284823	2.34065	0.434012	None	3.54841	2	2	2.54087	2	2	2	2	3.81277	2	2	2	2	5.1171	2	3.5205
ENSG00000137460	FHDC1	2.33957	1.25083e-05	Up	8.34637	6.93714	4.374	7.40571	7.14132	7.98635	7.55799	7.41399	9.33027	8.20068	10.0713	8.27258	8.62161	10.8546	10.1235	10.2688
ENSG00000081985	IL12RB2	2.33648	0.00188748	Up	2	5.93771	7.71459	6.17448	4.23492	5.40066	4.93644	5.47963	7.8834	7.12503	8.7686	6.61353	7.09514	8.60494	8.69548	8.85721
ENSG00000188112	C6orf132	2.33605	4.73494e-10	Up	10.0351	10.4743	9.2932	10.5977	10.7463	10.8044	10.0095	10.4958	13.1378	11.0306	13.2977	11.0418	12.7203	12.5919	12.8791	13.2598
ENSG00000289093	ENSG00000289093	2.33561	0.0683658	None	2	2.57911	4.374	2.54087	2	2.58804	2.96402	2	5.63499	2.67327	4.54305	2	3.62004	4.38461	3.13097	5.30412
ENSG00000276850	ENSG00000276850	2.33447	0.00584481	Up	2.97267	7.31373	2	7.17995	8.31798	8.98069	7.74223	7.30704	8.98219	9.15216	10.0501	9.2483	9.4292	9.69293	10.3522	10.9178
ENSG00000231890	DARS1-AS1	2.33311	9.64022e-05	Up	4.41444	5.07192	3.36116	4.14123	5.03263	4.76275	3.65038	5.66429	6.86303	5.28859	6.56269	4.95848	5.09045	7.43363	7.06304	8.17963
ENSG00000173391	OLR1	2.33205	0.0172489	Up	6.3737	3.79478	4.22058	4.4721	3.91859	2	4.26393	4.01668	8.00129	6.06687	3.49087	5.61923	6.80528	8.25951	4.79708	2.95193
ENSG00000240522	RPL7AP10	2.33123	0.238421	None	2.5668	2	2	3.71117	2.54934	2	2	2	2	2	3.14212	2	4.74481	4.48693	4.28325	2.95193
ENSG00000124731	TREM1	2.33116	0.00613272	Up	4.27796	7.48261	9.40426	7.4811	4.37038	7.79696	8.10806	5.85354	10.1992	8.90792	7.55053	6.08997	9.72447	9.71813	9.51633	11.8724
ENSG00000168243	GNG4	2.33111	0.0057506	Up	7.51586	4.15623	4.22058	4.21376	4.23492	4.46698	3.94569	2.5924	5.05502	5.51184	7.57813	6.85774	6.09358	7.89095	8.47679	8.39517
ENSG00000140279	DUOX2	2.3306	0.00129183	Up	7.71404	4.62906	2	5.65521	6.12527	6.21818	5.22017	6.69376	8.05185	6.87756	9.08307	7.29112	7.87794	8.18536	8.7721	9.48393
ENSG00000147036	LANCL3	2.33059	3.95481e-06	Up	4.76019	3.31138	2.60689	3.24157	4.60825	4.81526	3.53679	4.01668	6.39953	6.21282	6.54415	5.56522	5.13371	6.7805	5.62125	5.49557
ENSG00000162981	LRATD1	2.32963	0.000207409	Up	7.79129	10.0831	5.05686	10.3962	10.5146	10.7114	10.2605	10.7484	11.906	11.4927	13.0698	10.9799	11.4451	12.6667	12.8496	13.283
ENSG00000167103	PIP5KL1	2.3271	5.87243e-06	Up	7.9791	6.7512	4.51267	6.77513	7.24192	6.43506	5.83899	6.8416	7.5869	7.64563	9.81706	8.02998	8.8942	9.34678	9.65056	9.83925
ENSG00000270339	PPIAL4H	2.32521	0.367407	None	2	2	2	2	2.94624	2.58804	2	2	2.9365	4.52543	2	2	2.60261	2	2	2.95193
ENSG00000202019	Y_RNA ENSG00000202019	2.32441	0.209809	None	2.5668	2	2	2	2.7614	2.81131	2.30764	2.3264	5.24083	2	2	2	3.62004	2.97052	2.67359	2
ENSG00000204936	CD177	2.32298	0.0115472	Up	2.31106	4.44502	2	5.39943	5.98454	5.70895	4.58289	3.33529	7.63413	5.41462	7.01718	3.70385	6.00318	8.54097	6.61493	6.07773
ENSG00000166589	CDH16	2.32222	0.161578	None	2	2	4.04887	2	2	2	3.27865	2.5924	3.71576	3.62358	4.93335	4.68222	2	4.98345	2	3.5205
ENSG00000258646	ENSG00000258646	2.32177	0.224832	None	2	2	2	2.93335	2	2	2	3.82325	2	3.81861	2.93001	2	3.73685	2.97052	3.47773	5.30412
ENSG00000095585	BLNK	2.32027	2.75507e-09	Up	6.59093	7.3665	8.34011	7.82577	7.68036	8.59032	8.62481	8.25072	9.58496	9.12629	10.697	9.71001	9.8036	10.4704	10.5461	11.422
ENSG00000123485	HJURP	2.32004	2.50218e-08	Up	6.23311	4.44502	6.9206	5.84981	6.25349	5.33023	4.74512	6.15022	8.796	8.2911	8.33927	7.00702	8.26106	8.11919	8.57009	7.15279
ENSG00000290861	ENSG00000290861	2.31887	0.00509578	Up	2	3.9868	2	5.19965	4.90456	5.98592	5.6054	5.34192	7.55921	7.12503	6.44769	5.5091	6.44217	6.03147	7.10106	8.39517
ENSG00000027869	SH2D2A	2.31748	0.000167345	Up	6.19571	6.73791	8.90345	5.82688	5.80486	7.19879	5.88614	5.41242	10.7885	9.61731	8.89103	7.8887	8.86883	8.28813	8.31369	9.20662
ENSG00000183019	MCEMP1	2.31706	0.0635892	None	2	2.31842	6.74884	3.71117	2.54934	4.59265	3.27865	3.01114	8.82245	6.69087	2.68125	4.20548	6.44217	5.55422	4.73397	3.73818
ENSG00000243466	IGKV1-5 ENSG00000243466	2.31642	0.0558624	None	3.95882	4.79226	4.29933	5.89462	2.54934	7.57127	6.73715	6.91628	4.21894	8.98105	3.77151	7.84404	10.7767	2.97052	4.79708	5.08332
ENSG00000262766	ENSG00000262766	2.31596	0.107841	None	2	2.57911	2	3.24157	2.54934	2	2	3.01114	2.9365	3.75648	4.98924	2	2.83	4.27447	3.47773	2
ENSG00000141579	ZNF750	2.31446	0.00256327	Up	7.24088	8.92503	2.33512	9.17044	9.28768	10.6007	10.5811	9.99509	11.2135	10.7018	12.6156	10.8016	11.5491	12.0503	12.3393	12.2713
ENSG00000153294	ADGRF4	2.31428	0.00535822	Up	5.47327	5.98348	2	7.7177	6.99175	9.33109	8.30306	7.8798	8.69145	8.74949	10.5949	8.6552	9.05471	10.6861	10.3095	10.8242
ENSG00000271643	PDCD6IP-DT	2.31389	2.06181e-07	Up	5.90264	6.15328	3.74561	6.96568	5.98454	6.5938	6.14061	6.82877	7.91652	7.33089	9.06042	7.41843	8.44829	8.8598	9.06598	8.87455
ENSG00000135525	MAP7	2.31289	1.65986e-06	Up	6.8774	8.82487	7.53911	9.14979	9.24203	10.2186	10.247	9.94692	10.5464	11.2866	12.2981	10.94	11.3225	12.0938	11.8691	12.1871
ENSG00000255239	TREHP1	2.31264	0.592849	None	2	4.44502	2	2	2	2	2	2	2.9365	2	2	2	2	2	2	2.95193
ENSG00000230551	ENSG00000230551	2.31249	6.24624e-05	Up	7.07571	7.09141	5.70358	7.9948	7.41643	7.80347	8.25897	8.57271	7.94355	8.98105	10.5949	7.04697	9.24917	10.7499	11.0302	10.3076
ENSG00000211956	IGHV4-34 ENSG00000211956	2.31217	0.319649	None	2	2	2	2	2	2.58804	2.77657	4.18722	2	2.53208	2	4.40316	6.00318	4.27447	2	2
ENSG00000101213	PTK6	2.31158	0.000329399	Up	6.67486	8.66202	7.21276	8.91168	8.65631	10.5347	10.4489	10.6633	11.8929	10.1418	12.5596	9.76645	10.7325	12.4449	12.2666	12.5096
ENSG00000275371	ENSG00000275371	2.31048	0.00809362	Up	4.59765	3.16016	2	2.93335	3.91859	3.59112	2.30764	2.5924	5.7619	2.37556	5.77337	3.70385	4.68791	5.35215	5.1752	5.81582
ENSG00000119139	TJP2	2.3097	0.0516684	None	2	2	2	4.63942	4.23492	4.1771	3.53679	5.77545	3.71576	4.326	7.01718	2.53758	5.36908	6.94233	7.33171	6.22918
ENSG00000186185	KIF18B	2.30814	3.9712e-13	Up	5.64958	4.98458	5.86762	5.77988	5.54333	4.70825	5.1829	6.44744	8.06176	7.6795	8.05491	6.76496	8.18599	8.05817	8.00166	7.22665
ENSG00000156970	BUB1B	2.30601	4.57187e-08	Up	5.97065	3.89398	5.55101	6.1562	4.85921	6.27553	5.10533	5.54384	7.6539	7.57988	8.50182	6.2354	8.41362	7.8241	7.83872	7.15279
ENSG00000167880	EVPL	2.30593	0.00048034	Up	9.14488	10.6442	5.81499	11.4019	11.2503	12.3521	11.2167	11.7548	13.1573	11.6459	14.1039	11.9609	12.9118	13.8742	14.1701	13.9577
ENSG00000106302	HYAL4	2.30582	0.0589216	None	2	4.15623	2	5.303	2.94624	4.1771	2.96402	4.71925	3.49966	5.4346	6.8461	3.70385	3.62004	8.13503	3.13097	2.95193
ENSG00000184254	ALDH1A3	2.30521	0.00013553	Up	7.71404	8.24939	8.97116	8.44617	8.21375	7.16883	7.07898	7.98763	10.5472	7.26548	11.4087	6.41408	10.1736	10.9996	9.95557	11.0174
ENSG00000147041	SYTL5	2.30418	0.00561666	Up	3.28908	3.57323	2	3.71117	5.07292	4.32931	4.26393	5.66429	5.7374	5.19801	5.145	4.05685	4.50236	7.10402	6.76455	8.06348
ENSG00000254428	ENSG00000254428	2.30397	0.181135	None	2	2	2	2.93335	2.54934	2	2	4.01668	2	4.09449	4.75136	2	2.83	4.21608	5.07689	2.95193
ENSG00000101306	MYLK2	2.30358	0.0303422	Up	2	2.57911	5.05686	3.24157	2.94624	2	3.53679	2	5.7374	4.85682	3.8937	6.25259	5.57139	3.10532	4.28325	4.24422
ENSG00000073282	TP63	2.30246	0.00998514	Up	7.11631	9.92496	2	10.3406	10.8927	11.9217	11.4586	11.1043	12.5738	12.3152	13.2223	11.4005	12.396	12.9896	13.9238	13.6113
ENSG00000080986	NDC80	2.30187	1.606e-10	Up	6.79227	5.56881	7.69288	6.22799	6.27091	5.53198	6.68478	6.04321	9.29922	9.00462	9.03409	8.45442	9.09357	7.90025	8.57009	8.22539
ENSG00000123473	STIL	2.29864	3.50926e-07	Up	4.41444	4.57029	4.04887	5.26936	5.42383	5.53198	5.5183	6.30647	7.12157	6.96942	8.13762	5.38988	7.93407	7.48399	7.85364	7.48927
ENSG00000228044	ENSG00000228044	2.29639	0.0085351	Up	2	2.99121	2	2.93335	2	2.58804	3.75568	2.81691	5.01481	3.31424	4.38535	4.05685	3.02639	4.67208	3.62416	3.92728
ENSG00000109101	FOXN1	2.29606	0.00190877	Up	5.19866	6.62693	2	6.75096	7.49265	8.68156	6.65786	7.83559	8.94789	8.15325	10.1773	8.57548	9.00317	9.47058	10.033	9.99533
ENSG00000178585	CTNNBIP1	2.29532	1.45403e-08	Up	10.7619	10.8271	9.91002	10.7871	10.954	12.0787	11.999	11.6428	13.7261	12.5738	14.1652	12.4543	12.8596	13.3368	13.4529	14.601
ENSG00000203446	SUGCT-AS1	2.29328	0.220115	None	2	2.57911	6.79033	2	2.54934	2	2	2	3.09919	2.37556	2	3.70385	3.02639	2	3.13097	2
ENSG00000051341	POLQ	2.29274	4.7175e-07	Up	5.03889	3.57323	5.58284	5.26936	5.62688	6.17863	4.40008	5.01944	7.14038	7.41372	8.06144	5.2599	7.27009	7.71764	7.72159	7.5336
ENSG00000138823	MTTP	2.29237	0.23346	None	2	2	2	2.93335	2.30066	2.58804	2.56108	2	2	4.56222	3.49087	2.92833	2	3.88235	2	2
ENSG00000275393	ENSG00000275393	2.29204	0.0374256	Up	3.95882	2	4.04887	2	2	3.59112	2	3.5998	4.88697	3.69156	4.11083	3.48859	3.8449	6.36281	4.28325	5.3708
ENSG00000175147	TMEM51-AS1	2.28923	0.00222138	Up	3.54841	4.15623	2.83548	3.37406	5.07292	4.70825	2.56108	2.3264	5.7619	4.19159	6.52536	4.20548	4.28937	6.7805	6.34615	5.86291
ENSG00000115758	ODC1	2.28781	2.27255e-06	Up	10.952	10.4602	11.2741	10.7856	10.1051	10.9979	11.7793	10.4134	12.6269	13.7296	12.8428	10.3087	12.4387	12.1727	14.3775	13.9975
ENSG00000109061	MYH1	2.28663	0.146764	None	5.64958	5.02891	3.36116	4.21376	2	2	2.30764	4.47762	8.13862	7.30399	2	6.85774	2.60261	3.10532	3.75708	2
ENSG00000158246	TENT5B	2.28658	3.97607e-06	Up	7.01259	9.83107	7.36698	9.76343	10.2417	10.4645	10.2849	9.76693	12.6242	10.9291	12.0236	11.5193	11.3859	11.5311	12.4167	12.704
ENSG00000289471	ENSG00000289471	2.28577	0.0552643	None	2	2	5.58284	2	2	2.58804	3.27865	2	3.24538	4.28257	3.32701	2.53758	3.02639	3.54552	3.75708	2.55309
ENSG00000198729	PPP1R14C	2.28469	1.44413e-05	Up	7.54589	8.28637	6.58561	8.84189	8.9787	10.1816	10.2012	8.84218	10.9243	10.0198	12.2995	10.7721	10.392	11.8859	11.7947	11.372
ENSG00000180530	NRIP1	2.28435	0.00023502	Up	8.01175	7.27744	5.38038	8.5231	8.01097	8.21367	8.72546	8.49769	6.90764	9.17312	11.2157	8.52332	9.53784	11.1085	11.4891	10.1576
ENSG00000099958	DERL3 ENSG00000099958	2.28101	0.0150927	Up	3.95882	4.62906	4.13728	4.41172	3.91859	5.00807	3.53679	4.33971	4.14634	5.91874	3.14212	8.13567	7.90939	3.88235	2.67359	3.92728
ENSG00000243738	RN7SL181P	2.27979	0.550941	None	2	2	2	2	2.54934	2	2	4.41031	2	2	3.49087	2	2	2.82182	2.37575	2
ENSG00000129437	KLK14	2.27948	0.010447	Up	2	7.08092	4.374	6.4986	7.15076	8.13837	6.15992	6.34303	7.76111	5.24401	10.0517	7.57695	8.78991	10.2999	7.22099	9.05773
ENSG00000213236	YWHAZP2	2.27865	0.128827	None	2	2.99121	2	2.54087	2	2.81131	3.53679	2	2	2	5.32954	3.23549	3.62004	3.88235	3.99102	3.5205
ENSG00000205116	TMEM88B	2.27847	0.00106143	Up	5.47327	4.50901	5.48516	3.80805	5.18743	5.17812	3.65038	2.81691	6.21662	3.62358	7.00368	7.17871	5.66281	8.48024	6.04184	6.66083
ENSG00000182327	GLTPD2	2.27699	2.86816e-06	Up	4.12719	4.89162	5.14479	4.28281	5.29352	6.11721	6.01898	5.80196	7.60733	6.17769	8.36062	6.08997	7.4086	7.38145	6.76455	8.55426
ENSG00000287125	ENSG00000287125	2.27593	0.0900862	None	3.95882	3.57323	2	2	3.11006	2.81131	2	3.33529	4.88697	2	4.20826	2	4.68791	5.9621	4.97138	4.09444
ENSG00000198805	PNP	2.27539	4.23958e-09	Up	9.93657	9.35752	10.9312	8.76252	9.19718	9.30608	10.3682	8.89546	12.4525	11.8561	12.0673	10.7359	11.6145	11.8982	11.9629	12.9128
ENSG00000276934	ENSG00000276934	2.27502	0.0462791	Up	2	2.99121	2.60689	2	2.94624	2	2.56108	2.3264	2	4.59808	4.20826	3.23549	3.62004	3.34215	2.67359	2.95193
ENSG00000101935	AMMECR1	2.27407	6.75209e-14	Up	8.37174	7.88956	7.23296	8.02534	7.64739	8.4185	7.91699	7.6438	9.79693	9.67302	10.4971	8.73687	9.95747	10.6137	10.4803	10.8242
ENSG00000144355	DLX1	2.2732	0.0158151	Up	2.5668	3.79478	2	5.73129	5.42383	2	4.52449	3.33529	5.05502	5.75364	7.00368	4.7803	5.63297	6.91506	7.45426	5.6104
ENSG00000211653	IGLV1-40 ENSG00000211653	2.2709	0.209651	None	2.78397	2.57911	2.60689	3.89883	2	7.68147	7.42064	4.10447	3.71576	9.02782	2	7.62394	10.2069	4.02523	4.19226	2.95193
ENSG00000103067	ESRP2	2.27061	0.0140627	Up	5.12098	7.4422	2	8.19617	8.33878	9.62572	9.86259	10.3167	10.5034	9.40846	11.6805	9.1531	10.3639	11.7113	12.0581	11.7407
ENSG00000244161	FLNB-AS1	2.26645	0.0528488	None	2.5668	2.31842	2	4.58577	2.30066	3.91366	3.41348	2.3264	3.37811	2.80187	6.03474	2	3.62004	5.2394	5.90528	5.3708
ENSG00000134057	CCNB1	2.26556	4.51052e-09	Up	7.84058	7.40905	9.31231	7.73628	7.59302	7.70948	8.54993	8.6586	11.3394	10.7095	10.7816	9.04133	10.802	10.1015	10.3653	9.64414
ENSG00000225854	ENSG00000225854	2.2647	0.317092	None	2	2	2	2	2	4.32931	2	3.01114	2	2	5.04305	2	3.62004	5.29688	4.36883	3.5205
ENSG00000271151	ENSG00000271151	2.2617	0.131018	None	2	2	2	2	3.72992	3.00462	2	2.5924	2	3.02906	3.14212	4.05685	2.60261	3.10532	5.12688	4.24422
ENSG00000187180	LCE2C	2.25993	0.00781871	Up	7.11631	9.00487	2	8.8786	8.2581	9.92506	8.4158	7.41399	11.5396	9.14004	11.4993	8.96777	10.1554	12.0659	9.44915	9.62378
ENSG00000176153	GPX2	2.25796	3.24422e-05	Up	3.76816	8.45018	5.76036	7.17087	7.94196	7.77724	8.16652	7.44795	10.689	9.39195	10.362	9.70533	9.47617	9.3704	9.17693	9.16495
ENSG00000158315	RHBDL2	2.25585	3.34299e-06	Up	5.40936	6.64128	4.22058	6.13768	6.27091	7.61636	7.37179	6.60624	9.18381	7.39346	8.87998	8.01495	8.35543	8.89046	8.71195	9.72919
ENSG00000171320	ESCO2	2.25231	5.40275e-06	Up	3.95882	4.98458	5.38038	4.41172	2.54934	5.00807	4.74512	5.14896	6.54782	7.12503	7.21768	4.87214	7.2006	6.82024	7.06304	6.22918
ENSG00000253417	LINC02159	2.25102	0.00376823	Up	2.97267	3.9868	2	2.93335	2.54934	4.1771	5.32654	5.10707	4.79498	4.44893	5.77337	6.28636	5.63297	6.01444	6.61493	6.94966
ENSG00000127564	PKMYT1	2.25043	3.24638e-07	Up	6.15731	5.68417	8.02378	6.08064	5.98454	6.11721	6.15992	6.04321	9.50011	8.24942	9.25253	7.24891	8.73479	8.91819	8.57009	7.82273
ENSG00000275713	H2BC9	2.25038	0.0079098	Up	2	3.68826	3.62848	2	2.54934	5.00807	3.27865	2.5924	5.6871	4.91486	4.54305	4.20548	6.09358	5.50629	5.0251	4.50393
ENSG00000154639	CXADR	2.24977	0.000470627	Up	6.99092	9.20166	5.22767	8.70393	9.17884	10.5219	10.4232	10.2218	12.0523	10.9514	11.994	10.5301	10.1303	11.7982	12.143	12.6479
ENSG00000247095	MIR210HG ENSG00000247095	2.24938	1.24598e-05	Up	9.33533	8.42552	7.04007	8.27878	8.20471	9.04807	6.73715	8.48956	10.2714	8.68007	11.6879	9.33154	9.29036	11.1175	10.6534	11.4405
ENSG00000266708	ENSG00000266708	2.24891	0.324615	None	2	2	2	3.09568	2	2	2.56108	3.01114	2	2.19997	4.8752	2	2	4.02523	3.99102	2
ENSG00000050730	TNIP3	2.24888	0.0313412	Up	4.53913	3.57323	5.51846	2.54087	2.54934	3.59112	3.53679	2	5.05502	4.97064	2	5.2599	6.21937	6.06494	4.36883	7.51897
ENSG00000214193	SH3D21	2.24783	8.19146e-06	Up	9.1692	8.23053	9.0068	9.28847	8.53178	9.93102	8.77952	9.87229	10.6303	9.71956	11.6581	9.31732	10.2737	11.8432	11.9072	12.8418
ENSG00000143367	TUFT1	2.24747	0.000128901	Up	8.56744	8.88338	5.70358	8.97564	9.27046	10.2946	9.35173	9.2388	10.2628	9.15818	12.112	9.83367	10.5309	12.1929	11.8525	12.1142
ENSG00000151239	TWF1	2.24704	1.08754e-15	Up	10.8683	10.293	10.5034	10.5086	10.4719	10.7312	11.477	10.7678	12.5883	12.3684	13.5937	11.8555	12.724	13.1987	13.4124	13.3658
ENSG00000115457	IGFBP2	2.24604	3.69807e-05	Up	9.07451	10.3133	11.6048	10.6951	10.3715	9.23798	9.78853	10.7729	10.2324	12.3039	13.3165	12.6241	10.9133	11.4443	13.5862	13.6632
ENSG00000157551	KCNJ15	2.24198	4.0876e-05	Up	5.03889	7.12242	9.23929	6.90126	6.3873	8.3798	8.4158	8.28401	10.0714	9.76562	9.95679	8.60255	9.63135	10.5546	10.5552	11.0017
ENSG00000060558	GNA15	2.24191	0.000135206	Up	8.01175	9.50799	12.0594	9.23066	9.18574	10.516	9.81618	8.80336	13.2381	10.975	12.5751	10.8866	11.7501	12.6694	12.3695	13.0893
ENSG00000164070	HSPA4L	2.24157	6.68423e-06	Up	5.90264	7.5677	5.22767	8.22715	7.95818	8.39281	8.4515	8.9138	9.03843	9.82358	10.4959	9.4443	10.106	11.0328	10.2959	10.3782
ENSG00000169436	COL22A1	2.24076	0.0172041	Up	2	4.57029	6.38356	4.34871	4.81239	4.81526	4.69304	3.9232	6.46069	3.31424	6.4675	5.2599	5.50705	7.23476	9.02372	4.37991
ENSG00000233452	STXBP5-AS1	2.23562	3.07821e-08	Up	6.0566	5.62764	6.58561	5.62893	6.32195	5.53198	5.57695	6.78958	7.83803	6.91358	8.27888	6.84647	8.40482	8.1152	8.60137	9.40658
ENSG00000139734	DIAPH3	2.23411	5.69573e-07	Up	6.33982	3.9868	6.10535	5.19965	4.60825	5.76343	6.14061	4.47762	8.03184	7.87124	7.89584	6.78872	8.45683	7.29947	7.58519	6.5501
ENSG00000185963	BICD2	2.23401	1.39644e-08	Up	10.5091	10.6689	9.79242	11.0399	10.9926	12.2362	11.656	11.1592	12.0429	12.5475	14.0976	12.9592	13.0463	13.7099	14.006	13.631
ENSG00000154102	C16orf74	2.23319	6.29776e-10	Up	6.01427	6.56807	5.73225	6.00091	6.495	6.21818	7.02734	5.95149	9.60711	7.95661	8.99366	7.52837	7.55896	8.44254	7.87574	8.52528
ENSG00000072571	HMMR	2.23278	4.0163e-09	Up	5.53446	4.30784	6.0149	5.08832	4.71393	5.93935	5.39334	5.77545	7.5522	7.64563	7.67505	6.07071	8.18085	7.42077	8.16609	6.81246
ENSG00000187498	COL4A1	2.23161	5.61691e-06	Up	12.7221	11.3021	12.9981	11.5343	10.761	11.0854	11.1835	10.8423	13.3934	14.0463	13.3368	15.414	14.5747	13.6014	13.1455	12.5861
ENSG00000115339	GALNT3	2.23124	8.83496e-05	Up	6.43917	7.7771	4.374	8.08456	8.2272	8.50896	8.22728	9.04162	9.30131	9.41852	9.93916	8.82569	9.66675	10.8725	11.0302	11.0785
ENSG00000177054	ZDHHC13	2.23098	2.24551e-08	Up	8.19823	8.59358	7.43831	8.78054	8.87998	9.54445	9.32631	9.33494	10.1731	10.2486	11.5536	10.0246	11.1263	10.6914	11.35	12.2298
ENSG00000261730	FOXF2-DT	2.23017	0.295551	None	2	2	2	3.49539	3.51283	2	2	2	4.0699	4.52543	2	4.27443	4.21076	2	2	3.5205
ENSG00000219928	ENSG00000219928	2.23003	0.0451412	Up	3.28908	3.57323	3.36116	2.93335	2	2	2.56108	2	3.24538	5.68859	4.20826	4.05685	3.8449	3.34215	2	4.72394
ENSG00000222037	IGLC6	2.22874	0.453569	None	2	2	2	2	2	3.81395	2	2	2	4.66725	2	3.23549	4.4348	2	2.67359	2
ENSG00000113810	SMC4	2.228	7.20248e-05	Up	6.68839	5.11368	6.70612	7.15254	6.30513	6.81625	7.37179	7.52951	6.61661	8.44428	9.68578	6.48851	9.22437	9.63282	10.2245	8.10325
ENSG00000172478	MAB21L4	2.22718	0.00037594	Up	7.87648	8.20178	3.85394	8.51236	8.53178	9.52881	8.37506	8.5994	10.6826	8.98782	11.6656	9.40833	9.03489	11.4479	9.98974	11.1598
ENSG00000155066	PROM2	2.22365	0.00055272	Up	7.32122	9.42955	5.05686	9.9043	9.58094	10.4417	10.0476	10.6332	11.7417	10.2465	12.3353	10.2457	11.1898	12.4091	12.5374	12.5927
ENSG00000145386	CCNA2	2.22221	3.2388e-09	Up	6.57645	5.07192	7.43831	6.34563	6.21801	6.73679	6.77521	7.26955	9.09257	9.01793	9.2002	7.35618	9.14468	8.78142	9.34739	8.09341
ENSG00000100170	SLC5A1	2.2202	0.00872313	Up	6.23311	7.23076	2	7.9317	6.50975	8.71994	7.72289	8.36178	9.70987	7.88219	10.7075	6.5593	8.35085	10.5383	9.17396	10.7866
ENSG00000229647	MYOSLID	2.21944	0.0038033	Up	3.66247	3.79478	4.96322	3.09568	4.55236	2.58804	2	3.01114	4.21894	4.14386	5.28557	4.20548	5.77634	6.19156	6.44799	6.26468
ENSG00000232040	ZBED9 ENSG00000232040	2.21789	0.111812	None	2	3.79478	2	3.49539	4.23492	3.81395	2	4.47762	2	3.75648	6.06106	5.83999	2	6.71875	4.79708	5.08332
ENSG00000159182	PRAC1	2.21563	0.33258	None	2	4.68554	2	2	3.91859	2	2	2	2	5.68859	5.145	3.23549	5.69204	2	2	4.61812
ENSG00000167772	ANGPTL4	2.21544	0.00220354	Up	6.97996	9.38762	14.698	9.90704	8.29688	8.62015	10.3046	10.7484	13.4134	10.1196	11.8613	8.22982	10.2044	11.6789	11.3154	13.2827
ENSG00000261008	LINC01572	2.21491	0.000221891	Up	4.53913	2.99121	3.85394	2.93335	2.94624	4.00692	4.89093	4.33971	5.46632	4.59808	6.81551	4.46346	5.53958	6.53988	5.0251	6.63393
ENSG00000278599	TBC1D3E	2.2147	0.557655	None	2.5668	2	2	2	2	4.59265	2	2.3264	2	2	2	2	2	3.44742	3.47773	2
ENSG00000131737	KRT34 ENSG00000131737	2.21469	0.122446	None	2	2.57911	2	7.50297	2.94624	6.98621	3.75568	2	9.35061	4.09449	8.00155	6.67856	7.8906	7.25665	5.43537	5.08332
ENSG00000143228	NUF2	2.21437	1.69077e-07	Up	5.85546	4.84279	4.22058	6.26259	5.57172	5.40066	6.65786	6.63601	7.8834	8.02737	8.48733	6.71622	8.82991	7.71237	7.67194	7.94812
ENSG00000112984	KIF20A	2.21302	5.0657e-10	Up	7.09615	6.69729	7.58698	6.3294	5.48482	5.93935	6.73715	6.92836	9.44064	8.57376	8.63481	8.81416	9.64075	8.45522	9.02042	7.77429
ENSG00000143882	ATP6V1C2	2.21178	0.00155863	Up	6.35686	7.94844	4.81027	9.18629	8.14927	9.22833	8.0315	8.97331	9.3138	8.6181	10.7199	7.93202	9.21936	11.5464	10.5598	11.8981
ENSG00000175906	ARL4D	2.21128	1.43657e-11	Up	9.81234	9.82637	8.99502	9.19975	9.08593	9.90097	8.94729	8.77688	11.5724	11.404	11.7918	10.976	10.0121	11.4435	11.8955	12.4669
ENSG00000088305	DNMT3B	2.21046	5.47744e-05	Up	8.54531	5.89044	5.22767	6.94452	6.10599	6.92778	6.4223	6.9041	7.83803	7.36251	9.93916	7.89965	9.06592	9.2753	9.89735	9.53933
ENSG00000274816	MIR6772	2.21024	0.167509	None	3.42456	2	2	2.54087	2	2.58804	2.30764	3.1823	2	2	4.20826	2	3.49293	4.38461	5.12688	3.5205
ENSG00000157456	CCNB2	2.20778	2.03964e-11	Up	6.72823	6.44261	8.04107	7.03737	7.11262	6.73679	7.66324	6.57585	10.1924	8.98951	9.25823	8.684	9.75249	8.81624	9.41686	8.67131
ENSG00000285725	ENSG00000285725	2.20593	0.0548763	None	3.13953	2.31842	2.33512	2.75042	3.39065	2	2	3.1823	3.71576	2.37556	4.11083	2	3.8449	5.40538	4.66796	2.95193
ENSG00000255398	HCAR3	2.20503	0.0265183	Up	3.76816	3.68826	2	3.49539	3.72992	6.09614	5.32654	3.33529	5.34181	2.91993	6.58099	2.53758	7.01644	7.52666	6.59731	6.9713
ENSG00000065618	COL17A1	2.20464	0.00177153	Up	8.77187	12.3217	6.56981	12.2682	12.5121	13.0356	12.2378	12.3162	14.6837	13.0216	14.9883	12.7659	13.0039	13.7666	15.3298	14.4666
ENSG00000185467	KPNA7 ENSG00000185467	2.20384	0.0256146	Up	2	3.31138	2	3.24157	3.39065	2.58804	3.53679	2	4.69672	2.37556	5.41365	3.23549	4.36392	3.95556	4.85755	3.5205
ENSG00000105889	STEAP1B	2.20071	4.2681e-05	Up	4.95184	5.44341	6.55384	4.53006	5.70586	4.46698	5.14464	6.12945	6.69505	7.53895	7.85129	6.25259	6.9332	5.71043	8.45738	8.88028
ENSG00000183421	RIPK4	2.20014	0.010393	Up	5.12098	7.85919	2	8.6881	8.24493	8.36225	8.07284	8.96453	8.33513	8.87723	10.6501	8.10288	8.79665	10.7226	11.0401	11.317
ENSG00000239557	PPP2R5CP	2.19841	0.0528488	None	2.97267	2	2.60689	2	2.94624	3.59112	2	2	2.54294	4.28257	4.00635	2.53758	5.04586	3.34215	3.47773	3.5205
ENSG00000156711	MAPK13	2.19662	5.71851e-06	Up	8.10548	9.74067	11.6308	10.4261	10.2701	11.078	10.9067	11.0542	12.8724	11.2568	13.2197	11.4729	12.3921	13.122	13.1167	13.827
ENSG00000108342	CSF3	2.19659	0.221707	None	2	2.99121	8.26361	6.19254	2.54934	3.00462	9.17554	3.33529	10.534	7.94968	2	3.70385	11.0932	7.13586	6.63235	8.09341
ENSG00000149054	ZNF215	2.1955	1.05839e-06	Up	5.64958	5.15426	3.62848	4.58577	4.23492	4.00692	5.42561	4.92615	5.52476	6.8331	7.22933	5.90666	6.44217	7.70177	6.79579	7.3802
ENSG00000104140	RHOV	2.19488	0.00122682	Up	6.93528	10.3801	4.22058	9.67307	10.4054	9.9836	9.49737	9.87697	12.326	10.4212	12.2016	10.5503	10.3036	12.3428	12.1142	12.3509
ENSG00000152413	HOMER1	2.19481	5.11567e-06	Up	8.00095	5.93771	4.86307	6.5415	6.02617	7.07503	7.81713	6.95221	7.90006	8.62246	9.51541	8.24278	8.614	9.43262	9.9948	9.33324
ENSG00000114115	RBP1	2.19324	4.39601e-10	Up	8.40898	9.09884	10.5464	8.74121	8.69232	9.3601	9.39515	9.25567	10.5241	10.9505	11.9096	10.8016	11.6424	11.9158	11.9329	11.7572
ENSG00000234997	LINC02966	2.19116	0.062915	None	2	2.99121	2.60689	3.09568	2.94624	2.58804	2.30764	2	2	3.81861	3.77151	3.23549	2	3.72374	5.1752	4.09444
ENSG00000137267	TUBB2A	2.19025	2.34797e-06	Up	12.725	11.9682	12.1661	11.0707	10.0265	10.9568	11.0174	9.40793	13.8739	12.6536	14.3591	12.853	13.3801	13.7302	13.5932	14.2714
ENSG00000285650	ENSG00000285650	2.18991	0.0896171	None	3.86663	2.79983	2	2	2.54934	2	2	2.3264	3.71576	3.31424	3.77151	2	4.21076	4.71488	3.75708	2.95193
ENSG00000175040	CHST2	2.18959	2.21829e-14	Up	8.46507	8.442	8.64157	8.69445	8.50258	8.03145	8.48251	7.91665	9.76546	9.92061	10.7627	10.0158	10.7843	10.1245	10.7503	11.6319
ENSG00000174950	CD164L2	2.18833	0.00218213	Up	5.03889	7.61208	2	7.90457	7.42424	6.62355	5.39334	7.29776	9.21963	8.78688	9.74988	7.85533	8.36454	8.90439	8.59694	9.73869
ENSG00000165794	SLC39A2	2.18779	0.00194122	Up	5.03889	6.97161	2	6.89024	6.35499	8.0859	7.22365	6.81582	8.97172	7.79989	9.50106	8.03992	7.60579	9.60322	9.04012	9.57158
ENSG00000268941	LINC01711	2.18629	0.131906	None	9.57446	2	2	3.89883	2	2	2	2	4.88697	4.28257	3.14212	6.07071	3.73685	2.82182	3.47773	2.55309
ENSG00000228278	ORM2	2.1844	0.146801	None	2	2.31842	8.12994	3.24157	2.54934	3.32747	2	2	2.54294	4.70062	2	2.53758	2.60261	5.29688	2	3.92728
ENSG00000173805	HAP1	2.18353	0.0107778	Up	2.97267	5.19374	2	4.34871	4.37038	3.59112	2.56108	4.60349	5.34181	4.326	4.98924	4.20548	4.21076	7.48399	6.9144	5.81582
ENSG00000158874	APOA2	2.18145	0.612338	None	2	2.99121	2	2	2	2	2	2	4.35401	7.911	2	2	2	2.46866	2	2
ENSG00000168621	GDNF	2.1811	0.0090805	Up	6.51704	3.57323	2	3.24157	3.25717	4.39979	3.12989	4.33971	7.35692	4.70062	5.80486	7.05679	6.02631	5.87043	7.01075	5.81582
ENSG00000127080	IPPK	2.17879	0.000778884	Up	5.12098	5.68417	3.62848	6.6369	6.48009	7.46022	7.42064	7.79658	7.38874	7.12503	9.99313	7.14228	8.91604	9.36369	9.61378	8.55426
ENSG00000167207	NOD2	2.1757	2.64355e-06	Up	5.34249	7.08092	7.27254	6.86794	6.83661	8.50497	7.32977	7.82916	9.1951	8.17716	9.67304	8.36241	8.89105	10.5816	9.68016	9.92495
ENSG00000164825	DEFB1 ENSG00000164825	2.17531	0.00026333	Up	7.12628	11.1302	7.17149	10.5763	9.81568	10.793	11.3072	11.0795	12.9941	12.4029	13.2852	11.8685	11.5821	12.6074	11.6532	13.5109
ENSG00000119862	LGALSL	2.17341	1.86957e-06	Up	8.82794	9.52356	7.79153	9.95411	9.8275	11.1366	10.6996	10.1175	12.5032	10.8061	12.183	11.2476	12.3929	12.6385	11.8111	12.868
ENSG00000101003	GINS1	2.17326	2.37452e-13	Up	6.0566	5.30607	7.00525	5.82688	6.37124	6.33069	6.38995	6.8416	8.81076	8.55791	8.7686	7.34019	8.39151	8.62472	8.65346	8.09341
ENSG00000142627	EPHA2	2.17271	5.63783e-06	Up	8.89947	8.9655	7.43831	9.44542	9.07109	10.0007	9.28513	9.71906	11.1182	9.51314	11.8123	9.42358	10.9755	11.8314	11.4813	12.5813
ENSG00000166851	PLK1	2.17165	1.59911e-06	Up	7.68734	6.07088	8.53576	6.61028	6.48009	6.05306	6.14061	6.91628	9.92179	9.07472	9.67943	8.49832	9.51757	9.0845	9.21209	7.85803
ENSG00000177455	CD19	2.1715	0.094277	None	3.28908	2.99121	5.05686	4.69114	3.72992	2.58804	2	3.01114	4.21894	7.23163	2	6.03142	6.80528	3.63738	2.92033	2
ENSG00000174502	SLC26A9	2.17062	0.00483242	Up	4.27796	3.57323	2	4.96768	3.51283	6.60875	5.66068	5.60532	7.79118	6.02796	7.33017	5.19024	6.52572	8.0788	7.58519	6.43015
ENSG00000105880	DLX5	2.17062	0.000620848	Up	9.28502	6.96021	4.04887	6.59679	6.77689	8.27589	6.72423	6.48063	8.58561	8.95535	10.068	9.18031	9.31406	9.62863	9.168	10.9658
ENSG00000267013	LINC01929	2.17053	0.00344986	Up	8.24016	2.99121	3.03276	2.93335	4.23492	5.0956	3.27865	2.5924	6.43043	4.52543	5.77337	9.70845	7.26036	5.17955	5.75443	3.92728
ENSG00000175592	FOSL1	2.17	0.0145695	Up	7.25003	5.84157	10.9761	7.03737	5.75621	7.92793	9.27188	6.02082	11.3581	9.7597	10.2115	7.4854	9.30226	10.8115	10.5779	12.5716
ENSG00000174837	ADGRE1	2.16903	0.00117516	Up	4.27796	4.30784	9.3998	2.54087	3.25717	3.00462	2.56108	4.01668	4.97344	6.87024	4.20826	5.48021	6.29752	5.01804	4.36883	4.91479
ENSG00000269981	ENSG00000269981	2.16827	0.030122	Up	3.76816	3.31138	4.69848	5.60216	4.66206	3.46531	2	4.71925	7.09288	4.63308	2	3.60023	5.82992	7.34786	6.30331	7.26222
ENSG00000140950	MEAK7	2.16673	2.54612e-10	Up	9.27833	8.31798	9.31231	8.61634	8.50994	8.12803	8.44364	8.79349	10.8129	9.22278	11.2252	9.86474	10.557	11.3064	11.4564	11.3474
ENSG00000118194	TNNT2	2.16565	0.0367304	Up	2	2.57911	2	5.368	3.62545	5.36588	4.11357	5.41242	3.81277	4.91486	6.44769	3.48859	6.00318	6.86843	6.94259	7.64556
ENSG00000287171	ENSG00000287171	2.16326	0.620076	None	6.23311	2	2	2	2	2	2	2	3.24538	2	2	2	2	2.25328	2	2
ENSG00000146054	TRIM7	2.16288	5.41421e-06	Up	7.24088	7.977	5.26739	8.33269	8.643	8.94284	7.90559	7.7565	10.4135	9.49066	11.0702	8.47654	10.0135	10.1857	9.84604	10.6805
ENSG00000205622	ENSG00000205622	2.16282	0.00292824	Up	3.28908	3.79478	3.03276	3.89883	2.94624	5.33023	3.94569	4.47762	7.5869	5.15049	4.8752	3.60023	4.28937	5.83206	5.39514	6.5501
ENSG00000226580	RPL39P40	2.16101	0.0575036	None	2	3.57323	2	2	2	3.81395	2.56108	3.82325	4.79498	3.69156	3.77151	3.23549	3.02639	3.80522	4.52614	5.86291
ENSG00000227640	SOX21-AS1	2.16053	0.00225672	Up	2.31106	5.37638	2.60689	5.46032	6.10599	6.19854	6.21635	5.82798	6.70772	7.075	8.37642	6.10897	6.33506	7.79946	8.20152	8.26098
ENSG00000254951	ENSG00000254951	2.15912	0.328046	None	2	2.57911	2	2	2	3.59112	2	3.01114	2	3.87817	4.38535	2	2	4.75645	3.99102	2
ENSG00000182010	RTKN2	2.15794	4.58511e-06	Up	5.70387	5.98348	4.63916	5.77988	5.85192	5.81592	6.38995	5.77545	8.33513	6.79498	8.20998	5.94946	7.38194	7.36811	7.07583	9.31218
ENSG00000283000	LINC02635	2.15438	0.00549176	Up	3.54841	6.07088	2	6.61028	5.75621	7.47662	7.06879	8.02186	8.23367	8.75149	8.7686	7.41843	8.29479	9.0177	8.69962	9.8065
ENSG00000151725	CENPU	2.15287	2.79887e-10	Up	6.53213	7.05971	7.07406	7.29306	7.37675	7.28511	8.32462	7.92872	9.55373	8.81953	10.3765	8.35447	9.96647	9.23727	9.77139	9.64076
ENSG00000165181	SHOC1	2.1522	0.00209714	Up	4.12719	4.15623	2.60689	4.21376	4.37038	4.32931	4.89093	4.26548	4.88697	5.33184	4.8752	3.97636	4.0394	7.77944	6.40811	6.90536
ENSG00000172575	RASGRP1	2.15047	3.37423e-07	Up	5.03889	6.40946	6.4541	6.02126	6.60897	7.65289	7.10909	6.87942	8.99258	8.18603	8.78053	7.91052	8.70284	8.7509	7.73777	9.98738
ENSG00000288988	ENSG00000288988	2.14894	0.0572241	None	2.5668	2.99121	2	2.54087	2.54934	2.58804	2	2.5924	2.54294	2	3.8937	2.53758	3.62004	4.87441	3.13097	3.5205
ENSG00000163421	PROK2	2.14608	0.0283358	Up	2.5668	6.5978	2	5.33586	2.54934	5.68092	4.26393	3.33529	8.02173	7.54815	5.83568	3.89112	7.49406	6.41566	6.23657	5.9956
ENSG00000189280	GJB5	2.14173	0.010643	Up	5.59317	7.95993	2	8.37284	8.5209	9.96629	9.39515	9.13578	11.6598	9.8026	11.1498	8.77008	10.0465	10.8654	11.0619	11.1515
ENSG00000114023	FAM162A	2.13587	4.94932e-13	Up	10.732	11.3066	10.6326	10.9885	10.9137	11.247	11.9685	11.17	12.9955	12.6925	13.712	12.9586	12.3787	13.5755	13.1395	14.1823
ENSG00000145040	UCN2	2.1349	0.00112731	Up	7.15579	4.30784	2	5.80357	5.42383	5.9155	5.6333	5.87866	7.9274	6.5965	7.21768	7.51419	8.20132	7.34786	8.90339	7.57661
ENSG00000053747	LAMA3	2.13468	0.000128573	Up	8.00095	9.34003	7.42081	9.81679	9.927	9.70788	9.33058	9.84068	11.951	9.38427	12.0215	8.84282	11.0006	12.1026	12.5728	10.6388
ENSG00000264177	ENSG00000264177	2.13328	0.349717	None	2	2	2	2	2	2	2	4.01668	3.24538	3.87817	2.93001	2	2.60261	2.46866	5.07689	2
ENSG00000174371	EXO1	2.13295	3.07901e-09	Up	4.70802	3.16016	5.51846	4.78933	5.48482	5.46782	5.25651	5.77545	6.87431	7.2028	7.6665	6.58667	7.44339	7.15153	7.32101	6.9713
ENSG00000117724	CENPF	2.13266	4.51026e-12	Up	6.59093	6.37553	7.43831	7.4211	7.64739	7.11748	7.98353	7.80316	9.79544	9.29148	9.60981	8.80836	10.1155	9.01556	9.90453	8.77343
ENSG00000132321	IQCA1	2.13164	0.000390544	Up	5.99262	5.50747	3.36116	4.69114	4.71393	5.53198	4.40008	4.33971	7.84378	5.02436	6.86116	7.30766	6.896	6.7805	7.91894	4.24422
ENSG00000285278	TFAP2A-AS2	2.13148	0.00235767	Up	3.76816	3.79478	2.60689	4.58577	3.51283	4.46698	4.33361	4.10447	7.20436	4.2378	5.64004	2.92833	4.4348	6.03147	5.47451	6.66083
ENSG00000271079	CTAGE15 ENSG00000271079	2.13079	0.0183028	Up	2	3.57323	2	4.06487	4.23492	5.00807	4.74512	3.82325	4.79498	3.31424	6.25594	3.80052	4.95232	6.87788	6.48679	6.49137
ENSG00000213859	KCTD11 ENSG00000213859	2.13054	6.4311e-06	Up	9.08988	8.53715	9.33352	8.77755	8.24493	9.27595	9.05436	8.62189	9.60711	9.24981	11.4957	9.25684	9.91781	11.7037	11.5675	12.1437
ENSG00000265778	ZNF516-AS1	2.12942	0.00194517	Up	2	4.79226	3.85394	5.00903	4.23492	3.00462	4.93644	4.01668	5.7619	5.19801	6.61692	3.97636	5.74878	5.73143	6.54311	7.27967
ENSG00000112245	PTP4A1	2.12744	0.119975	None	2.5668	2	2	2	2.94624	4.32931	3.27865	3.01114	2	2.80187	6.32273	3.89112	2.60261	4.87441	4.36883	2.95193
ENSG00000232044	SILC1	2.12415	0.624884	None	2	4.98458	2	2	2	2	2	2.5924	2	2.37556	2	3.70385	2	2	2	2
ENSG00000241755	IGKV1-9 ENSG00000241755	2.12333	0.40382	None	2	2	2	2	2	6.33069	3.41348	5.51209	2.29686	5.53052	2	5.77009	8.68114	4.83615	2	4.50393
ENSG00000290762	ENSG00000290762	2.12299	0.000134416	Up	3.54841	4.074	3.62848	3.89883	2.30066	3.59112	3.85381	3.9232	4.53552	4.56222	6.65198	4.57698	4.62868	4.87441	5.54974	6.11711
ENSG00000279570	ENSG00000279570	2.12229	0.578565	None	2	2	2	2	2.7614	2	2	2	2	2	3.77151	2	2.60261	2.46866	2	6.07773
ENSG00000143797	MBOAT2	2.12026	0.000371841	Up	9.97846	9.47031	7.64844	9.48259	9.35661	11.0057	11.8232	11.819	11.9537	11.1727	13.27	11.6295	12.4292	12.7767	13.2456	13.67
ENSG00000209482	SNORD83A	2.11994	0.00219987	Up	3.54841	2.79983	3.03276	2.75042	2.54934	3.00462	2	3.01114	3.24538	3.47719	4.61588	3.09007	3.94543	4.53549	4.85755	5.00152
ENSG00000175063	UBE2C	2.11633	2.25726e-07	Up	7.66014	7.04899	9.04729	6.83383	6.9812	7.33092	7.92265	6.9041	10.9438	9.75573	9.60311	9.1713	9.74902	9.18876	9.35003	9.37038
ENSG00000170379	TCAF2	2.11606	1.94511e-09	Up	7.56802	7.1923	6.64712	6.86794	7.62046	6.99762	6.68478	7.6067	9.43303	7.80757	9.81899	8.25988	8.40922	9.80859	9.60719	9.73237
ENSG00000155380	SLC16A1 ENSG00000155380	2.11594	8.134e-09	Up	10.2281	8.87734	9.71912	8.80715	8.643	9.20391	9.31989	7.97604	11.7094	11.173	11.4466	10.1108	10.5679	11.0449	11.732	12.0678
ENSG00000234261	ENSG00000234261	2.11454	0.0979442	None	2	2.79983	2	2	2	2	4.11357	2.81691	4.35401	4.09449	3.32701	3.23549	2.83	3.10532	3.31475	5.08332
ENSG00000137266	SLC22A23	2.11453	5.24194e-06	Up	7.94006	7.6762	9.15445	8.40804	8.08178	8.59409	8.0315	8.81316	9.07801	8.89716	11.1936	8.83142	9.88496	10.7716	11.6775	10.9122
ENSG00000152128	TMEM163	2.1141	0.00117433	Up	4.53913	3.79478	2.83548	2.93335	2.94624	3.59112	4.63902	2	5.05502	4.91486	6.1123	5.22549	5.43972	4.98345	4.19226	6.07773
ENSG00000057657	PRDM1	2.11375	1.91572e-06	Up	8.12551	7.43399	7.5712	8.60628	8.71795	9.62388	9.93584	8.7567	9.90539	10.0115	11.139	10.0158	11.3932	11.1049	10.806	11.8724
ENSG00000154227	CERS3	2.113	0.0229827	Up	6.40681	7.62658	3.36116	7.66046	7.99009	11.0706	11.8778	11.4358	12.445	11.2759	12.3634	11.0999	12.0635	12.2777	12.4028	13.3612
ENSG00000128285	MCHR1	2.11286	0.0178056	Up	5.03889	4.79226	5.38038	2.54087	2	3.46531	2.56108	4.47762	7.45786	5.51184	5.41365	4.20548	6.40734	3.72374	6.04184	6.66083
ENSG00000139514	SLC7A1	2.11157	5.08074e-08	Up	9.94786	9.54471	8.95909	10.0636	9.91042	9.86561	9.89321	9.69098	10.8982	11.0746	12.6997	10.3769	11.0201	11.8402	13.012	11.9623
ENSG00000285867	ENSG00000285867	2.11089	6.61992e-09	Up	5.59317	5.62764	5.41616	5.73129	5.87489	5.98592	4.74512	5.87866	7.87219	6.89207	7.25236	6.5314	6.76459	7.83869	8.20152	8.65133
ENSG00000240498	CDKN2B-AS1	2.10844	0.00149262	Up	6.15731	3.79478	2.83548	4.06487	3.39065	2	2.77657	2.5924	4.88697	4.59808	4.00635	6.16451	4.90318	4.53549	4.66796	5.30412
ENSG00000211962	IGHV1-46 ENSG00000211962	2.10784	0.327769	None	2	2	2	2	2	4.81526	4.46363	2.5924	2	6.77161	3.77151	4.05685	5.95576	3.10532	2	2
ENSG00000145632	PLK2	2.10775	5.31067e-13	Up	10.3554	10.2736	10.4719	9.74213	10.5946	10.846	10.4152	10.7373	12.5745	12.1385	12.1489	11.4637	12.3506	12.7684	12.4276	13.6498
ENSG00000138623	SEMA7A ENSG00000138623	2.10716	5.8034e-08	Up	8.20295	7.27744	7.04007	7.62101	7.31931	8.30372	8.20421	7.76325	10.3258	8.51399	9.31947	8.58229	9.50115	10.0513	9.91879	11.0252
ENSG00000291228	ENSG00000291228	2.10661	0.0002642	Up	3.66247	4.074	4.22058	2.93335	2.30066	4.25521	3.65038	3.4736	5.786	4.70062	5.89541	3.36758	5.74878	5.08483	5.1752	6.03725
ENSG00000237350	CDC42P6	2.10647	0.0308073	Up	2.5668	2	2	2.93335	4.08541	2	2.96402	3.01114	3.71576	3.62358	5.56846	3.70385	3.02639	4.71488	3.47773	3.92728
ENSG00000144583	MARCHF4	2.10644	0.363842	None	3.86663	2	2	2	2	3.00462	2	2	2.54294	2	4.11083	5.38988	2.60261	3.54552	2	2
ENSG00000203747	FCGR3A	2.10612	0.00234723	Up	9.17161	7.09141	13.9745	6.9122	7.06348	7.69554	5.81483	6.76284	11.2018	10.8712	7.75783	10.443	9.54186	9.2446	7.40445	7.42796
ENSG00000268879	IGFL1P1	2.10588	0.189959	None	2.31106	3.89398	2	4.06487	2	3.00462	2.30764	3.1823	2	3.69156	4.8752	4.20548	2	6.6652	2.67359	2
ENSG00000115919	KYNU	2.1048	0.000478141	Up	6.15731	7.12242	9.81605	7.32615	6.25349	7.36655	7.66324	6.46413	8.38331	9.08581	9.77991	9.11602	9.96198	9.64532	10.7221	10.861
ENSG00000129235	TXNDC17	2.10409	8.25136e-07	Up	10.3091	10.176	11.9439	9.64712	9.46085	9.93399	10.5503	9.83107	13.5796	12.3064	12.2464	11.8934	12.0032	11.6565	12.4591	13.194
ENSG00000167768	KRT1	2.10305	0.0494969	Up	14.8232	15.3375	6.19046	14.5561	15.7611	17.6638	16.0943	15.0078	17.0543	17.6281	19.7205	17.0044	13.08	19.0459	16.4455	12.4863
ENSG00000182472	CAPN12	2.10185	0.000903827	Up	4.20454	2.79983	4.445	5.48982	5.48482	5.25618	4.63902	6.04321	6.0071	5.02436	7.70873	4.68222	7.13825	7.11204	7.87574	7.59066
ENSG00000186714	CCDC73	2.10184	0.411582	None	2	2.99121	2	2.93335	2	2	2	2	2.54294	4.44893	3.77151	2	2	2.82182	2	2
ENSG00000221926	TRIM16	2.10171	1.56807e-08	Up	8.53786	9.40243	9.19878	9.14052	8.68908	9.67095	10.1598	8.48138	11.8204	10.3328	11.5178	10.2457	10.6833	11.5138	11.1469	12.3359
ENSG00000167476	JSRP1	2.10152	0.0528085	None	3.76816	2.57911	4.51267	4.41172	2	4.70825	4.11357	3.71584	2.54294	6.18949	2.38047	5.86256	7.84579	4.75645	3.87878	3.73818
ENSG00000260955	ENSG00000260955	2.10131	0.224832	None	3.95882	2.99121	3.03276	2	2	2	2	2	4.69672	4.91486	2	2	2.60261	3.54552	3.31475	4.61812
ENSG00000120471	TP53AIP1	2.10089	0.00488695	Up	5.90264	8.71725	2	7.42874	8.56394	8.71649	8.49016	8.61069	10.1184	9.5605	10.3095	9.65774	8.98852	10.1481	11.3715	10.1362
ENSG00000163817	SLC6A20	2.09986	0.0514219	None	2	2.99121	2	3.49539	4.08541	2	3.53679	2.5924	4.0699	2.37556	5.04305	2.53758	4.8523	4.15523	4.91559	5.3708
ENSG00000218336	TENM3	2.09814	2.44631e-05	Up	11.7131	7.15279	7.46418	7.32615	6.77689	5.76343	6.28832	7.31626	7.48755	8.46385	9.44969	10.7631	8.76605	8.32314	9.66332	8.7857
ENSG00000175893	ZDHHC21	2.09533	2.64224e-09	Up	8.70689	8.99373	8.0004	8.78054	8.72744	9.01758	8.79504	9.08812	10.1113	9.73977	10.853	9.74838	10.5116	10.936	11.5081	11.997
ENSG00000111206	FOXM1	2.09456	1.96658e-09	Up	6.53213	5.56881	5.76036	6.70138	6.1443	6.76377	6.35686	6.99878	7.60733	7.98398	9.00726	7.34019	9.23185	8.52001	8.88898	8.05337
ENSG00000184661	CDCA2	2.09405	0.00323248	Up	4.12719	2	6.9206	5.33586	4.37038	4.59265	5.73981	6.5448	7.83803	7.54356	8.31213	6.25259	7.8906	7.55049	7.46401	6.36622
ENSG00000135114	OASL	2.09052	2.37887e-06	Up	6.64742	7.85304	7.92169	6.75096	8.43078	8.15884	6.73715	5.72094	10.1766	8.89175	10.3947	8.90121	9.32343	9.70492	9.78508	8.45017
ENSG00000277013	SUNO1	2.09003	9.1823e-07	Up	7.30375	6.73791	5.14479	7.0961	7.17871	8.05347	7.119	7.52951	10.2258	8.93446	9.54835	7.66303	8.94061	9.09061	8.53811	9.71
ENSG00000179913	B3GNT3	2.08952	0.00046942	Up	4.65389	5.37638	5.14479	5.80357	5.82858	6.81625	6.90678	6.66517	8.13862	5.58516	8.45792	7.59727	8.05712	9.69025	7.63786	5.9956
ENSG00000264743	DPRXP4	2.08903	0.00376839	Up	3.76816	3.57323	2.60689	2.54087	2.54934	3.00462	2	3.01114	4.0699	3.13051	4.29952	4.34023	4.62868	3.22859	5.07689	5.08332
ENSG00000173559	NABP1	2.08814	0.00181564	Up	9.71987	8.40464	11.568	8.47227	8.53178	8.50097	8.2227	7.8227	11.8867	10.6043	10.1393	9.46289	11.0129	11.8179	11.822	13.0042
ENSG00000117399	CDC20	2.08813	0.000125609	Up	7.66699	6.91369	10.0674	7.05721	7.23305	7.59399	7.99433	7.95848	11.5888	9.87291	10.4813	8.82569	10.3177	9.72861	10.2487	9.56803
ENSG00000260810	ENSG00000260810	2.08716	0.00458321	Up	2.5668	4.15623	4.04887	2.54087	2.7614	4.00692	2	3.33529	4.53552	4.59808	4.93335	3.09007	4.8523	4.83615	5.51262	5.90851
ENSG00000285976	ENSG00000285976	2.0867	0.0954322	None	2	2.57911	2	4.58577	2.94624	4.86593	4.52449	5.51209	2.9365	4.99775	5.95277	2	4.8523	6.19156	6.42819	7.73686
ENSG00000099985	OSM	2.08485	0.0361739	Up	5.27236	6.61244	8.02957	4.21376	3.51283	4.00692	4.93644	4.47762	8.92638	7.53895	5.32954	3.23549	8.70642	9.55986	5.54974	5.90851
ENSG00000198092	TMPRSS11F	2.08423	0.109973	None	2	3.57323	2	4.14123	2.54934	5.98592	3.94569	5.47963	4.93085	2	6.66919	4.20548	6.42486	7.94138	6.71638	3.5205
ENSG00000130649	CYP2E1	2.08354	0.00282128	Up	5.40936	5.8165	3.85394	5.4302	5.70586	7.18888	3.27865	6.44744	8.88793	7.80373	7.88114	4.34023	8.47376	6.42857	6.97024	8.17963
ENSG00000164543	STK17A	2.08348	1.3446e-12	Up	9.59974	8.57874	9.64567	8.85328	9.01533	9.05354	10.1048	8.83899	10.7315	11.3445	11.0751	10.524	11.6297	11.3958	11.6414	12.0463
ENSG00000143452	HORMAD1	2.08283	0.251908	None	5.62165	3.57323	2	2	3.82734	2	6.21635	2	6.0071	6.23577	6.7523	4.7803	3.02639	2	8.26429	2
ENSG00000287823	ENSG00000287823	2.0821	0.630462	None	2	2	4.96322	2	2	3.00462	2	2	2	3.87817	2	2	3.35353	2	2	2
ENSG00000100558	PLEK2	2.07982	0.000653207	Up	5.40936	7.60478	6.30939	7.77874	8.26246	9.6656	8.55724	8.43557	11.4678	8.84401	10.3778	8.28933	9.5795	10.3191	10.9995	9.85389
ENSG00000280160	ENSG00000280160	2.07884	0.0784806	None	3.66247	2	5.38038	2.54087	2.54934	2	2	2	5.16935	3.31424	2.93001	3.09007	3.02639	3.44742	2.67359	3.26405
ENSG00000164611	PTTG1	2.07546	1.60812e-06	Up	9.22827	8.4583	10.8212	8.24889	8.3305	8.57137	8.89062	8.29804	12.0933	11.5157	10.7033	10.9493	11.2696	10.5597	10.9613	11.0934
ENSG00000071539	TRIP13	2.07364	4.67264e-13	Up	6.8774	5.71163	6.81734	6.21038	5.70586	6.36632	7.05854	6.1909	8.77809	8.78688	8.51616	7.8887	9.00025	8.34373	7.86104	8.12272
ENSG00000154845	PPP4R1	2.07285	1.45433e-11	Up	11.2741	10.5879	10.2295	10.4995	10.6826	10.846	11.1103	10.5613	12.5165	12.111	13.3003	11.2898	12.5645	13.0822	13.1399	13.5052
ENSG00000093009	CDC45	2.06922	1.53809e-06	Up	5.94833	4.57029	7.70015	5.68102	5.85192	6.41818	6.68478	6.15022	9.11652	8.42194	8.30113	7.37984	8.8942	8.2192	7.87574	8.15146
ENSG00000260231	KDM7A-DT	2.0689	2.06118e-07	Up	7.75318	8.52172	8.44775	8.31632	8.69877	8.02589	8.03673	8.26984	10.9657	9.73273	9.98456	8.20354	10.015	10.1255	9.83856	11.626
ENSG00000158089	GALNT14	2.06884	2.96404e-06	Up	5.50419	4.68554	10.7832	5.303	5.15026	5.81592	6.28832	5.47963	8.75387	6.32408	7.77384	7.20544	7.31775	7.44639	8.57009	7.27967
ENSG00000227403	LINC01806	2.06804	0.00016301	Up	3.76816	5.23216	2.60689	5.00903	4.55236	4.86593	6.58829	6.1707	7.26562	6.8555	7.39369	6.63989	7.57474	7.19752	7.31024	7.3802
ENSG00000289979	ENSG00000289979	2.06505	0.0121662	Up	3.13953	2	3.36116	2.75042	2	3.32747	3.27865	2	4.88697	3.31424	4.00635	3.36758	4.62868	3.34215	4.28325	4.24422
ENSG00000148154	UGCG	2.06359	6.14698e-06	Up	9.6316	9.5428	10.8542	9.74672	9.53842	10.7624	11.2356	9.81814	11.8116	11.2299	12.1683	10.7862	12.0874	12.5785	12.1667	13.8196
ENSG00000104972	LILRB1 ENSG00000104972	2.06218	0.00142493	Up	7.19423	6.53771	11.8444	5.33586	5.68001	6.00865	5.1829	5.34192	9.50919	9.60635	5.95277	7.58375	8.04585	7.55049	5.62125	6.78827
ENSG00000289470	ENSG00000289470	2.06065	0.266829	None	4.95184	2	2	2	2	2	2.96402	2	3.24538	4.52543	4.93335	2.92833	6.09358	3.44742	2.67359	2
ENSG00000244124	ATP1B3-AS1	2.05917	0.16808	None	2	2	2	2.75042	2	4.53118	2.56108	2.5924	2	2.67327	4.54305	2.74614	3.49293	4.62797	5.68937	3.5205
ENSG00000157193	LRP8	2.059	1.3575e-05	Up	5.27236	5.37638	5.81499	5.82688	5.89749	5.86657	5.42561	6.06526	6.26885	7.77268	8.4776	4.52134	8.07942	8.09509	8.10505	7.31397
ENSG00000224186	PITX1-AS1	2.05887	0.143258	None	2.31106	3.79478	3.36116	2.75042	2	3.00462	4.40008	2.5924	2	2	6.13726	2	4.95232	5.2394	5.43537	4.09444
ENSG00000239474	KLHL41	2.05735	0.0306067	Up	4.41444	2.99121	4.13728	3.71117	3.39065	3.00462	4.58289	3.71584	6.88551	7.16742	3.77151	5.74602	3.35353	4.53549	2	3.5205
ENSG00000101115	SALL4	2.05222	0.0042194	Up	10.6032	3.9868	4.51267	2.54087	4.37038	3.00462	2	3.82325	6.95091	4.97064	4.8752	8.36241	5.13371	6.25093	5.68937	4.91479
ENSG00000198826	ARHGAP11A ENSG00000198826	2.05139	3.44604e-09	Up	7.14602	5.30607	6.89547	6.11892	5.82858	6.68128	6.12104	6.57585	8.48617	8.66324	9.15814	7.02713	8.62919	8.21548	8.46226	8.04318
ENSG00000134690	CDCA8	2.05048	3.03281e-11	Up	6.53213	5.30607	5.76036	6.26259	6.30513	6.17863	5.1829	6.1909	8.5008	7.52969	8.70326	7.17871	7.82615	8.1468	8.08622	7.48927
ENSG00000188064	WNT7B	2.04947	0.00393717	Up	7.88825	7.2866	2	6.93383	8.01097	8.22827	7.51364	6.74929	9.53962	7.29855	9.91411	8.74903	8.51524	9.30712	10.5006	9.67415
ENSG00000196890	H2BU1 ENSG00000196890	2.04908	0.0280021	Up	3.76816	3.31138	2	3.24157	2.54934	3.81395	3.94569	5.54384	4.69672	4.28257	6.13726	3.48859	3.02639	6.56349	5.31114	6.94966
ENSG00000212283	SNORD89	2.04691	0.0239872	Up	2.5668	2.57911	2	3.37406	2	3.00462	2.56108	3.71584	3.24538	4.2378	4.54305	2.29369	3.8449	4.83615	4.66796	3.5205
ENSG00000166803	PCLAF	2.0462	5.65436e-05	Up	5.47327	4.68554	7.129	5.04922	5.54333	6.17863	6.97378	5.66429	9.12835	8.60934	8.22169	7.74427	8.06273	6.42857	6.69996	7.65896
ENSG00000227036	LINC00511	2.04489	0.000150435	Up	8.14035	7.54499	3.36116	7.39014	8.26681	7.95159	7.55799	7.33453	9.54669	7.911	10.3218	9.05853	9.14468	10.0679	9.7153	10.0032
ENSG00000177602	HASPIN	2.0441	0.00100783	Up	3.54841	2.99121	5.10149	4.06487	2.54934	4.32931	2.56108	4.10447	6.0071	4.97064	6.23297	4.27443	6.33506	5.48172	5.54974	4.91479
ENSG00000154839	SKA1 ENSG00000154839	2.04366	3.08113e-07	Up	5.80668	4.074	6.38356	5.04922	5.22367	4.81526	5.02335	4.8264	7.79118	7.45343	7.45452	6.38319	7.65857	7.10402	7.05014	6.15544
ENSG00000184060	ADAP2	2.04337	1.66451e-07	Up	8.6458	9.17478	11.6762	8.22277	8.03666	7.96327	8.17604	7.28841	10.8194	9.74478	10.9318	10.4241	10.5679	10.7369	10.6808	11.3276
ENSG00000084733	RAB10	2.04297	3.72567e-16	Up	11.4337	11.2262	11.7538	11.2967	11.3582	11.6777	11.8646	11.6611	13.2509	12.925	13.853	12.7358	13.2607	13.6875	13.8139	14.442
ENSG00000256006	ENSG00000256006	2.04268	0.0318838	Up	3.54841	2.99121	3.36116	3.09568	2.7614	2.81131	2	3.9232	4.21894	3.2253	3.14212	2	4.36392	5.17955	4.85755	6.11711
ENSG00000168081	PNOC	2.04239	0.321905	None	2	2	3.85394	3.49539	2	3.32747	2	2.5924	2.9365	4.59808	2	5.2599	5.69204	2	2	2
ENSG00000136943	CTSV	2.0386	0.0255845	Up	6.33982	8.51394	4.22058	9.17499	8.57099	11.3612	11.2925	11.1801	11.4964	8.95535	13.0329	9.4499	11.5996	12.7928	13.2613	11.9337
ENSG00000099625	CBARP	2.0386	0.000172704	Up	7.43792	4.15623	6.19046	4.88126	5.48482	5.43463	5.5183	5.01944	7.34886	6.02796	8.20998	7.16061	7.05069	8.34714	8.36666	8.39517
ENSG00000204542	C6orf15 ENSG00000204542	2.03839	0.039837	Up	2.5668	6.71096	2	6.22799	5.70586	4.91488	5.32654	5.87866	6.08685	5.39437	9.0374	4.87214	4.50236	8.95213	6.40811	7.29692
ENSG00000069020	MAST4	2.03749	4.67106e-12	Up	9.60153	9.42749	9.16763	9.40146	9.41653	9.72514	10.0294	10.1693	11.1388	10.8171	12.163	10.7862	11.4153	11.6357	12.0136	12.5266
ENSG00000237594	TIAM1-AS1	2.03576	0.133401	None	2.31106	2.99121	2	2	2.54934	3.81395	2	3.5998	4.69672	4.19159	4.75136	2	3.02639	4.02523	4.91559	2
ENSG00000126262	FFAR2	2.03573	0.0228783	Up	2.5668	7.5526	7.08522	5.65521	5.65369	7.82284	5.32654	4.60349	9.80432	8.45165	5.95277	3.89112	9.60853	8.56163	7.38404	7.71136
ENSG00000287326	ENSG00000287326	2.03552	0.644557	None	5.19866	2	2	2	2	2	2	2	2	2	2	2.92833	2.60261	2	2	2
ENSG00000164924	YWHAZ	2.03475	3.37474e-11	Up	13.6745	13.8378	13.4662	14.0094	14.0931	14.3893	14.771	13.7024	15.2722	15.1534	16.7823	15.3959	15.887	16.1319	16.5041	16.5942
ENSG00000290588	ENSG00000290588	2.03428	0.0800952	None	2	2.79983	2	3.71117	4.71393	2.58804	4.03207	4.54193	4.41709	2.37556	4.98924	4.40316	2.33254	6.22155	6.97024	4.72394
ENSG00000140534	TICRR	2.03414	6.53959e-08	Up	5.59317	4.074	5.58284	5.04922	5.32721	5.25618	4.40008	3.5998	6.86303	6.14169	7.15797	6.18256	7.25057	7.18235	7.01075	7.01365
ENSG00000199477	SNORA31	2.0325	0.0452832	Up	2.31106	2.99121	4.75546	4.21376	2.94624	3.00462	2.30764	4.10447	3.09919	3.87817	3.8937	2.53758	4.62868	4.83615	4.73397	7.44353
ENSG00000204010	IFIT1B	2.03102	0.445022	None	2	2	2	2.93335	2	2	2	3.33529	2	2.67327	4.81461	2	2	2	2.67359	3.92728
ENSG00000022556	NLRP2 ENSG00000022556	2.03079	0.0148933	Up	3.76816	6.62693	7.10727	4.88126	5.75621	7.25691	2	7.91665	8.13862	8.43687	9.24106	8.37031	7.92178	7.28534	9.68225	6.76366
ENSG00000136492	BRIP1	2.02882	2.17309e-06	Up	6.53213	5.56881	4.63916	5.75579	6.33856	6.29415	5.57695	6.72179	7.38085	7.12503	8.82728	6.88004	7.76557	8.84783	8.51013	7.22665
ENSG00000168824	NSG1	2.02676	0.000218311	Up	7.766	9.58609	5.81499	9.65853	10.1172	10.8318	9.96633	9.26761	11.711	10.8061	12.4478	10.7151	11.1633	11.8234	11.991	11.8084
ENSG00000088325	TPX2	2.02674	8.06919e-10	Up	7.74673	6.71096	8.85865	7.55275	7.36057	7.75052	8.2679	7.54528	10.0993	9.75076	10.1758	9.00882	10.3201	9.69025	10.1749	9.05266
ENSG00000116032	GRIN3B	2.02563	0.00869924	Up	2.5668	4.30784	4.04887	4.53006	4.85921	4.81526	2.96402	4.71925	4.97344	3.47719	6.34432	3.48859	5.25619	5.79264	7.71343	6.68723
ENSG00000132185	FCRLA	2.02321	0.0111076	Up	3.28908	3.9868	3.62848	3.71117	5.65369	6.21818	4.40008	3.01114	6.70772	7.18522	4.54305	6.35163	7.95833	4.67208	3.99102	6.49137
ENSG00000035499	DEPDC1B	2.02132	1.97254e-05	Up	3.76816	5.30607	6.48812	4.34871	4.90456	5.70895	5.83899	5.44641	7.90557	7.29309	8.13142	5.72153	7.57474	6.84935	7.34233	6.76366
ENSG00000289963	ENSG00000289963	2.01792	0.503665	None	4.12719	2	2	2.54087	2	2	2	2	2	4.326	2	4.57698	4.90318	2	2	2
ENSG00000290698	ENSG00000290698	2.01785	0.384697	None	3.28908	2	3.03276	2	2.54934	3.00462	2	2	2	3.93536	2	3.70385	5.57139	2	2	2
ENSG00000162458	FBLIM1	2.01667	1.43869e-08	Up	11.4903	10.171	10.907	9.86544	10.0214	9.21861	10.2616	10.1642	12.6323	11.1801	12.536	11.7797	12.1569	12.7938	13.0054	12.543
ENSG00000197385	ZNF860	2.01406	0.000319758	Up	4.65389	4.68554	3.62848	4.78933	4.85921	4.96223	3.27865	5.22927	5.27528	5.02436	6.71963	5.11705	5.21651	7.21253	7.57622	6.88269
ENSG00000213513	IMPDH1P5 ENSG00000213513	2.0134	0.272323	None	2.97267	2	2	2	2	4.00692	2.30764	2	2.54294	2	5.145	2	3.8449	3.22859	3.99102	3.5205
ENSG00000254612	DNAJB6P1	2.0117	0.0449404	Up	2	4.074	2	5.39943	5.25901	5.29368	6.92946	4.97355	4.53552	5.02436	8.03513	5.42062	7.14883	6.79054	8.45738	7.13371
ENSG00000281195	ENSG00000281195	2.01114	0.0654208	None	3.13953	3.16016	2	2.54087	2	3.59112	2	2.3264	2.54294	3.47719	4.98924	2.92833	2.60261	3.72374	4.73397	3.73818
ENSG00000083454	P2RX5	2.00802	0.214111	None	2	2	4.63916	3.24157	2.54934	4.09452	2	3.01114	2	6.29159	2	3.70385	4.79956	6.20663	2.67359	2.55309
ENSG00000197921	HES5 ENSG00000197921	2.00726	0.00264679	Up	5.19866	3.57323	4.96322	4.21376	2.54934	4.81526	4.63902	2	5.27528	6.01475	7.14572	5.19024	5.74878	5.68912	6.34615	6.39854
ENSG00000100139	MICALL1	2.00715	4.03083e-13	Up	10.1714	9.76872	10.2282	9.74519	9.61203	9.93992	10.0241	10.0624	12.2153	10.8794	12.2424	10.9539	11.3067	12.3099	12.5481	12.2382
ENSG00000289862	ENSG00000289862	2.00559	0.0178056	Up	2	3.68826	2	3.49539	3.39065	3.81395	4.1907	2	4.74668	4.28257	4.61588	4.63056	3.94543	3.95556	5.0251	5.9956
ENSG00000241484	ARHGAP8	2.00445	0.0859914	None	2	2.99121	3.03276	2.93335	2.7614	2.58804	2	3.5998	2	3.13051	2	3.60023	4.79956	4.71488	4.19226	4.91479
ENSG00000273802	H2BC8	2.00338	0.0223255	Up	3.54841	3.57323	2	3.71117	3.51283	5.96282	6.30576	4.60349	5.92268	5.54897	5.92437	4.20548	5.85598	6.80051	6.95648	8.22539
ENSG00000101180	HRH3	2.00164	0.378265	None	2	2	3.85394	2	2.54934	2	2	2	3.49966	2	4.81461	3.70385	2	3.34215	2.67359	2
ENSG00000225138	SLC9A3-AS1	2.00038	2.66823e-05	Up	6.96892	6.53771	5.58284	6.84529	7.88087	7.99207	6.91816	7.78334	9.23065	8.54878	9.05715	7.37199	7.97031	10.2242	9.25487	10.0032
ENSG00000260581	ENSG00000260581	2.00004	6.14962e-05	Up	4.27796	4.98458	3.62848	4.21376	4.81239	5.9155	5.45717	5.41242	6.16243	5.22119	7.81308	6.98661	6.02631	6.45406	6.94259	7.63203
ENSG00000204021	LIPK	2	0.0341518	Up	3.13953	4.79226	2	5.51874	4.30424	7.57127	7.38825	6.85432	6.36795	6.05402	8.5767	6.8351	6.72271	9.13462	9.17693	8.37095
ENSG00000168032	ENTPD3	1.99971	0.0020574	Up	9.10003	6.96021	4.96322	7.22451	7.55086	5.46782	5.42561	6.43055	7.19539	8.80234	9.58735	8.5339	8.78313	9.20198	9.26048	10.4416
ENSG00000186352	ANKRD37	1.99955	0.010963	Up	7.68734	8.47041	6.36537	8.43104	7.9689	7.83561	7.98894	8.23622	7.15895	6.81035	10.2901	7.33212	8.123	9.39693	8.41776	12.2978
ENSG00000092853	CLSPN	1.99876	1.89907e-05	Up	5.53446	4.37806	6.99346	5.48982	5.80486	6.07476	3.53679	5.80196	7.91106	7.43867	7.57813	7.06655	8.444	7.80937	7.41455	7.11438
ENSG00000253608	ENSG00000253608	1.99869	0.126225	None	3.76816	2.57911	2	2.54087	2.94624	2	2.56108	2.3264	2.9365	2.67327	5.145	5.03994	3.35353	3.54552	2	2
ENSG00000146839	ZAN	1.99802	0.0761224	None	2.97267	2.31842	2	2	4.60825	3.32747	2.56108	2	2.7531	3.99038	3.8937	3.23549	3.8449	4.38461	5.78589	4.82252
ENSG00000151136	BTBD11	1.99726	6.79622e-05	Up	7.53096	8.07009	4.63916	7.84873	8.09162	8.31288	8.26344	8.3257	10.3401	8.71316	10.7199	7.88319	9.8036	9.71022	9.91168	10.3119
ENSG00000164695	CHMP4C	1.99671	0.00131617	Up	5.59317	7.9134	3.62848	7.97928	8.01097	8.5405	8.36262	8.69441	8.65267	9.32531	10.6195	8.97297	9.64636	10.4292	9.20338	10.74
ENSG00000264727	ENSG00000264727	1.99497	0.00125879	Up	3.95882	4.57029	3.03276	4.69114	4.49421	4.59265	2.96402	3.5998	5.05502	4.44893	5.95277	4.52134	4.8523	5.9621	7.43454	5.90851
ENSG00000291135	ENSG00000291135	1.99236	0.0256776	Up	3.13953	2.79983	7.39414	2.29564	2.54934	2	2	2.81691	3.37811	4.40911	3.14212	4.20548	3.8449	3.34215	3.75708	2
ENSG00000143473	KCNH1	1.99205	0.1173	None	2.5668	2.57911	3.36116	2.29564	2.94624	2	2.56108	3.33529	2.9365	2.67327	2.93001	2	3.62004	3.88235	6.04184	2
ENSG00000170290	SLN	1.99185	0.0272549	Up	4.65389	4.30784	2	4.58577	4.99119	5.25618	3.53679	3.01114	6.65637	6.64874	2.68125	6.8351	5.63297	4.91168	3.13097	7.15279
ENSG00000261656	BEAN1-AS1	1.99019	0.0875736	None	3.42456	2.57911	2	2.93335	2	2	2	2.5924	3.09919	3.47719	4.8752	2.53758	2.60261	3.44742	3.31475	2.95193
ENSG00000204531	POU5F1 ENSG00000204531	1.99013	0.000912135	Up	3.54841	4.15623	2	5.04922	4.30424	4.32931	4.03207	5.06392	6.36795	5.51184	6.79997	5.48021	4.50236	5.57759	5.75443	6.90536
ENSG00000148773	MKI67	1.98958	1.6864e-05	Up	8.1599	6.5067	9.94105	7.73628	7.76271	8.09655	7.54336	7.6067	10.8267	9.86741	10.6039	9.21141	10.4615	10.0934	10.4863	9.60312
ENSG00000261324	ENSG00000261324	1.98899	0.00267865	Up	5.64958	5.89044	2	5.77988	5.15026	6.73679	5.32654	6.99878	6.04753	7.67111	8.14993	6.71622	7.24072	8.27031	8.35622	8.48821
ENSG00000145246	ATP10D	1.98816	2.10839e-06	Up	8.62133	8.06478	7.17149	8.30806	8.5136	8.91904	8.79504	8.54552	8.2424	10.1048	10.9894	9.34563	9.72093	10.9523	11.2847	10.615
ENSG00000253972	MAL2-AS1	1.98762	0.155623	None	3.54841	2	2	2.93335	2	3.00462	2.77657	3.01114	2	3.31424	4.54305	2	2.83	4.75645	5.22195	2.95193
ENSG00000226633	PPIAP28	1.98761	0.653506	None	2	2	2	2	2	2	2	4.33971	2	2	2	2	2	2	2	3.5205
ENSG00000140022	STON2	1.98745	5.47403e-06	Up	9.10509	9.70867	8.64157	9.06901	9.37081	9.50502	9.18736	9.66233	9.983	9.90369	11.7484	9.53491	10.7325	11.7446	12.5963	11.3862
ENSG00000235408	SNORA71B	1.98632	0.388929	None	2	2.31842	2	2	2	3.81395	2	2	2	3.62358	3.49087	2	2.83	4.71488	2.67359	2
ENSG00000088986	DYNLL1	1.98551	7.88224e-17	Up	13.957	13.8324	13.8651	13.2544	13.2934	13.742	13.829	13.0064	15.531	15.1588	15.701	15.5289	15.2608	15.3059	15.4294	16.5249
ENSG00000228742	LINC02577	1.98503	0.120004	None	2	2.57911	3.85394	2	3.51283	2	2	2.5924	3.24538	4.326	3.14212	4.20548	4.74481	3.54552	2	4.24422
ENSG00000160588	MPZL3	1.98443	0.000643892	Up	6.19571	8.18228	6.70612	8.82462	8.47278	10.1164	10.1526	9.44624	10.5286	9.62602	11.4957	10.0966	10.5629	11.713	11.0723	11.7072
ENSG00000276566	IGKV1D-13	1.98206	0.512756	None	2	2.57911	2	2	2	2	3.75568	2	2	4.76515	2	4.05685	3.73685	2	2	2
ENSG00000261286	ATP2C2-AS1	1.98177	0.040553	Up	2.97267	2	3.36116	3.60731	3.25717	5.0525	2	4.18722	3.24538	3.99038	5.56846	2.92833	4.8523	6.20663	6.04184	5.6104
ENSG00000290323	ENSG00000290323	1.98153	0.167046	None	2.5668	2	2	2	2	3.59112	3.65038	3.33529	2	4.44893	4.81461	4.13308	3.73685	4.58247	3.99102	2
ENSG00000114270	COL7A1	1.98092	0.000378144	Up	12.8281	10.0048	7.35781	10.714	11.3774	11.7443	10.9751	11.6415	13.7412	12.4446	13.0793	12.9406	13.2486	13.2886	14.2687	13.1807
ENSG00000163630	SYNPR	1.97782	0.595199	None	2	2	2	2	3.25717	2	2	2	4.35401	2	2.68125	2	2	2.82182	2	5.90851
ENSG00000143942	CHAC2	1.97748	1.39973e-06	Up	4.76019	5.30607	4.96322	5.33586	5.48482	6.05306	6.97378	6.10837	7.60055	8.63115	7.80532	6.8351	6.9332	7.24939	7.94007	7.6854
ENSG00000255241	ENSG00000255241	1.97669	0.34956	None	2.5668	2	2	2	2	3.00462	2.30764	3.33529	2	2	4.11083	2	2.33254	4.58247	4.36883	2
ENSG00000181061	HIGD1A	1.97622	4.26487e-17	Up	10.5807	10.7052	10.759	10.6336	10.8821	10.9176	11.4861	11.0222	12.5769	12.6646	12.9703	12.3004	12.6195	12.8831	12.6262	13.7982
ENSG00000101057	MYBL2	1.97479	0.000576364	Up	8.24016	6.47501	10.01	7.58728	6.67589	7.28511	7.84722	7.48113	11.3943	9.57519	10.4178	9.20701	10.545	9.46118	9.45894	9.12205
ENSG00000115718	PROC	1.97453	0.00218272	Up	3.76816	3.57323	4.04887	5.04922	3.91859	4.32931	4.63902	3.01114	4.47752	4.52543	6.25594	5.99102	4.12763	7.31346	6.40811	4.50393
ENSG00000197753	LHFPL5	1.97396	0.106016	None	2.5668	2	2	3.60731	3.25717	4.96223	4.58289	4.60349	2.9365	3.75648	6.70301	2	4.5669	6.81041	5.84682	5.16074
ENSG00000287636	ENSG00000287636	1.97344	0.179493	None	2	2.31842	2	2.54087	2	2.58804	2	4.18722	4.21894	3.31424	2.68125	3.48859	2.33254	5.1171	3.99102	2
ENSG00000118785	SPP1	1.97279	0.00860871	Up	7.26816	6.93714	15.9965	5.368	8.80423	3.17505	5.6333	6.74929	12.5872	9.53759	8.10637	9.39678	10.5157	12.6442	10.2029	8.07353
ENSG00000036672	USP2	1.97151	0.000394192	Up	6.21453	6.76437	8.09726	7.28467	6.80108	8.49696	9.13708	8.98492	9.43494	8.17419	9.89595	8.95208	9.90539	9.67	10.7119	11.2774
ENSG00000176399	DMRTA1	1.97053	0.00589444	Up	2	4.98458	4.22058	5.46032	4.81239	5.65234	4.74512	6.44744	5.87854	6.61412	5.45394	5.32635	7.99983	7.08782	7.94007	7.3963
ENSG00000136573	BLK	1.96823	0.0852859	None	3.28908	2.99121	4.96322	4.06487	5.15026	3.32747	3.41348	2.5924	2.9365	6.06687	2	6.7408	7.51056	4.58247	3.13097	2.55309
ENSG00000182782	HCAR2	1.96786	0.00176223	Up	4.85919	6.82848	7.61804	7.62766	7.31931	8.71649	7.32122	7.8798	9.55197	8.15927	9.67517	6.10897	8.74529	10.43	8.55647	10.7463
ENSG00000223749	MIR503HG	1.96515	0.00521777	Up	11.0317	6.34079	7.50629	5.65521	5.07292	3.59112	4.40008	5.82798	8.42227	7.52969	6.4675	9.58666	6.896	8.64423	7.38404	5.86291
ENSG00000134152	KATNBL1	1.96417	5.50144e-10	Up	10.1087	9.70355	8.88442	9.56806	9.61885	9.84523	10.1209	9.78697	10.8612	11.0599	12.1626	10.655	11.7622	11.6076	11.678	12.7032
ENSG00000108379	WNT3 ENSG00000108379	1.96283	0.00457593	Up	7.60415	7.24022	3.36116	7.35048	7.16946	9.34455	7.97265	7.59159	9.83351	7.77268	10.4543	8.86534	8.08494	9.54214	11.1147	9.0322
ENSG00000109667	SLC2A9	1.9624	6.80329e-05	Up	5.59317	6.40946	7.79832	6.68871	6.73984	6.56342	7.52858	7.36151	8.45645	7.42375	9.14282	6.95546	7.95231	10.045	9.54649	9.17432
ENSG00000221878	PSG7	1.96185	0.250422	None	3.76816	2.99121	2	2	2	5.0956	2.56108	2	2.9365	2	6.00793	2	4.95232	5.35215	4.36883	5.23421
ENSG00000196878	LAMB3	1.96096	0.000608484	Up	7.25003	11.1	10.4992	11.1033	10.5209	9.68866	9.95946	10.4897	13.7906	10.9198	12.232	10.1832	11.5249	12.6388	12.7246	11.7649
ENSG00000143061	IGSF3	1.96085	0.0011227	Up	7.32122	8.43378	5.58284	9.18178	9.13432	9.53273	9.45501	9.82946	10.0567	9.40846	11.4714	9.21141	10.0786	11.3025	12.1659	11.1621
ENSG00000131747	TOP2A	1.96064	2.5952e-07	Up	7.766	6.53771	8.93462	7.62101	7.71259	8.28523	8.77952	8.34835	10.4403	9.97106	10.4305	8.98844	10.5767	9.68891	10.6341	9.16025
ENSG00000203783	PRR9	1.9604	0.102425	None	2	8.54098	2	10.0364	8.13982	9.76407	6.53012	6.1909	10.6534	5.90449	9.88494	9.46841	9.52977	10.9253	10.8354	11.4337
ENSG00000133641	C12orf29	1.96039	2.0881e-14	Up	9.00594	8.56752	8.16191	8.5373	8.88564	9.35346	9.34119	9.13056	10.2368	10.5578	11.0183	10.2457	10.7148	11.1323	11.0571	11.5435
ENSG00000070731	ST6GALNAC2	1.95967	0.0592979	None	3.54841	4.89162	2	7.20685	6.1443	7.68852	7.67671	7.71526	6.12514	4.91486	10.1159	5.90666	7.30834	9.45961	9.79863	8.35457
ENSG00000286242	ENSG00000286242	1.95952	0.327983	None	3.13953	2	2.60689	2	2	2.58804	2	2	2.9365	4.59808	2.68125	2.53758	2	2	3.31475	2
ENSG00000204323	SMIM5	1.95948	3.33798e-05	Up	6.33982	7.59744	5.05686	7.7177	6.92729	7.95744	7.98894	7.19151	9.57463	7.6499	10.0418	8.03496	8.88474	9.30712	9.20046	9.89128
ENSG00000125845	BMP2	1.95925	0.00100372	Up	6.15731	7.32266	6.55384	7.84302	7.81114	8.50097	8.69599	6.72179	8.69145	9.4135	8.26762	8.37424	10.3468	7.67493	9.21787	11.3096
ENSG00000143126	CELSR2	1.95897	0.00185563	Up	7.15579	8.5562	6.0149	9.7406	9.32776	10.078	9.22681	9.80018	10.3822	9.29148	11.5455	9.59847	9.51961	11.8	12.2367	11.6209
ENSG00000272468	ENSG00000272468	1.95754	0.0969273	None	2.5668	2.57911	2	2	2.54934	3.81395	3.27865	2	3.49966	4.36815	4.20826	2.92833	2	3.22859	3.47773	5.08332
ENSG00000241889	ENSG00000241889	1.9563	0.0161686	Up	2.97267	2.57911	3.36116	4.4721	2	3.00462	3.75568	2	4.0699	4.04338	5.24022	3.70385	4.21076	5.43128	4.19226	5.30412
ENSG00000103449	SALL1	1.95446	0.0285232	Up	5.19866	4.89162	4.374	3.24157	4.37038	2	3.27865	4.33971	4.0699	6.98981	4.00635	6.78872	7.37294	4.27447	4.19226	4.24422
ENSG00000146904	EPHA1 ENSG00000146904	1.95444	9.0164e-05	Up	7.46175	7.22124	6.7628	7.89908	7.95818	9.10982	8.85847	9.41653	10.1455	8.79656	10.9093	8.60923	9.89285	10.2679	10.8979	11.0278
ENSG00000278514	ENSG00000278514	1.95315	0.0350591	Up	2	3.68826	2	2.75042	3.72992	3.32747	3.85381	3.5998	6.53366	3.81861	4.20826	2.92833	3.62004	3.72374	4.44963	4.82252
ENSG00000091651	ORC6	1.9531	1.94963e-11	Up	5.94833	5.56881	6.70612	6.52734	5.70586	6.21818	6.01898	5.66429	7.92197	8.02737	8.4279	6.61353	8.13369	8.21175	8.178	7.76192
ENSG00000271303	SRXN1	1.95088	0.128705	None	3.54841	2.31842	2.83548	2	3.72992	4.25521	5.88614	4.71925	2	2.80187	7.47424	3.23549	4.36392	6.06494	7.35287	4.50393
ENSG00000224621	ENSG00000224621	1.94957	0.224417	None	2	2.57911	2	2.29564	2	3.46531	3.12989	3.33529	4.0699	2	5.145	2	4.36392	3.63738	2	3.92728
ENSG00000235277	ENSG00000235277	1.94956	0.659186	None	2	2	2	2	2	2.32378	5.95408	2	2	2	2	2	2	2	3.47773	2
ENSG00000284526	ENSG00000284526	1.94956	0.0118465	Up	3.54841	3.57323	4.51267	4.34871	4.37038	4.59265	4.11357	4.47762	3.90367	2.67327	6.18591	4.46346	4.28937	7.12003	7.49289	5.23421
ENSG00000176890	TYMS	1.94899	0.000574229	Up	4.34781	4.15623	4.75546	6.04133	6.12527	5.46782	6.08108	5.87866	6.47558	7.14941	8.27326	4.91596	8.13369	7.3204	8.11127	5.81582
ENSG00000103942	HOMER2	1.94793	0.00179833	Up	6.59093	9.85589	6.36537	10.2648	10.5118	9.66381	9.62271	10.9132	11.2135	10.3335	12.6733	10.4763	11.4413	12.1288	12.0403	12.309
ENSG00000292995	ENSG00000292995	1.9474	0.00389101	Up	3.28908	6.21213	2	5.51874	5.25901	6.36632	5.81483	5.95149	7.35692	6.24711	7.26374	6.38319	7.23079	7.49631	7.62922	8.419
ENSG00000172058	SERF1A ENSG00000172058	1.94574	0.52279	None	2	2	2	2	2	2	2	4.01668	2.54294	3.62358	2	3.48859	2	5.05182	2	2
ENSG00000267265	GP6-AS1	1.94557	0.174191	None	2	3.31138	2	4.41172	2.94624	4.39979	2	4.26548	2.54294	2.19997	5.04305	2	4.21076	6.29391	5.31114	6.26468
ENSG00000161243	FBXO27	1.9455	0.00216683	Up	6.71507	7.46658	4.13728	7.3097	8.28835	9.18907	8.89926	8.2018	9.40413	8.4687	10.6261	8.37424	9.09357	10.3627	11.0458	10.204
ENSG00000183671	CMKLR2 ENSG00000183671	1.94497	0.00304112	Up	9.0167	6.53771	4.96322	5.08832	6.7146	6.53238	5.57695	5.3776	7.26562	7.72076	9.46702	9.04873	8.418	9.34678	8.8962	9.09272
ENSG00000100053	CRYBB3	1.94479	0.0715841	None	2	2.57911	2.60689	3.49539	2.54934	2	2	3.1823	4.21894	4.36815	3.49087	3.23549	3.02639	3.72374	2	4.09444
ENSG00000178750	STX19	1.94438	0.0053174	Up	3.54841	5.15426	2	5.73129	5.94167	6.69536	6.4382	6.8416	7.9274	7.2144	7.33017	6.54542	7.34561	8.15071	7.87574	8.62426
ENSG00000138160	KIF11	1.94334	2.77343e-10	Up	6.82937	6.73791	8.23385	6.97614	7.21517	7.79041	7.64964	7.69419	9.56769	9.33597	10.0286	8.98844	9.53381	9.06395	9.72142	8.26975
ENSG00000198142	SOWAHC	1.94067	4.98981e-07	Up	8.7655	9.6227	7.72176	10.1095	9.6591	9.84838	10.1465	9.83588	10.807	10.7712	12.0616	10.3925	11.5208	11.7743	12.019	12.1081
ENSG00000162757	C1orf74	1.9384	0.146248	None	2	2.57911	2	2.54087	3.72992	3.91366	2	3.01114	2.29686	2.80187	5.28557	2	4.21076	4.62797	5.0251	3.26405
ENSG00000287270	ENSG00000287270	1.93697	0.215285	None	2	2	2	2.93335	4.37038	4.32931	2	2.3264	2.7531	2.80187	5.45394	2	2.60261	5.37901	4.66796	5.3708
ENSG00000188822	CNR2	1.93433	0.158413	None	2	3.79478	3.36116	2.54087	2	3.32747	2	3.01114	2	4.59808	3.77151	4.68222	5.50705	3.34215	2	3.5205
ENSG00000227630	LINC01132	1.93342	0.0654881	None	2	2	2	3.71117	3.72992	2	3.27865	4.18722	4.88697	4.28257	4.20826	5.32635	5.04586	3.34215	3.99102	3.5205
ENSG00000058063	ATP11B	1.9333	5.88151e-06	Up	9.14242	8.90733	8.06381	9.64548	9.4797	10.0577	10.2772	10.0431	10.5795	10.4607	11.9263	9.91958	11.2732	11.9312	12.3762	11.9858
ENSG00000164251	F2RL1	1.93146	0.000468663	Up	10.2396	6.93714	6.61669	7.52452	7.823	9.01196	8.7157	8.48547	10.0909	9.61074	10.8139	9.26322	9.78338	10.7684	11.1461	11.3952
ENSG00000284194	SCO2	1.931	0.00188392	Up	6.03559	4.44502	5.70358	3.98424	4.55236	3.32747	4.03207	4.26548	6.82865	5.86087	6.16179	4.57698	6.0715	6.88726	5.68937	8.04318
ENSG00000137203	TFAP2A	1.9295	0.0101567	Up	6.82937	9.31563	3.03276	9.33392	9.78266	10.2076	9.7039	10.4754	11.084	10.2258	11.5232	9.51189	10.7995	11.6991	12.2863	12.1603
ENSG00000152056	AP1S3	1.92872	4.07773e-08	Up	5.47327	6.30518	5.61399	5.95933	5.96327	6.76377	6.35686	5.97497	7.66043	7.70028	8.26762	6.95546	7.15933	8.17006	7.57622	9.09765
ENSG00000087586	AURKA	1.92836	3.69294e-07	Up	6.47083	5.71163	7.50629	6.04133	5.98454	5.25618	6.5152	6.9041	9.11414	8.60934	8.24484	7.45602	8.60634	8.38738	7.89028	7.57661
ENSG00000164045	CDC25A	1.92644	7.82373e-06	Up	5.19866	4.89162	7.06282	4.58577	5.29352	4.70825	5.39334	6.15022	8.11504	7.42375	7.4937	6.44431	7.60579	7.55638	7.53052	7.26222
ENSG00000185436	IFNLR1	1.92582	0.0236681	Up	3.66247	5.37638	2	7.01725	6.58131	7.33092	5.97604	7.26002	6.41507	6.32408	9.45962	6.8351	7.2208	8.94541	8.96653	8.20726
ENSG00000006327	TNFRSF12A	1.9228	6.90365e-06	Up	12.3669	9.2794	9.75449	8.97303	7.76271	8.55602	9.91326	7.74288	11.8557	10.8894	11.0751	10.8616	11.1109	11.5251	11.4262	11.5489
ENSG00000105388	CEACAM5	1.9213	0.0759603	None	2	8.00501	4.51267	8.29558	8.95464	5.53198	6.1012	9.2818	7.69265	5.65493	11.0999	6.48851	8.94365	10.4563	9.75757	10.5924
ENSG00000163808	KIF15 ENSG00000163808	1.92086	1.52314e-09	Up	5.27236	4.89162	4.51267	6.21038	6.21801	5.89124	5.81483	5.6929	7.58003	7.85281	7.83613	6.67856	7.75175	7.23476	7.62052	7.09479
ENSG00000254395	IGHV4-55 ENSG00000254395	1.92042	0.480803	None	2	2	2	2.29564	2	3.17505	2	2.3264	2	3.13051	2	2.74614	4.50236	2	2	2
ENSG00000134259	NGF	1.91812	7.51404e-06	Up	5.03889	6.23123	6.94529	5.77988	5.25901	4.32931	5.97604	5.60532	7.59375	7.29309	7.56899	7.00702	6.49288	7.8241	8.16609	8.51057
ENSG00000270076	ENSG00000270076	1.91748	0.00242523	Up	2.5668	2.57911	3.03276	3.49539	3.51283	4.32931	2.56108	3.01114	5.27528	3.93536	5.04305	3.70385	5.04586	4.21608	3.75708	5.23421
ENSG00000141279	NPEPPS	1.91687	4.12894e-08	Up	10.4764	10.0552	9.49698	10.2126	10.5228	10.6887	10.6138	10.7762	12.1876	11.2338	12.6799	10.5632	12.1038	12.8847	12.3772	13.0389
ENSG00000104892	KLC3	1.91263	0.0237592	Up	6.4864	8.63	2	9.23502	9.04094	10.0426	9.39107	9.02203	9.62726	8.72537	11.9966	9.71622	10.4615	11.355	11.2534	10.8551
ENSG00000104413	ESRP1	1.91186	0.0132889	Up	6.70179	9.08841	3.62848	9.76192	9.93112	10.9251	10.9315	11.2181	11.4669	11.0166	12.5963	10.6115	11.4467	12.345	12.5276	12.6467
ENSG00000235493	LINC01967	1.91156	0.639847	None	2	2	2	2	2	2	2	2.5924	3.49966	2.19997	2	2.29369	2	5.9972	2	2
ENSG00000290862	ENSG00000290862	1.91111	0.0110084	Up	2.5668	4.44502	6.7628	3.09568	4.55236	4.91488	3.53679	4.33971	5.13224	5.87556	7.6665	5.2599	6.17864	6.74996	6.66655	7.33081
ENSG00000259840	ENSG00000259840	1.91102	0.108972	None	2.97267	3.79478	2	3.24157	2.54934	3.32747	2	2.5924	3.81277	4.73324	2.38047	4.34023	2.60261	3.34215	2	5.81582
ENSG00000236256	DIAPH2-AS1	1.90894	0.119005	None	2.5668	2.99121	2	2.54087	2	3.32747	2.56108	2.5924	4.0699	3.47719	2.38047	2.53758	2.60261	2.82182	5.39514	2
ENSG00000254521	SIGLEC12	1.90828	0.0817708	None	5.12098	5.07192	9.89899	2.93335	4.71393	4.32931	2	3.82325	5.87854	6.94177	2.68125	4.52134	7.8906	6.19156	2	4.91479
ENSG00000290096	ENSG00000290096	1.90671	0.328172	None	2	2.57911	3.36116	2.29564	2	2	2	3.01114	3.71576	2.19997	2	2.29369	2	3.22859	5.22195	2
ENSG00000123836	PFKFB2	1.90671	2.84196e-07	Up	8.85218	8.56752	7.69288	8.75342	8.2581	8.94578	8.38741	8.50979	9.14241	9.14156	10.9407	9.38513	10.0979	10.9052	11.1124	11.0317
ENSG00000016602	CLCA4	1.90671	0.0519507	None	3.76816	5.62764	2	4.69114	5.75621	7.45195	5.79025	6.04321	4.59128	6.34534	8.46287	5.67129	4.95232	9.59322	7.06304	6.99263
ENSG00000072041	SLC6A15	1.90668	0.0106166	Up	2	5.50747	5.70358	4.78933	6.77689	6.70931	6.4223	6.26897	6.04753	7.25428	8.58126	5.56522	7.65857	7.98575	9.08191	7.36393
ENSG00000229944	EIF4EP2	1.90311	0.00508049	Up	2.5668	2.57911	2	3.24157	3.82734	2.81131	2.96402	3.01114	2.9365	3.99038	4.46635	3.36758	4.79956	4.43668	4.28325	4.50393
ENSG00000025708	TYMP	1.9018	5.25005e-08	Up	12.4896	12.1146	15.5738	11.6127	11.6562	11.793	11.6628	11.3792	14.8852	13.5297	13.869	13.2399	13.8578	14.1925	13.304	14.4861
ENSG00000137843	PAK6	1.90084	0.00446218	Up	5.87924	7.90747	3.36116	7.87132	8.4034	8.43957	7.72289	8.35732	10.1443	8.3967	10.3487	6.88004	8.843	9.89138	10.2656	9.94698
ENSG00000263718	SEPTIN9-DT ENSG00000263718	1.89996	0.0953293	None	2	2	4.04887	3.49539	2	3.81395	4.84395	5.18967	6.76945	4.56222	4.20826	3.23549	4.21076	4.67208	4.79708	6.9713
ENSG00000211632	IGKV3D-11	1.89849	0.492507	None	2	2	2	2	2	3.32747	2	3.5998	2.54294	3.2253	2	5.59247	6.33506	2	2	2
ENSG00000115844	DLX2	1.8979	0.141743	None	2	5.07192	2	4.88126	3.72992	2	5.25651	2.5924	2	5.75364	6.4276	5.5091	5.69204	5.68912	6.63235	3.92728
ENSG00000142731	PLK4	1.89728	1.70731e-08	Up	5.59317	5.71163	5.70358	6.65003	6.37124	6.69536	6.54488	6.8416	7.51664	7.98058	8.85387	7.00702	8.7383	8.04565	8.52885	7.90378
ENSG00000256694	ENSG00000256694	1.89659	0.0958204	None	4.41444	2	3.03276	2	2.54934	3.17505	2.96402	2	5.52476	3.47719	3.32701	3.80052	5.43972	2.65602	3.47773	3.26405
ENSG00000249244	ENSG00000249244	1.89329	0.227594	None	2	2	2	2.54087	2	3.32747	2.56108	3.33529	2	2.37556	4.00635	2	3.02639	3.72374	4.66796	3.92728
ENSG00000282221	ENSG00000282221	1.89315	0.025491	Up	2	3.31138	2	3.71117	3.91859	3.70683	5.54792	5.26781	5.55312	5.26647	6.32273	4.34023	5.09045	6.12963	6.1903	6.46109
ENSG00000107593	PKD2L1	1.89157	0.36218	None	2.5668	2	9.28354	2	2	2	2	3.4736	2	2.91993	2	4.57698	2.33254	3.80522	2.67359	2
ENSG00000139173	TMEM117	1.89133	7.2422e-08	Up	9.0327	7.74425	6.73474	8.02534	7.78106	8.43538	8.1473	7.76325	9.12835	9.06193	10.7312	9.49754	9.94538	10.1598	10.0363	10.3203
ENSG00000140450	ARRDC4	1.89084	5.36924e-05	Up	10.5523	10.002	11.2371	10.0563	10.0304	11.0522	11.0292	10.6118	11.7047	9.54105	13.0502	11.5457	12.2042	13.0127	12.7141	13.5791
ENSG00000180739	S1PR5	1.89075	2.15511e-05	Up	6.53213	7.2866	6.38356	7.13397	7.69334	8.24272	6.21635	7.81622	9.90676	8.17122	9.78584	8.29349	7.56688	9.66591	9.56927	8.85138
ENSG00000178038	ALS2CL	1.88551	0.000446263	Up	8.6178	9.77686	8.25376	10.6655	10.5622	10.8246	9.2939	10.4867	11.2415	10.3268	12.1747	10.1685	11.0648	12.2527	12.5182	13.1798
ENSG00000289086	ENSG00000289086	1.88539	0.174847	None	4.41444	2	2	2	2	3.81395	2.96402	3.82325	4.79498	2	4.81461	4.20548	3.35353	3.72374	4.19226	6.03725
ENSG00000184292	TACSTD2	1.88412	0.00866429	Up	9.71987	12.2591	6.41926	12.3378	12.2166	13.2759	13.2281	13.0098	14.0728	12.5423	14.8956	12.7871	13.7521	14.6495	14.2121	15.3362
ENSG00000284946	ENSG00000284946	1.88407	0.0951619	None	2	2	2	4.74107	4.08541	4.32931	3.75568	3.71584	2.9365	4.19159	6.63455	3.09007	5.97966	5.17955	5.58594	3.5205
ENSG00000115163	CENPA	1.88353	7.43713e-05	Up	5.59317	4.44502	6.4541	4.34871	4.81239	6.09614	6.1012	5.72094	8.35942	7.92165	7.45452	5.56522	7.55896	7.21998	7.12585	6.66083
ENSG00000230183	CNOT6LP1	1.88298	0.192088	None	2	2.57911	2	2.93335	2	3.81395	2.96402	2.5924	2.54294	2	3.77151	2	3.94543	4.79685	3.47773	4.91479
ENSG00000231233	CFAP58-DT	1.88297	0.000942775	Up	3.95882	4.79226	2	4.4721	5.70586	5.40066	5.68754	4.71925	6.33567	5.54897	6.96238	6.90199	6.37166	6.81041	6.32489	7.33081
ENSG00000289552	ENSG00000289552	1.88151	0.146857	None	3.28908	2.99121	3.03276	3.49539	2.54934	2	2	2	4.47752	4.44893	3.77151	4.05685	2	2	4.52614	3.5205
ENSG00000109321	AREG	1.88058	0.0168193	Up	4.76019	5.79099	5.38038	8.77455	7.20614	8.174	10.1765	7.82916	10.207	9.37912	9.13665	7.64362	10.1762	10.1627	9.73961	11.5134
ENSG00000090512	FETUB	1.88002	0.106688	None	2.5668	2.99121	2	3.24157	4.43363	6.23755	7.57247	6.46413	4.47752	7.00325	8.27888	7.41843	3.49293	9.10274	7.01075	6.22918
ENSG00000105993	DNAJB6	1.87921	9.32353e-09	Up	11.0703	11.2724	11.7113	11.5736	11.7071	11.7582	12.3966	11.8677	12.817	12.2652	13.9088	12.8857	13.3981	13.8451	13.9872	14.4426
ENSG00000005884	ITGA3	1.8783	6.0392e-07	Up	9.2352	10.4212	9.91628	10.6784	10.6883	10.6395	10.7853	10.6193	12.9972	11.2859	12.7039	10.667	11.4669	12.5018	12.9793	12.3653
ENSG00000108932	SLC16A6	1.87637	9.65129e-05	Up	5.27236	5.62764	7.63332	6.00091	5.54333	6.89155	5.39334	5.41242	7.33259	7.33089	8.95207	6.82364	7.85228	8.36068	7.91183	8.60361
ENSG00000107105	ELAVL2	1.87481	0.0162437	Up	4.85919	2.57911	2	2.54087	4.85921	4.46698	5.5183	5.18967	6.78149	4.91486	6.20963	5.11705	5.95576	5.68912	6.32489	6.99263
ENSG00000109854	HTATIP2	1.87478	2.96687e-12	Up	9.77003	9.61364	10.7832	9.10521	9.95017	10.141	10.4489	10.1228	11.379	11.4605	12.2652	11.8587	11.6102	12.0234	11.9616	12.5663
ENSG00000104549	SQLE	1.87472	4.72152e-07	Up	9.4229	8.81541	7.73598	9.14748	8.73059	9.82776	9.88453	9.81326	11.0767	10.8099	11.3202	9.6849	11.3213	11.2705	10.9475	12.059
ENSG00000136810	TXN	1.87378	1.23714e-08	Up	12.7568	13.2916	14.2973	12.7527	12.9313	13.6456	13.9739	13.2191	15.2289	15.6709	15.4831	14.352	15.6322	14.4804	14.974	16.0428
ENSG00000089685	BIRC5	1.87317	0.00126295	Up	7.93439	7.21166	10.659	7.4211	7.53653	7.75052	8.2227	7.65111	11.638	10.5186	10.3633	10.1685	10.5619	9.51061	10.0149	9.65086
ENSG00000211625	IGKV3D-20	1.87238	0.495857	None	2	2	2	2	2	4.59265	3.94569	2	2	5.10135	2	4.57698	6.09358	2.25328	2	2
ENSG00000173239	LIPM	1.87192	0.0324219	Up	4.12719	4.79226	2	5.87239	4.49421	6.99762	6.95179	5.74846	5.43618	6.87024	9.15204	6.69123	6.66491	8.53501	7.33171	5.43453
ENSG00000115884	SDC1	1.87167	0.00371317	Up	14.5115	11.8696	8.36778	12.1731	12.3383	13.0531	13.2634	13.708	15.2705	13.1081	15.4116	13.8377	14.0912	14.9211	15.4073	15.7123
ENSG00000130818	ZNF426	1.87157	4.56226e-06	Up	8.58924	8.45018	7.94637	8.42723	8.578	8.2945	8.14245	8.39697	8.70415	8.34487	10.4874	8.95733	10.1711	10.7804	10.8934	11.0342
ENSG00000105514	RAB3D	1.87036	0.000898375	Up	6.4864	8.17737	7.10727	9.00659	8.774	9.47881	9.00982	9.20692	9.40413	8.95189	11.5674	8.6552	9.95446	11.1417	11.4795	10.2579
ENSG00000147144	CCDC120	1.86991	0.000173303	Up	7.51586	7.95993	6.4541	8.3964	8.28835	8.92801	8.23185	8.76009	9.60711	7.58882	10.9548	8.39374	9.80695	10.6671	10.5065	10.4358
ENSG00000211673	IGLV3-1	1.86925	0.230019	None	2.5668	2	3.03276	3.71117	4.99119	5.21768	6.50012	5.63511	4.35401	9.25964	2	6.72856	11.4169	3.22859	3.13097	2
ENSG00000270069	MIR222HG	1.8685	9.57966e-06	Up	5.99262	5.65619	5.30604	7.4439	6.59521	7.13824	6.4223	7.25043	8.40292	8.69671	7.84373	6.96592	7.97031	8.61345	8.8336	9.33324
ENSG00000186074	CD300LF	1.86806	0.000131321	Up	5.19866	4.57029	9.03584	4.96768	4.23492	4.46698	4.26393	4.71925	7.67985	6.89207	5.04305	7.34019	5.95576	5.85137	5.84682	5.3708
ENSG00000168528	SERINC2	1.8654	0.000224336	Up	8.62485	10.637	8.36778	10.8099	10.452	10.5396	10.9552	11.5035	12.5432	10.9392	11.9867	11.342	11.4196	13.0979	12.9295	13.1905
ENSG00000149418	ST14	1.86515	0.000171777	Up	7.95692	10.4449	11.2729	10.6179	10.5702	11.2772	11.2447	11.3797	13.4151	11.3276	13.2724	11.0067	11.7836	12.704	12.87	13.377
ENSG00000290060	ENSG00000290060	1.86393	0.487247	None	2	2	7.50629	2	2	3.81395	2	2	4.35401	4.326	2	3.23549	2.60261	2	2	2
ENSG00000108786	HSD17B1	1.86341	0.000179525	Up	5.99262	5.8165	5.78793	4.06487	4.1621	5.62318	5.71391	5.60532	8.52963	6.47638	7.21768	6.76496	6.29752	6.53988	6.14249	8.07353
ENSG00000280587	LINC01348	1.86253	0.0372646	Up	2	2	4.04887	3.98424	2.54934	4.91488	3.75568	4.77382	6.06733	4.28257	5.86586	3.23549	4.8523	6.08139	5.26723	5.71676
ENSG00000182489	XKRX	1.85975	0.0317469	Up	3.28908	5.68417	2	5.12639	5.80486	7.69554	7.6834	6.51307	7.62747	6.14169	9.19427	7.16061	7.41737	8.73799	8.11127	8.7857
ENSG00000158402	CDC25C	1.85935	0.000353096	Up	4.04546	3.79478	5.64447	4.21376	4.764	5.53198	5.45717	4.92615	8.1007	6.42738	6.48705	5.77009	6.80528	5.73143	6.66655	5.23421
ENSG00000165169	DYNLT3	1.85838	4.11154e-12	Up	9.87283	9.86814	9.36818	10.0086	10.3233	10.1538	10.4371	9.92599	11.0895	11.3352	12.0834	11.4409	11.3411	12.0877	12.2094	12.6906
ENSG00000077152	UBE2T	1.85724	2.1513e-08	Up	6.15731	6.09192	7.48959	5.77988	5.89749	6.17863	6.7112	6.5448	9.01569	8.67379	7.25236	8.17678	8.2315	7.99011	8.08622	8.07353
ENSG00000105173	CCNE1	1.85698	3.29554e-05	Up	7.70075	6.5067	7.73598	5.80357	5.94167	5.70895	5.39334	5.97497	8.4935	7.66266	8.21584	7.62394	8.3231	8.52903	8.69548	9.24267
ENSG00000291010	ENSG00000291010	1.85649	0.49624	None	2.5668	2	2	3.71117	2	2	2	2	2	2	4.81461	2	2	3.80522	2.67359	2.95193
ENSG00000290735	ENSG00000290735	1.85558	0.428862	None	3.76816	2	6.40152	2	2	2	2	2	2	3.13051	3.14212	4.7321	2	2.46866	3.13097	2
ENSG00000117525	F3	1.85354	0.000658184	Up	7.17514	8.442	9.91158	10.1119	9.38488	9.83414	9.73803	10.3797	10.9951	8.65688	11.3465	10.374	11.2309	12.6435	11.7531	12.0232
ENSG00000110777	POU2AF1	1.85271	0.032315	Up	3.28908	5.68417	5.14479	5.82688	5.70586	6.33069	5.02335	5.60532	3.49966	7.82659	4.54305	8.42819	8.97965	6.19156	4.44963	5.16074
ENSG00000178715	ENSG00000178715	1.85122	0.0432983	Up	2.31106	2.57911	3.03276	3.24157	3.51283	3.00462	2.96402	2	4.47752	2.91993	4.93335	4.46346	3.62004	3.10532	2	4.72394
ENSG00000161888	SPC24	1.8503	2.78049e-05	Up	6.90083	6.02784	8.94078	5.48982	6.02617	5.46782	6.17898	6.41347	9.63225	7.83788	7.99473	7.70109	8.10681	7.17471	7.50239	7.36393
ENSG00000265194	ENSG00000265194	1.84956	0.206991	None	2.5668	2	2	2	2.54934	3.00462	2.56108	4.01668	2	4.14386	4.68521	2	3.19921	3.80522	4.91559	2.55309
ENSG00000194297	RNU1-75P	1.84692	0.679209	None	2	2	2	2	2	4.46698	2	2	2	3.13051	2	2	2	2	2	2
ENSG00000121690	DEPDC7	1.84684	0.000375129	Up	8.15504	6.32309	3.36116	6.56941	6.7523	6.17863	6.5152	6.77627	7.64075	8.58943	8.83111	8.38597	8.50292	7.99446	9.31271	8.46551
ENSG00000172243	CLEC7A	1.84656	3.0137e-05	Up	7.45385	7.4422	9.49489	8.41574	8.38751	8.48485	8.51287	6.98728	8.77207	10.1002	10.1377	8.74903	9.9946	10.4626	10.7632	10.9658
ENSG00000184206	GOLGA6L4	1.84541	0.0802382	None	5.08052	4.44502	3.03276	3.71117	4.23492	2	3.53679	4.92615	2.9365	4.79636	6.06106	2	4.12763	6.17632	7.32101	6.15544
ENSG00000158486	DNAH3	1.84436	0.00600702	Up	4.04546	3.89398	2.33512	3.89883	4.37038	4.86593	3.94569	4.54193	6.57573	3.87817	4.8752	3.48859	5.88158	5.73143	6.85632	5.3708
ENSG00000122641	INHBA	1.84402	0.00790459	Up	10.8853	7.75088	5.81499	7.39795	8.08671	7.29439	8.28559	7.51356	10.2606	10.8237	8.58126	10.946	11.3679	10.8023	10.122	9.3785
ENSG00000142252	GEMIN7	1.84389	0.0106421	Up	2.97267	3.16016	2	3.24157	2.94624	2.81131	3.12989	4.01668	3.90367	4.19159	3.8937	3.80052	2.60261	5.26843	4.73397	5.16074
ENSG00000163624	CDS1	1.84325	0.00189393	Up	5.12098	8.75732	6.14853	8.85328	8.9787	9.18158	9.46475	9.67135	9.56943	9.81599	11.0678	9.57475	10.3875	10.8195	11.2207	11.4318
ENSG00000165091	TMC1	1.84322	0.0225058	Up	3.28908	5.62764	4.22058	5.77988	4.30424	6.29415	5.93179	5.41242	6.89662	4.326	6.34432	3.89112	6.42486	5.26843	8.37186	8.74857
ENSG00000265743	LINC02978	1.84301	2.79215e-05	Up	4.65389	5.93771	8.8324	4.4721	4.55236	4.81526	3.94569	4.26548	7.06362	6.74786	5.98061	6.6529	6.0715	6.51587	6.50581	7.63203
ENSG00000135373	EHF	1.84216	0.0260902	Up	7.15579	10.7018	5.05686	11.4211	11.2914	10.3918	10.1514	12.43	12.668	10.0978	12.8514	10.321	12.3798	13.0312	13.0474	13.9275
ENSG00000286989	ENSG00000286989	1.84213	0.000593135	Up	5.40936	4.44502	2.60689	4.53006	4.81239	4.00692	4.63902	4.47762	6.82865	4.85682	6.83089	5.11705	5.33242	6.27972	5.65571	6.94966
ENSG00000135451	TROAP	1.8415	2.34389e-07	Up	6.56183	6.02784	7.68557	6.39325	5.89749	6.56342	6.01898	6.51307	9.29293	8.37877	8.33927	7.37984	8.62161	8.20801	8.21314	7.64556
ENSG00000121957	GPSM2	1.8404	0.000676271	Up	6.66121	8.31798	5.48516	8.64613	8.48029	8.82612	9.17791	8.4524	9.13774	9.21847	10.6865	8.77306	10.1775	10.5059	11.3447	9.63399
ENSG00000163810	TGM4 ENSG00000163810	1.83412	0.0925871	None	2	3.57323	2	3.24157	3.82734	3.00462	3.27865	3.4736	3.09919	3.31424	6.50633	2.53758	2.60261	4.67208	3.47773	4.24422
ENSG00000189159	JPT1	1.83379	0.000197781	Up	11.8808	10.6136	13.4345	9.4899	9.90206	10.3311	10.1417	9.74148	14.0335	11.9774	12.0034	12.1054	11.4889	11.9687	11.8627	12.9082
ENSG00000228544	CCDC183-AS1	1.8335	0.0226451	Up	3.76816	3.44824	2	3.49539	2.30066	3.46531	2.96402	4.33971	4.88697	4.04338	5.70825	3.36758	4.95232	5.37901	4.85755	2.55309
ENSG00000214465	SMARCE1P6	1.8329	0.207266	None	2.97267	2	4.04887	3.49539	2	2	2	3.33529	3.49966	3.75648	3.49087	2	3.35353	3.72374	2.67359	6.11711
ENSG00000113712	CSNK1A1	1.83269	1.67845e-05	Up	9.8046	9.91022	9.26159	10.6784	10.3399	10.907	11.3419	10.8731	11.0973	11.3409	13.1666	11.1047	12.2651	12.8831	13.1093	12.1178
ENSG00000279605	ENSG00000279605	1.83261	0.00210059	Up	4.53913	3.89398	4.374	3.71117	3.11006	3.59112	3.27865	3.82325	5.83301	5.10135	5.56846	2.92833	5.90673	4.87441	4.19226	6.33316
ENSG00000232139	LINC00867	1.83186	0.204358	None	2	3.31138	2	2	2.54934	4.39979	4.33361	4.33971	3.09919	5.7851	5.83568	5.03994	2	5.55422	4.73397	2
ENSG00000185798	WDR53	1.83126	3.85394e-05	Up	8.00636	8.24939	8.4987	7.73628	8.13507	8.0425	8.20421	7.73603	9.08773	8.53727	9.96727	8.84282	8.99146	9.26993	10.1111	11.6019
ENSG00000156463	SH3RF2	1.83071	0.000776732	Up	7.34703	8.442	6.96958	8.92524	9.27694	10.2344	9.69896	10.0361	11.3646	10.1666	11.5089	9.07554	9.95897	11.572	11.6049	11.3982
ENSG00000163293	NIPAL1	1.83006	0.032554	Up	4.95184	7.35784	2	7.4811	7.75034	9.28529	8.8761	8.78355	8.82536	8.87905	10.7384	8.1403	9.43137	9.93954	10.7372	10.2154
ENSG00000136155	SCEL	1.82906	0.0559396	None	6.94658	9.95398	2	10.4638	10.3836	11.6948	10.911	10.3441	10.334	10.3005	13.0115	10.3572	12.1812	12.9337	11.9161	13.0437
ENSG00000165490	DDIAS	1.8285	1.65634e-05	Up	4.41444	5.23216	6.06084	5.04922	4.81239	4.32931	5.32654	6.30647	7.33259	7.33089	6.90541	5.32635	7.4261	7.10402	6.76455	7.45894
ENSG00000270120	ENSG00000270120	1.82831	0.265228	None	2	2.57911	2	2	2.94624	3.32747	3.53679	3.5998	3.71576	2	5.32954	2	2	4.21608	5.1752	3.26405
ENSG00000136108	CKAP2	1.82581	1.93516e-30	Up	8.52284	8.36196	8.50702	8.75038	8.48403	8.32199	8.28559	8.34835	10.2735	10.1103	10.7179	10.0334	10.1449	9.9191	10.6902	10.0318
ENSG00000141401	IMPA2	1.82579	1.49162e-07	Up	10.064	10.5351	11.5425	10.6509	11.1515	11.629	11.8494	11.5695	13.027	12.1572	13.8666	12.4876	12.1912	13.006	13.3473	13.4867
ENSG00000260459	FTLP14	1.82562	0.186529	None	2	2.31842	2	2.93335	3.51283	4.39979	3.75568	4.10447	6.10612	2	4.75136	2	3.02639	4.33059	4.36883	5.9956
ENSG00000196136	SERPINA3	1.8255	0.179196	None	2.5668	2.99121	2	4.34871	3.25717	2	2.56108	2	3.24538	2.91993	6.1123	2	3.62004	3.95556	3.13097	3.5205
ENSG00000140451	PIF1	1.82465	0.00012318	Up	7.08597	5.37638	6.85693	4.92512	5.48482	4.1771	4.33361	5.57491	7.93819	7.54356	7.69199	7.25745	7.44339	7.89561	7.28844	7.3802
ENSG00000133477	FAM83F	1.82419	0.00269857	Up	5.75619	8.4583	5.96746	9.05428	8.77095	9.24756	9.13464	9.90933	11.14	9.24557	10.946	8.96777	9.5795	10.7343	11.3663	11.0432
ENSG00000129173	E2F8	1.82389	0.000718232	Up	3.54841	3.79478	4.69848	5.04922	4.60825	5.84146	5.66068	6.60624	6.26885	6.51441	7.60522	5.81707	7.55101	7.47157	7.22099	6.60652
ENSG00000255423	EBLN2	1.82363	0.0738676	None	2.5668	2	2	3.98424	2.54934	3.81395	3.27865	3.82325	4.21894	2.37556	4.98924	2.53758	3.94543	4.58247	5.62125	4.91479
ENSG00000198088	NUP62CL	1.82238	0.022189	Up	2	4.44502	2	4.34871	4.99119	4.91488	4.26393	4.71925	6.16243	5.39437	5.24022	3.70385	5.50705	5.97976	6.88565	6.43015
ENSG00000135083	CCNJL	1.82165	0.00102536	Up	7.56068	6.56807	4.374	6.00091	6.4189	7.23779	5.32654	5.72094	7.66043	6.32408	8.48733	7.87766	7.39088	8.28459	9.59392	8.01219
ENSG00000137449	CPEB2	1.81987	6.93833e-05	Up	9.4726	9.23751	7.49796	9.39952	9.9663	10.141	10.2151	10.0319	10.1879	10.5227	12.2624	10.3993	10.8732	11.3722	11.9817	12.4317
ENSG00000278493	ENSG00000278493	1.8196	0.252174	None	2.5668	2	2	2.29564	2.7614	4.46698	2	2	3.24538	2.19997	3.49087	2.92833	2	3.54552	4.52614	5.49557
ENSG00000116990	MYCL	1.81921	0.00010412	Up	7.5898	7.85919	5.14479	7.69887	8.0213	8.38849	7.86498	7.28841	8.73851	8.14418	10.1222	8.78492	8.91914	8.95436	10.1419	10.4299
ENSG00000107518	ATRNL1	1.81875	0.00653935	Up	4.12719	4.30784	3.36116	4.34871	4.71393	3.32747	5.29195	3.01114	4.21894	5.93286	5.45394	5.5091	4.8523	5.17955	4.66796	7.63203
ENSG00000264707	L3MBTL4-AS1	1.81875	0.249071	None	3.95882	2.57911	6.99346	2	2	2	2	2.5924	4.21894	3.13051	2	4.87214	3.02639	2	3.75708	3.5205
ENSG00000196876	SCN8A	1.81796	0.00702216	Up	6.40681	3.9868	3.74561	4.74107	5.48482	2.81131	4.1907	5.57491	4.88697	5.05048	6.4276	6.54542	6.29752	6.97791	7.63786	7.54808
ENSG00000180785	OR51E1	1.81783	0.048809	Up	3.95882	4.89162	5.58284	4.88126	3.51283	4.32931	2	3.33529	4.59128	5.7851	3.14212	7.89965	6.57363	4.98345	5.39514	3.92728
ENSG00000137331	IER3 ENSG00000137331	1.81519	0.000136432	Up	9.37978	9.21611	7.56325	8.43104	8.15397	9.07793	9.99886	9.10419	10.0292	10.35	10.0484	8.60923	11.5003	11.11	10.9613	11.8846
ENSG00000131778	CHD1L	1.81503	0.141724	None	2	2	2	3.49539	2.54934	2.58804	2.56108	3.4736	2	2.80187	4.46635	2.74614	3.19921	4.09169	4.79708	3.26405
ENSG00000130545	CRB3	1.81487	0.0316508	Up	3.76816	7.42572	2	7.9317	7.4474	8.29912	8.51287	8.26031	9.77452	8.00082	10.0648	8.07416	8.39596	9.62302	9.28271	10.3578
ENSG00000168907	PLA2G4F	1.81441	0.038292	Up	7.53096	8.14249	2	8.72579	9.45515	10.7053	9.56955	10.2218	10.5734	10.2223	11.8064	8.97297	10.2749	11.275	12.1933	11.5879
ENSG00000180332	KCTD4	1.81435	0.0355831	Up	4.95184	3.9868	2	4.06487	3.51283	5.33023	5.25651	4.92615	6.12514	6.18949	6.00793	4.34023	6.83179	7.7229	4.19226	2.95193
ENSG00000171314	PGAM1	1.81324	5.72752e-09	Up	12.4081	11.5608	11.2631	11.7765	11.9613	12.2503	12.6737	12.527	13.9499	12.9392	14.7079	13.1117	13.4431	14.114	14.0741	14.2904
ENSG00000283674	ENSG00000283674	1.81208	0.00040352	Up	5.99262	7.43399	5.67433	7.80831	7.86948	7.94571	7.53599	7.40538	8.72611	7.98736	10.1408	7.55633	8.73128	8.09509	9.37092	10.3454
ENSG00000164284	GRPEL2	1.8116	1.60424e-19	Up	8.99781	8.53715	8.66406	8.50515	8.86285	8.61275	8.73515	8.75331	10.7268	10.1561	10.7302	9.82507	10.8054	10.6773	10.9185	13.1871
ENSG00000112706	IMPG1	1.81151	0.0859205	None	2.5668	2.99121	2	3.60731	2.54934	2	2	2.81691	2.9365	3.13051	4.11083	2.92833	2.33254	3.54552	4.73397	3.92728
ENSG00000197837	H4-16	1.81142	0.0590246	None	2.5668	3.57323	4.22058	4.14123	2	4.46698	4.52449	4.47762	4.88697	3.87817	6.00793	2	4.95232	5.20979	5.65571	7.03437
ENSG00000279699	ENSG00000279699	1.81096	0.234123	None	2	2.31842	2	2.75042	2	3.59112	2	2.5924	2	2.37556	3.49087	2.92833	2.60261	2.65602	5.0251	2.95193
ENSG00000128641	MYO1B	1.81071	3.25992e-07	Up	12.3065	10.364	10.4429	10.6419	10.6363	10.8182	10.8558	9.9734	12.2003	12.0354	12.9677	12.5441	13.0195	13.415	12.5495	12.6975
ENSG00000130427	EPO	1.81058	0.0382556	Up	3.28908	2.57911	2	3.24157	4.00441	2.58804	4.26393	3.33529	3.71576	3.31424	4.00635	4.7803	3.62004	5.71043	5.98876	2.95193
ENSG00000157060	SHCBP1L	1.80978	0.29539	None	3.76816	2.79983	2	2	2	2	2.56108	2	3.24538	4.66725	2	3.89112	3.35353	2.46866	3.13097	2
ENSG00000171954	CYP4F22	1.80859	0.0400937	Up	6.3737	7.73089	4.63916	7.89908	7.55797	11.2144	11.5075	10.8809	11.9262	10.1173	12.7279	10.9466	10.9815	11.9854	11.3631	12.3431
ENSG00000224373	IGHV4-59 ENSG00000224373	1.80846	0.203765	None	2	2	2.33512	3.49539	2	5.0956	4.93644	5.51209	2.9365	6.02796	2.68125	5.64549	7.55896	6.09765	3.47773	2.95193
ENSG00000249407	IL20RB-AS1	1.80792	0.164795	None	2	2	2	2.29564	3.51283	4.00692	3.75568	4.18722	2.54294	3.62358	6.03474	2	4.5669	4.67208	4.66796	4.61812
ENSG00000145247	OCIAD2	1.80787	8.93995e-09	Up	8.03311	9.29763	9.13042	9.66016	9.63239	9.90248	10.2081	9.36191	11.6528	10.8156	11.7799	10.7669	10.601	11.0464	11.6722	11.6446
ENSG00000188011	RTP5 ENSG00000188011	1.80671	0.390612	None	3.95882	2.31842	2	2.54087	2	2	2	2	2.9365	4.85682	2	4.20548	2	2.82182	2	2.95193
ENSG00000174123	TLR10	1.80501	0.0447005	Up	4.41444	4.15623	4.75546	2	3.72992	3.00462	3.27865	4.33971	2.9365	6.2806	5.04305	5.77009	6.9332	4.27447	4.36883	2.95193
ENSG00000227359	LINC02936	1.80437	0.121401	None	2	2.57911	3.36116	2.54087	2.94624	3.59112	2.56108	3.71584	2	2.53208	4.98924	2	4.28937	4.67208	4.73397	4.91479
ENSG00000228852	ENSG00000228852	1.80417	0.287475	None	2.97267	3.44824	2	3.09568	2	2	2	2.5924	3.49966	4.326	3.8937	2	2	4.58247	3.31475	2
ENSG00000164078	MST1R	1.80195	0.00748153	Up	5.27236	6.5978	5.14479	7.29306	7.68036	8.63484	7.42064	8.51781	9.40802	7.7044	9.35448	6.58667	7.57474	9.9916	10.3872	9.73869
ENSG00000236377	ENSG00000236377	1.80099	0.0398794	Up	2	3.68826	2	3.49539	2.94624	3.32747	4.89093	2.81691	4.69672	4.09449	5.95277	3.23549	4.74481	5.08483	5.0251	3.92728
ENSG00000078018	MAP2	1.79572	0.00250115	Up	6.26956	8.13744	4.86307	8.82462	8.38751	8.36666	7.75499	8.94088	8.723	7.99074	11.2135	9.53841	9.7368	10.3061	9.41434	9.98206
ENSG00000103056	SMPD3	1.79501	0.0126086	Up	4.95184	4.50901	5.58284	6.08064	5.42383	8.048	6.67138	7.5531	7.67341	5.98797	9.2808	6.01136	8.30429	9.28421	9.16202	6.83625
ENSG00000288956	ENSG00000288956	1.79441	0.00570504	Up	2	4.15623	3.85394	3.24157	3.72992	5.25618	5.5183	4.92615	6.75732	5.58516	6.38656	4.7803	6.15784	5.9972	5.98876	5.81582
ENSG00000179862	CITED4	1.79332	0.00697881	Up	7.11631	10.9866	10.8427	10.9432	11.6727	8.74384	9.24048	10.9588	13.6871	10.7059	12.6256	10.8147	10.6409	12.1266	11.8655	13.2354
ENSG00000129474	AJUBA	1.7929	2.48476e-05	Up	8.00095	8.33573	6.27083	8.58593	8.7801	8.82612	8.35426	9.02484	9.48363	9.03602	10.6294	9.28844	9.90226	10.5568	11.2625	10.2222
ENSG00000229431	MED8-AS1	1.79234	0.0185293	Up	5.16034	2.57911	2.60689	3.98424	4.08541	2.81131	3.94569	4.87714	4.69672	3.99038	5.56846	3.89112	4.5669	6.30795	6.01555	6.78827
ENSG00000274512	TBC1D3L ENSG00000274512	1.79148	0.000154932	Up	8.469	7.49055	8.01797	7.96359	8.0619	8.0203	6.8365	7.7497	9.90126	7.22016	9.34111	8.57548	8.81338	9.97739	9.4565	11.1069
ENSG00000143869	GDF7	1.79142	0.0570898	None	2	4.23403	2	5.04922	3.39065	4.86593	3.75568	4.60349	4.97344	4.52543	6.97628	5.2599	4.21076	6.71875	5.47451	3.26405
ENSG00000204941	PSG5	1.7908	0.466284	None	4.65389	2	2	3.71117	2	2	2.56108	2	2	2	4.61588	2	6.17864	3.54552	2	4.24422
ENSG00000148926	ADM	1.78968	0.00477387	Up	8.25841	10.6967	12.2718	9.32781	10.5649	9.75401	10.0175	9.38401	10.9677	11.4421	11.5726	11.0405	12.4751	11.9486	11.9276	14.0255
ENSG00000123500	COL10A1	1.78941	0.128649	None	10.3309	5.56881	3.62848	5.57488	3.91859	6.33069	5.6333	4.33971	9.68125	5.98797	7.41425	10.3749	10.8898	9.09466	8.85601	4.72394
ENSG00000248491	ENSG00000248491	1.78936	0.499111	None	2	3.57323	2	3.09568	3.11006	2	2	2	4.97344	3.55224	2	2	4.79956	2	2	2
ENSG00000245904	BTG1-DT	1.78736	0.00019008	Up	3.54841	4.79226	5.22767	4.74107	5.36014	5.29368	5.36033	3.82325	5.63499	6.2806	6.52536	5.86256	5.80338	6.23631	6.5614	7.959
ENSG00000168334	XIRP1	1.78702	0.313203	None	2	2.99121	3.85394	2	2.94624	2	3.53679	2	4.35401	5.51184	2	3.48859	3.02639	4.48693	2	2
ENSG00000164109	MAD2L1	1.78666	4.02704e-09	Up	7.33848	6.53771	7.89658	7.49572	7.49265	7.63839	8.15694	7.26955	9.61217	9.953	9.52962	8.4692	9.73504	8.88109	8.96309	8.56141
ENSG00000286555	ENSG00000286555	1.78665	0.106682	None	3.42456	2.99121	2	4.34871	2.94624	2	2.96402	2.5924	2	4.09449	4.61588	3.23549	3.8449	5.87043	3.31475	4.37991
ENSG00000105991	HOXA1	1.78344	0.000513873	Up	6.11787	3.9868	4.96322	4.21376	5.29352	4.32931	3.75568	5.72094	6.0071	5.60292	7.24089	5.61923	6.42486	7.02118	7.51183	6.76366
ENSG00000196407	THEM5	1.78244	0.00303895	Up	7.46175	8.29093	4.75546	7.90457	8.47278	9.92805	8.89639	8.31194	9.80873	9.99816	11.4584	10.3572	8.60634	10.6658	9.06598	10.2688
ENSG00000280279	LINC02887 ENSG00000280279	1.7822	0.453422	None	2	2	2.60689	3.24157	2.54934	3.32747	2	2	2	2	2	2	4.74481	4.75645	3.47773	2
ENSG00000225335	ENSG00000225335	1.78104	0.0347291	Up	2.5668	2.99121	2.60689	2.93335	2.54934	2	3.41348	4.01668	5.20553	2.67327	4.75136	2.92833	3.8449	3.88235	3.62416	4.61812
ENSG00000026559	KCNG1	1.779	0.0018279	Up	5.67698	5.07192	2	4.41172	4.60825	4.46698	3.53679	4.66253	5.98646	5.97438	7.08288	6.50295	5.57139	5.55422	5.98876	6.26468
ENSG00000075275	CELSR1	1.77547	0.00117987	Up	7.84058	8.32688	7.19227	9.41306	9.12955	9.58282	8.98568	9.70333	9.58153	9.47266	11.3499	8.60589	9.62188	11.2606	11.9637	11.0109
ENSG00000137699	TRIM29	1.77512	0.0145695	Up	9.90505	12.7031	7.17149	13.0898	12.8731	14.2012	13.8924	13.7276	14.6304	13.3986	15.558	13.6702	14.2787	15.1915	15.4457	15.4772
ENSG00000255202	ENSG00000255202	1.77463	0.062791	None	2	2.57911	2.60689	2	3.25717	5.21768	3.65038	3.01114	5.63499	4.40911	5.56846	4.13308	4.0394	5.08483	3.99102	4.24422
ENSG00000136881	BAAT ENSG00000136881	1.77347	0.281333	None	2	2.79983	2	2.93335	2.54934	2	2.77657	3.01114	2	5.28859	2.68125	2.92833	2.60261	3.63738	2	2
ENSG00000100292	HMOX1	1.77232	0.00714346	Up	13.4061	10.4459	18.1759	9.55591	9.79475	10.9539	10.6329	10.3474	14.4	14.4433	12.3437	13.399	12.2482	12.685	11.9948	12.823
ENSG00000135476	ESPL1	1.77215	6.6309e-05	Up	6.56183	5.07192	6.96958	5.84981	6.08645	6.93966	4.40008	6.02082	8.11028	7.45831	8.51616	6.25259	8.10137	8.16621	8.14198	7.57661
ENSG00000287670	ENSG00000287670	1.77091	0.188279	None	2.31106	2.57911	2	3.71117	3.72992	2	2.56108	3.82325	2	4.04338	5.28557	2.29369	4.68791	4.43668	4.91559	2
ENSG00000123219	CENPK	1.76839	5.36123e-07	Up	6.23311	4.79226	5.91841	6.00091	6.84826	6.13798	7.20518	6.44744	7.73039	8.4541	8.08728	7.16061	8.64422	8.24863	7.77743	7.83459
ENSG00000205076	LGALS7 ENSG00000205076	1.76763	0.0806882	None	11.8929	12.6733	5.51846	12.1622	13.0113	14.375	13.2731	13.3423	16.269	14.2331	14.8489	14.2276	13.8923	13.807	4.73397	15.4226
ENSG00000171476	HOPX	1.76626	0.0104787	Up	9.83684	11.6522	7.17149	12.0531	11.9451	13.4564	13.1863	11.8914	12.8501	12.8167	15.1207	13.0232	13.441	14.1147	13.5645	14.6486
ENSG00000289943	ENSG00000289943	1.76571	0.223387	None	2	2	4.04887	3.24157	2.54934	2	2.96402	2	2	3.13051	5.41365	3.23549	4.21076	2.46866	3.13097	3.92728
ENSG00000166401	SERPINB8	1.76515	3.52049e-07	Up	8.22167	8.79951	10.2862	9.1544	9.14381	9.8964	10.0605	8.32113	11.324	10.8425	11.5361	10.5106	10.9681	11.4893	10.9033	11.4976
ENSG00000112033	PPARD	1.76458	2.3694e-06	Up	10.0165	9.57492	10.644	10.2115	9.92838	10.3266	10.2139	10.6378	11.7149	10.4619	12.7272	10.2869	11.6216	12.4812	12.3256	12.5073
ENSG00000180573	H2AC6	1.76457	0.00281342	Up	6.70179	8.50612	9.1518	7.88804	7.858	9.74389	10.5891	9.6803	10.1856	10.0256	10.9903	9.50474	10.3774	11.0104	11.0286	12.4322
ENSG00000129521	EGLN3	1.76395	0.0193315	Up	6.91241	8.99931	8.25376	9.70802	9.98489	11.3334	10.1574	10.1744	12.1722	8.67798	12.1218	10.2733	7.94017	12.7828	10.8002	12.5892
ENSG00000288784	CTAGE4 ENSG00000288784	1.76385	0.0381326	Up	4.12719	5.89044	2	5.39943	4.71393	6.25666	5.57695	6.10837	6.19878	2.67327	7.26374	5.90666	6.83179	7.73854	8.10505	7.57661
ENSG00000158373	H2BC5	1.7628	0.0107182	Up	3.95882	5.37638	5.58284	6.19254	5.42383	7.52472	7.86498	7.86102	7.74276	7.41875	8.73221	7.19658	6.55783	8.67706	8.7721	9.9415
ENSG00000239282	CASTOR1	1.76275	0.14678	None	4.41444	4.074	2	2	2	4.1771	3.12989	3.4736	2	3.62358	5.83568	3.70385	4.28937	5.08483	5.81668	4.72394
ENSG00000003249	DBNDD1	1.76238	0.000921237	Up	7.7787	7.46658	4.374	7.51737	7.60681	6.96312	6.65786	7.80316	9.27175	6.56059	9.93561	7.99466	8.57922	8.91819	9.11325	9.61004
ENSG00000228203	GRASLND	1.76211	0.0375915	Up	9.0167	4.79226	5.99138	3.37406	3.25717	2	4.26393	2.5924	6.43043	6.01475	5.49313	7.13303	6.61999	4.15523	5.12688	5.71676
ENSG00000154710	RABGEF1	1.76072	0.000613033	Up	4.70802	4.73988	3.62848	5.68102	4.764	4.81526	5.25651	5.3776	5.05502	6.10477	6.86116	4.46346	6.65009	7.34786	6.66655	7.44353
ENSG00000286504	ENSG00000286504	1.75895	0.00891579	Up	4.85919	4.15623	2	4.06487	3.72992	4.46698	3.53679	4.18722	4.69672	4.09449	6.25594	5.56522	6.15784	3.54552	6.14249	5.76714
ENSG00000259408	ENSG00000259408	1.75817	0.155934	None	2.5668	2	2.33512	3.60731	3.39065	2	2.96402	3.82325	2	3.39801	4.38535	3.23549	4.79956	5.14866	4.73397	2
ENSG00000102890	ELMO3	1.75711	1.19933e-06	Up	8.25841	9.32677	9.17548	9.11708	9.29621	9.47881	8.65915	9.46709	11.6214	10.1903	10.808	9.40833	9.74728	10.9017	11.35	11.5914
ENSG00000230638	ENSG00000230638	1.75682	0.02264	Up	3.66247	4.30784	2	4.88126	5.70586	5.36588	5.57695	5.34192	6.53366	5.98797	7.45452	3.89112	4.50236	6.89659	6.38775	7.57661
ENSG00000075218	GTSE1	1.75654	2.2083e-06	Up	6.40681	5.37638	7.17149	5.68102	5.39234	6.09614	5.39334	6.15022	8.34328	7.80373	8.21584	6.60016	8.02302	7.84833	7.5672	7.13371
ENSG00000070882	OSBPL3	1.75575	3.21992e-09	Up	9.36511	8.77369	8.37689	8.58251	9.07853	8.88566	8.59674	8.8229	9.72708	10.1711	10.4825	9.5541	10.3468	11.02	10.9639	11.4269
ENSG00000287642	ENSG00000287642	1.75421	0.00192279	Up	5.40936	4.15623	4.75546	3.24157	2.54934	5.0956	4.74512	3.82325	6.62999	4.73324	5.95277	5.61923	5.21651	6.49146	6.2814	6.36622
ENSG00000125731	SH2D3A	1.75365	0.000597589	Up	6.40681	8.9338	6.14853	8.49791	8.94924	9.05354	8.81345	8.75331	10.6328	9.47748	10.3026	8.43196	9.46563	10.6834	10.373	11.0798
ENSG00000142623	PADI1 ENSG00000142623	1.75354	0.122255	None	6.59093	5.15426	2	6.26259	6.44982	8.32199	6.45393	7.01019	9.40996	4.19159	7.67505	7.62394	3.8449	10.2195	8.73631	3.5205
ENSG00000213025	COX20P1	1.75282	0.51132	None	2	2	2	2.54087	2	2	2.96402	6.26897	3.24538	2	2	3.70385	2.60261	2	2.67359	2
ENSG00000124171	PARD6B	1.75181	0.0053174	Up	3.54841	5.30607	4.22058	6.00091	6.10599	5.65234	6.73715	7.19151	6.88551	6.31333	7.6665	5.86256	7.15933	8.2952	7.96089	8.86301
ENSG00000260577	CDH3-AS1	1.751	0.0525185	None	3.66247	4.98458	2	3.49539	4.1621	4.91488	4.40008	3.82325	6.39953	4.14386	4.93335	2.29369	5.29481	5.1171	4.79708	7.3963
ENSG00000116191	RALGPS2	1.75082	5.55344e-06	Up	9.33533	7.79004	7.19227	8.15992	8.09162	9.09662	8.55724	8.77354	10.0455	9.09995	10.8726	9.18926	9.87385	10.7167	10.7067	10.4968
ENSG00000278893	ENSG00000278893	1.74962	0.51345	None	5.03889	2	2	2	2	2	2.96402	2	2.9365	2.91993	2.68125	2.29369	2	2	2.67359	2
ENSG00000289183	ENSG00000289183	1.74939	0.0389073	Up	2.5668	3.31138	2	4.34871	2.94624	4.00692	2	2.5924	4.79498	4.66725	4.20826	4.34023	3.35353	5.17955	4.52614	3.5205
ENSG00000126777	KTN1	1.74915	1.26787e-07	Up	10.8977	10.8803	10.7157	11.6934	11.4684	11.644	11.4727	11.5854	12.1742	12.7222	13.7095	11.5144	12.9423	13.2417	13.7377	13.3871
ENSG00000286330	ENSG00000286330	1.7491	0.451366	None	2	2.99121	2	2.54087	2	3.00462	2.77657	2	2	4.44893	2	4.46346	3.35353	2	2	2
ENSG00000271795	ENSG00000271795	1.74803	0.0122001	Up	4.65389	3.57323	3.36116	4.06487	4.37038	4.53118	3.27865	4.01668	3.90367	3.75648	6.61692	3.97636	4.62868	6.09765	6.88565	4.37991
ENSG00000170537	TMC7	1.74802	6.79958e-08	Up	4.85919	5.11368	4.374	5.16349	5.54333	4.46698	4.63902	5.01944	6.98253	6.16579	5.86586	6.03142	6.23931	7.12797	6.30331	7.11438
ENSG00000245648	KLRK1-AS1	1.74746	0.00219987	Up	5.19866	5.37638	2.60689	5.51874	3.82734	6.03102	6.01898	5.60532	7.55921	6.2806	7.10835	6.07071	5.95576	6.2654	7.655	7.64556
ENSG00000050438	SLC4A8	1.74735	4.16283e-05	Up	5.27236	4.57029	6.19046	5.16349	4.81239	5.46782	3.75568	4.71925	6.36795	6.15379	7.51289	5.77009	6.44217	7.26388	7.16227	6.66083
ENSG00000251003	ZFPM2-AS1	1.74414	0.154918	None	6.0566	2	4.75546	2	2.94624	3.81395	2.56108	2.5924	6.70772	2.37556	4.54305	6.98661	4.68791	5.14866	5.07689	4.50393
ENSG00000018280	SLC11A1	1.74322	0.00537444	Up	6.88916	7.81557	12.7899	8.32862	7.40858	8.74723	7.66999	6.06526	11.2096	9.9702	7.70039	7.79208	10.0633	10.0534	8.43275	7.60458
ENSG00000290948	ENSG00000290948	1.7401	0.000641041	Up	5.97065	5.23216	4.13728	5.95933	6.40319	6.99762	6.06067	6.56041	7.05373	6.55147	7.93906	6.26957	7.09514	8.12317	8.54732	8.77958
ENSG00000155974	GRIP1	1.73958	0.00840292	Up	6.01427	5.59853	2.83548	6.42414	7.17871	7.25691	6.17898	6.72179	6.3519	6.99655	8.60381	6.84647	7.27009	8.82359	9.4565	7.48927
ENSG00000160439	RDH13 ENSG00000160439	1.73873	0.000213018	Up	7.70075	8.23527	8.66778	8.34486	8.13507	8.94872	7.72289	9.01355	9.54493	8.31015	10.4089	8.41679	9.03774	11.0811	10.5077	11.086
ENSG00000227160	THEM7P	1.73837	0.398864	None	3.76816	2	2.60689	2.93335	2	2	2.56108	2	2	4.36815	2	4.46346	3.35353	2	2	4.37991
ENSG00000106462	EZH2	1.73823	5.62188e-12	Up	8.42927	7.93685	8.70079	8.15071	7.94196	8.81327	7.98353	8.53371	9.70514	9.93119	10.4305	9.05119	9.8897	10.1442	10.2374	10.6673
ENSG00000144566	RAB5A	1.73763	1.63759e-05	Up	9.82004	9.9028	9.13311	10.147	10.1819	10.501	10.9167	10.518	11.0327	10.6945	12.4639	10.3422	11.9992	12.2021	12.2133	12.8881
ENSG00000234896	OR7E62P	1.73735	0.0815298	None	2.5668	4.074	2	2.93335	2.54934	5.36588	6.14061	6.02082	6.91858	5.76946	6.27855	5.69663	4.5669	4.48693	6.64955	7.63203
ENSG00000185168	LINC00482	1.73442	0.0564362	None	2	4.15623	3.36116	3.71117	4.23492	4.59265	4.11357	3.82325	4.88697	3.2253	5.77337	2	4.5669	5.94423	6.14249	6.15544
ENSG00000206754	SNORD101	1.73395	0.0825969	None	2.5668	2	2	3.89883	2.54934	2.58804	2.30764	3.4736	2.9365	3.62358	3.8937	2.53758	3.02639	4.58247	3.87878	4.82252
ENSG00000211660	IGLV2-23	1.73249	0.392241	None	3.76816	2	2	4.53006	2	7.44364	6.30576	5.18967	2.54294	7.30941	3.49087	7.83265	9.28318	3.54552	2.92033	2
ENSG00000254966	IGSF22-AS1	1.73213	0.0221687	Up	3.54841	3.68826	2.83548	3.37406	3.82734	3.91366	3.94569	3.82325	2	4.19159	5.95277	3.70385	4.74481	5.85137	5.87635	4.37991
ENSG00000120992	LYPLA1	1.73209	2.3694e-06	Up	9.69328	9.45414	9.30279	9.89054	9.81271	10.6395	11.2207	10.8832	11.384	11.7083	12.5642	11.0455	11.5625	12.5292	11.9825	12.4458
ENSG00000122952	ZWINT	1.73096	5.83412e-08	Up	7.69406	6.93714	8.61102	7.7847	7.76271	7.80347	8.28559	7.86731	10.2756	9.26104	9.99824	8.4244	10.1632	9.51969	9.43929	9.04247
ENSG00000250548	LINC01303	1.73008	0.0306132	Up	3.76816	3.16016	7.21276	3.24157	3.51283	2	2	3.82325	3.24538	4.59808	3.77151	4.40316	5.90673	4.58247	3.62416	4.72394
ENSG00000134333	LDHA ENSG00000134333	1.72951	1.17839e-09	Up	14.1288	13.962	14.4099	14.4082	14.2252	14.2396	14.4551	14.5037	16.4963	14.9833	16.5771	14.7763	15.5711	16.4487	15.9981	16.314
ENSG00000269688	ENSG00000269688	1.72911	0.289422	None	2.5668	2	2	3.71117	3.51283	3.70683	2	3.71584	2	2	5.28557	2	5.09045	4.27447	4.28325	4.91479
ENSG00000274383	ENSG00000274383	1.72776	0.100137	None	5.64958	3.57323	9.52797	2.54087	3.62545	2	2.56108	2.5924	6.65637	3.2253	3.77151	3.23549	4.62868	6.08139	4.66796	6.11711
ENSG00000273416	ENSG00000273416	1.72677	0.133316	None	2	3.79478	4.63916	2.93335	2.94624	2.32378	2	3.33529	3.49966	6.3025	4.00635	4.99979	3.19921	3.10532	2.37575	4.24422
ENSG00000260618	ENSG00000260618	1.72655	0.209651	None	2.78397	2.79983	2	4.58577	2.30066	3.81395	2.30764	3.4736	2	2.19997	5.04305	2	3.73685	4.48693	5.58594	5.71676
ENSG00000136425	CIB2	1.72597	1.68055e-07	Up	8.20295	8.93961	9.18847	8.53022	8.73688	8.2331	9.32417	8.67303	10.8975	8.96569	10.7607	10.2691	9.57165	10.4547	10.6448	11.24
ENSG00000279259	ENSG00000279259	1.72574	0.0620655	None	3.28908	3.57323	2	2.93335	4.08541	4.1771	2.96402	2.5924	2	3.31424	4.68521	4.05685	4.21076	5.26843	5.07689	5.71676
ENSG00000186638	KIF24	1.72524	6.1285e-05	Up	5.47327	3.9868	5.14479	5.26936	4.37038	4.39979	5.1829	5.01944	7.26562	6.38694	6.81551	4.52134	7.05069	6.40262	6.09304	6.26468
ENSG00000104321	TRPA1	1.72274	0.116311	None	2.78397	2.99121	3.20628	3.80805	3.62545	2	2.56108	2.3264	2.54294	3.31424	2	5.22549	5.57139	3.34215	4.28325	2.95193
ENSG00000287463	ENSG00000287463	1.72249	0.457043	None	4.41444	2	2	2	2	2.58804	2	2	4.0699	4.73324	3.49087	4.34023	2	3.10532	2	2
ENSG00000123505	AMD1	1.72243	4.82281e-09	Up	10.1224	10.4398	11.2887	10.6832	10.6203	11.0509	11.3856	10.92	12.5454	12.4004	13.2277	11.2583	12.2146	12.4558	12.6496	13.1466
ENSG00000187094	CCK	1.7215	0.0450784	Up	2	2.57911	2	3.71117	4.71393	4.46698	4.74512	4.33971	5.40541	5.90449	4.68521	6.47393	5.21651	3.95556	4.52614	5.23421
ENSG00000286042	LCAL1	1.71942	0.232603	None	2	2	3.20628	2	2.94624	2.58804	4.93644	4.60349	2	2.80187	2.68125	3.48859	5.57139	6.03147	5.1752	5.49557
ENSG00000233122	CTAGE7P	1.7182	0.404645	None	2	2.57911	2	2.54087	2.54934	2	2	3.33529	2	2.91993	2	2	3.19921	4.71488	2	3.5205
ENSG00000113368	LMNB1	1.71799	3.62171e-07	Up	7.9625	7.40905	8.45636	8.00505	8.37145	8.82292	9.0257	8.57655	10.6402	10.7079	9.85516	9.16223	10.639	9.86431	10.0638	8.93088
ENSG00000175264	CHST1	1.71743	0.0408197	Up	8.91968	5.73857	6.34695	5.65521	5.59957	5.36588	3.65038	5.18967	8.98219	8.85702	6.65198	9.63005	8.46955	7.3748	7.33171	5.30412
ENSG00000232118	BACH1-AS1	1.71683	0.259177	None	2	2.99121	2	2.29564	2	4.32931	2.56108	2	2	4.66725	4.38535	2.29369	3.02639	2.97052	4.36883	3.92728
ENSG00000135925	WNT10A	1.71658	0.0200593	Up	2.5668	7.0273	3.36116	7.57357	7.54371	7.38404	7.43656	6.92836	6.82865	7.88945	9.2975	8.21235	8.28043	8.84783	9.5917	8.44244
ENSG00000100162	CENPM	1.71636	3.17837e-06	Up	6.43917	6.5978	9.13579	5.82688	6.02617	6.05306	6.86031	6.10837	9.32	8.28011	7.85129	8.14951	8.22151	7.80442	7.15023	7.63203
ENSG00000108010	GLRX3	1.71547	1.93927e-16	Up	11.1105	10.6628	11.4511	10.5371	10.5604	10.8718	11.2952	10.9094	12.6269	12.6666	12.8957	11.9448	12.5868	12.4625	12.7299	13.1821
ENSG00000187091	PLCD1	1.71513	6.71824e-06	Up	9.4726	10.2609	9.52182	10.2807	9.99672	9.96192	9.66049	9.82623	10.778	9.73273	12.458	10.4708	11.5904	11.524	12.113	12.2724
ENSG00000175634	RPS6KB2	1.71496	3.22065e-10	Up	11.1761	10.7018	11.1765	10.2902	10.2082	11.1747	10.4558	10.5958	12.8245	11.5641	12.8112	11.8278	12.2898	12.5594	12.231	13.1217
ENSG00000170482	SLC23A1	1.71434	0.0801004	None	2.78397	4.15623	2	4.74107	4.66206	4.91488	6.03998	5.90335	3.49966	6.37665	8.48247	5.32635	4.99985	6.81041	5.58594	4.24422
ENSG00000179431	FJX1	1.7119	2.87916e-07	Up	8.93395	7.85304	8.94078	7.64743	7.88087	7.99776	8.7157	7.51356	10.9202	9.03602	10.0185	9.88968	9.51349	9.6467	10.1327	10.0163
ENSG00000196705	ZNF431	1.71129	0.000126459	Up	8.86117	8.6046	7.4727	8.47964	8.90808	9.08329	7.94509	9.04717	8.80487	9.12168	10.515	9.05364	9.62757	10.8115	11.0482	11.3791
ENSG00000160856	FCRL3	1.70996	0.129716	None	2.5668	3.79478	4.51267	2	3.82734	4.00692	3.27865	3.33529	2	6.26952	3.14212	6.25259	5.43972	3.88235	2.67359	3.5205
ENSG00000230373	GOLGA6L5P	1.70963	0.0183624	Up	4.85919	3.31138	3.74561	5.93808	5.45464	4.76275	3.53679	4.01668	4.79498	3.81861	7.10835	4.34023	5.95576	6.6652	7.49289	6.33316
ENSG00000083223	TUT7	1.70909	8.65909e-09	Up	9.54502	8.86516	9.11417	9.18178	9.30257	9.74727	9.11251	9.38839	10.2915	10.1569	11.3113	9.96721	10.677	11.4758	11.4534	11.6705
ENSG00000131019	ULBP3	1.70886	2.19487e-05	Up	5.47327	5.37638	4.63916	5.91652	5.70586	5.65234	4.26393	5.18967	5.63499	5.93286	7.21768	6.63989	6.83179	7.22739	7.8312	7.29692
ENSG00000144354	CDCA7	1.70837	0.000603738	Up	6.43917	6.37553	5.30604	6.82228	7.66067	8.28523	8.21348	8.16144	8.65267	8.79849	9.76797	7.49986	8.95876	9.67543	9.73357	8.96904
ENSG00000170542	SERPINB9	1.70768	8.34684e-09	Up	7.82842	8.39197	8.8191	8.8304	8.39944	8.83251	8.88773	8.49769	9.82336	9.84426	9.67304	9.36551	10.7936	10.9806	10.0493	10.8882
ENSG00000123496	IL13RA2	1.70721	0.0558318	None	2.5668	3.9868	4.96322	4.78933	4.99119	4.59265	6.25279	5.82798	8.58561	7.38834	3.49087	4.57698	6.94539	4.83615	4.52614	5.49557
ENSG00000129151	BBOX1	1.70654	0.0139182	Up	6.11787	9.06996	4.374	8.33269	8.69554	9.61465	9.21532	8.61443	9.36268	8.88087	11.3209	11.107	8.4004	10.8486	10.5689	9.14127
ENSG00000101782	RIOK3	1.70566	2.452e-07	Up	10.2304	10.4191	10.8509	10.3913	10.53	10.6878	10.8198	10.6786	11.406	11.2184	12.8652	11.2919	11.7202	12.5771	12.5267	13.2465
ENSG00000284690	CD300H	1.7047	0.149489	None	2	4.89162	4.374	3.80805	3.39065	3.59112	2	3.5998	4.53552	6.66574	4.38535	2	6.15784	4.87441	2.67359	4.24422
ENSG00000242550	SERPINB10	1.70401	0.00428511	Up	3.76816	3.31138	2.60689	2.93335	4.23492	3.59112	3.27865	3.01114	5.34181	4.52543	5.04305	2.92833	3.8449	4.91168	4.52614	5.23421
ENSG00000188219	POTEE	1.70352	0.284675	None	2	3.16016	2.33512	3.24157	2	2	3.27865	2	2	3.02906	2	2.53758	4.5669	4.02523	4.19226	2.95193
ENSG00000178295	GEN1	1.7016	5.83986e-08	Up	8.27644	7.04899	7.64844	7.29306	7.01261	7.87943	6.61652	7.43954	8.723	8.98951	9.57827	8.11232	8.96176	9.39693	9.84043	9.07283
ENSG00000100554	ATP6V1D	1.70147	9.79383e-11	Up	10.8698	9.99646	10.8304	10.2902	10.1304	10.4004	11.3994	11.0094	11.9924	11.8799	12.4552	12.0813	12.2225	12.7088	12.3246	13.0482
ENSG00000180233	ZNRF2	1.70138	1.61082e-07	Up	6.56183	7.51413	8.25869	7.46633	8.0213	8.33554	8.23641	8.68019	9.52896	9.35312	9.89045	9.0707	9.19914	9.50452	10.0115	10.4397
ENSG00000091844	RGS17	1.7013	0.0030787	Up	6.70179	4.68554	5.38038	5.33586	4.99119	3.59112	4.40008	5.26781	5.786	5.94683	7.41425	6.08997	6.54187	6.38947	6.5614	8.37095
ENSG00000188338	SLC38A3	1.69969	0.156612	None	4.12719	4.44502	2	4.34871	4.90456	3.59112	4.52449	3.33529	3.71576	4.88613	6.81551	7.41079	4.8523	4.02523	2	2
ENSG00000290947	ENSG00000290947	1.6966	0.0904722	None	2.78397	3.31138	2	5.68102	5.22367	7.05334	5.39334	6.21082	4.88697	5.51184	7.58722	3.70385	6.35348	7.48399	8.30286	7.8696
ENSG00000111247	RAD51AP1	1.69429	2.0352e-07	Up	6.03559	5.79099	5.51846	6.08064	5.89749	5.40066	6.82445	6.69376	7.60055	7.83413	8.21584	7.00702	8.39596	7.43363	7.91894	6.88269
ENSG00000091409	ITGA6	1.69379	0.00015695	Up	9.7248	11.1479	8.76463	11.7409	11.4185	11.4339	11.6917	11.9128	12.718	12.526	13.5526	12.2294	12.2303	12.6748	13.8353	12.9757
ENSG00000165195	PIGA	1.69349	3.27225e-08	Up	7.9791	7.7038	8.48613	7.71145	7.88087	8.16896	8.35426	7.99913	9.10459	8.90613	10.0319	8.51266	9.56574	10.2679	9.9573	10.4647
ENSG00000228305	PRELID1P6	1.69329	0.11369	None	4.65389	2	4.374	2.93335	2.54934	2.32378	2	2.5924	4.21894	3.87817	4.38535	5.11705	3.8449	4.09169	2.67359	5.81582
ENSG00000114346	ECT2	1.69315	1.99594e-08	Up	7.35554	6.76437	7.68557	7.18897	7.41643	7.73697	8.12781	8.04423	8.81954	9.52949	9.77395	7.91052	9.68503	9.22622	9.43929	9.0322
ENSG00000112297	CRYBG1	1.69191	0.000599089	Up	10.0743	9.15242	8.52351	10.0587	9.77352	10.8941	11.3115	11.0383	11.1441	11.1158	12.6368	10.4827	11.8918	12.5355	13.0421	11.7376
ENSG00000188766	SPRED3	1.69189	0.0218155	Up	6.35686	2.57911	6.84385	4.28281	4.49421	3.81395	3.27865	6.06526	7.98056	6.33475	7.12091	6.18256	6.13674	7.08782	6.88565	7.15279
ENSG00000267461	ENSG00000267461	1.69161	0.0688662	None	3.54841	2.57911	4.13728	3.09568	4.49421	2	2	2	4.0699	5.05048	4.00635	3.89112	4.5669	4.91168	4.36883	4.72394
ENSG00000163507	CIP2A	1.69047	8.95572e-07	Up	6.56183	4.73988	6.70612	5.51874	5.91975	5.46782	6.01898	5.51209	7.39659	7.66689	7.70873	6.35163	7.45196	7.85791	7.93306	7.5336
ENSG00000290792	ENSG00000290792	1.69035	0.0160591	Up	4.99602	3.89398	3.20628	4.06487	4.43363	4.91488	3.27865	4.87714	5.30893	4.94302	6.76837	3.23549	4.79956	6.73963	6.85632	4.09444
ENSG00000119714	GPR68	1.68858	1.08223e-09	Up	8.82488	8.77043	8.55595	8.5231	8.78314	9.04532	9.11003	8.59562	10.5578	9.73876	11.071	9.15081	10.4423	10.1733	10.6156	11.0761
ENSG00000214772	GUCY2C-AS1	1.6883	0.230259	None	2	2.99121	2	2.54087	2.94624	3.00462	3.53679	3.71584	4.14634	2.19997	3.14212	2	2	3.34215	4.66796	5.81582
ENSG00000162390	ACOT11	1.68829	0.00604095	Up	2.97267	5.65619	6.43678	5.60216	5.65369	5.78991	6.73715	7.30704	7.90006	6.01475	8.36591	5.94946	7.46895	8.69321	8.03477	7.63203
ENSG00000196743	GM2A	1.68751	0.00263112	Up	11.0103	10.9978	13.3965	10.6078	10.3775	11.5239	11.6598	11.9753	12.7927	11.3212	13.7877	12.0527	13.1286	13.6246	13.8346	14.6574
ENSG00000185304	RGPD2	1.68532	0.205816	None	5.08052	3.31138	2	4.28281	4.49421	2	2.96402	2	5.49584	4.09449	4.98924	4.05685	4.95232	3.10532	2	6.85965
ENSG00000289401	ENSG00000289401	1.68471	0.237892	None	2	3.57323	2	3.89883	2.94624	2.32378	2	2.5924	2	3.75648	3.14212	2	4.8523	4.48693	4.28325	3.73818
ENSG00000285693	ENSG00000285693	1.68335	0.00379067	Up	2.97267	3.79478	3.62848	4.21376	3.72992	2.58804	4.46363	4.8264	4.97344	4.99775	5.24022	4.20548	4.62868	6.60958	5.51262	5.08332
ENSG00000118113	MMP8	1.68319	0.0942029	None	4.41444	2.99121	4.63916	4.06487	3.51283	2	2.96402	4.71925	6.46069	4.44893	2.68125	2.53758	6.95748	4.91168	4.19226	4.37991
ENSG00000171798	KNDC1	1.68313	0.00896139	Up	4.12719	6.61244	4.51267	6.59679	5.75621	6.84179	6.84846	5.82798	8.59246	7.18522	8.04175	4.57698	7.49406	7.12003	6.64955	9.0828
ENSG00000291117	ENSG00000291117	1.6831	1.00914e-05	Up	7.32122	7.35784	8.17241	7.85441	7.57911	8.37105	6.58829	7.62908	8.77809	8.38648	9.56913	7.87766	9.39183	9.53619	9.6312	10.3329
ENSG00000110315	RNF141	1.68222	2.64514e-07	Up	9.77796	10.2862	11.0462	10.2594	10.3705	10.8254	10.8756	10.7787	12.0812	10.9159	13.0233	11.4201	11.8899	12.4196	12.2498	12.9187
ENSG00000203814	H2BC18	1.68064	0.238672	None	2	4.15623	3.03276	2.54087	2	2	2	3.4736	2.54294	2.19997	4.38535	2.92833	2.33254	3.88235	4.91559	4.91479
ENSG00000179846	NKPD1	1.6805	0.0461693	Up	5.70387	6.19278	2	7.43634	7.32765	8.77401	7.2865	7.6438	7.55921	7.85281	10.1863	7.64362	7.31775	9.82943	9.61597	8.32123
ENSG00000198399	ITSN2	1.68049	1.06124e-08	Up	8.56744	9.0779	9.28354	9.42074	9.79475	9.95609	9.55321	9.21434	10.3703	10.4368	11.5041	10.2284	10.874	11.5164	11.3578	11.6328
ENSG00000293315	ENSG00000293315	1.67945	0.0095133	Up	4.41444	3.68826	3.85394	4.58577	4.23492	5.0956	4.74512	4.10447	5.40541	4.19159	3.49087	6.3675	6.00318	4.48693	5.72227	7.51897
ENSG00000169991	IFFO2	1.6778	0.00268816	Up	9.75885	10.3585	8.68621	11.1433	10.9046	12.495	11.9678	11.1883	13.6885	10.7424	12.4989	11.9144	12.4507	12.9689	13.4784	13.3921
ENSG00000178999	AURKB	1.67591	0.00282566	Up	7.09615	6.37553	9.38182	6.29638	6.72728	6.84179	7.07898	6.34303	10.4193	9.14763	8.78448	8.40146	9.16567	8.44254	8.38219	8.77343
ENSG00000147485	PXDNL	1.67444	0.0175614	Up	3.13953	3.57323	2	4.14123	4.23492	3.59112	4.40008	4.8264	3.71576	5.73765	6.25594	5.72153	4.90318	3.44742	5.35375	5.49557
ENSG00000134444	RELCH	1.67436	6.69407e-07	Up	8.60716	9.18216	8.38594	9.42838	9.21978	9.7405	9.48403	9.69275	9.96991	10.3454	11.3492	9.80191	10.7041	11.4812	11.2757	11.5739
ENSG00000258803	ENSG00000258803	1.67375	0.686679	None	4.41444	2	2	2	2	2	2.56108	2	2	4.97064	2	2.53758	3.02639	2.46866	2	2
ENSG00000197978	GOLGA6L9 ENSG00000197978	1.67305	0.00506794	Up	6.95779	7.18252	5.81499	7.45141	7.33595	8.16896	6.72423	7.35257	5.83301	7.64134	8.93082	6.98661	8.02876	9.61457	10.166	9.56091
ENSG00000276166	ENSG00000276166	1.67249	0.0817432	None	3.86663	2.99121	2	2.75042	3.25717	3.17505	2.77657	4.10447	4.21894	2.80187	4.54305	2	3.73685	4.33059	5.12688	5.71676
ENSG00000132677	RHBG	1.67218	0.0519847	None	2.5668	5.23216	2	5.08832	5.70586	6.8033	4.52449	5.72094	6.98253	5.58516	8.14379	5.11705	5.63297	7.57392	6.2814	7.17161
ENSG00000186226	LCE1E	1.67158	0.0753574	None	5.75619	7.43399	2	6.62365	6.87129	8.32652	6.45393	5.77545	8.56835	7.511	9.97074	4.87214	5.43972	9.40185	7.23245	8.51057
ENSG00000116260	QSOX1	1.67124	0.000160263	Up	12.6674	11.7026	12.3799	12.1106	11.7368	11.3956	10.9785	11.7122	12.7535	11.4359	13.8301	12.4787	13.4449	13.5437	14.1378	14.7642
ENSG00000212232	SNORD17	1.6709	0.255844	None	2.5668	3.31138	2	3.49539	2	2.58804	2	2.81691	2.54294	2.37556	3.14212	2	4.36392	4.62797	4.52614	2
ENSG00000272716	SLC30A6-DT	1.67076	0.0112833	Up	3.28908	3.79478	3.36116	2.93335	2.94624	2.58804	3.53679	3.33529	5.34181	3.75648	3.77151	4.20548	3.62004	3.10532	4.19226	5.71676
ENSG00000112305	SMAP1	1.67015	0.0126271	Up	6.39035	5.07192	4.04887	7.24196	6.10599	7.32187	7.76133	7.34358	5.94425	6.96256	9.60087	6.78872	9.02343	8.73279	9.02372	7.88108
ENSG00000276966	H4C5	1.66877	0.289071	None	2.97267	3.31138	2	3.49539	2	3.46531	2	2.5924	3.71576	2	2	2.53758	2.83	3.34215	3.13097	5.9956
ENSG00000138696	BMPR1B	1.66781	0.000119061	Up	9.13996	4.84279	4.04887	4.88126	5.94167	6.17863	5.97604	5.18967	6.16243	6.94177	7.71703	6.98661	7.03936	7.41429	7.793	7.51897
ENSG00000132623	ANKEF1	1.66694	1.22076e-06	Up	6.91241	6.68349	6.19046	6.99684	6.5388	7.30361	6.80004	7.8227	8.15722	7.86021	8.91648	7.78619	7.83927	9.06602	9.06918	9.29082
ENSG00000242252	BGLAP	1.66649	0.0849076	None	3.28908	2.31842	2.33512	3.24157	2.30066	3.17505	2.30764	3.01114	2	3.75648	2.93001	4.05685	3.35353	2.97052	3.75708	5.23421
ENSG00000102554	KLF5	1.66621	0.00699995	Up	8.57838	11.4566	6.86989	11.2251	11.9941	12.1366	11.5992	11.6076	12.8875	12.4601	13.1835	11.6163	12.6543	12.8622	13.1351	14.0085
ENSG00000139908	TSSK4 ENSG00000139908	1.6662	0.162466	None	2.31106	3.9868	2	4.06487	2.94624	3.59112	3.12989	4.41031	2.29686	2	5.83568	3.48859	4.74481	5.37901	6.06767	2.95193
ENSG00000286592	LINC02885	1.66514	0.176951	None	2	3.31138	2	2.54087	2	3.32747	3.94569	3.33529	3.24538	3.99038	4.54305	2.53758	2	4.71488	5.12688	3.5205
ENSG00000222047	C10orf55	1.66512	0.00248061	Up	5.47327	4.93885	5.45107	4.21376	4.30424	3.32747	3.65038	3.9232	5.71247	5.39437	7.20593	5.32635	4.79956	5.94423	6.81116	6.03725
ENSG00000164465	DCBLD1	1.66492	6.52284e-09	Up	8.91106	7.99945	7.50629	8.05526	7.79918	7.50087	7.73581	8.24107	9.04594	9.1746	9.56913	9.2158	9.74902	10.3976	9.68851	10.1193
ENSG00000197969	VPS13A	1.66404	0.000567322	Up	7.95132	8.93961	7.91545	9.12179	9.50936	9.7405	9.185	9.49983	9.03843	10.0939	11.2142	9.07312	9.89128	11.6575	11.7035	10.9024
ENSG00000150337	FCGR1A	1.66402	0.107299	None	8.55273	6.49094	13.4009	4.78933	4.00441	4.53118	5.10533	4.10447	9.11652	8.82143	3.32701	9.66257	7.84579	6.25093	5.47451	5.3708
ENSG00000149554	CHEK1	1.66367	1.50049e-06	Up	8.05938	6.69729	7.67822	6.84529	6.7523	5.96282	7.42064	6.59113	9.00546	8.49984	9.01738	8.58229	9.33274	8.59639	8.93179	7.6854
ENSG00000290791	ENSG00000290791	1.6631	0.100881	None	3.95882	2.99121	2	4.69114	2.54934	3.46531	4.52449	3.5998	3.49966	3.75648	5.60469	2	4.50236	5.97976	6.23657	4.72394
ENSG00000134851	TMEM165	1.66304	9.10537e-09	Up	10.8571	10.3122	11.2887	10.3637	10.1646	10.5209	10.9287	10.4588	11.6944	11.8994	12.4865	11.6512	11.7626	12.6008	12.3475	13.2677
ENSG00000227533	SLC2A1-DT	1.66169	0.00815097	Up	5.23598	5.89044	3.85394	4.53006	5.48482	4.1771	4.33361	4.26548	6.92944	3.99038	6.81551	6.01136	3.94543	6.72923	6.2814	7.3963
ENSG00000279277	ENSG00000279277	1.66138	0.0616142	None	3.76816	3.31138	2	2.54087	3.25717	4.59265	2	3.33529	3.09919	3.81861	4.68521	3.48859	4.36392	5.50629	5.22195	4.61812
ENSG00000211659	IGLV3-25	1.66096	0.472372	None	2.5668	2	2	5.16349	2	6.68128	6.8365	6.30647	2.54294	8.58943	2	6.25259	9.08257	2.97052	2	3.5205
ENSG00000287346	ENSG00000287346	1.65968	0.00142314	Up	2.5668	3.16016	3.74561	3.80805	4.00441	2.81131	2.96402	4.18722	5.6871	4.52543	4.46635	4.27443	4.99985	4.48693	4.79708	4.37991
ENSG00000207563	MIR23B	1.65896	0.199936	None	2.5668	2.99121	2	3.98424	4.08541	4.09452	3.12989	4.41031	3.49966	2	3.77151	2	3.02639	6.55173	5.81668	5.6104
ENSG00000129810	SGO1	1.65745	0.00117299	Up	4.53913	2.99121	5.38038	3.89883	4.37038	4.32931	5.10533	4.01668	6.86303	6.17769	5.70825	5.2599	6.0715	6.29391	5.62125	4.24422
ENSG00000268403	ENSG00000268403	1.6573	0.0172495	Up	3.95882	4.15623	4.22058	3.89883	3.39065	2	2	3.33529	3.71576	5.05048	5.1934	4.87214	4.50236	5.01804	4.36883	5.49557
ENSG00000254789	ENSG00000254789	1.65338	0.390524	None	2	4.57029	2	2.54087	2.7614	2	2	2	3.90367	2.67327	2	2	4.95232	2.46866	4.79708	3.92728
ENSG00000141503	MINK1	1.6529	0.000197236	Up	10.543	10.536	9.79242	11.2905	11.2834	11.683	11.1764	11.6341	11.9705	11.354	13.4989	10.879	12.3879	13.0115	13.3828	13.4282
ENSG00000146242	TPBG ENSG00000146242	1.65186	1.9046e-05	Up	10.7523	8.85289	8.70079	8.91712	9.0384	9.02038	9.30261	8.51781	10.534	10.5308	11.162	10.0383	10.5013	11.257	11.6921	11.3128
ENSG00000136449	MYCBPAP	1.65121	0.0127284	Up	3.42456	4.44502	2.83548	3.49539	4.1621	2.58804	3.53679	4.60349	4.88697	2.91993	6.16179	4.20548	5.21651	5.26843	5.51262	5.00152
ENSG00000251562	MALAT1	1.65076	0.044762	Up	8.92541	7.34035	5.48516	8.43483	7.78713	6.56342	6.67138	6.65067	6.41507	6.44718	8.78448	5.94946	7.27009	9.97188	10.7572	10.297
ENSG00000276900	ENSG00000276900	1.65075	0.00548122	Up	4.12719	5.89044	6.48812	5.95933	7.04335	6.73679	5.81483	6.02082	8.15722	5.75364	7.04382	5.81707	7.59035	7.25665	7.94704	9.37444
ENSG00000091622	PITPNM3	1.65064	0.0115697	Up	6.84153	7.99387	4.96322	8.77755	8.79823	9.5386	9.00716	8.77354	8.39511	8.80426	11.2418	8.60255	9.77657	10.7911	11.1872	9.48393
ENSG00000108950	FAM20A	1.65029	3.30592e-06	Up	8.30306	9.91908	12.3368	9.34203	9.11516	8.86712	8.22728	8.633	10.5769	10.6032	10.5055	10.4863	11.2315	10.6215	10.7592	11.7525
ENSG00000229153	EPHA1-AS1 ENSG00000229153	1.6484	0.00111988	Up	3.76816	3.44824	2	3.71117	3.91859	4.32931	4.40008	3.33529	4.59128	4.59808	5.04305	5.22549	5.1757	4.75645	4.91559	5.95271
ENSG00000214318	ATP5MC1P6	1.64712	0.319487	None	2	2	2	3.71117	2.54934	2	3.27865	2.5924	2	3.62358	3.14212	2	2.33254	3.80522	4.97138	3.5205
ENSG00000214711	CAPN14	1.64632	0.0336996	Up	3.28908	4.15623	2	4.69114	3.51283	3.81395	4.84395	4.47762	4.79498	4.73324	6.87606	3.23549	4.74481	6.06494	5.84682	4.24422
ENSG00000197182	MIRLET7BHG	1.64505	0.00492887	Up	9.11514	7.7771	9.2039	8.31219	7.64071	8.11761	6.08108	8.69441	10.6945	8.60274	9.26956	7.9051	8.01147	10.608	10.7221	10.7987
ENSG00000174951	FUT1	1.64482	4.35073e-07	Up	6.40681	7.00528	7.06282	6.70138	7.06348	6.33069	6.90678	6.48063	7.69265	7.30941	8.94149	7.65012	7.89689	8.44254	8.74033	9.23374
ENSG00000141738	GRB7	1.64445	0.0192993	Up	6.56183	8.83427	4.51267	8.33676	9.17884	8.55987	7.41261	9.19697	9.50738	8.0663	10.5304	7.79208	8.34626	10.781	10.0654	11.1324
ENSG00000289164	ENSG00000289164	1.64237	0.0494583	Up	2.97267	2.99121	5.05686	2.54087	3.25717	3.32747	2	3.33529	5.40541	5.17444	3.49087	3.70385	4.36392	4.15523	3.87878	5.71676
ENSG00000231628	ENSG00000231628	1.64172	0.101268	None	2.5668	2.31842	2	3.71117	2.54934	4.39979	2.96402	2.5924	4.35401	3.2253	4.11083	2	4.62868	4.62797	4.79708	4.24422
ENSG00000143476	DTL	1.63913	6.73224e-07	Up	4.85919	6.32309	7.31106	6.19254	6.18163	5.86657	6.78768	6.41347	7.97009	8.02737	8.20998	7.96368	8.45257	7.70177	7.90468	7.26222
ENSG00000167105	TMEM92	1.63884	0.00368714	Up	7.50061	3.89398	5.14479	3.89883	4.37038	2.58804	4.26393	4.01668	7.02364	5.4346	4.68521	6.20039	5.13371	4.98345	5.65571	5.08332
ENSG00000001617	SEMA3F	1.63884	4.16769e-07	Up	9.60688	9.87271	11.0717	9.55067	9.9215	10.1754	9.36218	9.87853	12.2636	10.6103	11.8472	11.3639	11.0107	11.3876	12.1208	11.9385
ENSG00000262681	ENSG00000262681	1.6372	0.224882	None	2	2	2	2.93335	3.91859	5.25618	2	3.01114	3.90367	2.91993	5.24022	4.34023	3.19921	4.43668	6.21362	3.5205
ENSG00000188910	GJB3	1.63685	0.0791327	None	7.13619	8.80271	2	9.36411	9.08593	10.8842	10.9131	10.513	12.1665	9.93207	11.8296	9.11602	10.3864	11.743	11.8928	11.8107
ENSG00000064195	DLX3	1.63575	0.0594316	None	3.95882	7.76405	2	8.68492	8.10139	8.88566	7.69668	8.04423	8.1007	8.18897	10.3986	8.75508	8.71357	10.2589	9.87558	9.65086
ENSG00000148677	ANKRD1	1.63491	0.204984	None	2	2	5.22767	2	2.94624	2.58804	2	3.5998	4.59128	3.13051	3.14212	3.23549	3.19921	3.10532	2	3.5205
ENSG00000241886	ENSG00000241886	1.63479	0.373643	None	2	3.16016	3.20628	2.54087	2	3.17505	2	2	4.88697	3.13051	2	2.53758	2	4.43668	2.67359	2
ENSG00000254427	LINC02696	1.63473	0.103467	None	3.28908	2.99121	3.36116	2	3.25717	2	4.84395	2	3.71576	4.97064	5.49313	4.46346	4.36392	3.34215	4.19226	3.92728
ENSG00000141424	SLC39A6	1.63451	6.31275e-06	Up	10.9201	9.64245	9.34516	10.0734	10.0494	10.2259	10.8756	10.7945	10.5898	11.5908	12.4639	11.7596	11.4952	12.2565	12.8787	11.5975
ENSG00000106211	HSPB1	1.63354	0.000183022	Up	14.4823	15.4989	16.3059	14.691	14.9615	14.9742	14.7366	14.2527	16.883	15.2926	16.0903	16.862	15.5156	16.7017	17.0431	17.9535
ENSG00000256751	PLBD1-AS1	1.63314	0.000223789	Up	4.27796	5.41028	4.22058	6.19254	5.89749	6.03102	6.3735	6.36096	7.00323	6.05402	7.96716	6.72856	7.19039	7.5855	7.68868	7.76192
ENSG00000258673	LINC01397	1.63308	0.192319	None	2.5668	2.79983	4.75546	4.06487	4.30424	2	2.77657	3.5998	2.54294	6.55147	3.77151	2.53758	6.37166	3.54552	2	4.50393
ENSG00000254815	LMNTD2-AS1 ENSG00000254815	1.63306	0.0844284	None	2.31106	2.99121	2	4.06487	3.25717	4.25521	3.75568	4.60349	3.81277	3.75648	4.54305	2.53758	3.8449	5.45672	5.12688	6.57859
ENSG00000253161	LINC01605 ENSG00000253161	1.63237	0.0728459	None	9.30272	3.68826	7.11818	3.98424	4.43363	5.70895	4.63902	4.26548	8.69782	7.29309	8.82344	7.8887	7.9156	8.49259	9.13784	8.45017
ENSG00000138115	CYP2C8	1.63235	0.10652	None	2.97267	3.31138	3.85394	2.93335	4.37038	3.32747	2	4.18722	2	6.66574	4.38535	3.23549	4.21076	4.58247	4.44963	4.24422
ENSG00000070019	GUCY2C	1.63224	0.062568	None	2.5668	5.07192	2.60689	4.06487	4.23492	5.40066	4.46363	4.77382	5.7374	2.67327	6.23297	4.05685	4.99985	4.02523	7.05014	7.11438
ENSG00000166922	SCG5 ENSG00000166922	1.63141	0.191	None	2.97267	3.16016	2	2.93335	3.11006	4.25521	2.96402	2	6.08685	2	3.14212	2.53758	4.4348	3.88235	3.13097	3.5205
ENSG00000247498	GPRC5D-AS1	1.63096	0.0026461	Up	4.59765	4.37806	5.84154	3.60731	6.10599	4.00692	5.68754	4.60349	7.08319	5.7851	7.38329	6.70378	4.95232	7.07966	6.48679	6.07773
ENSG00000230262	LINC02603	1.63074	0.38935	None	2.5668	2.99121	2	2.93335	2	2.32378	2	3.1823	3.71576	2	3.32701	2	2	5.05182	2.92033	2
ENSG00000163535	SGO2	1.63011	2.19347e-12	Up	6.85359	5.86621	6.52135	6.42414	6.67589	6.70931	5.97604	5.54384	7.8609	8.25505	8.11267	8.00484	7.84579	7.63648	8.20734	7.67224
ENSG00000119314	PTBP3	1.62941	2.16029e-09	Up	10.9064	10.6344	10.6995	10.473	10.7235	11.2046	11.2548	10.9632	11.9577	11.8897	13.0077	11.4111	12.2829	12.6871	13.1023	12.8731
ENSG00000153684	GOLGA8F ENSG00000153684	1.62895	0.619286	None	2.5668	2.57911	2	2	4.55236	2	2.30764	2	3.81277	3.13051	2	2	2	2	2	2
ENSG00000283959	ENSG00000283959	1.6288	6.69777e-05	Up	5.70387	5.41028	5.22767	4.78933	4.99119	5.65234	5.10533	2.5924	6.94021	6.34534	7.04382	6.63989	6.15784	6.6652	6.64955	6.60652
ENSG00000273289	ENSG00000273289	1.62788	0.00661028	Up	3.42456	4.57029	3.36116	4.58577	4.08541	3.00462	3.94569	2	5.8097	5.19801	4.98924	4.13308	5.04586	4.43668	5.58594	5.30412
ENSG00000135750	KCNK1	1.62783	0.000256831	Up	8.85518	7.42572	6.2312	7.4811	6.64949	8.29912	8.55724	8.51781	9.26748	9.00796	9.66877	8.71843	9.15259	9.54807	9.9099	10.6607
ENSG00000171587	DSCAM	1.62768	0.0956744	None	2.5668	3.79478	2	2.93335	4.60825	2	3.94569	3.01114	3.90367	2.91993	5.04305	2.92833	4.12763	5.71043	4.91559	4.82252
ENSG00000137193	PIM1	1.62726	0.00759564	Up	11.1713	10.4357	13.2724	10.0928	9.80376	11.2368	11.054	10.2058	12.6534	11.7462	13.3756	11.7897	11.8784	13.0349	12.8252	14.4415
ENSG00000204959	ARHGEF34P	1.62686	0.0191769	Up	5.34249	5.71163	4.374	6.89024	6.5388	7.32187	6.61652	6.87942	6.62999	5.17444	8.7363	5.67129	7.8906	8.48334	9.57828	6.99263
ENSG00000264456	ENSG00000264456	1.626	0.00259327	Up	5.59317	6.23123	7.26275	5.60216	4.90456	4.59265	3.27865	5.44641	7.23094	6.91358	7.54121	6.96592	6.75076	6.97791	7.4737	8.11302
ENSG00000224137	LINC01857	1.62485	0.426146	None	3.95882	2	6.99346	3.24157	2.94624	2	2	2	4.14634	4.56222	2	5.11705	4.0394	2	2	2
ENSG00000167799	NUDT8	1.62414	0.00292164	Up	9.17882	9.52162	10.1705	8.6721	9.1719	8.56371	9.30912	8.95866	12.5081	9.80356	10.8302	9.56446	9.0519	9.63142	9.88106	11.8404
ENSG00000185101	ANO9	1.62386	0.000620848	Up	7.01259	8.35762	7.94637	9.11944	9.15088	10.0672	8.67265	9.60328	10.5534	9.92503	10.5904	9.00375	10.3036	10.7219	10.6576	11.7462
ENSG00000112559	MDFI	1.62375	0.00704703	Up	12.5462	10.0131	10.3184	9.42456	9.12237	9.04807	8.63174	9.40793	12.7225	11.3362	11.9884	11.5544	11.1834	12.0335	12.1331	12.7407
ENSG00000214243	ENSG00000214243	1.62256	0.37865	None	2	2	2	2	3.25717	2	2.96402	2.81691	2.9365	2	3.14212	2	2.60261	4.67208	2.67359	2.95193
ENSG00000163736	PPBP	1.62153	0.204032	None	2	6.40946	2	3.24157	2.7614	4.81526	2.56108	4.18722	7.80304	4.52543	4.29952	2.53758	4.74481	6.11373	5.07689	4.82252
ENSG00000167306	MYO5B	1.62151	0.0757237	None	5.03889	7.6762	2	9.06901	8.57099	8.5405	8.05747	8.99644	7.87219	7.2028	11.0366	8.25136	9.80695	10.4563	10.0363	9.81251
ENSG00000243055	GK-AS1	1.62007	0.217384	None	2	2.31842	2	2.29564	3.25717	2.58804	3.53679	3.33529	2	2.19997	4.00635	2.92833	4.74481	4.87441	3.13097	2.55309
ENSG00000147536	GINS4	1.61954	0.00569986	Up	5.19866	4.30784	4.29933	4.14123	4.94853	2.58804	4.69304	4.54193	5.40541	4.73324	6.86116	4.87214	6.04908	6.29391	6.76455	4.24422
ENSG00000171729	TMEM51	1.61838	5.38721e-05	Up	8.62836	8.20178	9.41314	7.03737	7.88653	7.45195	8.10806	6.92836	9.90126	9.07153	9.92131	9.04873	9.25407	9.96192	10.0509	10.4241
ENSG00000186603	HPDL	1.61637	0.0104285	Up	6.28745	5.91427	4.96322	5.19965	4.30424	3.00462	5.10533	3.33529	7.39659	7.58436	7.06998	5.90666	6.17864	5.9972	5.31114	5.81582
ENSG00000185686	PRAME ENSG00000185686	1.6161	0.380084	None	4.12719	2.99121	2	2	2	3.32747	2	2	2	5.07614	3.49087	3.23549	4.36392	2.46866	2	3.92728
ENSG00000289127	ENSG00000289127	1.61439	0.119533	None	2.5668	2.57911	2	2.75042	2	3.81395	4.1907	4.71925	3.37811	3.31424	5.145	3.23549	4.99985	3.88235	5.93365	4.50393
ENSG00000218357	LINC01644	1.61417	0.219198	None	2.97267	3.31138	3.36116	2	4.23492	3.00462	3.41348	2	3.24538	2	2	3.09007	5.74878	4.62797	5.1752	4.24422
ENSG00000146072	TNFRSF21	1.61319	1.09685e-06	Up	7.86461	9.59348	10.474	9.75889	9.37887	9.29918	9.185	9.14098	10.8303	10.7222	10.9111	10.9889	11.7583	10.9098	11.5367	10.6936
ENSG00000289852	ENSG00000289852	1.61303	0.125151	None	2	2.79983	4.04887	3.37406	4.43363	2.58804	3.65038	4.26548	6.04753	4.28257	2.68125	2	4.5669	4.09169	4.73397	6.11711
ENSG00000145860	RNF145	1.61285	1.24303e-09	Up	10.8526	10.3596	10.5833	10.7418	10.6687	10.3073	10.401	10.5457	11.3117	11.6395	12.3584	11.3279	11.8274	12.5928	12.6743	12.8148
ENSG00000131650	KREMEN2	1.61223	0.0321742	Up	3.76816	6.07088	6.21097	5.368	7.39276	6.54798	6.4382	6.02082	9.34251	5.49292	6.87606	6.38319	5.80338	7.16702	9.31541	6.03725
ENSG00000187997	C17orf99	1.61166	0.176347	None	2	4.15623	2	3.24157	2	4.59265	3.53679	2.5924	2.54294	3.31424	4.93335	3.89112	2.60261	5.53045	5.12688	5.08332
ENSG00000039068	CDH1	1.61124	0.0365984	Up	8.35487	10.8263	4.81027	11.2501	11.2962	11.735	11.7016	12.4646	12.8429	11.1697	12.9655	11.2244	11.9364	13.1818	13.4787	13.8613
ENSG00000163534	FCRL1	1.61008	0.371668	None	2	2.57911	5.05686	2.54087	2	2	2	2	2.54294	4.85682	2.68125	4.46346	5.57139	3.10532	3.13097	2
ENSG00000272002	LINC02973	1.60906	0.302054	None	3.76816	2	2	2.54087	2.94624	2.58804	2	2	3.90367	4.36815	4.00635	2	3.02639	3.10532	2	2.95193
ENSG00000145283	SLC10A6	1.60833	0.186409	None	2	2	2	6.62365	5.22367	7.24738	7.34672	6.37868	5.85596	6.47638	8.26196	5.45072	7.29887	8.38738	8.02162	8.45017
ENSG00000233429	HOTAIRM1	1.60764	0.00251932	Up	6.3737	5.26959	5.30604	4.34871	5.22367	5.65234	4.69304	4.77382	6.56184	5.73765	7.00368	4.20548	6.49288	7.53265	7.78524	6.99263
ENSG00000217716	RPS10P3	1.60761	0.0942581	None	4.41444	2.57911	4.96322	2.54087	2	2.58804	3.75568	4.33971	4.69672	5.07614	6.4276	5.86256	3.35353	3.54552	3.47773	4.72394
ENSG00000176912	TYMSOS	1.60669	0.0584748	None	4.85919	2.57911	3.20628	2.93335	3.51283	2	3.12989	2.5924	5.43618	3.93536	3.32701	3.48859	5.29481	3.63738	4.85755	4.61812
ENSG00000160179	ABCG1	1.60631	0.000190824	Up	8.27195	8.18228	10.0925	8.66888	9.16026	8.95166	8.71244	8.5416	9.70514	9.03111	10.4617	9.99939	10.3468	10.5173	10.6598	11.8967
ENSG00000170231	FABP6	1.60521	0.175735	None	2	4.23403	2	2.93335	4.23492	6.23755	5.5183	4.47762	8.01155	2.37556	5.83568	4.34023	4.95232	4.75645	5.81668	6.29933
ENSG00000100644	HIF1A	1.6048	4.0309e-08	Up	12.0793	11.1052	12.302	11.2662	11.4302	11.0645	11.5548	12.4067	12.4202	13.58	13.4105	12.7038	13.5248	13.3042	13.4678	13.8438
ENSG00000270157	ENSG00000270157	1.60449	0.00197978	Up	4.41444	3.9868	6.84385	4.21376	3.51283	4.1771	3.27865	2.3264	5.13224	4.76515	5.04305	4.46346	5.21651	5.94423	5.07689	6.11711
ENSG00000273962	IGKV2-40 ENSG00000273962	1.60409	0.572311	None	2	2.79983	2	2	2	2.32378	2.30764	2	2	2.91993	2.38047	3.80052	5.53958	2	2	2
ENSG00000171056	SOX7 ENSG00000171056	1.6035	0.000404853	Up	8.08005	8.57874	6.79033	7.50297	8.62955	9.31977	9.30912	9.07188	9.48915	9.82169	10.8061	9.6185	8.87521	10.8097	11.0547	9.85097
ENSG00000271216	LINC01050	1.60301	0.373453	None	2.5668	2	6.08326	2	2	2.32378	2	2	5.46632	5.96067	2.68125	2.92833	6.13674	4.62797	3.62416	2.55309
ENSG00000289839	ENSG00000289839	1.60162	0.455662	None	2	2	2	2.54087	2.94624	3.00462	3.75568	2	5.20553	2	2	3.89112	3.8449	2	2	2.95193
ENSG00000120436	GPR31	1.60142	0.553078	None	2.97267	2	2	3.24157	2	2	2.96402	2	2	2.91993	2	4.68222	4.21076	2	2	2
ENSG00000138829	FBN2	1.60041	0.119844	None	8.92826	3.79478	7.67083	3.49539	4.23492	3.32747	5.02335	3.82325	7.23094	6.04105	8.56755	9.01387	7.15933	7.34104	9.37868	7.98051
ENSG00000129219	PLD2	1.60026	1.65204e-07	Up	10.3265	10.5001	10.5312	10.2626	10.4192	10.359	9.70554	9.88474	11.9366	10.4558	12.0874	10.7564	11.9098	11.9481	12.1025	12.6361
ENSG00000197254	ENSG00000197254	1.6	0.722229	None	2	2.57911	2	4.34871	2.30066	2	2	2	3.71576	2	2	2	2	2	2	2
ENSG00000107362	ABHD17B	1.59971	8.01653e-06	Up	7.80377	7.72417	7.66341	7.77275	8.43078	8.61646	8.82257	8.55334	8.63287	9.5639	10.2319	8.89027	9.38065	9.92822	9.82348	10.8953
ENSG00000290930	ENSG00000290930	1.59742	0.305872	None	2	2	2	2	2	2	3.41348	4.92615	4.35401	4.04338	4.20826	2.74614	3.62004	4.21608	4.66796	3.73818
ENSG00000236060	HSPB1P1	1.59727	0.0962125	None	3.28908	4.44502	5.22767	3.89883	2.54934	2	2.96402	3.01114	5.40541	4.36815	4.00635	5.2599	3.02639	3.88235	3.99102	6.81246
ENSG00000169851	PCDH7	1.59644	0.00150406	Up	9.2421	8.17244	5.14479	8.5722	8.42301	8.8068	9.36635	8.43133	10.3663	9.17014	10.7425	9.32952	9.7013	9.40185	10.826	10.7774
ENSG00000164171	ITGA2	1.5962	0.00304421	Up	7.70075	8.86516	4.96322	9.07633	9.1626	9.10719	8.62828	9.21681	10.5587	9.23422	10.3686	9.57475	9.09903	10.5104	11.4061	10.2063
ENSG00000258938	ENSG00000258938	1.59595	0.274266	None	2	2.57911	2	3.49539	3.25717	2	3.27865	3.1823	2	2.37556	4.38535	2	3.02639	4.98345	3.75708	4.50393
ENSG00000102287	GABRE	1.59505	0.00608864	Up	8.58201	9.14991	8.6491	9.36411	8.5209	9.30378	7.96169	9.71906	9.02078	8.95881	10.5055	7.45602	9.62946	11.7232	11.3972	11.4598
ENSG00000066230	SLC9A3 ENSG00000066230	1.59481	0.108924	None	2.97267	3.44824	2.60689	4.21376	4.43363	4.65161	3.41348	5.14896	2	4.40911	6.40723	2.53758	4.68791	6.16093	6.69996	4.91479
ENSG00000280287	ENSG00000280287	1.5946	0.00628313	Up	5.34249	5.15426	6.4541	4.06487	4.1621	4.32931	3.94569	4.8264	7.10251	5.96067	6.1123	4.34023	6.04908	6.71875	6.23657	7.59066
ENSG00000269985	FARS2-AS1	1.59443	0.0604699	None	2	2.99121	3.85394	4.06487	4.1621	6.33069	5.48806	5.26781	6.87431	5.47374	6.32273	4.05685	5.40483	6.72923	5.39514	7.3802
ENSG00000130779	CLIP1	1.59432	5.18469e-05	Up	10.4656	10.8908	10.073	11.2988	11.0605	11.5743	11.5511	11.2163	11.3938	11.4653	13.4865	11.6055	12.3252	13.1923	13.1334	13.154
ENSG00000129988	LBP	1.59223	0.266033	None	2	5.4758	12.0247	5.87239	3.25717	2	2	4.18722	8.52963	6.44718	2	3.89112	7.65857	5.40538	6.2814	3.5205
ENSG00000240864	IGKV1-16 ENSG00000240864	1.59174	0.433796	None	2.78397	2	3.36116	3.49539	2	6.21818	2.77657	4.10447	2.54294	5.54897	2	5.03994	7.90939	2	2	2
ENSG00000224614	TNK2-AS1	1.59096	0.0641577	None	2	2.57911	2.60689	2.29564	2.94624	4.46698	3.27865	4.10447	4.64496	2.67327	4.54305	4.57698	4.4348	4.53549	5.0251	3.73818
ENSG00000228532	SUMO2P21	1.59068	0.000551499	Up	3.54841	3.9868	3.03276	3.60731	3.72992	4.1771	3.27865	3.33529	4.97344	3.62358	4.20826	4.91596	4.95232	4.91168	5.54974	5.16074
ENSG00000259556	ENSG00000259556	1.58971	0.0976543	None	4.04546	2.79983	3.36116	2.54087	2.54934	3.17505	3.27865	2	2	4.2378	5.04305	3.70385	2.60261	4.62797	4.36883	4.37991
ENSG00000015479	MATR3 ENSG00000015479	1.58912	0.0993933	None	2.5668	4.30784	2.60689	4.53006	3.62545	3.81395	3.27865	5.06392	2.9365	2.37556	5.64004	4.20548	4.12763	6.41566	6.79579	3.92728
ENSG00000162746	FCRLB	1.58761	0.000270837	Up	3.76816	4.68554	4.96322	4.34871	4.71393	4.00692	3.53679	4.18722	5.87854	5.35298	5.56846	3.89112	6.13674	5.81249	6.04184	6.19278
ENSG00000172738	TMEM217	1.5872	0.0280448	Up	4.27796	2.99121	3.36116	3.24157	2.54934	5.33023	3.94569	5.10707	5.786	3.13051	6.50633	5.03994	5.77634	5.08483	5.47451	5.49557
ENSG00000100739	BDKRB1	1.58715	0.000674066	Up	4.34781	4.68554	6.19046	4.58577	4.94853	3.70683	5.1829	3.71584	6.49032	5.97438	5.86586	5.5091	5.95576	6.76021	6.69996	6.85965
ENSG00000288611	NPBWR1	1.58613	0.148988	None	3.28908	2.57911	2	3.71117	4.71393	4.91488	3.85381	3.1823	2.9365	2.37556	5.56846	5.56522	3.35353	6.91506	4.79708	2.95193
ENSG00000258955	LINC00519	1.58586	0.0825754	None	4.12719	4.44502	2	3.80805	3.72992	3.81395	4.40008	4.01668	2.9365	4.44893	3.8937	5.67129	2.60261	5.75212	6.99737	4.24422
ENSG00000266274	RN7SL138P	1.58516	0.0196269	Up	3.76816	2.99121	7.19227	3.49539	3.39065	3.17505	2	2.5924	4.28806	4.59808	5.04305	4.68222	2.83	3.54552	4.73397	4.24422
ENSG00000262663	ENSG00000262663	1.58252	0.643197	None	2	2	2	4.41172	2	2	2.56108	2	2	2	2	2.53758	2.60261	2.25328	2.67359	2
ENSG00000177106	EPS8L2	1.58231	0.00152073	Up	10.8764	10.7348	8.25869	11.1176	11.041	11.1242	10.8015	11.3603	12.263	10.489	12.936	10.7913	11.6925	12.7509	12.897	13.3802
ENSG00000180264	ADGRD2	1.58192	0.0747892	None	2	3.79478	2	2.93335	2.54934	4.65161	3.41348	4.60349	5.01481	3.13051	5.09493	4.7803	4.8523	4.83615	5.47451	4.09444
ENSG00000172731	LRRC20	1.58165	0.000777497	Up	8.80329	8.3706	7.21276	8.06018	7.9689	7.59399	7.42064	6.87942	8.796	7.10023	10.383	8.92016	9.75768	10.1666	8.56102	9.82743
ENSG00000205057	CLLU1-AS1	1.58139	0.434315	None	2	4.68554	2	2.54087	2	3.00462	3.94569	2	5.8097	2.19997	4.68521	2	2	4.58247	2	4.72394
ENSG00000115598	IL1RL2	1.58105	0.0013729	Up	6.30512	5.23216	7.32994	6.06112	6.62261	7.32187	6.54488	6.59113	7.40439	7.47287	8.11895	5.69663	7.7378	8.47091	8.8962	9.20205
ENSG00000265018	AGAP12P ENSG00000265018	1.58083	0.393933	None	2	2	2	2	4.08541	2.32378	2	3.9232	2	3.87817	5.145	2	3.62004	3.72374	3.62416	3.5205
ENSG00000161800	RACGAP1	1.57975	2.21086e-09	Up	7.7272	7.33153	8.84558	7.32615	7.91451	8.27589	8.13759	8.54552	10.0628	9.87474	9.63412	9.0438	9.77827	9.47681	9.64842	9.61693
ENSG00000177627	C12orf54	1.57968	0.0181594	Up	3.76816	4.074	3.85394	4.41172	3.51283	3.59112	4.84395	3.01114	4.47752	3.39801	4.98924	3.70385	4.62868	5.87043	5.54974	6.78827
ENSG00000183856	IQGAP3	1.57916	0.000107476	Up	6.5018	5.53847	7.28227	6.5415	6.18163	7.13824	5.57695	6.99878	8.43756	7.01657	8.52091	7.06655	8.67383	8.45837	8.53349	7.15279
ENSG00000265681	RPL17	1.57859	4.08936e-10	Up	6.93528	7.11216	7.129	7.28467	6.78904	7.1279	7.66324	7.26002	8.41456	8.47835	8.42283	7.62394	9.0519	9.02834	9.03686	9.22476
ENSG00000118898	PPL	1.57784	0.0288548	Up	9.12014	12.7112	8.83571	13.3838	13.3612	13.4645	12.6621	12.9689	13.1378	11.9186	15.3894	12.429	14.3847	14.9745	14.6897	14.4249
ENSG00000174521	TTC9B	1.57722	0.135736	None	2.5668	4.23403	3.62848	4.14123	2	2.58804	2	2.5924	5.27528	2.67327	4.38535	4.82695	4.68791	2.46866	3.75708	4.37991
ENSG00000160796	NBEAL2	1.57713	4.07261e-06	Up	10.0165	10.2655	11.4815	10.8389	10.5008	11.0529	9.71862	10.7703	12.3229	11.415	12.6823	10.8866	12.0133	12.4941	12.5541	12.7419
ENSG00000164142	FHIP1A	1.57561	0.0251402	Up	4.95184	8.07009	5.22767	8.62966	8.52454	9.05354	8.70259	9.65871	9.03592	8.63115	10.7516	7.61067	9.77998	10.6229	10.888	10.3034
ENSG00000264672	SEPTIN4-AS1	1.5751	0.0869476	None	2	2.57911	3.36116	2.93335	3.39065	2	2.96402	3.1823	3.71576	4.48769	2.38047	4.05685	4.8523	3.22859	3.13097	2.95193
ENSG00000184459	BPIFC	1.57413	0.0336944	Up	6.15731	6.86561	2.60689	7.2506	6.77689	9.37549	8.72869	8.15631	9.75329	8.51868	10.0534	8.27258	9.48036	10.0345	9.153	8.81593
ENSG00000205476	CCDC85C	1.57402	0.0276229	Up	6.40681	6.66956	4.51267	8.40417	7.84643	7.86704	8.5825	9.06369	8.13862	7.17338	10.8051	7.13303	9.27112	10.0502	10.0829	9.14604
ENSG00000171241	SHCBP1	1.57375	0.000204841	Up	7.48519	5.89044	8.61102	6.48401	6.9812	7.51681	6.57397	7.30704	9.50738	9.02946	8.37642	8.23847	9.48036	8.46152	9.09766	7.9698
ENSG00000101384	JAG1	1.57286	7.65712e-06	Up	11.5252	11.1536	9.80429	11.4033	11.57	11.639	11.2469	11.2027	11.9901	12.2067	12.9367	12.1741	11.97	13.4309	13.2965	13.6218
ENSG00000159958	TNFRSF13C	1.5727	0.000110879	Up	5.53446	4.89162	4.22058	5.26936	4.60825	4.96223	4.79538	5.82798	5.6871	6.97625	6.59907	6.7408	7.51874	6.33564	5.68937	5.66456
ENSG00000198780	FAM169A	1.57244	0.0649125	None	2	3.44824	2.60689	4.4721	3.72992	2	4.63902	4.01668	4.0699	3.87817	5.56846	4.13308	5.21651	5.14866	5.68937	4.24422
ENSG00000211611	IGKV6-21 ENSG00000211611	1.57086	0.487316	None	2	2	2	2.93335	2.94624	3.91366	4.40008	2.81691	2	5.28859	2	8.67127	6.31641	2	2	2
ENSG00000244694	PTCHD4	1.57052	0.0361527	Up	5.03889	2.57911	3.85394	3.89883	4.30424	4.81526	4.52449	4.47762	5.786	4.52543	4.00635	7.54242	5.80338	4.53549	3.47773	5.49557
ENSG00000127423	AUNIP	1.56968	0.000929541	Up	4.53913	3.9868	5.99138	4.58577	4.37038	4.1771	5.10533	4.87714	6.78149	5.68859	7.12091	6.07071	5.85598	6.51587	6.23657	4.50393
ENSG00000226869	LHFPL3-AS1	1.56938	0.257323	None	2	2.79983	2	4.21376	2.54934	4.1771	3.75568	4.01668	5.63499	4.28257	3.49087	2	4.90318	2.82182	2	6.15544
ENSG00000185186	LINC00313	1.56755	0.216286	None	4.04546	2.31842	4.22058	2.54087	2	4.00692	2	2.5924	2	3.13051	3.638	4.20548	2.60261	4.98345	5.26723	5.43453
ENSG00000242125	SNHG3	1.56739	3.52018e-05	Up	10.6428	9.76545	10.6903	9.36809	8.91641	8.94872	9.64001	9.1227	11.1194	12.1671	10.9565	10.4772	11.0725	11.4368	10.8136	11.9878
ENSG00000284719	ENSG00000284719	1.56718	0.024616	Up	4.41444	3.57323	3.501	3.37406	3.72992	3.46531	2.56108	2.81691	5.09415	4.88613	3.49087	3.48859	4.0394	3.72374	4.36883	6.26468
ENSG00000291127	ENSG00000291127	1.56625	0.132279	None	4.12719	4.57029	2	5.60216	3.25717	3.46531	3.41348	4.33971	3.98917	5.10135	4.11083	5.67129	7.59809	5.26843	2.37575	3.5205
ENSG00000142675	CNKSR1	1.56522	0.00774069	Up	5.97065	8.34014	5.14479	8.66242	8.41911	8.51691	7.74863	9.15133	10.5007	8.40938	9.75392	7.9051	9.32576	10.0345	9.68434	10.4494
ENSG00000237892	KLF7-IT1	1.56501	0.151337	None	2.97267	3.31138	2	3.89883	3.51283	2.58804	4.46363	2	4.0699	3.75648	5.60469	2	3.8449	3.95556	5.51262	4.09444
ENSG00000272945	ENSG00000272945	1.56386	0.530412	None	2.5668	2	2	2	2.54934	4.00692	2	2.5924	2	2	2	2	2	3.72374	4.19226	5.08332
ENSG00000267078	ENSG00000267078	1.56311	0.357803	None	2	2	2	5.00903	3.82734	5.00807	2.96402	5.60532	2	2.37556	5.145	2	5.1757	6.63209	7.32101	4.82252
ENSG00000293154	ENSG00000293154	1.56049	0.0227193	Up	4.34781	3.89398	2.33512	3.24157	3.72992	3.17505	3.41348	2.3264	5.37396	3.55224	4.93335	4.13308	3.35353	4.98345	4.09514	5.23421
ENSG00000100744	GSKIP	1.56039	9.10383e-13	Up	8.74623	9.16737	8.47345	8.79538	8.9025	9.4686	9.754	9.27944	10.1879	10.5256	11.0605	10.4251	10.7784	10.8618	10.6178	10.8153
ENSG00000270184	ENSG00000270184	1.5603	0.260892	None	2	2	2	3.24157	2.54934	3.32747	2	3.1823	3.09919	3.62358	2.68125	2	2.60261	3.54552	4.79708	3.26405
ENSG00000269680	ENSG00000269680	1.55975	0.0595039	None	2.5668	3.9868	2	3.71117	3.25717	3.59112	3.12989	4.66253	4.0699	4.66725	5.56846	2.53758	3.62004	5.6675	4.59879	5.08332
ENSG00000154640	BTG3 ENSG00000154640	1.55939	1.8819e-09	Up	9.77003	9.77524	8.92844	9.60561	9.69826	10.132	10.3089	9.35745	11.2578	11.0917	11.1336	10.934	11.2852	11.1024	10.9352	12.2214
ENSG00000171931	FBXW10	1.5586	0.201799	None	3.28908	2.79983	3.85394	2.54087	2	3.00462	2	2	4.21894	3.13051	3.14212	2	8.37358	3.72374	3.47773	5.08332
ENSG00000082153	BZW1	1.55685	1.02786e-08	Up	12.1546	11.8141	12.0861	11.7806	11.7337	11.9093	12.9333	12.3228	13.5915	13.2489	13.8063	12.811	13.5117	13.8495	13.6417	14.5329
ENSG00000163464	CXCR1	1.55649	0.0350039	Up	4.95184	8.21142	6.27083	7.51019	5.94167	8.49293	7.05854	4.92615	10.1053	8.7152	8.03513	4.7803	9.23682	7.84352	8.71195	8.32964
ENSG00000230291	ENSG00000230291	1.55564	0.0947912	None	3.76816	3.44824	2	4.06487	2.54934	2	3.53679	3.5998	2.54294	5.31038	4.68521	5.2599	3.02639	4.27447	3.75708	4.24422
ENSG00000100003	SEC14L2	1.55532	0.000388105	Up	9.30272	8.34891	7.34858	8.81591	8.36741	7.99776	8.1229	8.26508	9.75939	7.79989	10.5596	9.11836	9.04058	10.7614	10.4982	10.1552
ENSG00000014257	ACP3	1.55499	0.0140092	Up	4.85919	6.79036	6.08326	6.87913	6.21801	8.43957	7.87085	7.6438	8.43375	8.05021	10.0385	6.69123	6.88339	9.55398	8.17206	8.91979
ENSG00000121152	NCAPH	1.55387	1.97821e-05	Up	5.19866	6.07088	6.81734	6.73872	6.32195	6.98621	6.76263	6.23046	8.28529	8.0372	7.95318	6.61353	8.93756	7.77439	7.76959	7.5336
ENSG00000150054	MPP7	1.55355	0.00973789	Up	7.27714	8.35762	4.75546	8.98603	9.20173	10.0522	9.74124	9.29818	9.91771	9.64758	11.6259	9.81932	10.2773	10.6603	10.841	10.6473
ENSG00000211651	IGLV1-44 ENSG00000211651	1.55068	0.339568	None	2	2	4.63916	5.26936	2	7.66725	7.78639	4.66253	2.54294	8.23526	3.14212	8.49471	9.45287	5.53045	4.85755	4.50393
ENSG00000176531	PHLDB3	1.55014	1.11815e-05	Up	9.13996	8.98251	8.75768	8.72269	9.09818	9.72342	8.82257	9.08273	10.9079	9.14763	10.8454	9.37536	10.0841	10.4735	11.0699	11.5152
ENSG00000146410	MTFR2	1.54997	0.00213824	Up	4.85919	4.15623	6.14853	4.21376	5.51437	5.81592	4.63902	5.14896	7.14038	7.30941	6.8461	4.52134	7.03936	5.9972	5.93365	6.88269
ENSG00000082269	FAM135A	1.54972	9.51156e-05	Up	8.39668	8.58988	6.67692	8.64613	8.87714	9.43753	9.07993	9.04162	9.1307	9.95126	10.6512	9.36354	10.4075	10.7421	10.0702	11.0355
ENSG00000170899	GSTA4	1.54833	8.0877e-05	Up	9.85794	10.1955	7.77784	9.80363	10.1434	10.5318	10.517	10.569	11.4339	10.9449	11.8277	10.8804	10.8708	12.1137	11.8714	12.3986
ENSG00000261373	VPS9D1-AS1	1.54828	0.00428076	Up	5.03889	3.57323	4.96322	4.14123	5.11211	4.70825	4.84395	5.82798	7.07344	6.10477	6.8461	3.48859	5.77634	6.6652	6.11798	6.39854
ENSG00000104055	TGM5	1.54712	0.0994223	None	5.12098	7.52964	2	7.49572	7.432	9.58849	9.78853	9.66955	9.50557	9.36878	11.0283	8.76109	8.78991	10.2444	10.2905	10.9805
ENSG00000236698	EIF1AXP1	1.54302	0.00774069	Up	2	3.57323	3.501	2.93335	3.82734	3.46531	3.75568	3.01114	4.47752	4.09449	5.37221	3.89112	4.5669	4.62797	3.62416	4.37991
ENSG00000066248	NGEF	1.54301	0.0733839	None	5.75619	8.35762	2	8.66888	8.37145	8.69913	8.59674	8.146	9.88322	8.85702	10.3218	5.83999	9.06592	9.23544	10.1525	10.4083
ENSG00000163331	DAPL1	1.54273	0.0312312	Up	8.49232	10.5523	3.62848	9.499	10.6439	10.7757	10.5855	10.1385	10.4638	11.7854	12.817	11.4752	10.3213	11.6041	11.9179	10.7896
ENSG00000285979	ENSG00000285979	1.54153	0.0823464	None	2	3.57323	2	3.89883	3.91859	3.59112	3.94569	4.47762	3.24538	3.87817	5.28557	2.92833	5.29481	5.29688	5.84682	4.50393
ENSG00000132849	PATJ	1.54124	0.00241493	Up	7.33848	8.57127	6.32829	9.10282	9.27046	9.06985	9.32845	9.85973	9.43112	9.81979	10.8726	9.15995	10.015	10.9389	11.1813	10.9136
ENSG00000244586	WNT5A-AS1	1.53866	0.149264	None	3.95882	2	6.10535	2.54087	3.72992	2	4.11357	3.33529	6.26885	3.99038	5.1934	5.77009	5.43972	5.45672	5.96147	2.95193
ENSG00000243417	RPS3AP18	1.5373	0.282861	None	2	3.16016	2	2.93335	2.7614	2	2.56108	3.1823	2.9365	4.66725	2.68125	2	2	3.63738	2.67359	4.24422
ENSG00000204540	PSORS1C1 ENSG00000204540	1.53544	0.000121883	Up	7.27714	4.73988	6.38356	5.303	7.00222	7.33092	6.69805	6.85432	7.71165	7.66266	8.50182	8.46183	7.82615	7.98137	8.70785	8.09341
ENSG00000285679	ENSG00000285679	1.53382	0.187056	None	2.97267	2	2	2.54087	2.94624	3.00462	3.53679	3.33529	2	3.87817	5.145	4.05685	2.60261	2.46866	4.36883	2.95193
ENSG00000150394	CDH8	1.53321	0.0879601	None	2.5668	3.57323	2	3.89883	2.94624	4.1771	2.96402	3.1823	4.47752	4.36815	5.41365	5.2599	3.62004	3.95556	2	3.73818
ENSG00000291027	ENSG00000291027	1.53307	0.0532379	None	4.04546	3.57323	3.74561	4.88126	2.94624	2	3.12989	3.71584	4.53552	3.02906	6.20963	3.80052	4.28937	4.58247	5.58594	5.08332
ENSG00000075702	WDR62	1.53232	3.788e-05	Up	6.59093	6.91369	8.55595	6.75096	7.06348	6.96312	5.73981	6.99878	8.87675	8.13506	8.94855	8.54092	8.37809	8.85502	8.39754	8.93088
ENSG00000163584	RPL22L1	1.53231	0.000201929	Up	11.3532	10.852	12.4635	10.0364	10.3664	10.7009	11.0507	9.90475	12.4733	13.5681	12.5955	12.4539	12.3307	12.2938	11.6993	12.6963
ENSG00000117595	IRF6	1.53018	0.0327273	Up	6.8774	10.3585	5.30604	10.4941	10.4803	11.0604	10.8815	11.163	12.2058	10.7469	12.0583	10.2087	10.7928	12.584	12.3246	12.4975
ENSG00000138756	BMP2K	1.52985	2.0649e-05	Up	6.67486	7.42572	8.22379	7.76673	7.66726	8.28523	7.95618	7.44795	8.2116	8.47835	9.68367	8.18575	9.56179	9.30362	10.0908	9.43022
ENSG00000278828	H3C10	1.52979	0.0825617	None	2	5.44341	3.03276	2.93335	2.94624	5.00807	5.22017	5.34192	5.27528	4.97064	5.64004	3.89112	4.8523	6.68686	6.1903	6.94966
ENSG00000256812	CAPNS2	1.52889	0.0206141	Up	7.93439	10.5767	3.85394	10.088	10.346	10.9466	10.673	9.94544	11.4467	11.4297	11.7459	11.3629	11.4015	11.7765	11.2407	12.2854
ENSG00000129450	SIGLEC9	1.52806	0.000432388	Up	5.19866	5.15426	11.673	5.12639	5.48482	4.65161	5.02335	4.33971	7.5522	7.18522	4.93335	6.7408	6.57363	6.46663	5.68937	5.95271
ENSG00000237883	DGUOK-AS1	1.52744	7.64373e-06	Up	4.76019	6.15328	4.374	6.00091	5.62688	5.76343	5.57695	5.85354	7.12157	6.91358	7.14572	6.31937	6.31641	7.10402	7.4737	7.63203
ENSG00000101187	SLCO4A1	1.52703	0.0137595	Up	5.12098	7.13262	9.19621	8.58934	8.44236	8.05893	8.27677	8.13562	9.33844	7.40363	9.15509	7.86095	9.14996	10.1285	10.4585	10.9725
ENSG00000103888	CEMIP	1.52551	0.124027	None	8.49617	5.30607	10.7049	5.00903	4.99119	6.4011	5.68754	6.24984	9.04843	10.8085	8.76059	6.91285	10.7308	8.89976	10.1002	9.07782
ENSG00000113070	HBEGF	1.52525	0.0120923	Up	7.95692	7.68315	9.28354	9.1265	8.05689	9.27595	10.4607	9.95137	11.2328	9.95904	9.89229	7.73818	10.7059	10.9529	10.059	12.236
ENSG00000111405	ENDOU	1.52399	0.0865804	None	5.53446	6.53771	3.36116	7.28467	6.84826	9.3175	10.3121	8.94683	8.40292	9.20835	11.3538	7.77433	10.3548	9.76215	9.79863	10.2601
ENSG00000178075	GRAMD1C	1.52386	0.0667828	None	5.97065	6.85334	2	7.6798	7.94739	8.02589	7.8767	8.87688	6.38383	8.64621	9.97939	7.79208	8.53554	9.68622	9.44915	9.8655
ENSG00000233885	YEATS2-AS1	1.52374	0.164169	None	2	2	3.36116	3.98424	3.91859	3.81395	2.56108	3.5998	2.54294	3.13051	5.37221	2.53758	4.50236	5.9078	4.28325	3.26405
ENSG00000102387	TAF7L	1.52294	0.102697	None	5.64958	3.31138	2.60689	3.24157	2	4.1771	3.53679	4.18722	3.71576	5.15049	6.44769	2.92833	5.29481	5.14866	4.19226	6.15544
ENSG00000151655	ITIH2	1.52147	0.212281	None	3.76816	3.44824	4.04887	3.60731	2.94624	3.59112	2	2.81691	4.0699	6.73985	4.20826	2	2.60261	2.65602	2.67359	3.92728
ENSG00000169230	PRELID1	1.52092	2.61426e-07	Up	11.6323	10.4961	11.913	10.5122	11.0921	11.2217	11.7297	11.2919	13.0556	11.9969	13.2969	12.2688	12.5849	12.5385	12.9448	13.4172
ENSG00000232258	TMEM114	1.52076	0.738676	None	2	2	2	2	2	2	2	2	2.9365	2	2	2	2	2	4.66796	2
ENSG00000267710	EDDM13	1.52006	0.00261974	Up	4.47813	6.19278	3.85394	5.46032	6.25349	6.77707	5.88614	5.60532	7.33259	6.2012	6.99004	6.30296	6.38961	7.87688	7.70523	8.01219
ENSG00000125285	SOX21	1.51913	0.0471719	Up	4.85919	6.65549	2	6.26259	7.16014	8.05893	6.48489	7.04389	7.19539	7.81139	8.92008	6.76496	7.15933	8.18536	8.92121	8.88028
ENSG00000261235	ENSG00000261235	1.51799	0.276201	None	2	2.99121	2	2.93335	2.94624	2.58804	4.74512	3.33529	6.12514	3.31424	2	2	3.62004	3.72374	3.75708	4.72394
ENSG00000227096	HMGB3P8	1.51745	0.36367	None	2	2	2	2.54087	2.54934	3.32747	2.96402	3.33529	2	2	2.68125	2	3.62004	4.75645	3.75708	4.09444
ENSG00000177051	FBXO46	1.51726	5.19131e-07	Up	7.97359	8.34014	8.18283	8.3649	8.643	8.85463	8.34163	8.7567	9.84503	8.7274	9.92669	9.13468	9.7156	10.3278	10.154	10.8624
ENSG00000174405	LIG4	1.51725	4.8989e-08	Up	8.05416	7.4585	6.7628	7.56666	8.00057	7.43527	8.00505	8.33481	8.34733	9.43349	9.2808	8.74296	9.16567	9.44697	9.72548	9.57512
ENSG00000284655	ENSG00000284655	1.51655	0.72498	None	2	2	5.30604	2	2.54934	2	2	2	2.9365	2.19997	2.68125	2	2	2	2	2
ENSG00000204610	TRIM15 ENSG00000204610	1.51639	0.583458	None	2	2	2	2	3.11006	3.00462	2	2	6.97207	2	2	4.20548	3.35353	2.82182	2	2
ENSG00000182481	KPNA2	1.51599	0.000218651	Up	9.77479	9.1246	11.5133	9.40727	8.87714	9.7371	9.99349	9.23637	12.2128	11.8456	11.3763	11.0225	11.4837	11.2923	10.992	11.0984
ENSG00000102471	NDFIP2	1.51582	0.00363648	Up	9.2939	9.91022	7.6026	10.2082	10.4934	11.3552	11.943	11.3058	11.5905	11.7415	12.7836	11.7192	11.8871	12.3037	12.6597	12.6199
ENSG00000104237	RP1	1.51549	0.149555	None	3.28908	2.79983	2.60689	4.34871	3.25717	2	2.96402	4.33971	4.35401	2.91993	2	5.29351	5.50705	4.91168	2.67359	4.91479
ENSG00000173110	HSPA6	1.51512	9.61441e-05	Up	7.50061	7.79647	11.8857	7.33431	7.51476	7.95159	7.02734	6.57585	9.79841	9.77153	8.72811	8.60923	9.42268	9.40348	7.81604	7.98051
ENSG00000273604	EPOP ENSG00000273604	1.51413	0.00855789	Up	5.94833	4.98458	7.75007	5.87239	5.36014	6.5938	6.57397	6.02082	9.4744	7.40363	7.70873	6.35163	6.6047	8.09509	6.99737	7.3963
ENSG00000256268	LINC02454	1.51404	0.00832937	Up	2	4.37806	3.85394	4.34871	4.66206	4.39979	3.94569	3.9232	4.79498	5.6378	5.74118	4.68222	3.8449	5.94423	5.78589	5.43453
ENSG00000284874	ENSG00000284874	1.51387	0.201233	None	3.66247	2	2	4.69114	2.7614	3.81395	2	4.97355	3.90367	4.04338	6.20963	2.29369	4.62868	4.91168	5.07689	5.16074
ENSG00000115091	ACTR3	1.51304	8.62777e-10	Up	12.5123	11.7613	12.763	11.7201	11.8728	12.2494	12.6547	11.8864	13.0863	13.5255	13.9035	13.1609	13.7376	14.0013	13.9111	14.2415
ENSG00000280399	ENSG00000280399	1.51296	0.0759141	None	4.41444	4.84279	2	5.46032	5.80486	6.11721	3.94569	5.18967	4.21894	3.99038	6.40723	4.68222	6.38961	6.97791	7.0885	7.89248
ENSG00000197535	MYO5A	1.51168	1.11818e-09	Up	10.3405	10.0445	10.521	10.1237	10.1172	10.2284	9.96907	9.86445	10.5923	11.2742	12.3873	11.2657	11.928	11.4312	11.9939	11.7941
ENSG00000085840	ORC1	1.51101	0.00012934	Up	5.37631	5.30607	6.4541	5.51874	5.07292	6.41818	5.88614	5.41242	7.75502	6.44718	7.75783	5.90666	7.79954	7.44639	6.73262	6.60652
ENSG00000074276	CDHR2	1.51032	0.098081	None	2.5668	2.99121	2	2	2.94624	4.1771	2.96402	4.60349	3.71576	3.39801	4.54305	4.20548	3.94543	4.94801	5.35375	3.92728
ENSG00000272588	ENSG00000272588	1.50978	0.415099	None	2	2	2	3.60731	2.94624	3.00462	2	2	3.24538	3.13051	2.68125	2	2.60261	2.65602	5.0251	2
ENSG00000116489	CAPZA1	1.50964	2.1748e-13	Up	11.9364	11.405	11.5014	11.5325	11.1938	11.8484	11.5461	11.529	12.7868	12.8358	13.2086	12.2172	12.9786	13.3844	13.3262	13.5479
ENSG00000109079	TNFAIP1	1.50951	5.1414e-08	Up	10.1287	9.35752	9.49906	10.1836	9.87953	10.313	10.59	10.3202	11.2567	10.7766	11.9983	10.7382	11.6447	11.9849	12.0581	11.6362
ENSG00000094804	CDC6	1.50827	0.00113103	Up	7.09615	6.19278	8.53169	5.73129	6.32195	5.65234	7.21444	6.66517	8.46394	8.83464	8.68645	7.47078	8.9253	8.54097	8.32444	7.92612
ENSG00000100504	PYGL	1.50768	0.00285296	Up	11.4322	10.6344	12.7068	11.0071	10.2516	10.1728	10.2116	10.2242	13.297	10.9396	13.0179	11.309	12.1007	12.7462	12.8633	13.1564
ENSG00000182400	TRAPPC6B	1.50763	0.000969597	Up	5.80668	6.02784	5.58284	5.77988	5.54333	5.73645	6.34003	5.66429	5.98646	5.67186	8.05491	5.59247	6.95748	7.63648	8.01499	7.84636
ENSG00000104879	CKM	1.50681	0.288367	None	3.28908	7.04899	4.374	5.48982	6.95988	8.28523	9.10755	6.37868	10.6826	10.2451	2	9.2158	4.8523	6.03147	2.67359	4.24422
ENSG00000102962	CCL22	1.50634	0.0603324	None	5.59317	5.68417	7.1504	6.59679	5.98454	8.2945	8.8104	6.23046	9.60203	9.52017	6.61692	6.31937	9.36939	9.80612	5.31114	7.45894
ENSG00000088538	DOCK3	1.5059	0.0368035	Up	3.86663	3.16016	3.95469	5.08832	5.18743	6.09614	5.81483	5.10707	5.83301	4.2378	7.64926	4.13308	5.36908	7.31346	6.9144	6.49137
ENSG00000135047	CTSL	1.50571	0.00218724	Up	12.4196	12.179	17.2487	11.769	11.6825	10.9972	11.5511	10.9698	14.577	14.4852	12.0025	12.5329	13.1394	12.0406	11.9049	13.0189
ENSG00000235621	LINC00494	1.50395	0.590189	None	2	2.57911	3.03276	2.93335	2	2	2.56108	2	2	4.19159	2	2	4.50236	2	2	2
ENSG00000068489	PRR11	1.50389	0.0132955	Up	7.25912	5.76502	9.5422	6.5415	6.10599	6.93966	6.8953	6.91628	10.1571	8.6181	9.12422	8.48019	8.843	8.23399	9.37868	7.99115
ENSG00000138792	ENPEP	1.50223	0.00381558	Up	8.47681	8.29548	6.67692	7.91003	7.432	7.15871	7.12883	7.03274	8.14795	8.62898	8.44798	10.7221	9.63699	9.02196	8.11127	7.33081
ENSG00000269970	ENSG00000269970	1.50094	0.0582115	None	3.76816	4.98458	3.03276	3.49539	4.23492	5.68092	3.75568	4.26548	7.68627	4.59808	5.64004	4.63056	3.35353	5.32478	4.59879	5.16074
ENSG00000089723	OTUB2 ENSG00000089723	1.49988	0.135871	None	3.28908	4.73988	4.374	4.78933	4.23492	8.57518	8.8256	8.82936	7.61408	7.00325	10.0369	7.29112	7.83927	9.97848	8.74834	9.41845
ENSG00000169129	AFAP1L2	1.4994	0.000644746	Up	8.69354	9.40454	6.52135	9.79036	9.57394	9.92207	9.67231	9.32127	10.914	9.46661	11.0751	10.212	10.7509	11.2439	11.5367	10.7369
ENSG00000164086	DUSP7	1.49898	3.67956e-05	Up	9.98943	10.0962	9.38182	9.90019	9.9596	10.9678	9.99886	10.0774	11.7567	10.4156	11.5902	10.4588	10.6371	12.1214	12.1227	12.3148
ENSG00000198900	TOP1	1.49851	8.32677e-10	Up	10.1726	9.67594	9.80597	9.65853	9.81419	10.1112	9.78853	10.3236	11.0321	10.8574	11.3939	10.7832	11.0302	11.7879	11.7802	12.1597
ENSG00000136950	ARPC5L	1.49804	1.79457e-06	Up	10.806	10.5128	11.8083	10.0389	10.1458	10.7856	11.1674	10.4672	12.9359	11.9614	12.4944	11.6808	11.8624	12.0823	12.1281	12.872
ENSG00000148848	ADAM12	1.49717	0.0753574	None	14.5811	7.05971	10.3125	6.99684	5.70586	4.81526	7.46789	6.51307	10.2159	11.0187	8.97302	13.0282	10.4721	8.78645	9.17693	7.03437
ENSG00000228519	RANBP1P1	1.49606	0.0889622	None	3.54841	2.99121	3.62848	2.54087	2	3.00462	2.96402	2.5924	4.0699	4.91486	3.77151	3.89112	4.62868	2.46866	2.67359	2.95193
ENSG00000141198	TOM1L1	1.4952	0.0147184	Up	5.34249	6.15328	5.38038	7.74242	7.71259	7.37532	8.32462	8.70498	7.69901	7.6795	9.96378	7.68219	8.8167	9.57155	9.64414	8.93639
ENSG00000075651	PLD1	1.4949	4.07261e-06	Up	9.63509	8.95979	7.84501	9.12179	9.05861	9.74219	9.17554	9.19447	9.77452	10.2136	10.9111	10.0309	10.1501	11.1279	11.2336	11.0959
ENSG00000164185	ZNF474	1.49484	0.433962	None	6.11787	2	2	3.24157	2	2	3.85381	2	2	2	3.14212	2.53758	3.62004	3.44742	2.67359	5.08332
ENSG00000134308	YWHAQ	1.49468	1.11369e-06	Up	12.7892	12.6956	11.8559	13.1092	12.9564	13.0232	13.5929	12.7575	13.6883	13.7758	14.7942	13.3978	14.5567	14.5883	14.6712	15.0047
ENSG00000237399	PITRM1-AS1	1.49441	0.144036	None	2.78397	3.16016	2	3.98424	2.94624	3.46531	2.77657	4.10447	2.7531	3.31424	5.145	2	4.36392	5.75212	4.09514	3.92728
ENSG00000164049	FBXW12	1.49402	0.208421	None	2	3.44824	2	2.29564	4.08541	2.58804	2.56108	3.01114	3.71576	2.37556	4.11083	3.23549	2	4.83615	4.36883	3.92728
ENSG00000260193	LINC02846	1.49329	0.0341896	Up	3.76816	3.44824	2	3.24157	4.37038	2.81131	4.84395	4.33971	5.46632	4.19159	6.00793	4.05685	4.50236	5.53045	5.07689	4.24422
ENSG00000284505	LYNX1-SLURP2	1.49279	0.0886905	None	3.28908	2.99121	2	3.60731	4.49421	3.59112	3.27865	2	3.37811	4.44893	5.80486	3.23549	3.8449	4.83615	4.19226	3.92728
ENSG00000101193	GID8	1.49184	4.63854e-08	Up	10.4468	10.7281	10.5302	10.8281	10.6262	10.8964	11.0127	10.7895	12.3494	11.3226	12.4131	11.5184	11.6559	12.204	12.2288	13.2292
ENSG00000186648	CARMIL3 ENSG00000186648	1.49086	0.00329346	Up	5.40936	5.84157	3.62848	6.4986	6.35499	7.13824	5.68754	6.77627	6.85166	7.11268	8.39206	6.28636	7.45196	8.02879	8.06072	7.78656
ENSG00000170545	SMAGP	1.49063	2.71334e-06	Up	8.05938	8.76716	8.59939	8.95199	8.82502	9.1589	9.83583	9.35969	10.3911	9.99396	11.1125	9.87032	10.0479	10.6137	10.0638	11.2817
ENSG00000148429	USP6NL	1.49029	0.000435932	Up	7.21307	7.6622	7.5712	8.6494	8.54258	8.5444	8.94451	8.69794	8.50806	8.77909	10.5825	8.47654	9.74379	10.292	10.1853	10.314
ENSG00000108602	ALDH3A1	1.48754	0.00472984	Up	6.95779	8.63718	5.84154	8.72579	9.29833	10.0035	9.0774	7.98763	10.4554	9.84146	11.0983	10.0738	9.64822	9.45804	10.2388	10.3681
ENSG00000186806	VSIG10L	1.48686	0.0325163	Up	7.18472	9.558	7.64844	9.94748	9.69826	8.4185	6.72423	10.187	9.70197	7.49682	11.4951	8.54441	10.2749	11.2853	11.2322	11.124
ENSG00000197299	BLM	1.48644	0.000659411	Up	4.41444	5.71163	5.41616	4.96768	4.99119	5.73645	5.10533	6.21082	6.43043	6.95566	6.8461	6.2354	7.95231	6.27972	7.05014	5.23421
ENSG00000213186	TRIM59	1.48605	0.000129424	Up	9.44697	6.19278	5.45107	6.84529	6.7146	6.07476	6.78768	6.92836	7.34886	8.21519	7.8208	9.34963	7.61345	7.73334	8.07988	7.5042
ENSG00000169684	CHRNA5	1.48572	0.0520336	None	2.78397	3.44824	2	3.80805	2.30066	3.32747	4.46363	3.4736	4.21894	4.36815	5.64004	4.63056	4.21076	3.44742	4.52614	3.5205
ENSG00000198018	ENTPD7	1.48534	0.0013194	Up	9.85944	7.34035	7.90919	7.61433	6.83661	7.27577	7.72936	8.31654	9.04344	8.93095	9.60758	9.28635	9.5795	9.99268	10.125	10.1552
ENSG00000124429	POF1B	1.48427	0.116892	None	6.84153	8.18718	2	8.94135	8.88281	11.0766	10.0333	8.80008	10.8739	8.57376	10.3882	9.33356	10.9991	12.0721	10.6068	10.8551
ENSG00000263698	ENSG00000263698	1.48377	0.404432	None	2.78397	2.57911	4.04887	2	2.54934	2.58804	2	2	2	2.67327	3.77151	2	2.33254	4.71488	4.79708	2
ENSG00000122643	NT5C3A	1.48338	1.35064e-05	Up	8.86415	9.24693	8.48191	9.30724	9.76279	9.83573	10.4742	9.63311	10.4777	10.5776	11.1243	10.4827	11.8426	11.5984	10.5159	10.9965
ENSG00000278662	GOLGA6L10 ENSG00000278662	1.48307	0.121711	None	4.95184	4.57029	2	5.33586	5.32721	5.81592	3.94569	4.92615	3.71576	4.09449	7.72529	2.92833	4.74481	7.04653	7.11351	6.15544
ENSG00000198010	DLGAP2 ENSG00000198010	1.48307	0.12286	None	2	4.62906	2.60689	2.54087	4.60825	4.39979	3.94569	3.5998	5.60822	3.31424	4.20826	4.68222	4.79956	2.46866	5.1752	6.49137
ENSG00000105011	ASF1B ENSG00000105011	1.48271	0.00327136	Up	5.70387	6.35826	8.63778	6.3294	6.68891	5.46782	6.53012	6.99878	9.28026	8.09483	8.70326	7.54939	8.69564	8.04145	8.06714	7.88108
ENSG00000065675	PRKCQ	1.48244	0.000100768	Up	4.53913	5.37638	6.03805	5.70638	6.25349	6.86688	6.21635	5.66429	6.57573	7.33089	7.72529	6.66579	7.4086	7.56225	8.1601	6.99263
ENSG00000076554	TPD52	1.48213	0.00654837	Up	6.72823	9.61908	6.99346	9.629	9.91874	10.1019	9.93864	10.5584	10.8583	10.3134	11.7172	10.2241	10.5065	11.4487	11.0343	11.8514
ENSG00000204866	IGFL2	1.48185	0.104977	None	10.9555	7.48261	4.63916	8.96518	7.62724	8.84519	10.2311	9.14357	7.53097	9.39323	11.9807	12.1416	8.33704	11.2937	10.7622	7.90378
ENSG00000127585	FBXL16	1.48182	0.0303743	Up	5.27236	7.00528	4.374	7.22451	6.77689	7.53258	6.87207	8.24591	6.41507	6.63153	9.85892	7.16969	7.26036	8.80142	8.69962	9.26037
ENSG00000053524	MCF2L2	1.48119	0.00661028	Up	5.12098	4.44502	4.63916	4.06487	4.1621	4.39979	2	4.47762	5.6871	4.63308	5.56846	5.03994	6.0715	5.2394	5.68937	6.46109
ENSG00000236963	LINC01141	1.48111	0.309642	None	4.41444	2	3.62848	2	2.7614	2	2	3.5998	5.30893	4.19159	2	4.05685	4.21076	2.46866	3.13097	4.50393
ENSG00000151014	NOCT	1.48078	0.000599089	Up	6.72823	5.23216	7.79832	6.27959	5.82858	6.03102	7.27769	6.44744	7.67985	7.54356	8.61274	6.99685	7.70949	8.74058	8.42278	8.26975
ENSG00000253669	GASAL1	1.48071	0.0182289	Up	7.84663	4.79226	8.88442	5.04922	5.15026	4.00692	5.99767	5.01944	8.58561	7.17338	7.24089	7.80379	6.45927	7.18235	7.67194	7.48927
ENSG00000291211	ENSG00000291211	1.48039	0.0148325	Up	5.19866	4.68554	4.51267	4.69114	5.29352	5.9155	4.26393	5.47963	7.15895	5.65493	7.08288	3.48859	5.1757	6.52792	5.58594	7.60458
ENSG00000139988	RDH12	1.48035	0.0348435	Up	6.30512	7.07035	3.501	6.71393	6.97058	9.14358	9.1944	7.22127	9.67481	8.22955	10.0501	8.684	8.70284	9.93954	8.74033	8.73598
ENSG00000186395	KRT10	1.47983	0.147319	None	14.3815	14.9256	11.0808	14.6286	15.8243	17.312	16.3631	15.2312	15.6619	16.0334	18.8109	15.8547	12.1028	18.8914	15.5161	12.4031
ENSG00000164211	STARD4	1.47974	0.00027989	Up	7.08597	6.5067	7.17149	6.86794	7.32765	8.03699	8.84661	8.52578	8.16183	8.96911	9.71301	8.91477	9.78338	9.07015	9.41937	9.18825
ENSG00000228925	ENSG00000228925	1.47945	0.38238	None	2.5668	3.79478	3.03276	3.37406	3.39065	2	2	2	2	2	4.00635	2	3.49293	4.87441	3.13097	5.16074
ENSG00000133328	PLAAT2	1.47918	0.377062	None	2	2.79983	2	3.24157	2	3.59112	2	3.9232	4.97344	2.91993	4.20826	2	3.35353	2.46866	2	4.82252
ENSG00000219201	ENSG00000219201	1.47846	0.299052	None	2	2.57911	2.33512	2.93335	2	3.32747	2.96402	3.01114	2	2.67327	4.61588	2	2.60261	3.10532	4.91559	2.55309
ENSG00000136379	ABHD17C	1.47821	1.33837e-05	Up	8.79706	8.36629	7.55525	8.57908	8.53539	8.80355	9.20606	9.6108	10.9511	9.78326	10.1331	9.52963	9.46774	10.3926	10.1388	10.8868
ENSG00000249096	LINC02362	1.47803	0.494978	None	3.54841	4.15623	2	2	2	3.32747	2	3.82325	2	4.66725	2	4.46346	6.04908	2.82182	2	2
ENSG00000184650	ODF4	1.47782	0.305073	None	3.13953	2	2	2.93335	3.25717	2.58804	4.1907	3.01114	3.24538	2.67327	4.68521	2	2	3.54552	2.67359	5.95271
[truncated: 20,130 more rows]

## Sheet: Up_skin
ensembl_ID	symbol	description	DFU-CTRL_log2FC	DFU-CTRL_adjPval	Regulation	CS1	CS2	CS3	CS4	CS5	CS6	CS7	CS8	DFS1	DFS2	DFS3	DFS4	DFS5	DFS6	DFS7	DFS8
ENSG00000171711	DEFB4A	defensin beta 4A [Source:HGNC Symbol;Acc:HGNC:2767]	14.3832	7.64697e-25	Up	2	2	2	2	2	2	2.56108	2	10.3623	8.36583	14.3121	5.5091	12.9378	11.3164	10.6437	14.0134
ENSG00000163209	SPRR3	small proline rich protein 3 [Source:HGNC Symbol;Acc:HGNC:11268]	14.0446	1.52439e-36	Up	2.5668	2	2	2	2	2	2	2	10.6713	5.84603	13.4672	9.86474	12.658	13.5483	11.4765	12.2157
ENSG00000241794	SPRR2A	small proline rich protein 2A [Source:HGNC Symbol;Acc:HGNC:11261]	12.9165	3.98267e-82	Up	3.54841	4.15623	2	2.93335	3.91859	3.32747	5.02335	3.01114	16.5803	11.0885	16.1593	14.3024	16.5436	16.3665	15.5572	17.2734
ENSG00000185962	LCE3A	late cornified envelope 3A [Source:HGNC Symbol;Acc:HGNC:29461]	12.2462	5.97657e-51	Up	2	2.57911	2.60689	2	2.30066	2	2.56108	2	12.2441	9.50608	11.8156	10.3271	9.84486	13.4427	12.6571	12.071
ENSG00000153802	TMPRSS11D	transmembrane serine protease 11D [Source:HGNC Symbol;Acc:HGNC:24059]	11.4617	1.09036e-40	Up	2	2	2	2	2.54934	3.00462	3.53679	2	11.5032	9.30917	12.3064	9.38513	12.15	12.2381	11.9872	13.922
ENSG00000170465	KRT6C	keratin 6C [Source:HGNC Symbol;Acc:HGNC:20406]	11.4054	1.73525e-143	Up	7.87056	6.09192	3.85394	7.61433	8.13982	6.77707	7.8941	6.92836	18.497	17.6844	19.1905	18.1472	18.6583	18.4455	18.782	19.3158
ENSG00000244094	SPRR2F	small proline rich protein 2F [Source:HGNC Symbol;Acc:HGNC:11266]	11.0599	1.51234e-22	Up	2	2	2	2	2	2	2.30764	3.01114	11.1746	4.44893	9.52962	5.35847	11.364	11.3954	10.0099	10.0998
ENSG00000184330	S100A7A	S100 calcium binding protein A7A [Source:HGNC Symbol;Acc:HGNC:21657]	10.6507	8.74559e-25	Up	2	2	2	2.54087	2	3.59112	4.26393	2	12.4691	10.0239	10.5971	7.3482	11.3474	13.4562	11.3985	13.9155
ENSG00000124102	PI3	peptidase inhibitor 3 [Source:HGNC Symbol;Acc:HGNC:8947]	10.541	9.82129e-63	Up	3.28908	7.82817	5.05686	6.1562	5.65369	7.91596	6.25279	5.87866	17.3471	15.2791	17.6392	14.0519	16.6301	17.5197	15.9992	18.2646
ENSG00000229035	SPRR2C	small proline rich protein 2C (pseudogene) [Source:HGNC Symbol;Acc:HGNC:11263]	10.1324	3.82611e-18	Up	2	2	2	2	2	2	2	2	5.46632	3.87817	7.89584	3.97636	9.0519	8.81131	7.48333	7.41221
ENSG00000227300	KRT16P2	keratin 16 pseudogene 2 [Source:HGNC Symbol;Acc:HGNC:37807]	10.1298	3.83048e-11	Up	2	2	2	2	2	2	2	3.4736	8.35137	4.79636	6.63455	5.72153	9.0263	8.98529	11.0627	12.0501
ENSG00000197915	HRNR	hornerin [Source:HGNC Symbol;Acc:HGNC:20846]	10.1066	2.4541e-33	Up	2	3.16016	3.03276	3.37406	2.94624	4.59265	3.41348	3.9232	9.90126	12.7428	14.0254	11.6629	10.4466	14.9799	10.343	7.83459
ENSG00000196805	SPRR2B	small proline rich protein 2B [Source:HGNC Symbol;Acc:HGNC:11262]	10.096	5.80434e-40	Up	2.97267	2.57911	2	4.28281	2.54934	4.00692	4.63902	2	13.4388	9.05388	13.0476	10.3915	13.5684	12.7856	12.6092	13.8489
ENSG00000136694	IL36A	interleukin 36 alpha [Source:HGNC Symbol;Acc:HGNC:15562]	9.84137	0.000177307	Up	2	2	2	2	2	2	2	2	2	2	6.6862	2	7.19039	8.84301	7.76959	8.67791
ENSG00000188293	IGFL1	IGF like family member 1 [Source:HGNC Symbol;Acc:HGNC:24093]	9.46823	2.76734e-19	Up	2.5668	2	2	2	3.25717	5.00807	4.03207	2.81691	9.17014	9.26244	13.0692	14.1879	8.02302	12.0584	11.563	7.5336
ENSG00000166670	MMP10	matrix metallopeptidase 10 [Source:HGNC Symbol;Acc:HGNC:7156]	9.4502	6.72487e-19	Up	2.97267	2.57911	2	2	2	2.58804	4.11357	2	12.7203	6.78723	8.51616	4.20548	10.5065	11.6994	10.8222	10.0059
ENSG00000178172	SPINK6	serine peptidase inhibitor Kazal type 6 [Source:HGNC Symbol;Acc:HGNC:29486]	9.41168	8.68384e-51	Up	2	4.44502	4.04887	4.58577	3.25717	2.58804	2.96402	3.82325	10.0279	13.5146	13.6617	11.9681	12.7017	10.4381	11.7625	12.9225
ENSG00000143556	S100A7	S100 calcium binding protein A7 [Source:HGNC Symbol;Acc:HGNC:10497]	9.33372	2.22479e-27	Up	8.73323	6.26868	3.62848	5.87239	6.59521	10.9436	10.2527	5.41242	18.4105	16.7541	17.8057	15.9035	17.3424	18.2326	17.1976	20.0996
ENSG00000163202	LCE3D	late cornified envelope 3D [Source:HGNC Symbol;Acc:HGNC:16615]	9.32932	2.37488e-29	Up	4.41444	5.73857	2	5.84981	6.35499	8.48485	4.74512	4.60349	15.4015	11.8558	15.2606	13.8436	14.7105	15.6	15.0602	17.3885
ENSG00000185966	LCE3E	late cornified envelope 3E [Source:HGNC Symbol;Acc:HGNC:29463]	9.25973	1.72286e-40	Up	4.65389	4.15623	2	3.89883	4.08541	6.29415	3.53679	3.33529	12.9505	10.2848	13.5119	11.4806	13.2957	13.6318	13.5589	14.9492
ENSG00000186832	KRT16	keratin 16 [Source:HGNC Symbol;Acc:HGNC:6423]	9.2192	7.14303e-60	Up	10.0457	10.758	5.30604	11.1311	10.9316	12.4072	11.8937	11.3333	20.8981	19.4352	20.7176	20.1427	19.621	19.8983	20.0852	21.4013
ENSG00000187054	TMPRSS11A	transmembrane serine protease 11A [Source:HGNC Symbol;Acc:HGNC:27954]	9.17419	4.88411e-11	Up	2	2	2	2	2	2	2	2	4.35401	2.67327	7.69199	3.89112	3.73685	8.92276	3.99102	6.60652
ENSG00000196611	MMP1	matrix metallopeptidase 1 [Source:HGNC Symbol;Acc:HGNC:7155]	9.01916	6.43009e-19	Up	6.25145	3.57323	7.95247	2.54087	2	3.59112	5.22017	4.01668	15.8722	13.4797	12.0051	8.67127	16.3855	13.6153	13.3185	13.5914
ENSG00000204909	SPINK9	serine peptidase inhibitor Kazal type 9 [Source:HGNC Symbol;Acc:HGNC:32951]	8.84788	6.74154e-12	Up	2	2	2	2	2	2	2	2.3264	2.9365	10.7479	9.16119	6.98661	5.57139	4.09169	5.12688	5.81582
ENSG00000188373	GPR15LG	G protein-coupled receptor 15 ligand [Source:HGNC Symbol;Acc:HGNC:31428]	8.84103	8.6463e-51	Up	4.76019	4.57029	2	4.53006	4.90456	6.29415	4.26393	3.5998	12.7308	12.1615	13.0525	12.4833	13.1216	12.4981	13.7971	14.9051
ENSG00000285972	CERNA2	competing endogenous lncRNA 2 for microRNA let-7b [Source:HGNC Symbol;Acc:HGNC:51354]	8.82155	2.27784e-25	Up	2	2	2	2	2	3.59112	2	2	8.16183	7.84536	9.16726	7.44858	8.03448	9.13855	9.7376	9.37444
ENSG00000244057	LCE3C	late cornified envelope 3C [Source:HGNC Symbol;Acc:HGNC:16612]	8.79945	1.42437e-06	Up	2	2	2	4.06487	2	2.58804	2	2.5924	9.48547	2	10.3286	8.98073	11.3131	2.25328	3.31475	11.2676
ENSG00000181333	HEPHL1	hephaestin like 1 [Source:HGNC Symbol;Acc:HGNC:30477]	8.72072	4.22243e-28	Up	2.97267	2.99121	2	3.60731	4.90456	5.13745	3.85381	2.5924	10.4422	7.57988	12.2057	8.55484	12.3408	12.4605	12.9896	13.3658
ENSG00000185873	TMPRSS11B	transmembrane serine protease 11B [Source:HGNC Symbol;Acc:HGNC:25398]	8.64092	7.33393e-07	Up	2	2	2	2	2	2	2	2	4.47752	2	8.45296	2	3.02639	7.08782	4.66796	5.76714
ENSG00000186474	KLK12	kallikrein related peptidase 12 [Source:HGNC Symbol;Acc:HGNC:6360]	8.35683	4.86086e-17	Up	2	2.57911	2	3.24157	4.37038	2.58804	3.27865	3.33529	3.49966	5.8901	11.774	9.13468	11.4536	11.4886	6.74867	11.3359
ENSG00000162892	IL24	interleukin 24 [Source:HGNC Symbol;Acc:HGNC:11346]	8.25901	2.82599e-15	Up	2	2	3.36116	2.29564	2	2	3.94569	2.5924	7.58003	9.41852	7.17011	3.60023	11.6344	9.71944	8.40262	9.88844
ENSG00000223617	LINC00370	long intergenic non-protein coding RNA 370 [Source:HGNC Symbol;Acc:HGNC:42692]	8.10072	5.80092e-20	Up	2	2	2	2.54087	2.94624	2	2.56108	2	7.73039	5.75364	7.78966	6.77689	6.87066	10.0302	7.90468	6.9713
ENSG00000206073	SERPINB4	serpin family B member 4 [Source:HGNC Symbol;Acc:HGNC:10570]	8.05795	2.0596e-15	Up	6.23311	2	5.86762	2	3.72992	7.31277	5.14464	2.5924	14.9726	10.4398	12.1136	10.4241	10.5747	13.5257	13.0725	14.6027
ENSG00000171401	KRT13	keratin 13 [Source:HGNC Symbol;Acc:HGNC:6415]	8.04583	9.42049e-13	Up	2	2.57911	2	2.93335	4.23492	3.32747	2.96402	4.26548	6.28585	3.99038	11.6624	6.08997	7.44339	12.0877	12.0027	5.00152
ENSG00000163216	SPRR2D	small proline rich protein 2D [Source:HGNC Symbol;Acc:HGNC:11264]	7.94442	1.97091e-20	Up	5.85546	5.44341	2	7.03737	5.98454	9.49701	6.8365	6.10837	15.4839	10.5504	15.2371	12.5976	15.3863	15.5027	14.6252	16.3325
ENSG00000057149	SERPINB3	serpin family B member 3 [Source:HGNC Symbol;Acc:HGNC:10569]	7.9007	1.25031e-26	Up	4.12719	5.41028	3.03276	5.19965	4.99119	7.80347	8.08299	6.08697	13.2155	11.4253	14.9137	11.9684	12.9648	15.6167	14.5991	14.8388
ENSG00000277883	NLRP3P1	NLR family pyrin domain containing 3 pseudogene 1 [Source:HGNC Symbol;Acc:HGNC:29886]	7.88657	1.02182e-11	Up	2	2	2	2	2	2	2	2	4.79498	3.13051	6.18591	4.46346	3.02639	6.29391	6.71638	5.6104
ENSG00000189410	SH2D5	SH2 domain containing 5 [Source:HGNC Symbol;Acc:HGNC:28819]	7.74888	2.13662e-29	Up	3.54841	3.16016	2	2	3.25717	2	3.53679	2.5924	9.88601	9.00462	9.67091	5.77009	8.8495	9.65359	10.0149	10.4685
ENSG00000169469	SPRR1B	small proline rich protein 1B [Source:HGNC Symbol;Acc:HGNC:11260]	7.66563	6.22359e-30	Up	10.4318	8.94541	3.85394	10.0264	8.75865	11.8884	11.4562	10.9086	18.1064	15.8969	18.51	17.1895	18.0684	18.3386	18.2284	19.2598
ENSG00000163735	CXCL5	C-X-C motif chemokine ligand 5 [Source:HGNC Symbol;Acc:HGNC:10642]	7.61729	2.17174e-12	Up	2	2.57911	4.13728	2	2.94624	2	2	4.47762	10.3723	10.0049	6.48705	4.34023	11.6377	10.154	8.74434	7.29692
ENSG00000149968	MMP3	matrix metallopeptidase 3 [Source:HGNC Symbol;Acc:HGNC:7173]	7.54084	4.93329e-13	Up	5.70387	6.02784	2	2.54087	3.25717	4.91488	4.11357	7.27901	14.568	13.4022	9.3756	5.5091	13.7404	10.0606	9.52568	12.543
ENSG00000140519	RHCG	Rh family C glycoprotein [Source:HGNC Symbol;Acc:HGNC:18140]	7.52101	1.46625e-16	Up	2	8.96835	4.75546	9.56633	7.20614	6.68128	6.82445	6.85432	13.2012	11.771	15.5041	12.1688	14.7224	15.2331	15.3722	17.1677
ENSG00000163207	IVL	involucrin [Source:HGNC Symbol;Acc:HGNC:6187]	7.49652	5.05334e-32	Up	7.13619	6.56807	3.03276	8.78946	8.30958	9.35346	7.2328	9.29118	15.899	14.6824	16.9942	14.0751	14.7041	15.6607	15.8522	15.8975
ENSG00000156282	CLDN17	claudin 17 [Source:HGNC Symbol;Acc:HGNC:2038]	7.38656	1.08866e-09	Up	2	2	2	2	4.08541	2	2.96402	2	6.04753	3.13051	8.33388	6.01136	10.4816	8.64145	8.7563	7.11438
ENSG00000198074	AKR1B10	aldo-keto reductase family 1 member B10 [Source:HGNC Symbol;Acc:HGNC:382]	7.37118	4.57014e-36	Up	6.40681	3.79478	2	4.88126	6.10599	6.43506	5.57695	5.30534	12.0126	12.9276	12.2772	11.533	12.0032	12.7613	13.3855	13.8936
ENSG00000255267	LINC02687	long intergenic non-protein coding RNA 2687 [Source:HGNC Symbol;Acc:HGNC:54187]	7.33948	2.77825e-08	Up	2	2	2	2	2	2	2	2	5.24083	4.73324	2	3.70385	3.8449	4.38461	5.39514	6.73863
ENSG00000176797	DEFB103A	defensin beta 103A [Source:HGNC Symbol;Acc:HGNC:15967]	7.3295	2.67103e-08	Up	2	2	2	2	2	2	2	2	6.0071	3.31424	4.29952	2	5.21651	4.38461	5.0251	6.22918
ENSG00000205420	KRT6A	keratin 6A [Source:HGNC Symbol;Acc:HGNC:6443]	7.31993	9.16019e-29	Up	10.0666	11.3634	4.96322	12.8214	11.8505	13.1115	13.5385	12.4685	19.1819	18.2695	20.4437	18.7281	19.5313	19.9197	19.9908	19.9272
ENSG00000250697	None	novel transcript	7.29541	1.47604e-16	Up	2	2	2	2.54087	2	2.58804	2	2	6.61661	5.70513	6.03474	4.7803	6.84486	6.41566	6.40811	6.85965
ENSG00000169474	SPRR1A	small proline rich protein 1A [Source:HGNC Symbol;Acc:HGNC:11259]	7.22465	1.38479e-20	Up	8.70023	8.39621	2	9.94881	7.34421	10.1006	10.7111	10.4358	17.0445	14.1352	17.1012	15.3226	16.8654	16.6499	16.9059	17.7662
ENSG00000273225	FAM25BP	family with sequence similarity 25 member B, pseudogene [Source:HGNC Symbol;Acc:HGNC:23584]	7.21252	1.31065e-12	Up	2	2	2	2.29564	2	2.32378	2	2	4.28806	5.26647	4.75136	4.40316	6.58925	5.01804	4.73397	6.94966
ENSG00000105427	CNFN	cornifelin [Source:HGNC Symbol;Acc:HGNC:30183]	7.19282	1.0645e-31	Up	7.45385	9.40664	7.83182	9.03189	8.69554	10.7691	9.46475	8.78687	16.8358	13.0492	16.0137	14.0892	15.6031	15.8603	16.2363	18.2817
ENSG00000182585	EPGN	epithelial mitogen [Source:HGNC Symbol;Acc:HGNC:17470]	7.16548	1.68886e-18	Up	2	2.57911	2	4.96768	4.81239	5.50026	6.92946	4.71925	11.4448	11.4328	11.5107	10.9656	12.2178	11.652	12.1922	13.3764
ENSG00000159516	SPRR2G	small proline rich protein 2G [Source:HGNC Symbol;Acc:HGNC:11267]	7.08288	1.58419e-20	Up	7.28606	7.5526	2	8.31632	5.22367	9.68337	7.88253	7.78334	14.8513	13.5777	15.4666	15.1355	14.9001	16.4168	13.1118	13.8203
ENSG00000168703	WFDC12	WAP four-disulfide core domain 12 [Source:HGNC Symbol;Acc:HGNC:16115]	7.05431	3.94005e-19	Up	7.91151	6.77742	2	6.00091	4.08541	7.96327	7.21444	4.47762	12.9891	11.5361	14.0123	12.9847	12.8993	14.5806	11.9529	15.2022
ENSG00000230088	KRT16P5	keratin 16 pseudogene 5 [Source:HGNC Symbol;Acc:HGNC:37810]	7.04593	8.44274e-11	Up	2	2	2	2	2	2	3.12989	2	5.58093	5.05048	7.78177	3.70385	5.50705	5.88923	7.19779	6.71316
ENSG00000227748	None	novel transcript	7.02465	4.75011e-08	Up	2	2	2.60689	2	2	2	2	2	6.0071	2	4.68521	3.80052	5.85598	5.43128	6.68335	4.82252
ENSG00000236972	FABP5P1	fatty acid binding protein 5 pseudogene 1 [Source:HGNC Symbol;Acc:HGNC:31059]	7.02102	9.25044e-19	Up	2	2.57911	2	2	2	2	2.56108	2.5924	4.69672	6.38694	7.15797	5.72153	6.83179	7.38808	6.5614	6.81246
ENSG00000290657	None	novel transcript	6.96413	9.47955e-08	Up	2	2	2	2	2	2	2	2	6.04753	2.37556	5.74118	2.53758	3.73685	3.72374	4.59879	4.91479
ENSG00000243137	PSG4	pregnancy specific beta-1-glycoprotein 4 [Source:HGNC Symbol;Acc:HGNC:9521]	6.95304	5.529e-07	Up	2.78397	2.57911	2	2	2.54934	2.32378	2	2	7.48755	2	4.68521	2	7.70949	8.94316	5.58594	4.82252
ENSG00000109163	GNRHR	gonadotropin releasing hormone receptor [Source:HGNC Symbol;Acc:HGNC:4421]	6.9282	4.58926e-13	Up	2	2	2.33512	2.29564	2	2	2	2	5.20553	4.79636	6.1123	5.90666	4.21076	5.9078	4.97138	3.92728
ENSG00000291000	None	novel transcript	6.9244	8.85695e-11	Up	2	2.31842	2	2	2.30066	2	2.30764	2	4.53552	4.19159	7.21768	3.80052	4.8523	5.2394	4.85755	6.68723
ENSG00000224041	IGKV3D-15	immunoglobulin kappa variable 3D-15 [Source:HGNC Symbol;Acc:HGNC:5824]	6.91034	0.00263112	Up	2	2	2	2.29564	2	3.00462	2	2	2.54294	5.47374	2	8.41298	7.64369	4.38461	2	2
ENSG00000185479	KRT6B	keratin 6B [Source:HGNC Symbol;Acc:HGNC:6444]	6.89145	1.8908e-27	Up	8.88192	11.7327	5.96746	12.9113	12.0175	12.6555	13.5765	12.8436	19.0413	18.167	19.8857	18.9606	19.0605	19.3073	19.2084	19.6896
ENSG00000136688	IL36G	interleukin 36 gamma [Source:HGNC Symbol;Acc:HGNC:15741]	6.84826	9.91995e-20	Up	3.54841	4.84279	2	5.75579	5.45464	7.33991	5.73981	5.22927	10.497	10.5675	12.3494	10.456	11.4245	12.2522	12.2767	14.2669
ENSG00000286607	None	novel transcript	6.84004	2.63032e-09	Up	2	2	2	2	2	2	2	2	3.61175	3.62358	6.13726	2.92833	4.36392	4.75645	4.97138	3.92728
ENSG00000291196	KRT16P3	keratin 16 pseudogene 3 [Source:HGNC Symbol;Acc:HGNC:37808]	6.79015	3.992e-07	Up	2	2	2	2	2.30066	2	2	2	4.28806	2.67327	4.68521	2	3.8449	5.53045	5.51262	6.22918
ENSG00000148798	INA	internexin neuronal intermediate filament protein alpha [Source:HGNC Symbol;Acc:HGNC:6057]	6.77594	5.14241e-10	Up	2	2	2	2	2	2	4.40008	2	8.32283	6.21282	8.92367	7.08586	7.00484	8.34032	7.80072	7.82273
ENSG00000287987	None	novel transcript	6.64315	1.59616e-09	Up	2	2	2	2	2	2	2	2	4.41709	2.53208	4.38535	3.70385	4.95232	4.02523	4.85755	5.30412
ENSG00000244310	None	novel transcript	6.48348	3.63413e-11	Up	2	2	2	2	2	2.58804	2	2.5924	4.21894	4.91486	5.89541	5.56522	6.58925	4.38461	5.0251	6.29933
ENSG00000145879	SPINK7	serine peptidase inhibitor Kazal type 7 [Source:HGNC Symbol;Acc:HGNC:24643]	6.48158	1.10842e-20	Up	4.95184	6.82848	2	5.39943	6.3873	7.07503	5.83899	5.01944	8.15722	11.9802	13.6753	12.4887	11.557	12.2595	11.8797	12.7587
ENSG00000250313	LINC02229	long intergenic non-protein coding RNA 2229 [Source:HGNC Symbol;Acc:HGNC:53098]	6.46767	0.000306218	Up	2	2	2	2	2	2	2	2	3.24538	4.326	5.32954	2	3.02639	2.65602	2	6.07773
ENSG00000124875	CXCL6	C-X-C motif chemokine ligand 6 [Source:HGNC Symbol;Acc:HGNC:10643]	6.4512	2.24551e-08	Up	2	3.31138	4.63916	2.93335	2	2	2	2	9.78502	7.96693	5.04305	4.57698	9.99753	8.11919	6.82637	6.36622
ENSG00000070729	CNGB1	cyclic nucleotide gated channel subunit beta 1 [Source:HGNC Symbol;Acc:HGNC:2151]	6.43284	9.45067e-22	Up	2.97267	2	3.62848	2	3.25717	3.00462	3.94569	4.18722	8.30627	7.4436	8.96607	6.98661	7.88429	8.82114	9.79863	10.4761
ENSG00000253154	None	novel transcript	6.41831	1.1486e-09	Up	2	2.57911	2	2.93335	2	2	3.75568	2	7.54516	5.35298	5.32954	3.70385	5.29481	9.0368	7.8462	8.02259
ENSG00000251281	None	novel transcript	6.39247	4.15549e-10	Up	2.5668	2	2	2	2	2	2	2.3264	4.74668	4.40911	4.00635	4.34023	5.50705	5.05182	4.44963	6.71316
ENSG00000153292	ADGRF1	adhesion G protein-coupled receptor F1 [Source:HGNC Symbol;Acc:HGNC:18990]	6.37239	1.49376e-10	Up	2	2.99121	2	2.54087	2.54934	3.59112	2	2	7.71792	3.47719	7.96019	3.23549	8.15484	8.14289	5.51262	7.88108
ENSG00000167916	KRT24	keratin 24 [Source:HGNC Symbol;Acc:HGNC:18527]	6.35112	2.0878e-06	Up	2	2	2	2	2	2	2	2.3264	2	3.31424	5.32954	5.67129	5.21651	4.02523	3.99102	2.95193
ENSG00000169509	CRCT1	cysteine rich C-terminal 1 [Source:HGNC Symbol;Acc:HGNC:29875]	6.3347	9.15296e-16	Up	8.70689	9.46023	2.60689	9.38585	8.71795	10.9546	10.2368	10.008	16.2129	12.0382	15.6732	13.7861	15.3709	15.5703	15.3662	17.8568
ENSG00000253768	None	novel transcript	6.32934	1.38882e-07	Up	2	2	2	2	2	2	2.56108	2.3264	2	5.8901	4.93335	5.45072	4.12763	4.67208	4.52614	6.19278
ENSG00000271573	None	ataxin 1-like (ATXN1L) pseudogene	6.32009	1.13494e-10	Up	2	2.57911	2	2.54087	2.30066	4.1771	2.96402	2	5.96551	4.40911	6.99004	4.27443	7.33638	8.02028	8.24744	9.78527
ENSG00000204949	FAM83A-AS1	FAM83A antisense RNA 1 [Source:HGNC Symbol;Acc:HGNC:48658]	6.31557	6.91629e-11	Up	3.28908	2	2	2	2	2.58804	3.27865	4.41031	8.04188	5.84603	8.16214	4.7803	6.15784	9.59751	8.683	9.18825
ENSG00000203785	SPRR2E	small proline rich protein 2E [Source:HGNC Symbol;Acc:HGNC:11265]	6.31384	2.93184e-16	Up	7.82842	8.05945	2.60689	9.10759	6.06663	11.0357	9.61748	9.29352	15.6588	13.0699	15.8972	13.7328	15.8382	16.2725	14.8099	15.9763
ENSG00000179674	ARL14	ADP ribosylation factor like GTPase 14 [Source:HGNC Symbol;Acc:HGNC:22974]	6.26451	2.69813e-10	Up	2	2	2	2	2	3.17505	2	2	6.96153	4.44893	5.32954	4.68222	5.50705	5.55422	5.12688	6.15544
ENSG00000165474	GJB2	gap junction protein beta 2 [Source:HGNC Symbol;Acc:HGNC:4284]	6.21999	1.14573e-26	Up	10.3437	10.5897	4.51267	11.3328	10.4757	10.9807	10.645	11.0066	16.2412	15.3421	17.2743	15.3235	16.1473	17.3362	17.2771	17.7306
ENSG00000132704	FCRL2	Fc receptor like 2 [Source:HGNC Symbol;Acc:HGNC:14875]	6.20094	0.00136572	Up	2	2	2	2	2	2	2	2.5924	2	5.4346	2	5.5091	6.31641	2	2.67359	4.24422
ENSG00000147689	FAM83A	family with sequence similarity 83 member A [Source:HGNC Symbol;Acc:HGNC:28210]	6.18418	1.92666e-21	Up	5.90264	3.16016	4.04887	5.46032	5.36014	6.60875	7.52113	7.45632	12.5639	10.2751	13.0439	9.82076	11.356	13.1866	12.4057	13.1842
ENSG00000286418	None	novel transcript	6.16684	1.27602e-05	Up	2	2.57911	2	2	2	2	2	2	4.14634	2.37556	4.8752	2	3.35353	5.08483	5.68937	5.66456
ENSG00000271134	IFITM3P9	IFITM3 pseudogene 9 [Source:HGNC Symbol;Acc:HGNC:54548]	6.15007	0.00346678	Up	2	2	2	2	2	2	2	2	4.79498	2	2	2.53758	2	5.29688	5.07689	3.92728
ENSG00000213606	AKR1B10P1	aldo-keto reductase family 1 member B10 pseudogene 1 [Source:HGNC Symbol;Acc:HGNC:45062]	6.09647	8.90922e-06	Up	2	2	2	2	2	2	2	2	2	4.44893	4.38535	2.53758	3.62004	4.02523	4.52614	4.72394
ENSG00000257042	None	novel transcript, antisense to PTHLH	6.08627	0.000695398	Up	2	2	2	2	2	2	2	2	2.7531	2	2	2.53758	4.28937	4.38461	4.97138	5.23421
ENSG00000261817	None	novel transcript	6.07428	1.94736e-07	Up	2	2	2	2	2	2	2	2	2.54294	3.02906	4.81461	4.05685	4.28937	3.10532	4.44963	4.37991
ENSG00000232621	C4BPAP2	C4BPA pseudogene 2 [Source:HGNC Symbol;Acc:HGNC:1327]	6.05344	3.52708e-06	Up	2	2	2	2	2.30066	2	2.30764	2	4.53552	2	4.11083	5.48021	5.25619	2.46866	4.91559	4.72394
ENSG00000171403	KRT9	keratin 9 [Source:HGNC Symbol;Acc:HGNC:6447]	6.03029	0.00011073	Up	4.65389	6.00583	2	6.09991	6.3873	10.1398	9.15644	9.07732	7.24838	17.0473	17.7679	13.6217	7.84579	13.0733	10.1985	9.59965
ENSG00000121552	CSTA	cystatin A [Source:HGNC Symbol;Acc:HGNC:2481]	5.99661	5.76584e-41	Up	9.66277	11.0844	10.3978	10.3923	10.9998	12.3382	11.5792	10.5398	15.7318	16.1373	17.5272	16.0942	16.6612	16.9388	16.8809	18.5235
ENSG00000178690	DYNAP	dynactin associated protein [Source:HGNC Symbol;Acc:HGNC:26808]	5.99187	7.08797e-05	Up	2	2	2	2	2	2	2.96402	2	4.88697	2	6.65198	2.92833	5.36908	3.34215	3.99102	6.15544
ENSG00000234756	LINC02621	long intergenic non-protein coding RNA 2621 [Source:HGNC Symbol;Acc:HGNC:54098]	5.96773	2.21507e-10	Up	2	2.57911	2.60689	2	2	2	2	2	5.34181	4.19159	5.92437	4.57698	4.74481	4.75645	4.66796	5.81582
ENSG00000185306	C12orf56	chromosome 12 open reading frame 56 [Source:HGNC Symbol;Acc:HGNC:26967]	5.96494	1.40478e-31	Up	3.76816	3.79478	2	2.54087	3.72992	3.81395	4.11357	4.18722	8.44136	8.63331	9.08307	7.68219	8.26106	8.6662	9.52101	10.4043
ENSG00000172350	ABCG4	ATP binding cassette subfamily G member 4 [Source:HGNC Symbol;Acc:HGNC:13884]	5.94977	6.07056e-25	Up	3.28908	2.57911	3.62848	3.24157	3.25717	3.59112	2.96402	3.71584	6.97207	5.47374	9.30578	7.4854	7.49406	9.86074	9.05311	8.56141
ENSG00000233191	None	novel transcript	5.92564	2.97925e-07	Up	2	2.57911	2	2	2	2	2	2.81691	4.21894	3.13051	6.4675	4.27443	4.62868	3.34215	6.97024	5.23421
ENSG00000137648	TMPRSS4	transmembrane serine protease 4 [Source:HGNC Symbol;Acc:HGNC:11878]	5.90814	8.48094e-14	Up	4.27796	3.57323	3.03276	4.58577	2.94624	6.98621	6.06067	4.92615	12.4872	7.85281	10.1284	7.55633	9.05471	12.002	10.9801	10.8897
ENSG00000235337	None	novel transcript	5.90062	3.53528e-05	Up	2	2	2	2	2	2	2	2.3264	2.54294	3.13051	5.24022	4.95848	2.60261	4.48693	2	4.72394
ENSG00000183034	OTOP2	otopetrin 2 [Source:HGNC Symbol;Acc:HGNC:19657]	5.8994	1.00416e-07	Up	2	2	2	2.54087	2.54934	2	2	2	3.37811	3.93536	6.52536	5.53743	4.21076	5.48172	4.28325	3.92728
ENSG00000183668	PSG9	pregnancy specific beta-1-glycoprotein 9 [Source:HGNC Symbol;Acc:HGNC:9526]	5.89277	0.000783045	Up	2	2	2	2.93335	2	2	2	2	4.69672	2	2.68125	2	5.74878	6.65424	5.47451	4.24422
ENSG00000224409	None	novel transcript	5.86317	9.88129e-08	Up	2	2	2	2	2.54934	2	2	2	4.8417	3.02906	4.61588	3.80052	3.35353	3.88235	4.36883	5.66456
ENSG00000189090	FAM25G	family with sequence similarity 25 member G [Source:HGNC Symbol;Acc:HGNC:23590]	5.81695	2.26045e-12	Up	2	3.16016	2	2.29564	2.7614	4.25521	3.41348	3.01114	5.7619	6.47638	8.08087	5.07901	9.59505	6.06494	7.91894	8.7857
ENSG00000134755	DSC2	desmocollin 2 [Source:HGNC Symbol;Acc:HGNC:3036]	5.80312	1.25056e-34	Up	7.63241	9.11178	9.13579	9.28216	9.51485	9.64942	10.2058	10.6276	14.4644	13.7698	15.5282	13.5636	15.3475	15.0268	16.1507	16.6466
ENSG00000255305	ANKRD33BP9	ANKRD33B pseudogene 9 [Source:HGNC Symbol;Acc:HGNC:56301]	5.8015	0.00746787	Up	2	2	2	2	2	2	2	2	2	4.82691	5.145	2	3.02639	2.46866	2	4.50393
ENSG00000283167	None	novel pseudogene, similar to zonadhesin (Zan)	5.78415	3.85675e-07	Up	2	2	2	2	3.91859	2	3.53679	2	6.43043	3.47719	7.96716	4.40316	7.27975	8.24863	7.4737	6.03725
ENSG00000136695	IL36RN	interleukin 36 receptor antagonist [Source:HGNC Symbol;Acc:HGNC:15561]	5.77854	4.13732e-14	Up	4.76019	6.71096	2	6.81064	7.47773	9.37985	8.04714	7.28841	12.5165	11.829	13.6475	11.7963	12.7927	13.7381	13.4683	14.5124
ENSG00000167759	KLK13	kallikrein related peptidase 13 [Source:HGNC Symbol;Acc:HGNC:6361]	5.77732	7.70694e-11	Up	3.28908	6.47501	2	6.75096	5.89749	8.03699	7.27769	6.95221	12.2482	7.76481	13.229	8.01495	12.6006	13.4242	11.0449	13.0596
ENSG00000188100	FAM25A	family with sequence similarity 25 member A [Source:HGNC Symbol;Acc:HGNC:23436]	5.77414	2.44193e-07	Up	2	2	2	2	2	3.46531	2	2	4.21894	4.66725	4.8752	4.05685	5.47378	5.77253	5.98876	7.33081
ENSG00000267073	None	novel transcript	5.7713	1.86286e-07	Up	2	2	2	2	2	3.32747	2	2	5.40541	4.66725	6.61692	4.34023	4.28937	5.35215	3.75708	6.60652
ENSG00000289916	None	novel transcript	5.77038	8.52025e-06	Up	2	2	2	2	2	2.58804	2	2	5.40541	3.87817	5.32954	2	3.8449	3.72374	4.09514	3.92728
ENSG00000229436	None	pseudogene similar to part of transcription factor Dp-1 TFDP1	5.75825	0.00364093	Up	2	2	2	2.29564	2	2	2	2	2.9365	2	5.74118	2	2	4.67208	4.66796	2.95193
ENSG00000147509	RGS20	regulator of G protein signaling 20 [Source:HGNC Symbol;Acc:HGNC:14600]	5.75333	2.73451e-53	Up	4.20454	5.44341	3.85394	3.98424	4.1621	5.40066	4.26393	4.47762	9.92179	9.19816	10.6991	9.14622	9.59312	10.2544	9.96247	10.9509
ENSG00000231870	KRT17P3	keratin 17 pseudogene 3 [Source:HGNC Symbol;Acc:HGNC:33697]	5.73513	8.99928e-10	Up	2	2.57911	2	2	2.54934	2	2.56108	2	6.54782	5.22119	5.28557	5.03994	4.0394	4.02523	4.09514	6.49137
ENSG00000128422	KRT17	keratin 17 [Source:HGNC Symbol;Acc:HGNC:6427]	5.72049	1.00353e-16	Up	8.58563	12.9007	9.05299	13.8904	13.5848	14.4513	15.3353	14.5233	20.1227	18.0632	19.8051	19.0318	19.114	19.4387	19.43	20.6532
ENSG00000261553	None	novel transcript	5.67444	0.000113626	Up	2	2	2	2	2	2	2	2	3.24538	2.37556	4.38535	2	3.62004	3.44742	4.79708	3.92728
ENSG00000092295	TGM1	transglutaminase 1 [Source:HGNC Symbol;Acc:HGNC:11777]	5.67084	1.48817e-24	Up	7.11631	8.03249	5.26739	8.24023	7.52931	9.82616	8.51287	7.84199	14.3047	11.1996	13.8478	12.4245	13.6328	14.0901	14.1499	14.9191
ENSG00000229054	RPS29P14	ribosomal protein S29 pseudogene 14 [Source:HGNC Symbol;Acc:HGNC:36471]	5.65562	0.000993822	Up	2	2	2	2	2	2	2	2	2	3.13051	3.8937	2	3.49293	4.98345	4.19226	3.5205
ENSG00000197641	SERPINB13	serpin family B member 13 [Source:HGNC Symbol;Acc:HGNC:8944]	5.65144	5.21076e-12	Up	4.53913	7.09141	2	7.32615	6.87129	9.35789	9.0774	9.57859	12.8908	12.2533	14.235	12.5206	13.5963	14.1649	14.1659	14.9834
ENSG00000156234	CXCL13	C-X-C motif chemokine ligand 13 [Source:HGNC Symbol;Acc:HGNC:10639]	5.64166	3.2033e-08	Up	3.76816	2.57911	4.04887	2.54087	3.72992	2	4.11357	4.18722	8.15722	13.3459	3.49087	7.91052	11.2414	6.22155	5.47451	5.23421
ENSG00000163220	S100A9	S100 calcium binding protein A9 [Source:HGNC Symbol;Acc:HGNC:10499]	5.62628	1.6278e-09	Up	8.73974	11.7398	16.6477	11.5554	9.48344	12.9865	12.0123	9.69275	20.0759	18.1855	19.4177	18.146	18.8673	19.3375	19.1939	20.8992
ENSG00000159337	PLA2G4D	phospholipase A2 group IVD [Source:HGNC Symbol;Acc:HGNC:30038]	5.62183	2.8704e-15	Up	4.76019	4.37806	3.501	4.96768	5.65369	7.65289	6.8123	7.78998	11.2743	9.0779	12.2345	8.7246	11.7006	12.2651	12.7609	13.0153
ENSG00000224110	MTRF1LP2	mitochondrial translational release factor 1 like pseudogene 2 [Source:HGNC Symbol;Acc:HGNC:50612]	5.61187	0.000808422	Up	2	2	2	2	2	2	2.30764	2	2	4.04338	3.638	2	3.73685	4.58247	2.37575	5.43453
ENSG00000293047	WTAPP1	Wilms tumor 1 associated protein pseudogene 1 [Source:HGNC Symbol;Acc:HGNC:44115]	5.60249	9.4618e-05	Up	2	2	2	2.93335	2	2	2	2.3264	3.90367	4.28257	3.14212	2	4.95232	4.09169	3.75708	7.27967
ENSG00000234262	None	small proline-rich protein 3 (SPRR3) pseudogene	5.57811	0.0020112	Up	2	2	2	2	2	2	2	2	2.9365	2.37556	2	2	4.21076	3.54552	4.66796	4.61812
ENSG00000111046	MYF6	myogenic factor 6 [Source:HGNC Symbol;Acc:HGNC:7566]	5.56509	0.0291491	Up	2	2	2	2	2	2	2	2	5.13224	4.28257	2	4.46346	2	2.82182	2	2
ENSG00000249007	None	novel transcript	5.55633	0.00264278	Up	2	2	2	3.24157	2	2	2	2	2.54294	2	4.8752	2	4.95232	3.63738	5.07689	7.44353
ENSG00000211970	IGHV4-61	immunoglobulin heavy variable 4-61 [Source:HGNC Symbol;Acc:HGNC:5655]	5.53896	0.0105825	Up	2	2	2	2.93335	2	2	2	2	2	4.48769	2	6.88004	5.43972	2	2.37575	2.95193
ENSG00000183479	TREX2	three prime repair exonuclease 2 [Source:HGNC Symbol;Acc:HGNC:12270]	5.53303	6.31575e-28	Up	6.92389	6.28705	5.64447	6.48401	6.50975	6.86688	5.36033	6.98728	12.2172	8.7152	11.3263	9.93829	11.9922	11.6981	12.1845	13.4083
ENSG00000267056	None	inositol polyphosphate multikinase (IPMK) pseudogene	5.52445	0.0100095	Up	2	2	2	2	2	2	2	2	2	2	4.93335	2	3.8449	3.95556	3.13097	4.09444
ENSG00000229227	None	novel transcript	5.51587	1.08367e-05	Up	2	2	2	2	2.54934	2	2	2	3.24538	3.47719	4.38535	4.34023	3.8449	4.15523	5.39514	2
ENSG00000211896	IGHG1	immunoglobulin heavy constant gamma 1 (G1m marker) [Source:HGNC Symbol;Acc:HGNC:5525]	5.50602	1.04414e-05	Up	8.89656	7.73089	9.19621	10.3437	7.25948	9.18408	7.97265	10.5642	8.51168	14.7818	6.86116	16.8581	16.2837	9.24094	7.05014	10.2927
ENSG00000166535	A2ML1	alpha-2-macroglobulin like 1 [Source:HGNC Symbol;Acc:HGNC:23336]	5.49814	5.55905e-13	Up	5.99262	8.18718	2	8.25749	8.03666	9.74896	7.95618	8.23622	12.3273	11.5259	14.074	11.9161	13.3204	14.2638	13.9895	14.8186
ENSG00000207296	RNU6-140P	RNA, U6 small nuclear 140, pseudogene [Source:HGNC Symbol;Acc:HGNC:47103]	5.48302	0.000232332	Up	2	2.31842	2	2	2	2.32378	2	2	5.37396	3.2253	2	2	4.62868	3.44742	3.75708	4.91479
ENSG00000275232	None	novel transcript	5.47691	0.0129197	Up	2	2	2	2	2	2	2	2	4.8417	3.02906	4.20826	2	4.5669	2.25328	2	2
ENSG00000271369	None	NADH dehydrogenase (ubiquinone) 1 beta subcomplex, 8, 19kDa, pseudogene	5.46623	4.90765e-07	Up	2	2	2	2.54087	2	2	2	2	3.71576	3.31424	4.81461	2.92833	4.28937	4.91168	3.87878	3.73818
ENSG00000115008	IL1A	interleukin 1 alpha [Source:HGNC Symbol;Acc:HGNC:5991]	5.45067	2.98207e-12	Up	3.95882	4.57029	2	2.93335	2.94624	3.81395	5.93179	3.33529	9.55723	6.76373	7.24089	6.31937	9.46139	10.1156	9.42687	10.3802
ENSG00000130829	DUSP9	dual specificity phosphatase 9 [Source:HGNC Symbol;Acc:HGNC:3076]	5.44614	6.11152e-07	Up	2	3.31138	2	2.93335	2	2	2.96402	2	7.12157	3.87817	6.7523	2.53758	6.75076	6.49146	3.47773	7.15279
ENSG00000234964	FABP5P7	fatty acid binding protein 5 pseudogene 7 [Source:HGNC Symbol;Acc:HGNC:31070]	5.44301	1.81767e-32	Up	6.15731	4.57029	7.61034	4.83603	5.22367	5.17812	5.10533	4.54193	10.9631	11.0441	11.6402	11.0516	10.5796	11.0816	10.8165	11.6829
ENSG00000122852	SFTPA1	surfactant protein A1 [Source:HGNC Symbol;Acc:HGNC:10798]	5.44274	0.00252144	Up	2	2	2	2	2	2	2	2	2.9365	2	2.68125	4.46346	3.35353	4.83615	3.47773	2
ENSG00000196754	S100A2	S100 calcium binding protein A2 [Source:HGNC Symbol;Acc:HGNC:10492]	5.43249	1.70536e-25	Up	10.0152	11.1264	8.05249	10.6808	10.4766	11.5724	11.8416	10.207	17.43	16.0413	15.959	14.0096	15.5173	15.029	15.9265	17.2696
ENSG00000171246	NPTX1	neuronal pentraxin 1 [Source:HGNC Symbol;Acc:HGNC:7952]	5.43141	1.01417e-18	Up	3.54841	4.44502	3.85394	4.69114	5.39234	5.00807	3.94569	4.01668	7.82646	6.98305	10.4089	7.37984	10.1209	8.77638	11.3421	8.56141
ENSG00000115488	NEU2	neuraminidase 2 [Source:HGNC Symbol;Acc:HGNC:7759]	5.42842	0.00010538	Up	2	2	2	2	2	3.32747	2.30764	2	4.97344	3.31424	6.61692	3.48859	3.02639	5.73143	6.84142	2
ENSG00000108417	KRT37	keratin 37 [Source:HGNC Symbol;Acc:HGNC:6455]	5.41916	4.06329e-07	Up	2	2.99121	2	2.29564	2.94624	3.32747	3.85381	2	8.22047	2	7.93194	6.10897	5.25619	5.50629	8.24178	6.71316
ENSG00000183760	ACP7	acid phosphatase 7, tartrate resistant (putative) [Source:HGNC Symbol;Acc:HGNC:33781]	5.41799	4.20077e-09	Up	3.13953	5.44341	2	5.95933	5.07292	7.32187	6.14061	7.15085	10.2852	6.56059	10.2377	8.45442	9.58535	11.0238	11.9482	13.4771
ENSG00000179059	ZFP42	ZFP42 zinc finger protein [Source:HGNC Symbol;Acc:HGNC:30949]	5.4167	0.000127797	Up	2.5668	2	2	2	2.54934	2	2	3.01114	3.49966	2	4.00635	4.7803	2.60261	7.61969	3.47773	6.5501
ENSG00000281406	BLACAT1	BLACAT1 overlapping LEMD1 locus [Source:HGNC Symbol;Acc:HGNC:48597]	5.41072	1.22237e-07	Up	2	3.79478	2	3.24157	3.91859	2	2	2.5924	6.33567	5.12613	8.29005	2.53758	6.25897	7.96816	7.89028	7.9698
ENSG00000177257	DEFB4B	defensin beta 4B [Source:HGNC Symbol;Acc:HGNC:30193]	5.39043	0.000421276	Up	2	2	2	2	2	2	2	2	2.9365	2.37556	3.638	2	3.94543	3.10532	4.79708	3.5205
ENSG00000148702	HABP2	hyaluronan binding protein 2 [Source:HGNC Symbol;Acc:HGNC:4798]	5.38557	1.51984e-05	Up	2	2	2	2	2.54934	2	2	2	4.41709	5.17444	3.8937	2.53758	3.49293	3.22859	4.66796	2.55309
ENSG00000229526	KRT16P4	keratin 16 pseudogene 4 [Source:HGNC Symbol;Acc:HGNC:37809]	5.37776	2.10868e-07	Up	2	2.57911	2	2	2	2.58804	2	2	4.28806	3.87817	4.8752	3.60023	5.21651	3.54552	5.65571	4.37991
ENSG00000182938	OTOP3	otopetrin 3 [Source:HGNC Symbol;Acc:HGNC:19658]	5.3777	1.29546e-09	Up	2	3.9868	2	3.24157	3.91859	2.58804	2	2	5.30893	6.11718	8.95207	7.01711	7.57474	7.41429	5.68937	7.29692
ENSG00000260673	None	novel transcript	5.37122	2.57736e-10	Up	2	2	2	2.54087	2	3.59112	2.96402	2.5924	7.97009	6.06687	6.56269	6.10897	5.93146	6.46663	3.87878	5.08332
ENSG00000087494	PTHLH	parathyroid hormone like hormone [Source:HGNC Symbol;Acc:HGNC:9607]	5.3336	2.05354e-17	Up	7.0018	5.50747	2	5.48982	5.62688	5.56303	6.65786	5.01944	9.80579	9.15517	11.2625	9.62181	10.822	11.6392	11.5482	12.0703
ENSG00000155918	RAET1L	retinoic acid early transcript 1L [Source:HGNC Symbol;Acc:HGNC:16798]	5.32267	1.29738e-19	Up	3.28908	2.99121	2	2.93335	3.91859	5.0956	3.94569	4.26548	7.81479	7.27659	9.51779	7.28278	8.22151	9.50604	8.64919	9.20205
ENSG00000289851	None	novel transcript	5.30123	0.000271382	Up	2	2	2	2	2	2	2.56108	2	2.54294	3.2253	5.1934	2	3.19921	3.72374	3.62416	5.16074
ENSG00000171916	LGALS9C	galectin 9C [Source:HGNC Symbol;Acc:HGNC:33874]	5.28689	2.15957e-13	Up	3.54841	2.99121	5.22767	2.54087	4.55236	3.81395	3.53679	2	8.22047	6.74786	8.21584	6.218	7.87157	9.0473	8.8523	10.3537
ENSG00000074317	SNCB	synuclein beta [Source:HGNC Symbol;Acc:HGNC:11140]	5.28167	2.79885e-08	Up	4.65389	2	5.64447	2.93335	2	2.58804	2.56108	3.01114	9.40219	5.12613	8.37642	6.25259	7.2006	7.8241	9.48553	9.78221
ENSG00000224308	LINC01527	long intergenic non-protein coding RNA 1527 [Source:HGNC Symbol;Acc:HGNC:51266]	5.27754	1.41096e-05	Up	2	2	2	3.24157	2	2	2	2	4.35401	2.37556	3.49087	5.32635	5.13371	5.6006	5.81668	5.08332
ENSG00000164687	FABP5	fatty acid binding protein 5 [Source:HGNC Symbol;Acc:HGNC:3560]	5.2694	2.94628e-34	Up	12.7103	11.4882	13.8671	10.8722	11.2764	12.0187	12.0285	10.7355	17.1513	17.2031	17.7728	17.2295	16.8587	17.4451	17.51	18.3806
ENSG00000121742	GJB6	gap junction protein beta 6 [Source:HGNC Symbol;Acc:HGNC:4288]	5.24901	1.2077e-10	Up	4.27796	10.104	3.03276	11.1805	11.0927	10.4015	10.1562	10.3248	14.5742	13.8607	15.7544	13.4836	14.6149	15.6883	16.1449	16.6138
ENSG00000183347	GBP6	guanylate binding protein family member 6 [Source:HGNC Symbol;Acc:HGNC:25395]	5.24448	4.14494e-14	Up	5.19866	5.50747	2	4.4721	4.81239	5.25618	5.73981	4.18722	6.23424	7.23163	11.0375	8.8737	9.8252	10.5173	10.8578	10.1528
ENSG00000232682	None	novel transcript, antisense to ANK3	5.2285	0.00338055	Up	2	2	2	2	2	2	2	2.3264	2	3.13051	2	2.29369	2.60261	4.02523	5.39514	3.92728
ENSG00000175793	SFN	stratifin [Source:HGNC Symbol;Acc:HGNC:10773]	5.22637	1.144e-22	Up	11.4527	13.1416	9.09774	12.5058	13.0674	14.3169	13.4875	12.833	19.3185	17.4448	18.234	17.1853	17.3908	17.7881	17.9437	19.0127
ENSG00000186007	LEMD1	LEM domain containing 1 [Source:HGNC Symbol;Acc:HGNC:18725]	5.22182	4.79337e-10	Up	2	2.99121	2	3.37406	2.94624	2	2.56108	2	5.63499	6.11718	7.8208	5.22549	4.21076	5.08483	5.87635	7.15279
ENSG00000136327	NKX2-8	NK2 homeobox 8 [Source:HGNC Symbol;Acc:HGNC:16364]	5.21871	0.0228793	Up	2	2	2	2	2	2	2	2	5.13224	2.67327	2	2	2.60261	2.82182	2	4.24422
ENSG00000128383	APOBEC3A	apolipoprotein B mRNA editing enzyme catalytic subunit 3A [Source:HGNC Symbol;Acc:HGNC:17343]	5.21748	4.0163e-09	Up	3.28908	5.98348	7.08522	5.93808	4.08541	7.11748	4.63902	5.34192	11.4354	9.33331	9.16119	2.53758	10.0422	10.8384	10.7769	13.0517
ENSG00000211893	IGHG2	immunoglobulin heavy constant gamma 2 (G2m marker) [Source:HGNC Symbol;Acc:HGNC:5526]	5.20198	6.50654e-05	Up	4.76019	8.21142	8.96211	9.17725	5.80486	9.79381	6.12104	9.0527	6.8402	14.8033	5.83568	13.8032	15.9418	9.41651	6.32489	8.96365
ENSG00000197191	CYSRT1	cysteine rich tail 1 [Source:HGNC Symbol;Acc:HGNC:30529]	5.19636	1.01394e-21	Up	4.76019	6.5978	5.34369	6.70138	7.23305	8.68156	6.84846	6.66517	12.4701	10.009	12.4844	10.6838	11.928	12.1134	12.2571	13.2767
ENSG00000276430	FAM25C	family with sequence similarity 25 member C [Source:HGNC Symbol;Acc:HGNC:23586]	5.18711	5.77902e-08	Up	2	4.50901	2	3.98424	4.81239	7.17889	5.29195	5.30534	6.19878	9.5422	10.2564	8.64872	11.6475	8.6662	8.6662	11.6746
ENSG00000243550	LINC01214	long intergenic non-protein coding RNA 1214 [Source:HGNC Symbol;Acc:HGNC:49650]	5.17438	1.45861e-11	Up	2	2.99121	2	2.54087	2.94624	4.25521	4.63902	3.1823	7.87219	5.76946	7.64055	7.02713	7.48574	7.87688	6.32489	9.54656
ENSG00000145700	ANKRD31	ankyrin repeat domain 31 [Source:HGNC Symbol;Acc:HGNC:26853]	5.16157	2.0057e-12	Up	2	3.31138	2	4.96768	4.23492	3.00462	4.03207	2.5924	7.01347	7.00992	9.65371	6.58667	8.29002	8.33003	8.13589	8.44244
ENSG00000243225	None	ribosomal protein, large, P1 (RPLP1) pseudogene	5.14894	0.0107513	Up	2	2	2	2	2.54934	2	2	2	4.88697	2	2.93001	2	2	2.97052	4.66796	5.08332
ENSG00000155269	GPR78	G protein-coupled receptor 78 [Source:HGNC Symbol;Acc:HGNC:4528]	5.12923	5.64862e-06	Up	2	3.16016	2	3.24157	2.7614	4.39979	3.27865	2	5.87854	2	8.18027	4.68222	4.74481	8.31967	7.793	8.43467
ENSG00000140274	DUOXA2	dual oxidase maturation factor 2 [Source:HGNC Symbol;Acc:HGNC:32698]	5.12136	0.000257254	Up	2.97267	2	2	2.54087	2	2	2	2.5924	3.90367	2	6.44769	2	5.13371	5.26843	6.14249	5.55413
ENSG00000224650	IGHV3-74	immunoglobulin heavy variable 3-74 [Source:HGNC Symbol;Acc:HGNC:5624]	5.11729	0.0467285	Up	2	2	2	3.24157	2	2	3.27865	2.81691	2	5.47374	2	5.35847	8.70284	2.97052	2	2
ENSG00000248599	FLJ42969	uncharacterized LOC441374 [Source:NCBI gene (formerly Entrezgene);Acc:441374]	5.11652	3.46298e-07	Up	2	3.57323	2	2.93335	2	2	2	2	3.90367	4.44893	6.8461	5.45072	4.74481	5.48172	6.64955	6.07773
ENSG00000259230	LINC02323	long intergenic non-protein coding RNA 2323 [Source:HGNC Symbol;Acc:HGNC:53242]	5.10868	6.75209e-14	Up	2.5668	2.57911	4.374	2.93335	3.11006	2	3.75568	3.01114	8.39119	6.5876	6.78425	4.95848	6.38961	7.59126	7.24382	8.94736
ENSG00000290827	None	novel transcript	5.09898	2.05778e-05	Up	2.5668	2	2	2	2.94624	2	2	2	2.9365	3.99038	5.32954	2.53758	3.19921	5.87043	5.65571	5.3708
ENSG00000162398	CIMAP2	ciliary microtubule associated protein 2 [Source:HGNC Symbol;Acc:HGNC:26854]	5.0909	4.71669e-06	Up	2	2	2	2	2.54934	2	3.53679	2	4.79498	2.67327	6.66919	4.68222	5.80338	4.83615	4.52614	6.49137
ENSG00000134757	DSG3	desmoglein 3 [Source:HGNC Symbol;Acc:HGNC:3050]	5.07101	3.66163e-16	Up	6.8774	9.64067	4.86307	10.0673	9.44751	10.3799	10.0592	10.0051	13.716	13.0856	15.0954	12.5552	14.5214	14.708	15.2951	15.6605
ENSG00000223872	None	novel transcript	5.05889	0.00473639	Up	2.31106	2	2	2	2	2	2	2	3.98917	2	2.38047	2	2.60261	3.72374	5.07689	3.5205
ENSG00000211892	IGHG4	immunoglobulin heavy constant gamma 4 (G4m marker) [Source:HGNC Symbol;Acc:HGNC:5528]	5.04817	1.01602e-06	Up	5.37631	3.44824	5.22767	6.06112	2.54934	3.00462	5.93179	3.71584	5.63499	11.6159	4.20826	17.4426	10.3559	11.0842	3.47773	7.59066
ENSG00000116996	ZP4	zona pellucida glycoprotein 4 [Source:HGNC Symbol;Acc:HGNC:15770]	5.04153	0.000639318	Up	2	2	2	2	2	3.00462	2	2	3.71576	2.91993	4.38535	2	4.21076	3.54552	5.87635	4.82252
ENSG00000236044	FABP5P2	fatty acid binding protein 5 pseudogene 2 [Source:HGNC Symbol;Acc:HGNC:31060]	5.01458	3.15983e-07	Up	2	2	3.36116	2	2.30066	2	2	2	4.53552	5.10135	5.37221	5.15411	3.94543	4.33059	3.99102	6.19278
ENSG00000134827	TCN1	transcobalamin 1 [Source:HGNC Symbol;Acc:HGNC:11652]	5.00669	0.000677635	Up	2	5.15426	2	7.24196	6.3873	4.46698	3.53679	5.10707	12.4495	3.87817	8.34464	3.48859	4.74481	11.8292	7.72159	8.39517
ENSG00000288057	None	novel transcript	4.97512	0.0282085	Up	2	2	2	2	2	2	2	2	2	2.91993	3.77151	3.23549	2	2.46866	4.85755	2
ENSG00000289172	None	novel transcript	4.96409	0.00247265	Up	2	2	2	2	2	2	2	2	2.54294	2.67327	4.00635	2	4.50236	2.46866	3.13097	2.95193
ENSG00000157005	SST	somatostatin [Source:HGNC Symbol;Acc:HGNC:11329]	4.96181	0.000546946	Up	2	2.57911	2	2	2	2	2	3.82325	6.19878	7.74095	2	5.03994	4.95232	3.54552	4.36883	4.24422
ENSG00000285820	None	Novel transcript, antisense to ASTN2	4.95797	5.70259e-07	Up	2	2.57911	2	2	2	2	2	3.4736	5.24083	3.99038	5.09493	3.70385	5.63297	4.75645	5.39514	6.52103
ENSG00000286739	None	novel transcript	4.9574	0.00509261	Up	2	2	2	2	2.30066	2	2	2	3.37811	2.67327	5.04305	2	2	2.46866	2.92033	4.24422
ENSG00000248458	None	novel transcript, antisense to SGIP1	4.9548	0.00892269	Up	2.31106	2	2.33512	2	2	2	2	2	2	2.37556	2	3.70385	2	5.1171	5.0251	2.95193
ENSG00000129451	KLK10	kallikrein related peptidase 10 [Source:HGNC Symbol;Acc:HGNC:6358]	4.93017	5.06954e-10	Up	4.20454	8.17244	2.60689	9.03439	8.32217	9.40363	9.04141	9.2388	11.8443	10.4368	14.47	11.5609	13.5012	14.3448	13.3518	13.9519
ENSG00000062038	CDH3	cadherin 3 [Source:HGNC Symbol;Acc:HGNC:1762]	4.8931	2.48435e-12	Up	5.75619	9.43368	3.03276	9.35211	9.27046	9.52881	9.21992	9.24605	14.3855	12.0299	14.0683	11.6357	12.7564	14.0699	14.0287	14.8818
ENSG00000164746	C7orf57	chromosome 7 open reading frame 57 [Source:HGNC Symbol;Acc:HGNC:22247]	4.89111	7.1975e-07	Up	3.28908	2	2	3.49539	2.54934	2.58804	3.94569	2	4.35401	4.36815	6.96238	2.92833	6.40734	6.60958	6.94259	8.64461
ENSG00000196344	ADH7	alcohol dehydrogenase 7 (class IV), mu or sigma polypeptide [Source:HGNC Symbol;Acc:HGNC:256]	4.88593	2.03366e-13	Up	2	2.99121	2.60689	3.24157	4.08541	3.81395	4.11357	3.5998	4.21894	7.79989	8.66944	8.66165	8.00567	7.57973	6.1903	6.83625
ENSG00000132164	SLC6A11	solute carrier family 6 member 11 [Source:HGNC Symbol;Acc:HGNC:11044]	4.87972	3.35936e-09	Up	2	4.44502	2	5.57488	5.82858	6.66707	4.63902	6.49694	8.87956	8.88813	11.0291	8.48383	9.03774	10.3269	11.1416	10.9413
ENSG00000237330	RNF223	ring finger protein 223 [Source:HGNC Symbol;Acc:HGNC:40020]	4.87065	6.30224e-08	Up	2	3.9868	2	4.4721	5.15026	6.17863	5.57695	5.66429	8.98999	5.22119	10.0777	7.36411	8.46955	9.68218	9.80632	11.3556
ENSG00000141485	SLC13A5	solute carrier family 13 member 5 [Source:HGNC Symbol;Acc:HGNC:23089]	4.85755	4.01434e-06	Up	2	2.57911	2.60689	2	3.39065	2	2	2.81691	3.98917	4.79636	6.18591	2.74614	3.49293	7.34104	6.71638	4.61812
ENSG00000261395	HSPE1P5	heat shock protein family E (Hsp10) member 1 pseudogene 5 [Source:HGNC Symbol;Acc:HGNC:49324]	4.83988	0.0174329	Up	2	2	2	2	2	2	2	2.5924	2	2	3.49087	2	3.02639	3.63738	5.22195	4.24422
ENSG00000165799	RNASE7	ribonuclease A family member 7 [Source:HGNC Symbol;Acc:HGNC:19278]	4.83143	4.02925e-09	Up	5.03889	5.07192	2	6.17448	6.70181	8.55987	7.2328	6.21082	11.1603	8.17716	11.6232	8.4244	11.0704	12.7118	11.8177	12.2106
ENSG00000162572	SCNN1D	sodium channel epithelial 1 subunit delta [Source:HGNC Symbol;Acc:HGNC:10601]	4.81758	9.04784e-10	Up	8.09536	7.32266	7.31106	7.30141	7.47773	6.63821	5.83899	7.35257	10.8717	6.81797	10.9512	6.69123	10.7595	12.0446	11.69	14.359
ENSG00000185275	CD24P4	CD24 molecule pseudogene 4 [Source:HGNC Symbol;Acc:HGNC:1649]	4.81259	0.000948851	Up	2	2	2	2.54087	2	2	2	2	2.54294	3.02906	4.81461	2	3.02639	3.63738	4.36883	3.5205
ENSG00000268906	None	novel transcript, antisense to KLK12	4.81089	0.016046	Up	2	2	2	2	2	2	2.56108	2	2	2	4.20826	2	3.35353	4.79685	3.47773	4.24422
ENSG00000289524	None	novel transcript	4.80777	1.62106e-11	Up	2	2.99121	2	2	3.25717	3.32747	3.53679	2	5.8097	4.59808	6.54415	6.03142	6.94539	6.64321	6.2814	7.17161
ENSG00000149573	MPZL2	myelin protein zero like 2 [Source:HGNC Symbol;Acc:HGNC:3496]	4.78027	5.77251e-34	Up	8.56744	8.67603	7.40309	9.14284	8.87714	9.46449	9.51623	9.71209	13.1094	13.1073	13.8302	12.5397	12.9588	14.0071	14.4264	14.9607
ENSG00000283992	SLURP2	secreted LY6/PLAUR domain containing 2 [Source:HGNC Symbol;Acc:HGNC:25549]	4.78003	3.07908e-12	Up	2	2.79983	2	2.54087	3.51283	3.17505	2.30764	2.81691	6.19878	3.81861	6.91987	5.53743	5.57139	7.00403	5.96147	6.9713
ENSG00000237870	None	novel transcript	4.77396	0.00502221	Up	2	2	2	2.54087	2	2	2	2	2	3.87817	4.38535	3.09007	4.95232	2.82182	2.67359	2
ENSG00000227879	PSPC1P1	paraspeckle component 1 pseudogene 1 [Source:HGNC Symbol;Acc:HGNC:42033]	4.73976	0.0145695	Up	2	2	2	2	2	2.32378	2	2.3264	2	2.91993	2	2	2.33254	3.10532	5.1752	4.72394
ENSG00000283283	None	novel pseudogene, similar to zonadhesin (Zan)	4.73537	4.31513e-08	Up	2.31106	3.44824	2	2.29564	4.55236	3.00462	3.75568	2	7.18637	5.80058	7.91761	3.23549	7.31775	8.25226	7.27741	6.26468
ENSG00000148826	NKX6-2	NK6 homeobox 2 [Source:HGNC Symbol;Acc:HGNC:19321]	4.71466	0.00654218	Up	2	2	2	2	2.54934	2.58804	2	2.5924	2	2	4.54305	3.36758	3.8449	2	5.98876	5.9956
ENSG00000175874	CREG2	cellular repressor of E1A stimulated genes 2 [Source:HGNC Symbol;Acc:HGNC:14272]	4.71148	1.25462e-09	Up	4.04546	2	4.04887	3.24157	4.08541	2	2	2.5924	7.05373	5.56718	8.13762	7.3482	5.47378	6.89659	8.18981	7.19019
ENSG00000289060	None	novel transcript	4.70887	0.000512811	Up	2	2	2	2	2.30066	2.58804	2	2	2	4.79636	3.14212	2.53758	3.35353	4.02523	3.99102	4.50393
ENSG00000103044	HAS3	hyaluronan synthase 3 [Source:HGNC Symbol;Acc:HGNC:4820]	4.70751	3.27596e-10	Up	5.75619	6.26868	2	6.51304	6.85982	7.34884	6.65786	6.44744	10.5872	9.65823	10.9273	6.7408	8.98557	12.0298	11.8201	12.1749
ENSG00000100433	KCNK10	potassium two pore domain channel subfamily K member 10 [Source:HGNC Symbol;Acc:HGNC:6273]	4.70412	4.77311e-10	Up	4.41444	3.57323	2	2.54087	2	4.00692	2.96402	3.01114	5.786	5.22119	7.68354	6.08997	6.45927	8.2005	8.56556	7.01365
ENSG00000159871	LYPD5	LY6/PLAUR domain containing 5 [Source:HGNC Symbol;Acc:HGNC:26397]	4.69777	3.52488e-17	Up	6.28745	7.9542	6.9206	8.36887	7.50006	9.71654	8.37506	8.54552	12.0423	10.0797	13.293	10.9353	13.1283	13.5217	13.3997	13.9122
ENSG00000188505	NCCRP1	NCCRP1, F-box associated domain containing [Source:HGNC Symbol;Acc:HGNC:33739]	4.68848	1.84646e-10	Up	7.74025	8.92503	4.04887	9.21749	9.14144	11.4133	10.3314	9.62014	13.6065	11.227	14.9313	12.8556	13.447	14.9659	14.2845	15.7415
ENSG00000228577	None	novel transcript	4.68428	0.0278815	Up	2	2	2	2.29564	2	2	2	2	2	2.37556	4.00635	2	3.02639	2.46866	5.0251	2
ENSG00000196581	AJAP1	adherens junctions associated protein 1 [Source:HGNC Symbol;Acc:HGNC:30801]	4.68291	4.80747e-16	Up	2.97267	4.79226	3.36116	4.4721	4.23492	4.46698	4.84395	3.33529	6.36795	6.96256	9.22369	5.90666	9.20422	9.02409	9.3761	8.53258
ENSG00000285736	None	Novel transcript	4.67697	0.000551499	Up	2	2	2	2	2	2	2.96402	2.3264	4.21894	2	3.32701	3.48859	4.99985	3.80522	4.19226	5.6104
ENSG00000143546	S100A8	S100 calcium binding protein A8 [Source:HGNC Symbol;Acc:HGNC:10498]	4.67451	3.05129e-05	Up	9.38394	10.6984	14.4317	10.0074	8.9025	12.2344	11.4567	9.25567	20.024	18.4989	18.8513	18.0553	18.7294	18.7008	18.6841	20.8126
ENSG00000189051	RNF222	ring finger protein 222 [Source:HGNC Symbol;Acc:HGNC:34517]	4.66736	9.38586e-07	Up	2.5668	4.30784	2	5.26936	2	7.29439	5.1829	4.92615	8.80192	6.67416	10.4127	7.75033	9.81693	10.0554	10.0924	10.6029
ENSG00000170298	LGALS9B	galectin 9B [Source:HGNC Symbol;Acc:HGNC:24842]	4.65831	4.3582e-08	Up	2	3.57323	6.06084	2.54087	2	5.0956	3.94569	3.82325	9.11414	7.74895	8.87998	6.25259	7.51874	8.29872	8.7916	9.82148
ENSG00000233221	ARHGEF4-AS1	ARHGEF4 antisense RNA 1 [Source:HGNC Symbol;Acc:HGNC:55716]	4.65147	2.06628e-08	Up	2.5668	2.99121	2	2.93335	2	2	2	2	4.69672	3.62358	5.56846	4.68222	5.09045	4.75645	4.85755	6.22918
ENSG00000287235	None	novel transcript	4.64113	3.41777e-07	Up	2	2.57911	2	2.93335	2.54934	2	2	2	4.88697	3.31424	5.95277	4.20548	3.62004	4.75645	4.66796	5.30412
ENSG00000244437	IGKV3-15	immunoglobulin kappa variable 3-15 [Source:HGNC Symbol;Acc:HGNC:5816]	4.63674	0.00601021	Up	2.5668	2.99121	2	3.60731	2.94624	5.29368	6.17898	5.10707	2.54294	8.73144	2	10.6322	10.5952	7.84833	2.92033	2
ENSG00000273132	None	novel transcript, antisense to LRP11	4.63567	5.17411e-05	Up	2.78397	2.99121	2	2	2.30066	4.00692	2	2	7.47278	2.80187	6.03474	3.70385	4.28937	6.14537	3.31475	7.33081
ENSG00000256288	LINC02617	long intergenic non-protein coding RNA 2617 [Source:HGNC Symbol;Acc:HGNC:54089]	4.62254	0.000691195	Up	2	2	2	2.54087	2.54934	2	3.41348	2	4.79498	2.37556	5.24022	4.7321	7.16976	2	3.75708	4.91479
ENSG00000227471	AKR1B15	aldo-keto reductase family 1 member B15 [Source:HGNC Symbol;Acc:HGNC:37281]	4.62248	3.02108e-13	Up	6.75418	3.79478	3.85394	4.41172	4.81239	3.46531	5.6333	3.01114	8.06668	8.12894	10.0826	8.76709	8.50292	9.05565	9.89915	10.6439
ENSG00000258602	LINC01629	long intergenic non-protein coding RNA 1629 [Source:HGNC Symbol;Acc:HGNC:52260]	4.61123	0.013945	Up	2	2.57911	2	2	2	2	2	2	4.35401	2	4.11083	2	3.02639	2.25328	4.66796	2.55309
ENSG00000253196	None	novel transcript	4.60445	2.92512e-08	Up	2	2.99121	2	3.24157	2.7614	4.46698	2.77657	2	5.52476	5.41462	7.77384	4.40316	5.97966	7.48399	6.74867	7.33081
ENSG00000131183	SLC34A1	solute carrier family 34 member 1 [Source:HGNC Symbol;Acc:HGNC:11019]	4.59723	0.000716497	Up	2.97267	3.31138	2	2	2	2	2	2	4.21894	3.99038	4.81461	2.92833	2	5.64554	5.87635	6.43015
ENSG00000256955	None	novel transcript	4.59369	4.21829e-05	Up	2	2	2	2	2	2	2	3.01114	3.71576	4.52543	3.77151	3.23549	3.35353	3.72374	4.19226	4.72394
ENSG00000148346	LCN2	lipocalin 2 [Source:HGNC Symbol;Acc:HGNC:6526]	4.5852	1.20212e-08	Up	4.85919	7.38367	3.36116	7.57357	5.85192	7.44364	7.43656	7.49744	10.3082	7.4777	12.9226	7.45602	9.72624	12.9274	9.9573	11.9044
ENSG00000186442	KRT3	keratin 3 [Source:HGNC Symbol;Acc:HGNC:6440]	4.58491	1.29567e-07	Up	2	3.31138	2	2.29564	2.94624	3.81395	3.85381	2.81691	3.71576	6.24711	8.58126	6.14624	7.51056	4.91168	5.98876	5.00152
ENSG00000272666	KLHDC7B-DT	KLHDC7B divergent transcript [Source:HGNC Symbol;Acc:HGNC:53791]	4.58304	1.821e-06	Up	2	2.57911	2	2	2	2	3.27865	2	5.46632	4.63308	4.46635	4.20548	4.28937	4.67208	3.47773	5.71676
ENSG00000250302	LINC01618	long intergenic non-protein coding RNA 1618 [Source:HGNC Symbol;Acc:HGNC:27195]	4.54709	0.00194069	Up	2	2	2	2	2	2	2.96402	2	2.9365	2.67327	4.61588	4.20548	4.21076	3.44742	5.0251	2
ENSG00000242512	LINC01206	long intergenic non-protein coding RNA 1206 [Source:HGNC Symbol;Acc:HGNC:49637]	4.53739	2.49078e-06	Up	2	2.99121	2	2	2.54934	2	2	2.5924	4.47752	2.37556	4.54305	4.34023	4.8523	5.1171	5.39514	5.23421
ENSG00000069011	PITX1	paired like homeodomain 1 [Source:HGNC Symbol;Acc:HGNC:9004]	4.53123	2.0187e-08	Up	5.40936	7.07035	2	4.4721	7.00222	7.52472	8.35006	7.30704	10.9957	8.53727	12.7443	9.37732	10.9531	11.3983	10.5041	12.6315
ENSG00000189001	SBSN	suprabasin [Source:HGNC Symbol;Acc:HGNC:24950]	4.52931	9.82921e-14	Up	11.4388	12.0765	9.2141	12.4872	12.3396	14.6117	13.2935	12.8054	17.6472	15.1073	17.9751	15.9378	16.6158	17.3493	17.5602	18.546
ENSG00000286962	None	novel transcript, antisense to SLC6A11	4.51617	0.00190877	Up	2	3.16016	2	2.54087	2.54934	2	2	2	2	3.31424	6.20963	2	4.4348	4.75645	6.06767	4.50393
ENSG00000149948	HMGA2	high mobility group AT-hook 2 [Source:HGNC Symbol;Acc:HGNC:5009]	4.51137	9.20336e-10	Up	4.41444	2	2	3.24157	3.72992	4.00692	4.40008	2	6.02746	7.67531	7.06998	6.20039	8.22151	8.09913	8.02162	6.92768
ENSG00000224784	S100A15A	S100 calcium binding protein A15A (pseudogene) [Source:HGNC Symbol;Acc:HGNC:53871]	4.51092	1.33142e-05	Up	2	2.99121	2	3.71117	2	2	2	2	5.34181	4.66725	6.63455	4.87214	6.13674	4.02523	4.59879	4.82252
ENSG00000263745	None	novel transcript	4.50568	0.00237952	Up	2	2.31842	2	2	2	2	2.96402	2	5.46632	2	3.77151	5.11705	3.02639	4.48693	2.67359	2.95193
ENSG00000172382	PRSS27	serine protease 27 [Source:HGNC Symbol;Acc:HGNC:15475]	4.49834	1.75983e-15	Up	7.28606	7.68315	6.55384	7.05721	6.62261	7.57127	6.5152	7.33453	12.6336	8.46385	11.9064	8.45813	11.683	11.9037	9.48792	12.5795
ENSG00000269495	None	novel transcript, antisense to KLK5 and KLK6	4.4874	0.000770463	Up	2	2.57911	2	2	2	2	2	2.81691	3.24538	2.91993	5.53129	2	4.28937	4.48693	4.09514	4.09444
ENSG00000215853	RPTN	repetin [Source:HGNC Symbol;Acc:HGNC:26809]	4.47729	4.1301e-08	Up	2	5.73857	3.74561	4.96768	6.32195	7.98635	6.21635	6.66517	9.4781	7.8228	11.9768	8.52686	10.8129	11.5969	9.65908	10.8882
ENSG00000080511	RDH8	retinol dehydrogenase 8 [Source:HGNC Symbol;Acc:HGNC:14423]	4.46337	0.0120688	Up	2	2	2	2	2.54934	2	2.56108	2	4.97344	4.44893	2	2	4.0394	4.58247	3.47773	2
ENSG00000119125	GDA	guanine deaminase [Source:HGNC Symbol;Acc:HGNC:4212]	4.4631	2.32102e-07	Up	4.04546	4.30784	2	4.69114	2.30066	3.00462	2.56108	2	8.71361	7.08135	8.1252	4.34023	7.01644	6.91506	7.20943	5.30412
ENSG00000168530	MYL1	myosin light chain 1 [Source:HGNC Symbol;Acc:HGNC:7582]	4.45401	0.0101656	Up	3.54841	3.31138	3.62848	2	2.54934	2	2	3.33529	8.48617	7.3729	2	7.00702	2	4.15523	2	2
ENSG00000184613	NELL2	neural EGFL like 2 [Source:HGNC Symbol;Acc:HGNC:7751]	4.44065	1.56513e-12	Up	6.59093	7.37511	3.03276	7.36648	7.45505	8.78392	8.4278	6.48063	10.5639	10.0605	12.4549	10.965	11.4842	12.5196	13.124	11.8688
ENSG00000186847	KRT14	keratin 14 [Source:HGNC Symbol;Acc:HGNC:6416]	4.41929	4.47749e-14	Up	13.5493	16.5908	10.9984	16.2843	16.8226	17.3401	16.539	16.6412	21.4921	20.1115	20.9679	20.1209	20.3786	20.147	20.9474	21.2841
ENSG00000163218	PGLYRP4	peptidoglycan recognition protein 4 [Source:HGNC Symbol;Acc:HGNC:30015]	4.40456	3.67942e-10	Up	5.19866	6.26868	2	5.48982	4.71393	6.90373	6.94067	5.95149	9.58496	7.54356	10.2377	8.79082	9.32109	10.8305	10.4088	11.7241
ENSG00000175746	LINC02915	long intergenic non-protein coding RNA 2915 [Source:HGNC Symbol;Acc:HGNC:33797]	4.39911	0.00415179	Up	2	2	3.03276	2	2	2	2	2	4.88697	3.75648	2	3.89112	4.8523	3.34215	2.67359	2.95193
ENSG00000261217	BCAP31P1	B cell receptor associated protein 31 pseudogene 1 [Source:HGNC Symbol;Acc:HGNC:51323]	4.39191	0.00532582	Up	2	2.99121	2	2	3.51283	2	2	2	7.15895	2	4.00635	3.70385	3.35353	2.46866	5.93365	4.24422
ENSG00000224566	CIAO2AP2	CIAO2A pseudogene 2 [Source:HGNC Symbol;Acc:HGNC:43862]	4.38991	1.11468e-06	Up	2	2	2	2.54087	2.54934	2	3.85381	3.71584	3.90367	5.76946	6.20963	4.13308	5.90673	6.9333	6.32489	6.60652
ENSG00000137745	MMP13	matrix metallopeptidase 13 [Source:HGNC Symbol;Acc:HGNC:7159]	4.38866	6.86164e-08	Up	5.64958	3.31138	3.36116	2	2.94624	4.59265	4.63902	3.33529	8.57182	7.72887	6.00793	9.8507	7.05069	13.2064	8.90339	5.08332
ENSG00000243708	PLA2G4B	phospholipase A2 group IVB [Source:HGNC Symbol;Acc:HGNC:9036]	4.38356	0.000636283	Up	3.28908	2	2	3.09568	2	3.32747	2.56108	4.8264	4.14634	2.67327	3.8937	2.29369	4.95232	6.19156	8.80318	8.35457
ENSG00000181577	LINC03040	long intergenic non-protein coding RNA 3040 [Source:HGNC Symbol;Acc:HGNC:28692]	4.38268	0.00032424	Up	2	2.99121	2	2.93335	2.30066	2	2	2.5924	6.62999	3.47719	6.1123	2	3.19921	4.98345	3.75708	3.92728
ENSG00000148704	VAX1	ventral anterior homeobox 1 [Source:HGNC Symbol;Acc:HGNC:12660]	4.35813	0.00542752	Up	2.97267	2	2	2.93335	2.30066	2	2	2	3.71576	2.91993	4.81461	2	4.95232	2	3.47773	6.76366
ENSG00000176749	CDK5R1	cyclin dependent kinase 5 regulatory subunit 1 [Source:HGNC Symbol;Acc:HGNC:1775]	4.35531	2.23354e-13	Up	7.35554	5.07192	4.22058	5.68102	5.70586	6.13798	5.88614	4.66253	8.95853	8.12894	10.7963	8.64872	8.31842	9.83914	10.9587	11.5078
ENSG00000170426	SDR9C7	short chain dehydrogenase/reductase family 9C member 7 [Source:HGNC Symbol;Acc:HGNC:29958]	4.32213	1.86012e-09	Up	5.53446	6.56807	2	6.39325	6.50975	9.11506	7.60806	6.41347	11.4706	10.2668	12.0818	10.5529	10.9903	11.73	11.3127	12.1732
ENSG00000288928	None	novel transcript, sense intronic to HIF1A	4.29107	0.0167816	Up	2	2	2	2	2	2	3.27865	2	2	3.13051	4.81461	2	3.8449	5.62325	4.36883	3.92728
ENSG00000233214	None	novel transcript	4.2849	0.00418058	Up	2	2.31842	2	2.54087	2	2	2	2	3.24538	2.37556	3.77151	2	3.35353	4.91168	2.37575	3.73818
ENSG00000095752	IL11	interleukin 11 [Source:HGNC Symbol;Acc:HGNC:5966]	4.26794	6.50107e-07	Up	6.64742	2.57911	3.36116	3.49539	3.82734	3.32747	3.53679	4.8264	9.15634	7.84536	6.1123	5.38988	10.5777	8.69588	6.32489	7.48927
ENSG00000179477	ALOX12B	arachidonate 12-lipoxygenase, 12R type [Source:HGNC Symbol;Acc:HGNC:430]	4.26401	2.67144e-08	Up	4.95184	7.71062	2	7.45889	7.25948	9.43962	7.09912	7.29776	11.4128	9.6336	11.9816	10.8125	11.4921	12.4261	12.0837	12.8433
ENSG00000227934	None	ring finger protein 4 (RNF4) pseudogene	4.26176	0.0226795	Up	2	2	2	2	2.54934	2	2	2	2	2.37556	3.14212	2	2.83	3.22859	4.97138	2.95193
ENSG00000231412	LINC03078	long intergenic non-protein coding RNA 3078 [Source:HGNC Symbol;Acc:HGNC:56665]	4.26095	4.32882e-08	Up	3.76816	3.57323	3.62848	4.21376	2	4.59265	4.84395	4.60349	9.50919	6.5965	6.3656	3.89112	9.40734	7.49631	6.30331	7.60458
ENSG00000138347	MYPN	myopalladin [Source:HGNC Symbol;Acc:HGNC:23246]	4.25411	0.000314305	Up	2	2	2	2.54087	2	2	2	2.81691	4.79498	4.70062	4.20826	4.34023	2.60261	3.34215	2.92033	2.95193
ENSG00000107159	CA9	carbonic anhydrase 9 [Source:HGNC Symbol;Acc:HGNC:1383]	4.2482	4.21089e-06	Up	2.5668	4.79226	2	5.303	4.99119	5.59342	5.06492	5.80196	11.0465	4.56222	8.4727	6.26957	4.90318	9.28776	9.0038	8.52528
ENSG00000128965	CHAC1	ChaC glutathione specific gamma-glutamylcyclotransferase 1 [Source:HGNC Symbol;Acc:HGNC:28680]	4.24209	1.04194e-05	Up	7.07571	5.30607	7.79153	5.04922	2.94624	4.70825	2	4.01668	8.43375	6.32408	9.09586	7.52837	10.6539	9.46589	10.1373	11.9535
ENSG00000167723	TRPV3	transient receptor potential cation channel subfamily V member 3 [Source:HGNC Symbol;Acc:HGNC:18084]	4.2047	2.43512e-10	Up	5.59317	6.82848	4.63916	6.43934	7.32765	8.20385	7.78639	7.73603	9.54845	9.05227	11.3051	7.84969	10.6019	11.5757	12.3678	12.7645
ENSG00000131126	TEX101	testis expressed 101 [Source:HGNC Symbol;Acc:HGNC:30722]	4.20446	9.66509e-07	Up	2.31106	2.31842	2	2.29564	4.08541	2.58804	3.12989	2.81691	7.28266	3.81861	5.28557	3.48859	5.57139	5.77253	4.79708	7.31397
ENSG00000284485	MIR205	microRNA 205 [Source:HGNC Symbol;Acc:HGNC:31583]	4.19653	2.21571e-07	Up	2.31106	5.26959	2	3.09568	3.11006	3.70683	2.56108	3.82325	7.77923	5.67186	6.66919	4.87214	5.36908	7.57973	7.45426	8.74857
ENSG00000272398	CD24	CD24 molecule [Source:HGNC Symbol;Acc:HGNC:1645]	4.1877	1.34301e-09	Up	9.40047	12.0916	5.30604	11.6718	11.3278	11.2888	10.8387	12.2246	14.3981	12.745	15.7009	14.0388	14.8968	15.6508	15.8631	16.9245
ENSG00000266729	DSG1-AS1	DSG1 antisense RNA 1 [Source:HGNC Symbol;Acc:HGNC:51115]	4.186	3.37317e-05	Up	2	3.31138	2	2	2.94624	3.46531	2	2.5924	3.81277	4.04338	6.89081	2.92833	4.12763	5.77253	5.75443	6.49137
ENSG00000129455	KLK8	kallikrein related peptidase 8 [Source:HGNC Symbol;Acc:HGNC:6369]	4.18423	1.65146e-10	Up	5.27236	6.93714	2	6.58316	7.32765	8.30831	7.61508	6.65067	11.3815	9.78326	11.6363	10.2153	10.8071	11.5854	10.8392	11.8353
ENSG00000163395	IGFN1	immunoglobulin like and fibronectin type III domain containing 1 [Source:HGNC Symbol;Acc:HGNC:24607]	4.18391	3.69807e-05	Up	5.50419	5.41028	5.64447	7.58728	5.57172	5.17812	4.26393	4.77382	6.69505	6.04105	8.68645	2	8.7383	8.8693	10.9042	12.113
ENSG00000088726	TMEM40	transmembrane protein 40 [Source:HGNC Symbol;Acc:HGNC:25620]	4.18031	2.48413e-08	Up	6.99092	8.02703	2.60689	7.87132	7.96355	10.2002	10.2346	9.80346	13.146	11.1158	13.1844	11.881	12.9128	13.2558	13.344	14.4568
ENSG00000224984	None	novel transcript	4.17666	3.91309e-08	Up	2	3.44824	2	3.60731	2	4.09452	4.46363	3.5998	6.1439	6.18949	7.13337	5.74602	7.84579	5.87043	6.92857	8.07353
ENSG00000184731	FAM110C	family with sequence similarity 110 member C [Source:HGNC Symbol;Acc:HGNC:33340]	4.17473	1.79808e-09	Up	4.12719	7.0273	3.03276	7.39014	7.23305	7.51681	7.33827	7.82916	10.8361	9.47024	11.0449	8.73075	9.18121	11.395	11.8787	12.6088
ENSG00000124107	SLPI	secretory leukocyte peptidase inhibitor [Source:HGNC Symbol;Acc:HGNC:11092]	4.17168	1.72992e-11	Up	6.80474	12.5925	8.42158	12.6272	11.8146	12.1561	12.1195	11.8368	16.1058	14.385	16.3111	15.0077	15.9897	16.3192	15.6572	16.8915
ENSG00000290062	None	novel transcript, antisense to NEDD9	4.16721	0.014367	Up	2	2	2	2	2	2	2.96402	2	5.05502	2.37556	2.68125	3.48859	4.8523	2.65602	2.67359	2
ENSG00000189334	S100A14	S100 calcium binding protein A14 [Source:HGNC Symbol;Acc:HGNC:18901]	4.15839	1.62912e-12	Up	10.1738	11.011	6.34695	11.3139	11.8374	12.3937	12.5905	11.652	15.8812	14.6459	15.9498	14.4277	15.0305	15.5018	15.8178	16.9193
ENSG00000140093	SERPINA10	serpin family A member 10 [Source:HGNC Symbol;Acc:HGNC:15996]	4.15136	0.0125742	Up	2	2.99121	2	2.54087	2	2.58804	2	2	2	5.17444	2	2	3.8449	4.83615	5.62125	4.91479
ENSG00000214510	SPINK13	serine peptidase inhibitor Kazal type 13 [Source:HGNC Symbol;Acc:HGNC:27200]	4.14525	0.00176024	Up	2.97267	2	2	2	2.94624	3.00462	2.30764	2	2	6.47638	4.8752	5.38988	5.66281	3.80522	2	4.37991
ENSG00000214097	SMCO1	single-pass membrane protein with coiled-coil domains 1 [Source:HGNC Symbol;Acc:HGNC:27407]	4.1378	0.00154414	Up	2	2.57911	2	2	2	2	2	3.33529	4.35401	2.91993	6.00793	2.53758	2.83	3.95556	3.47773	5.3708
ENSG00000115009	CCL20	C-C motif chemokine ligand 20 [Source:HGNC Symbol;Acc:HGNC:10619]	4.13597	7.44897e-05	Up	3.28908	3.57323	6.58561	2	2	4.59265	4.84395	2.81691	7.83803	6.99655	5.41365	5.11705	7.95833	9.18876	7.10106	10.3742
ENSG00000259153	MAP3K9-DT	MAP3K9 divergent transcript [Source:HGNC Symbol;Acc:HGNC:53189]	4.12861	1.35223e-10	Up	3.95882	5.79099	2	5.26936	5.62688	6.79025	5.73981	5.77545	8.56835	8.00751	10.005	7.82117	9.90539	9.57446	9.76745	10.7049
ENSG00000287023	None	novel transcript	4.12488	0.000546897	Up	2	3.44824	2	2	3.11006	2.58804	2.30764	2.3264	2	5.24401	6.6862	2.53758	3.02639	5.75212	5.96147	4.82252
ENSG00000285108	None	novel transcript	4.12422	6.44946e-11	Up	5.75619	3.57323	5.05686	5.51874	6.10599	7.63109	4.69304	6.60624	9.6651	9.59862	9.99995	7.4854	8.55556	9.7416	10.467	11.7209
ENSG00000267500	ZNF887P	zinc finger protein 887, pseudogene [Source:HGNC Symbol;Acc:HGNC:38700]	4.11476	0.0154592	Up	2.5668	2.31842	2	2	2	2	2	2	2.54294	3.87817	4.93335	2	2.60261	3.54552	2	2.95193
ENSG00000215875	ST13P20	ST13, Hsp70 interacting protein pseudogene 20 [Source:HGNC Symbol;Acc:HGNC:38863]	4.111	0.00412907	Up	2	2	2	2.93335	2	2	2.56108	2.5924	2	3.75648	4.00635	2	4.5669	5.79264	3.75708	5.08332
ENSG00000231971	CT69	cancer/testis associated transcript 69 [Source:HGNC Symbol;Acc:HGNC:37196]	4.10493	9.67184e-15	Up	3.28908	3.31138	3.62848	4.06487	2.54934	4.1771	3.75568	3.01114	7.53808	5.6378	6.40723	6.4592	5.29481	7.97258	7.0885	8.0835
ENSG00000197506	SLC28A3	solute carrier family 28 member 3 [Source:HGNC Symbol;Acc:HGNC:16484]	4.10441	3.37344e-10	Up	5.59317	5.26959	4.374	6.08064	6.10599	7.96327	6.88373	6.23046	8.60944	8.4687	10.7033	7.33212	9.28318	10.886	11.6733	11.5235
ENSG00000256209	None	novel transcript	4.09549	0.00022738	Up	2	2	2	3.49539	2	2	2	2.5924	4.41709	3.81861	4.61588	3.23549	3.8449	4.53549	4.09514	6.15544
ENSG00000010438	PRSS3	serine protease 3 [Source:HGNC Symbol;Acc:HGNC:9486]	4.08459	3.59757e-10	Up	7.29493	8.04333	3.36116	7.74242	8.28835	9.40148	8.55359	6.99878	13.0768	10.1242	12.4765	10.3651	11.8596	10.7048	11.9464	13.2373
ENSG00000085831	TTC39A	tetratricopeptide repeat domain 39A [Source:HGNC Symbol;Acc:HGNC:18657]	4.06112	3.30249e-26	Up	5.94833	5.50747	5.81499	6.55552	6.30513	6.85439	6.4223	7.19151	10.1902	8.99457	11.0694	8.78196	10.232	10.3217	10.825	11.205
ENSG00000104371	DKK4	dickkopf WNT signaling pathway inhibitor 4 [Source:HGNC Symbol;Acc:HGNC:2894]	4.05797	0.000949601	Up	2	3.31138	2	5.08832	3.62545	3.32747	2.96402	3.5998	6.12514	2	5.28557	3.23549	5.04586	5.08483	7.12585	9.53933
ENSG00000166736	HTR3A	5-hydroxytryptamine receptor 3A [Source:HGNC Symbol;Acc:HGNC:5297]	4.03881	0.00210037	Up	2	4.23403	2	2.93335	4.08541	4.00692	4.84395	2	7.86656	5.39437	8.69488	4.46346	3.02639	8.68247	2	4.24422
ENSG00000169594	BNC1	basonuclin zinc finger protein 1 [Source:HGNC Symbol;Acc:HGNC:1081]	4.03311	1.79069e-11	Up	4.85919	6.53771	3.85394	7.43634	7.69978	8.19892	8.3915	7.51356	11.0239	10.4442	11.9773	9.2926	10.5309	11.4251	12.2863	11.9385
ENSG00000253315	LINC01932	long intergenic non-protein coding RNA 1932 [Source:HGNC Symbol;Acc:HGNC:52755]	4.03235	0.00860482	Up	2	2	2	2	2	3.32747	2	2	2	4.28257	4.38535	2.53758	4.62868	4.38461	4.59879	3.26405
ENSG00000147697	GSDMC	gasdermin C [Source:HGNC Symbol;Acc:HGNC:7151]	4.03199	4.74067e-12	Up	5.44167	7.12242	5.26739	5.93808	7.29397	8.98929	7.66999	7.62908	11.3374	10.3703	11.2968	8.60589	10.7953	12.2803	11.7909	12.1263
ENSG00000092054	MYH7	myosin heavy chain 7 [Source:HGNC Symbol;Acc:HGNC:7577]	4.0274	0.0146516	Up	2	3.44824	2	3.71117	2.54934	2	4.93644	2	7.8609	8.56699	2	6.41408	2	5.17955	3.13097	2.95193
ENSG00000151790	TDO2	tryptophan 2,3-dioxygenase [Source:HGNC Symbol;Acc:HGNC:11708]	4.02499	0.000442315	Up	6.90083	2	6.06084	2	3.51283	4.46698	4.84395	3.01114	9.57116	8.38905	5.49313	7.31586	11.127	5.83206	7.62052	4.72394
ENSG00000133710	SPINK5	serine peptidase inhibitor Kazal type 5 [Source:HGNC Symbol;Acc:HGNC:15464]	4.02047	2.35254e-07	Up	8.3292	9.67942	3.62848	10.5113	10.1564	12.4681	11.6539	10.8542	13.7378	12.7321	15.8534	13.0981	14.8196	15.8782	14.5165	15.0411
ENSG00000166317	SYNPO2L	synaptopodin 2 like [Source:HGNC Symbol;Acc:HGNC:23532]	4.01785	0.0146483	Up	4.12719	2	2	2	2.54934	2	2	2	4.0699	4.36815	2	2.53758	7.50234	4.67208	4.09514	11.5152
ENSG00000124882	EREG	epiregulin [Source:HGNC Symbol;Acc:HGNC:3443]	4.01261	1.20447e-07	Up	2.5668	5.76502	6.40152	6.84529	6.48009	9.42279	8.04714	7.26955	9.75482	10.3991	11.4074	9.26322	11.3803	11.6087	11.6785	13.0322
ENSG00000108309	RUNDC3A	RUN domain containing 3A [Source:HGNC Symbol;Acc:HGNC:16984]	4.0086	5.24738e-19	Up	4.59765	5.76502	4.51267	5.00903	5.22367	6.51661	5.6054	5.01944	8.55789	8.05667	9.38345	7.51419	8.96476	9.50757	9.86458	10.4494
ENSG00000151023	ENKUR	enkurin, TRPC channel interacting protein [Source:HGNC Symbol;Acc:HGNC:28388]	4.00669	3.77629e-05	Up	2	2	4.22058	2	2.94624	4.59265	2.56108	3.5998	7.89453	3.62358	7.18215	3.89112	5.74878	6.55173	6.46752	7.34747
ENSG00000269855	RNF225	ring finger protein 225 [Source:HGNC Symbol;Acc:HGNC:51249]	4.00417	0.00649909	Up	2	2	2	3.89883	2.94624	4.1771	2.96402	4.47762	2.29686	2	8.34998	2	6.6941	7.39468	7.54898	5.6104
ENSG00000171124	FUT3	fucosyltransferase 3 (Lewis blood group) [Source:HGNC Symbol;Acc:HGNC:4014]	4.00301	2.97257e-07	Up	4.65389	4.37806	2	5.23493	3.51283	6.25666	6.8123	5.72094	9.10938	6.68254	10.4493	6.93431	8.04585	10.3034	8.25869	9.92495
ENSG00000121207	LRAT	lecithin retinol acyltransferase [Source:HGNC Symbol;Acc:HGNC:6685]	3.99899	0.00015929	Up	2	3.57323	2	3.24157	3.51283	4.1771	4.40008	5.66429	8.42611	3.62358	6.61692	5.77009	3.35353	9.54955	5.22195	8.2433
ENSG00000230650	None	zinc finger protein 532 (ZNF532) pseudogene	3.99562	0.0236166	Up	2	2	2	2	2	3.32747	2	2	4.35401	3.31424	4.38535	2	2	4.58247	4.66796	4.24422
ENSG00000081181	ARG2	arginase 2 [Source:HGNC Symbol;Acc:HGNC:664]	3.98141	5.35095e-10	Up	3.86663	5.15426	4.5773	4.88126	4.71393	5.53198	6.97378	5.97497	6.88551	6.02796	10.1485	8.61257	9.06313	8.79395	9.76548	10.7573
ENSG00000121075	TBX4	T-box transcription factor 4 [Source:HGNC Symbol;Acc:HGNC:11603]	3.97792	0.00179912	Up	2	3.9868	2	2	2.94624	4.46698	2	2	3.24538	7.61969	5.70825	5.61923	7.63619	4.38461	3.47773	4.50393
ENSG00000164520	RAET1E	retinoic acid early transcript 1E [Source:HGNC Symbol;Acc:HGNC:16793]	3.97759	1.13154e-13	Up	3.86663	3.9868	4.86307	4.78933	5.03263	6.72312	5.90914	5.60532	8.63287	8.19776	10.4254	7.67583	7.9156	9.99377	9.49983	9.07283
ENSG00000161958	FGF11	fibroblast growth factor 11 [Source:HGNC Symbol;Acc:HGNC:3667]	3.97738	1.13838e-05	Up	2.78397	2.31842	2	3.09568	2.94624	3.32747	2.96402	3.33529	3.71576	2.37556	6.6862	2.92833	5.1757	6.52792	7.32101	5.86291
ENSG00000136697	IL1F10	interleukin 1 family member 10 [Source:HGNC Symbol;Acc:HGNC:15552]	3.97725	2.72287e-07	Up	2	3.31138	2	4.4721	3.91859	6.05306	4.84395	5.01944	6.75732	7.45343	9.00387	8.92016	8.67383	8.70121	7.49289	6.90536
ENSG00000074211	PPP2R2C	protein phosphatase 2 regulatory subunit Bgamma [Source:HGNC Symbol;Acc:HGNC:9306]	3.9761	2.11148e-08	Up	5.90264	7.15279	3.74561	6.99684	7.55086	9.56759	9.6588	7.52156	11.688	10.0411	12.5932	10.236	11.5738	12.0788	12.9938	12.9957
ENSG00000203688	LINC02487	long intergenic non-protein coding RNA 2487 [Source:HGNC Symbol;Acc:HGNC:53466]	3.97369	0.00181368	Up	2	2.99121	2.60689	3.24157	2.54934	3.00462	2	3.33529	5.13224	2	5.64004	2	5.72069	4.38461	7.82364	2.95193
ENSG00000125848	FLRT3	fibronectin leucine rich transmembrane protein 3 [Source:HGNC Symbol;Acc:HGNC:3762]	3.95367	8.05141e-09	Up	5.34249	6.11267	2	6.00091	6.4189	6.98621	6.73715	7.10901	8.87675	8.86991	9.8514	8.96256	8.37358	10.3423	11.3631	11.4259
ENSG00000108839	ALOX12	arachidonate 12-lipoxygenase, 12S type [Source:HGNC Symbol;Acc:HGNC:429]	3.9514	2.68592e-08	Up	4.95184	5.93771	3.85394	6.02126	5.87489	7.27577	5.81483	6.28784	6.74508	7.19696	10.541	6.14624	10.6352	9.23544	9.76351	11.4002
ENSG00000174469	CNTNAP2	contactin associated protein 2 [Source:HGNC Symbol;Acc:HGNC:13830]	3.95035	3.50857e-06	Up	2.97267	5.41028	3.36116	2	5.54333	5.33023	6.98465	4.47762	5.63499	6.89928	9.75594	8.56175	8.64048	8.58201	10.6035	8.76105
ENSG00000131015	ULBP2	UL16 binding protein 2 [Source:HGNC Symbol;Acc:HGNC:14894]	3.94948	3.46717e-10	Up	6.47083	3.57323	5.58284	3.24157	3.51283	4.25521	5.1829	2.5924	7.9489	7.41372	9.31947	7.80961	8.51932	9.22437	8.34571	9.05773
ENSG00000143536	CRNN	cornulin [Source:HGNC Symbol;Acc:HGNC:1230]	3.94926	0.0237466	Up	2	5.30607	2	6.29638	6.10599	6.13798	4.93644	4.33971	7.02364	2	11.0258	2	6.6941	10.9092	5.0251	7.15279
ENSG00000187185	None	novel transcript	3.94834	0.000127449	Up	2	2	3.03276	2.54087	2.30066	2.58804	2.96402	2.5924	6.10612	2	5.70825	2.92833	3.49293	5.64554	5.47451	4.37991
ENSG00000204539	CDSN	corneodesmosin [Source:HGNC Symbol;Acc:HGNC:1802]	3.94619	0.000490507	Up	2	2	2	2.29564	2.30066	4.46698	2.77657	3.33529	2.54294	3.55224	7.57813	4.34023	5.69204	5.6675	6.95648	4.37991
ENSG00000239951	IGKV3-20	immunoglobulin kappa variable 3-20 [Source:HGNC Symbol;Acc:HGNC:5817]	3.94377	0.00126954	Up	2.97267	4.37806	4.69848	5.26936	2.94624	7.20864	7.119	6.48063	2.9365	10.0573	3.8937	11.4632	11.4853	5.88923	4.97138	3.5205
ENSG00000170807	LMOD2	leiomodin 2 [Source:HGNC Symbol;Acc:HGNC:6648]	3.9421	0.0215683	Up	2	2.99121	2	2	2	3.00462	2.56108	2	5.92268	6.04105	2	4.20548	2	3.88235	3.47773	2
ENSG00000221184	None		3.90379	0.0351427	Up	2.97267	2	2	2	2	2	2	2	2	3.31424	4.20826	2	3.73685	4.62797	2.67359	3.26405
ENSG00000211897	IGHG3	immunoglobulin heavy constant gamma 3 (G3m marker) [Source:HGNC Symbol;Acc:HGNC:5527]	3.90341	0.0105236	Up	5.27236	6.93714	9.59973	6.84529	5.98454	6.50066	7.629	6.41347	4.59128	11.7592	2.68125	12.7442	13.4641	6.30795	2	6.5501
ENSG00000117407	ARTN	artemin [Source:HGNC Symbol;Acc:HGNC:727]	3.9014	5.33911e-18	Up	4.76019	4.44502	4.22058	4.83603	5.48482	4.91488	4.52449	4.47762	7.81479	7.39346	8.42283	6.07071	7.58257	9.23176	9.39917	9.02187
ENSG00000171903	CYP4F11	cytochrome P450 family 4 subfamily F member 11 [Source:HGNC Symbol;Acc:HGNC:13265]	3.90033	1.40314e-08	Up	2	3.9868	3.03276	4.06487	4.08541	3.00462	4.58289	5.41242	6.78149	6.31333	8.86512	5.38988	7.76557	6.74996	7.64646	8.52528
ENSG00000260377	None	novel transcript	3.89433	0.000662742	Up	2	2	2	2.54087	2.94624	3.81395	2	2	3.71576	3.55224	4.81461	3.23549	3.35353	5.62325	5.39514	6.66083
ENSG00000166634	SERPINB12	serpin family B member 12 [Source:HGNC Symbol;Acc:HGNC:14220]	3.89173	4.92522e-05	Up	5.40936	7.68315	2	7.79655	7.17871	10.2853	8.61435	6.99878	9.97909	11.017	13.8791	9.83652	9.4357	12.6404	10.3176	12.8863
ENSG00000287963	None	novel transcript	3.89148	5.32371e-05	Up	3.28908	2	2.60689	2	2	2	2.96402	2	4.59128	3.87817	3.49087	5.81707	4.0394	3.54552	5.22195	5.08332
ENSG00000169583	CLIC3	chloride intracellular channel 3 [Source:HGNC Symbol;Acc:HGNC:2064]	3.89044	5.83474e-18	Up	7.87056	10.3982	9.13579	10.1982	9.57394	10.7674	9.76034	9.63864	14.1058	11.8231	13.8544	12.9286	13.1707	13.5538	13.4346	15.0728
ENSG00000276851	None	novel transcript	3.88597	0.020365	Up	2	2.57911	2	2	2.94624	2	2	2	4.79498	2.91993	2.68125	2	2	4.48693	3.47773	5.08332
ENSG00000154025	SLC5A10	solute carrier family 5 member 10 [Source:HGNC Symbol;Acc:HGNC:23155]	3.88577	1.73084e-10	Up	3.54841	3.79478	2	2.75042	4.49421	2	4.11357	3.9232	6.21662	6.32408	6.87606	7.40312	6.52572	6.49146	6.54311	8.00171
ENSG00000265800	None	novel transcript, sense intronic to HN1	3.88105	0.0447174	Up	2	2	2	2	2	2	2.30764	3.01114	3.71576	3.93536	2	2	2	4.53549	5.07689	2.95193
ENSG00000291231	None	novel transcript	3.88102	0.0133422	Up	2	2	2	4.21376	2	2.32378	2	2	2	2.91993	5.145	3.70385	5.36908	5.92613	6.48679	3.5205
ENSG00000136689	IL1RN	interleukin 1 receptor antagonist [Source:HGNC Symbol;Acc:HGNC:6000]	3.8801	2.14923e-10	Up	6.5018	8.93671	10.784	8.35691	8.86858	10.1372	9.87579	8.90771	13.3806	11.1622	13.5746	9.98917	13.3623	13.5287	13.2868	14.5953
ENSG00000170423	KRT78	keratin 78 [Source:HGNC Symbol;Acc:HGNC:28926]	3.87982	1.88391e-06	Up	5.85546	7.43399	2	7.74242	7.84643	10.0887	8.28559	7.26955	12.3014	10.0248	13.1276	10.6231	11.4278	12.8122	10.9835	11.9163
ENSG00000151715	TMEM45B	transmembrane protein 45B [Source:HGNC Symbol;Acc:HGNC:25194]	3.87709	1.92029e-10	Up	5.87924	6.65549	3.74561	7.5387	6.84826	8.68156	8.52409	8.39697	11.0614	9.99059	11.9854	9.71156	11.207	11.851	11.5104	12.5275
ENSG00000226777	FAM30A	family with sequence similarity 30 member A [Source:HGNC Symbol;Acc:HGNC:19955]	3.87691	0.00187085	Up	3.54841	2.99121	2	2.54087	2	3.00462	2.56108	3.33529	2	7.01657	3.14212	6.8121	6.99314	2.46866	2.67359	3.5205
ENSG00000223784	LINP1	lncRNA in non-homologous end joining pathway 1 [Source:HGNC Symbol;Acc:HGNC:53170]	3.8647	1.42463e-05	Up	2	2	3.03276	2	2.94624	2	4.03207	2.5924	5.58093	5.17444	5.04305	3.23549	5.47378	5.55422	6.5614	5.49557
ENSG00000289600	None	novel transcript	3.84476	0.000627427	Up	2	3.31138	2	2.75042	2	3.00462	2	3.1823	2	5.51184	5.04305	6.38319	3.19921	5.75212	5.31114	4.09444
ENSG00000217801	None	protein tyrosine phosphatase family pseudogene	3.84307	8.76639e-06	Up	2	3.31138	2	3.89883	4.94853	4.09452	3.53679	3.33529	3.61175	4.66725	7.70039	5.07901	7.05069	7.21998	8.46226	7.05479
ENSG00000100078	PLA2G3	phospholipase A2 group III [Source:HGNC Symbol;Acc:HGNC:17934]	3.83534	1.80645e-07	Up	4.12719	3.9868	2	5.26936	6.04654	7.93981	5.57695	6.37868	9.34251	9.30917	10.8957	8.60255	9.74728	10.0843	9.22075	9.74184
ENSG00000268601	None	novel transcript	3.82257	5.44657e-07	Up	2	4.57029	3.74561	5.48982	3.72992	6.54798	5.02335	3.71584	8.22488	5.6378	9.24394	5.81707	8.51115	8.77638	9.08507	9.22476
ENSG00000115221	ITGB6	integrin subunit beta 6 [Source:HGNC Symbol;Acc:HGNC:6161]	3.81469	2.2684e-05	Up	2	7.23076	3.85394	7.83154	7.66067	6.65271	7.38825	8.83578	10.4289	7.99411	10.7586	9.62841	8.43106	11.7897	12.9765	11.0419
ENSG00000227512	None	novel transcript	3.81256	0.00422212	Up	2	2.31842	5.26739	2	2	2	2	2	2.9365	2.67327	2	3.23549	3.49293	4.02523	3.31475	3.26405
ENSG00000277586	NEFL	neurofilament light chain [Source:HGNC Symbol;Acc:HGNC:7739]	3.81242	4.47398e-05	Up	8.85218	3.57323	2	3.71117	5.03263	3.59112	4.93644	3.4736	5.05502	8.7435	10.5103	8.684	8.97965	9.01983	9.49745	8.74857
ENSG00000084110	HAL	histidine ammonia-lyase [Source:HGNC Symbol;Acc:HGNC:4806]	3.81181	2.57058e-06	Up	6.43917	6.25008	2.33512	7.31795	7.55797	8.67447	7.83526	6.44744	10.8173	10.2237	12.0522	8.62252	7.85874	12.8568	9.153	10.1528
ENSG00000211933	IGHV6-1	immunoglobulin heavy variable 6-1 [Source:HGNC Symbol;Acc:HGNC:5662]	3.80386	0.0337454	Up	2	2	2	4.88126	2	2	3.41348	2	2.9365	6.8331	2	7.53541	7.19039	3.10532	2.67359	3.26405
ENSG00000137563	GGH	gamma-glutamyl hydrolase [Source:HGNC Symbol;Acc:HGNC:4248]	3.79728	3.36035e-34	Up	8.42927	8.90138	8.24384	8.41958	8.76788	9.72342	9.16602	8.61443	11.1429	12.6925	13.4415	12.7347	12.4654	12.4542	12.1827	13.0558
ENSG00000006432	MAP3K9	mitogen-activated protein kinase kinase kinase 9 [Source:HGNC Symbol;Acc:HGNC:6861]	3.79353	1.7262e-09	Up	4.20454	5.76502	4.22058	6.09991	5.75621	5.86657	6.323	7.5531	8.25971	6.99655	10.3633	7.46342	9.4292	10.153	10.3613	10.9738
ENSG00000005001	PRSS22	serine protease 22 [Source:HGNC Symbol;Acc:HGNC:14368]	3.78893	1.48951e-06	Up	4.41444	7.65514	5.30604	7.33431	7.42424	7.92196	7.119	8.84537	11.7887	8.31285	10.3447	6.10897	9.33506	11.3868	10.9945	13.1141
ENSG00000129170	CSRP3	cysteine and glycine rich protein 3 [Source:HGNC Symbol;Acc:HGNC:2472]	3.78789	0.0155408	Up	2.5668	2.57911	2	2	3.11006	2	2	2	4.88697	6.14169	2	4.20548	3.02639	3.10532	2.67359	2
ENSG00000069812	HES2	hes family bHLH transcription factor 2 [Source:HGNC Symbol;Acc:HGNC:16005]	3.78448	5.77902e-08	Up	4.76019	7.54499	3.03276	8.06509	8.2581	8.46033	7.01678	7.73603	9.80726	9.29285	11.7239	9.93164	10.0222	12.0841	12.5851	11.4141
ENSG00000284479	SMIM39	small integral membrane protein 39 [Source:HGNC Symbol;Acc:HGNC:54076]	3.77622	0.0184498	Up	2	2.57911	2	2	2	2.58804	2.56108	2	2	2.37556	3.49087	2	3.94543	3.88235	5.65571	2.95193
ENSG00000142224	IL19	interleukin 19 [Source:HGNC Symbol;Acc:HGNC:5990]	3.77591	9.36321e-05	Up	3.28908	2	2	3.24157	2.54934	3.32747	2	2.5924	5.20553	6.64016	3.14212	4.40316	6.6047	3.54552	3.13097	5.23421
ENSG00000166396	SERPINB7	serpin family B member 7 [Source:HGNC Symbol;Acc:HGNC:13902]	3.76707	1.2072e-05	Up	6.40681	8.4583	2	8.76252	9.09329	11.0467	9.59992	8.67662	11.0669	11.4912	14.2119	12.0953	12.1844	13.4331	12.2025	13.88
ENSG00000197632	SERPINB2	serpin family B member 2 [Source:HGNC Symbol;Acc:HGNC:8584]	3.76263	1.8303e-08	Up	4.76019	7.52191	6.84385	8.49063	8.43078	10.3568	9.53484	8.56886	12.2072	10.0272	12.4229	10.3818	12.2922	12.9447	12.837	13.7516
ENSG00000214860	EVPLL	envoplakin like [Source:HGNC Symbol;Acc:HGNC:35236]	3.7626	0.00167881	Up	2	2	2	2.54087	2.30066	2.32378	2	2.81691	4.14634	4.09449	4.20826	2	2.83	2.97052	5.35375	3.5205
ENSG00000162366	PDZK1IP1	PDZK1 interacting protein 1 [Source:HGNC Symbol;Acc:HGNC:16887]	3.7579	4.73839e-09	Up	5.94833	9.3134	5.70358	8.80715	8.79221	10.3821	10.0056	9.29118	13.4505	11.3694	12.9349	11.0844	11.9636	13.348	12.1296	14.2509
ENSG00000163221	S100A12	S100 calcium binding protein A12 [Source:HGNC Symbol;Acc:HGNC:10489]	3.7515	3.00867e-05	Up	2	7.50632	8.66406	7.24196	3.25717	9.13328	7.73581	6.37868	10.2412	8.24094	12.2517	10.0457	10.3875	12.1104	11.3248	12.4293
ENSG00000287895	None	novel transcript	3.75031	0.00388611	Up	3.28908	2	2	2.93335	2	2	3.27865	2	2	4.19159	5.64004	2.74614	3.73685	5.64554	6.09304	4.72394
ENSG00000169429	CXCL8	C-X-C motif chemokine ligand 8 [Source:HGNC Symbol;Acc:HGNC:6025]	3.7468	0.000408711	Up	2	9.13224	10.3243	8.72269	7.00222	8.0425	10.4655	6.44744	13.8112	11.3881	8.48733	6.38319	13.3942	14.2619	11.2916	12.3079
ENSG00000293087	RPL23AP87	ribosomal protein L23a pseudogene 87 [Source:NCBI gene (formerly Entrezgene);Acc:388574]	3.74544	0.00563754	Up	2	2.31842	2	2.29564	2	2	2.56108	2.5924	2.9365	2.37556	2.68125	3.23549	4.50236	2.82182	5.58594	2
ENSG00000158023	CFAP251	cilia and flagella associated protein 251 [Source:HGNC Symbol;Acc:HGNC:28506]	3.73799	1.06627e-14	Up	7.03394	6.73791	4.374	6.62365	6.85982	7.24738	7.90559	7.5531	11.8435	8.85331	10.3474	9.79459	10.1289	10.3568	10.9682	11.4985
ENSG00000114638	UPK1B	uroplakin 1B [Source:HGNC Symbol;Acc:HGNC:12578]	3.73319	1.35804e-07	Up	2.97267	5.15426	3.03276	3.60731	4.60825	4.70825	3.53679	4.26548	4.59128	4.66725	7.41425	9.22017	6.27838	8.42654	6.59731	7.65896
ENSG00000289062	None	novel transcript, antisense to IVL	3.73164	0.00541581	Up	2	2	2.60689	2.54087	2	3.32747	2	2	4.0699	2	5.67455	2.53758	4.28937	4.27447	3.31475	5.23421
ENSG00000144063	MALL	mal, T cell differentiation protein like [Source:HGNC Symbol;Acc:HGNC:6818]	3.72885	1.69293e-07	Up	3.76816	4.98458	3.62848	6.11892	5.29352	6.46823	7.2328	5.41242	6.91858	6.43731	10.7993	7.51419	9.25897	10.1588	10.2918	8.51794
ENSG00000029153	BMAL2	basic helix-loop-helix ARNT like 2 [Source:HGNC Symbol;Acc:HGNC:18984]	3.72595	8.04594e-23	Up	8.6178	7.2866	7.95855	7.03737	7.60681	7.63109	8.17604	7.52951	11.2807	10.6256	12.0435	9.39678	11.2159	11.7702	11.492	12.4678
[truncated: 1,704 more rows]

## Sheet: Down_skin
ensembl_ID	symbol	description	DFU-CTRL_log2FC	DFU-CTRL_adjPval	Regulation	CS1	CS2	CS3	CS4	CS5	CS6	CS7	CS8	DFS1	DFS2	DFS3	DFS4	DFS5	DFS6	DFS7	DFS8
[truncated: 3,128 more rows]
