# Supplementary material for: Comprehensive transcriptomic profiling reveals tissue-specific molecular signatures and dysregulated pathways in human diabetic foot ulcers
Source: Front Endocrinol (Lausanne). 2025 Nov 3;16:1669205. doi: 10.3389/fendo.2025.1669205 (PMC12620202; doi:10.3389/fendo.2025.1669205)
Supplement: Supplementary file 5 [file DataSheet5.xlsx]

## Sheet: DE_fat
ensembl_ID	symbol	DFU-CTRL_log2FC	DFU-CTRL_adjPval	Regulation	DFF1	CF1	DFF2	CF2	DFF3	CF3	CF4	CF5	CF6	DFF4	DFF5	DFF6
ENSG00000000003	TSPAN6	-1.01256	0.00406363	Down	9.0262	10.1336	10.1379	9.86616	9.04264	10.3846	10.1741	9.80437	10.4494	8.5907	8.89673	8.51512
ENSG00000000005	TNMD	-4.8778	8.62103e-05	Down	5.1439	6.71616	7.44999	9.20775	4.3377	10.6824	10.1909	11.5698	9.19179	2	4.53361	3.07413
ENSG00000000419	DPM1	0.306134	0.401084	None	10.1213	10.3823	10.7151	10.2288	10.5482	9.93612	9.45994	9.34319	9.77346	9.78367	10.0967	9.69337
ENSG00000000457	SCYL3	-0.239305	0.49749	None	7.30873	7.39898	7.29045	7.27186	7.12065	7.17146	7.41048	7.7629	6.40683	6.81828	6.75398	7.00616
ENSG00000000460	C1orf112	0.650119	0.101311	None	7.12417	6.49772	7.34562	6.07019	6.49994	6.54716	5.90737	5.83428	5.49984	6.19513	6.26976	6.57568
ENSG00000000938	FGR	1.77273	1.02345e-06	Up	10.539	8.11237	10.4806	9.91974	11.1412	9.04808	8.79896	8.94915	8.93398	11.343	10.0278	11.0198
ENSG00000000971	CFH	-0.804262	0.115309	None	11.4754	12.6988	12.1374	12.368	10.3745	13.0503	11.9612	11.2378	10.7061	11.4341	11.4505	11.0229
ENSG00000001036	FUCA2	0.304586	0.375397	None	10.7535	10.8949	10.3696	10.8185	11.4898	10.62	9.90575	10.3322	10.4027	10.9237	10.645	10.5522
ENSG00000001084	GCLC	-0.730434	0.0268557	None	9.36196	8.79372	9.06303	9.2807	8.38285	10.0025	9.84644	9.55963	10.034	9.12167	8.59048	8.79192
ENSG00000001167	NFYA	0.879068	1.73379e-05	None	8.94657	7.83207	8.83143	8.02503	8.84649	8.19202	7.7517	8.1892	7.53527	8.49282	8.75269	8.95506
ENSG00000001460	STPG1	-1.39117	4.45717e-05	Down	5.87956	6.83581	6.48263	6.97424	5.91238	6.90376	7.74522	7.0838	7.8038	5.20888	5.9824	5.92473
ENSG00000001461	NIPAL3	-0.315307	0.439954	None	8.2163	8.36199	8.02954	7.93476	7.08663	8.43753	8.19374	7.93495	7.89663	7.2416	7.30785	8.50637
ENSG00000001497	LAS1L	-0.538716	0.0804726	None	8.78015	9.32023	9.07123	9.87475	9.88544	9.80664	10.0781	9.95191	10.3814	9.57698	9.48818	9.33846
ENSG00000001561	ENPP4	-1.02058	0.0280986	Down	6.4408	8.64603	8.67869	9.26335	8.1111	9.50296	8.70525	8.041	8.6733	8.06546	7.07297	7.86084
ENSG00000001617	SEMA3F	0.489393	0.425452	None	8.64946	7.58978	10.7949	10.4229	9.44751	9.32117	9.04829	9.80119	9.00519	9.6479	9.7194	10.3249
ENSG00000001629	ANKIB1	0.0556954	0.879975	None	10.062	9.6653	10.0507	9.55828	9.11195	9.60699	9.50858	9.49234	9.1123	9.25226	9.17117	9.34991
ENSG00000001630	CYP51A1	1.5051	0.47862	None	5.8236	4.14052	5.63703	3.51528	2	4.27588	2	2	2	2	2.19554	3.19516
ENSG00000001631	KRIT1	-0.2355	0.605773	None	5.60866	6.05533	6.46613	6.99541	6.7667	6.75468	7.18964	6.99769	6.86046	6.33924	7.24298	6.7926
ENSG00000002016	RAD52	-0.248274	0.652972	None	6.40311	6.70049	6.69577	6.07019	6.12847	6.91461	6.47567	7.74979	5.3327	6.6229	6.75398	6.25215
ENSG00000002330	BAD	-0.718424	0.0988623	None	7.13571	7.2015	6.00004	6.76829	6.99176	6.70554	7.55085	6.95263	8.34029	6.6229	6.47202	6.55321
ENSG00000002549	LAP3	0.00127985	0.997862	None	11.874	12.7082	12.0355	12.4939	12.3053	12.4799	11.046	10.6837	11.3935	11.7976	12.0841	11.865
ENSG00000002586	CD99	-0.40815	0.178991	None	13.7186	14.0066	13.0909	13.787	13.6642	13.6872	13.879	14.5803	14.268	14.0694	13.881	13.3186
ENSG00000002587	HS3ST1	3.22405	4.62094e-09	Up	8.78748	5.16266	9.05201	7.83261	9.64359	6.28809	5.12547	6.10528	4.84548	9.31836	10.1792	9.40427
ENSG00000002726	AOC1	2.35603	0.00605836	Up	6.53092	5.452	4.92797	3.51528	7.02807	4.63209	2.56845	3.78921	2	5.88205	6.55454	4.82375
ENSG00000002745	WNT16	-1.97763	0.28702	None	4.1242	4.2306	2	2	2	2.53815	2.56845	6.40199	2	3.07005	3.20565	2.6348
ENSG00000002746	HECW1	1.73871	0.199341	None	5.87956	3.57952	2	2	4.41286	2	3.66593	3.98094	3.6147	4.50409	3.20565	4.89695
ENSG00000002822	MAD1L1	2.47404	0.00069821	Up	4.83982	3.27531	3.7173	2.94806	5.71862	3.97772	3.29207	2	2.86789	5.07411	5.30079	4.74664
ENSG00000002834	LASP1	0.375349	0.317487	None	12.8377	11.9396	12.0618	11.7224	11.8961	11.773	12.2109	11.92	11.0426	11.838	11.4833	12.5499
ENSG00000002919	SNX11	0.104031	0.741697	None	9.8403	9.68933	9.31416	9.33775	9.78646	9.48487	9.29228	8.9971	9.3893	8.89388	9.4753	9.39008
ENSG00000002933	TMEM176A	0.837856	0.236192	None	11.8011	12.4464	10.3663	10.0354	10.7973	11.0424	10.1704	10.4665	8.60158	12.5045	12.1811	11.8781
ENSG00000003056	M6PR	0.885351	0.237067	None	11.3919	10.6658	11.0369	10.3993	9.16182	9.78758	8.25887	7.85149	7.46963	9.66754	9.4694	10.5948
ENSG00000003096	KLHL13	0.157189	0.866687	None	6.32466	6.58569	6.81784	5.6835	3.77946	5.64717	4.95625	5.33459	3.95884	4.19327	5.68962	5.27193
ENSG00000003137	CYP26B1	-0.11733	0.88618	None	7.23557	8.81208	10.1483	9.94035	7.0751	8.71093	9.15725	8.1548	9.19586	8.64322	8.02911	9.90111
ENSG00000003147	ICA1	-1.286	0.00998441	Down	7.02841	9.40248	9.25535	8.66667	6.95451	9.89287	9.08468	8.49837	9.48542	7.41891	7.93982	7.84705
ENSG00000003249	DBNDD1	-3.10965	4.76031e-08	Down	3.81546	5.25142	3.6012	5.2624	2.62355	6.49026	5.50881	7.05211	5.78528	2.86761	3.52959	3.98108
ENSG00000003393	ALS2	0.0479562	0.905769	None	8.85882	8.49518	9.15598	8.71213	8.28622	8.24027	8.23595	8.47466	8.44645	8.08311	7.95002	8.20507
ENSG00000003400	CASP10	0.0636259	0.913127	None	8.56239	8.66635	8.79225	8.11482	7.59418	8.48564	8.72185	8.52939	6.97842	7.68867	8.02911	9.14544
ENSG00000003402	CFLAR	0.013153	0.971258	None	11.2102	10.9613	11.1829	11.5711	11.5813	11.2859	11.8242	11.4659	11.4189	11.8082	10.9908	11.7738
ENSG00000003436	TFPI	0.58441	0.155762	None	9.8665	10.4018	11.6348	10.326	10.4174	10.0063	10.5803	10.2681	9.54399	11.2353	10.6903	10.236
ENSG00000003509	NDUFAF7	-0.0313796	0.923515	None	7.98716	8.11237	8.49162	7.8029	8.09977	7.85712	7.88146	8.29227	8.24934	7.85548	7.79269	7.71666
ENSG00000003756	RBM5	-0.31459	0.391316	None	9.09577	9.10488	8.96073	9.41637	9.23355	9.50476	10.1074	10.3583	9.41044	9.68113	9.7014	9.58817
ENSG00000003987	MTMR7	-0.353281	0.627809	None	3.42213	4.91347	4.66429	5.51782	5.56233	4.5785	5.44627	6.56056	4.92599	5.61706	5.23559	5.50049
ENSG00000003989	SLC7A2	-0.0133003	0.98803	None	8.72395	8.5355	9.35057	8.56059	6.94187	7.50165	10.2754	8.28774	7.06984	9.16653	9.08588	8.11207
ENSG00000004059	ARF5	0.252706	0.441399	None	11.8692	11.3339	10.8081	10.8838	11.7515	10.8005	11.0381	11.31	11.6062	11.4387	11.4196	11.0981
ENSG00000004139	SARM1	0.267889	0.721232	None	6.08391	5.29383	5.63703	5.07625	4.1745	5.81876	5.47788	5.14731	3.40599	5.07411	4.56933	6.10545
ENSG00000004142	POLDIP2	-0.387746	0.220448	None	11.1602	11.2796	11.2367	11.2639	11.2775	11.2628	11.1818	11.0244	12.2472	10.8508	10.8577	10.8586
ENSG00000004399	PLXND1	0.0889262	0.854925	None	12.4871	12.321	12.4329	12.2679	11.2919	11.9777	13.0015	12.7917	11.7086	12.6351	12.6436	13.0121
ENSG00000004455	AK2	-0.346563	0.362191	None	11.2898	11.465	11.4827	11.6992	11.6352	11.3488	11.4944	11.2959	12.7718	11.6315	11.3287	11.196
ENSG00000004468	CD38	0.743169	0.355209	None	7.31888	7.37942	7.26206	8.40318	5.8325	7.55118	6.52189	7.00874	6.97842	6.25866	8.88082	9.65168
ENSG00000004478	FKBP4	0.197053	0.556089	None	9.49105	9.76288	10.101	10.1496	10.2948	9.76976	9.45201	9.21072	10.0743	9.67919	10.2756	9.77573
ENSG00000004487	KDM1A	0.0773255	0.813755	None	10.2713	9.77603	9.83957	10.0745	10.4656	10.0227	9.87936	9.74449	10.67	10.1794	10.0705	9.92428
ENSG00000004534	RBM6	-0.493764	0.220042	None	9.60124	10.4199	9.70541	10.3197	9.97342	10.4382	10.8546	11.3951	10.919	11.1096	10.4665	10.2683
ENSG00000004660	CAMKK1	-0.109692	0.803567	None	7.18095	7.67247	7.41603	7.50376	7.85897	6.36924	8.04867	7.99174	7.81441	7.58509	7.62035	7.55079
ENSG00000004700	RECQL	1.23367	0.189382	None	9.47978	8.43012	10.4744	8.6333	7.41383	8.04171	6.12265	5.50033	5.74146	6.76093	6.42405	7.83779
ENSG00000004766	VPS50	0.0724268	0.879344	None	8.48333	8.7487	9.11951	8.72169	8.02388	8.54272	8.0799	7.67547	7.58571	8.10632	8.13719	8.02086
ENSG00000004776	HSPB6	-4.21176	1.26674e-13	Down	7.27783	10.4945	8.33233	11.1099	5.31047	11.2175	11.8071	11.1669	12.0802	5.74087	8.11319	5.67711
ENSG00000004777	ARHGAP33	-1.46014	0.00991007	Down	4.45404	4.80035	4.26714	4.90784	4.4843	6.49026	7.10107	6.27961	6.22785	5.48162	4.73576	5.29919
ENSG00000004779	NDUFAB1	-0.313072	0.540486	None	10.4678	10.6808	10.4068	10.6643	11.4084	10.4808	10.7501	10.1926	12.2125	10.505	10.7318	10.3241
ENSG00000004799	PDK4	-1.68204	0.037799	Down	10.8512	11.4178	13.1875	14.5272	11.1287	13.9654	12.6254	11.4503	12.9229	11.7619	10.26	8.49463
ENSG00000004809	SLC22A16	1.39161	0.30597	None	4.89516	6.30383	4.54366	4.86247	7.1094	2	2.56845	2	3.6147	4.87227	5.32189	5.71809
ENSG00000004838	ZMYND10	0.225156	0.833719	None	4.214	3.09518	2.5931	3.1121	4.73919	3.60145	4.28198	3.3067	4.35754	3.90642	2.6605	3.98108
ENSG00000004846	ABCB5	-1.2135	0.348859	None	5.39492	6.21833	3.82475	2.55054	3.77946	3.3687	4.0493	6.95263	3.40599	2	4.88497	3.83971
ENSG00000004864	SLC25A13	0.883576	0.0156914	None	9.12789	8.49971	9.35953	9.0035	9.35287	7.91772	7.97304	7.84534	7.3434	8.72797	8.49155	9.17701
ENSG00000004866	ST7	-0.752494	0.0223848	None	7.51712	8.34696	8.10075	7.9619	8.09407	8.67946	8.95029	9.01365	9.43472	8.04758	8.17826	8.3093
ENSG00000004897	CDC27	0.483011	0.0662252	None	10.406	10.1866	10.9792	10.5651	10.9921	10.215	10.0586	9.90685	9.79773	10.5126	10.3031	10.3913
ENSG00000004939	SLC4A1	-0.857019	0.347232	None	4.89516	4.74028	4.97538	3.1121	4.55236	4.82852	4.65815	6.48346	4.57288	3.67763	2.6605	4.28365
ENSG00000004948	CALCR	-0.0732379	0.969031	None	4.45404	4.80035	3.47494	2	2.62355	4.20691	2.97516	2	2	2.63204	3.2937	3.19516
ENSG00000004961	HCCS	0.226057	0.46017	None	9.36196	8.99028	9.25535	9.01391	9.37183	8.90302	8.24516	8.72631	9.17129	8.80446	8.68306	8.93564
ENSG00000004975	DVL2	-0.31327	0.279674	None	9.04161	9.23574	8.74174	8.59913	8.32078	9.33538	9.41982	9.25779	8.8332	8.66292	8.97038	9.10547
ENSG00000005001	PRSS22	-0.0901269	0.959223	None	4.214	3.83062	2	2.94806	2.62355	2.74688	2.78609	3.98094	2	2.63204	2.19554	3.83971
ENSG00000005007	UPF1	-0.128701	0.698703	None	10.2167	10.0603	10.074	10.8244	10.3568	10.4872	10.9273	10.6828	10.4714	10.29	10.7982	10.9064
ENSG00000005020	SKAP2	0.499032	0.229681	None	10.3427	9.89789	9.77572	10.2063	10.64	10.3904	8.92471	9.104	8.9193	10.1587	9.88536	10.2263
ENSG00000005022	SLC25A5	0.28054	0.520356	None	12.0991	11.9624	11.756	12.037	12.7671	12.1087	11.048	10.9193	12.5972	12.073	12.0785	12.0728
ENSG00000005059	MCUB	0.430421	0.416268	None	9.90408	10.1307	10.0521	10.6291	10.4678	9.93078	8.92757	9.09884	8.14388	10.3126	10.3755	9.44144
ENSG00000005073	HOXA11	-0.404222	0.586833	None	7.2985	7.74305	6.11034	5.48826	6.55074	5.72322	7.91071	5.36929	7.17242	5.93486	7.00286	5.73814
ENSG00000005075	POLR2J	0.0272515	0.941061	None	11.0669	10.4957	10.2385	10.0135	10.9327	10.6348	10.6136	10.6593	10.9756	10.5288	10.501	10.236
ENSG00000005100	DHX33	0.445511	0.151456	None	8.25911	7.68846	8.70001	8.64674	8.63125	7.70913	7.95069	8.31914	7.45614	8.33966	8.40028	8.40023
ENSG00000005102	MEOX1	-0.800185	0.276053	None	8.8966	8.59182	8.27664	8.96377	7.51963	9.94276	10.6608	10.9921	9.91333	7.67321	10.4147	10.2236
ENSG00000005108	THSD7A	0.235336	0.765964	None	7.00345	5.25142	8.86957	8.69606	6.49994	7.4049	7.5434	7.28806	6.63951	7.29308	7.8263	7.49294
ENSG00000005156	LIG3	0.525369	0.0681804	None	8.01241	7.39898	7.89424	8.10997	7.83184	7.11612	7.22733	7.07331	7.18883	7.69634	8.0387	8.00025
ENSG00000005175	RPAP3	0.560618	0.188666	None	8.03106	8.57902	9.5845	9.15464	9.75791	8.92197	8.29481	7.83916	8.24934	8.91375	9.0034	8.87579
ENSG00000005187	ACSM3	1.41967	0.0573034	None	5.85185	4.74028	4.26714	3.92137	4.67956	3.97772	3.29207	3.3067	2	4.97672	4.45939	4.57883
ENSG00000005189	REXO5	-0.795825	0.0541161	None	5.76539	6.17361	6.32685	6.63974	7.00396	7.47989	7.41865	7.11481	7.54804	6.71637	6.09697	5.95932
ENSG00000005194	CIAPIN1	0.243385	0.408505	None	9.36686	9.23574	9.81534	10.0856	10.2634	9.70871	9.4137	9.53691	9.46535	9.66559	9.91429	9.88209
ENSG00000005206	SPPL2B	-1.02889	0.0364942	Down	7.59439	8.6003	7.67486	8.81692	8.04766	9.24797	9.70167	9.84655	10.4714	9.26005	8.99029	8.93781
ENSG00000005238	FAM214B	0.387444	0.214079	None	9.47978	9.04407	9.7538	9.34807	10.0549	8.85029	9.27888	9.50019	9.83209	9.66559	9.1314	10.0689
ENSG00000005243	COPZ2	-0.854839	0.132215	None	12.0618	11.8834	9.43566	10.4775	11.1974	11.2569	11.7713	12.2987	12.7484	11.0806	11.0821	10.1223
ENSG00000005249	PRKAR2B	-4.05136	1.45025e-13	Down	8.47881	12.1924	10.4378	11.5241	7.99971	14.0546	13.4534	12.3001	13.8616	8.11779	9.17407	9.05439
ENSG00000005302	MSL3	0.948884	0.0116296	None	9.84734	9.51431	9.9623	9.66617	10.4355	9.13185	8.71523	8.68902	7.69313	9.69267	9.78638	10.0216
ENSG00000005339	CREBBP	0.0778533	0.820706	None	10.089	9.25465	9.42929	9.71803	9.77582	9.56455	10.232	10.1607	9.57865	9.89448	9.87111	10.0689
ENSG00000005379	TSPOAP1	-0.944326	0.130865	None	5.316	5.52503	3.47494	4.95182	3.66113	5.5391	6.21932	6.35081	5.27239	4.87227	5.04576	5.65618
ENSG00000005381	MPO	1.73455	0.0223717	Up	4.83982	4.14052	3.82475	4.5555	5.74795	4.63209	3.42775	2.31687	3.79701	5.93486	6.30197	4.70648
ENSG00000005421	PON1	-0.123845	0.944094	None	3.26294	4.54342	3.0122	2.55054	4.08541	3.70511	3.96258	2	2	3.24756	3.85313	2
ENSG00000005436	GCFC2	-0.650086	0.0255861	None	7.34893	7.78081	8.26715	8.23982	7.51963	8.42241	8.13547	8.21804	8.23361	7.17729	7.34954	7.31742
ENSG00000005448	WDR54	0.85279	0.046173	None	8.17217	7.45612	8.23342	7.97262	9.48501	8.37604	8.09016	8.08864	7.06984	9.39811	8.40276	8.04521
ENSG00000005469	CROT	-0.369197	0.217859	None	7.78225	8.03322	7.58602	8.09534	7.76886	8.25316	7.64436	8.16471	7.15582	7.36219	7.55949	7.35687
ENSG00000005471	ABCB4	1.06029	0.02456	Up	5.8236	4.6776	6.08894	4.81563	5.59497	5.5391	5.38089	5.53131	5.14363	7.26241	6.08468	5.56928
ENSG00000005483	KMT2E	0.514357	0.0838437	None	9.73048	8.95438	9.61288	9.08228	9.37888	9.02071	9.7	9.42589	8.42584	9.99428	9.42744	9.7733
ENSG00000005486	RHBDD2	-0.309316	0.487579	None	9.62189	10.3994	9.78739	10.1707	11.0172	10.3924	10.5397	10.9633	11.4172	10.9439	10.3037	10.1665
ENSG00000005513	SOX8	0.511692	0.619345	None	4.214	5.41406	3.33655	3.51528	3.99046	3.89245	4.41856	5.02204	2	5.37098	5.57128	5.21582
ENSG00000005700	IBTK	0.478133	0.0593289	None	10.2396	9.98783	10.3894	10.2153	10.4908	9.63187	9.39933	9.41762	9.65149	10.0656	9.89242	10.1931
ENSG00000005801	ZNF195	0.126407	0.756793	None	7.05296	7.97576	8.55151	8.55347	8.4952	8.02679	8.04339	8.06767	7.78233	8.2277	8.39532	8.14999
ENSG00000005810	MYCBP2	-1.1298	0.00101778	Down	10.14	11.4748	10.4198	11.4609	9.26938	10.9882	10.2932	10.3977	10.7018	9.41447	9.70241	9.73264
ENSG00000005812	FBXL3	0.0923598	0.772138	None	9.70167	10.0725	10.3303	10.4365	10.6341	10.1658	10.4618	9.84038	9.7843	10.1587	10.2984	10.1803
ENSG00000005844	ITGAL	1.26007	0.0119421	Up	8.47881	7.03647	7.51561	8.48403	8.76635	7.82297	7.291	8.50229	8.08374	9.84532	9.8422	9.5701
ENSG00000005882	PDK2	-1.70013	4.97176e-05	Down	7.86774	8.91076	8.37714	8.23093	7.72529	10.1091	9.70334	8.92018	10.5127	7.54318	7.86634	7.98773
ENSG00000005884	ITGA3	0.0935704	0.91277	None	9.45927	7.7199	10.1727	9.28285	7.54491	9.03321	10.1546	10.0394	6.95941	9.15823	8.75074	9.77087
ENSG00000005889	ZFX	0.203794	0.563605	None	9.50223	9.12264	8.99851	8.91183	9.7935	9.23504	9.71001	9.26241	8.68492	8.87035	9.21271	9.73139
ENSG00000005893	LAMP2	0.725479	0.0393821	None	12.3727	12.2658	12.1458	11.8094	12.0169	11.4023	10.9703	10.6488	10.8237	12.1608	12.1724	12.0811
ENSG00000005961	ITGA2B	-0.644337	0.466371	None	4.29853	4.54342	4.01826	5.57519	4.73919	6.97807	5.38089	6.5148	6.8808	7.22048	4.73576	5.83445
ENSG00000006007	GDE1	-0.311778	0.291996	None	10.5986	10.46	10.3131	10.1448	9.7935	10.6241	10.1374	10.0975	10.6729	9.65971	9.94095	9.85479
ENSG00000006015	REX1BD	-0.631873	0.181249	None	10.6875	10.9213	9.74356	10.2608	10.8716	10.6471	11.1004	11.4247	12.3039	11.0959	10.9052	10.0389
ENSG00000006016	CRLF1	-2.87783	0.000271681	Down	5.85185	7.86761	6.06722	8.90066	5.22962	9.00048	7.74522	7.58977	6.81889	3.24756	6.34382	2.24396
ENSG00000006025	OSBPL7	-0.106564	0.845405	None	7.2882	6.40403	6.70986	6.54242	5.8325	7.01888	7.70572	7.64746	6.83983	7.07512	7.33405	7.31742
ENSG00000006042	TMEM98	0.521521	0.388303	None	10.7978	10.6758	9.3302	8.46898	9.8588	8.60435	8.89867	9.57085	8.14388	9.66363	9.47765	9.47769
ENSG00000006047	YBX2	-6.66364	5.29537e-07	Down	2.87963	6.63601	2.81782	4.71713	2	7.91772	8.86021	8.1892	10.0787	2	4.21067	2
ENSG00000006062	MAP3K14	0.302769	0.529879	None	7.43547	7.03647	6.56241	7.58978	7.91175	7.22476	8.0381	7.68927	6.8808	7.38135	8.23496	8.34897
ENSG00000006118	TMEM132A	2.76008	2.78641e-14	Up	9.38631	7.68846	9.8775	7.48891	9.65525	7.27616	7.60911	7.06275	6.43462	10.8379	9.27081	10.5387
ENSG00000006125	AP2B1	-0.262356	0.120958	None	11.4021	11.4058	11.3394	11.7307	11.3806	11.6751	11.7657	11.8852	11.4137	11.4174	11.4633	11.3656
ENSG00000006128	TAC1	-3.91959	0.0560001	None	2	6.07977	2.32682	3.83005	2	3.23654	2	2	2	2.35036	2.78725	2
ENSG00000006194	ZNF263	0.0999595	0.756372	None	9.18729	8.99671	8.93398	8.70893	8.90948	8.29944	8.9531	9.49234	8.81217	8.92358	9.15216	8.99102
ENSG00000006210	CX3CL1	-2.59395	2.57247e-07	Down	7.19204	9.23845	7.34562	7.99906	4.85152	9.83976	10.4043	10.0286	9.66034	7.40961	7.04787	7.68083
ENSG00000006282	SPATA20	-0.202272	0.610511	None	10.1429	10.2255	9.57491	9.50207	9.8402	10.3136	10.7412	10.8882	10.3743	10.6601	10.328	10.4039
ENSG00000006283	CACNA1G	-0.718605	0.605308	None	4.29853	5.81441	4.41201	4.0883	3.77946	3.09104	2	6.38513	2	4.00851	3.90996	4.86081
ENSG00000006327	TNFRSF12A	2.60581	3.32918e-05	Up	11.0646	8.96097	11.1275	9.26335	10.7235	6.93608	6.36168	8.1548	5.20945	9.89615	10.4906	10.4548
ENSG00000006377	DLX6	-2.52374	0.276428	None	2	2	2	2	2	2.29402	5.00045	2.98732	2	2.35036	2.78725	2.45258
ENSG00000006432	MAP3K9	-0.48779	0.632858	None	2.87963	5.11615	4.54366	3.73257	3.23367	4.63209	2.97516	3.44328	5.3327	4.35704	3.01156	4.96661
ENSG00000006451	RALA	0.687358	0.000453622	None	11.0677	10.6516	11.2633	10.3102	11.357	10.2846	10.6452	10.5708	10.2759	10.9023	10.8377	11.3908
ENSG00000006453	BAIAP2L1	-1.27907	0.00293274	Down	5.54087	5.6929	5.69483	7.13549	4.73919	7.18048	7.36048	6.88228	6.73199	5.40881	5.9284	6.3853
ENSG00000006459	KDM7A	0.928679	0.00374332	None	9.45467	8.52218	8.80215	8.64003	9.07771	8.00664	8.74801	8.50229	7.3434	9.63798	9.07194	9.50721
ENSG00000006468	ETV1	2.3906	6.21103e-06	Up	7.71464	7.25615	8.47523	5.57519	9.13155	6.11069	5.88397	5.22516	4.23649	8.56161	7.66644	7.74171
ENSG00000006530	AGK	0.164465	0.601338	None	8.35599	8.20417	8.79225	8.37922	8.12793	8.37604	8.28144	7.94073	7.66994	7.9988	8.04188	8.48872
ENSG00000006534	ALDH3B1	0.565843	0.0916304	None	9.91081	9.58219	8.96367	9.28715	9.77937	9.40245	9.18145	9.13962	8.39081	10.2823	9.54759	9.83164
ENSG00000006555	TTC22	0.219112	0.859396	None	3.56549	4.6776	2.81782	2.94806	2.85678	2.9292	3.77174	4.30159	3.16188	2.63204	5.1199	4.62265
ENSG00000006576	PHTF2	1.18488	4.69843e-07	Up	9.69388	9.10488	9.76733	8.99301	10.3449	8.7985	8.44631	8.47466	8.33292	9.96442	9.70843	9.80811
ENSG00000006606	CCL26	0.947229	0.181801	None	4.52594	4.61207	5.77739	4.2379	6.55074	4.87372	5.31241	5.62044	4.76021	6.96516	4.60419	4.48699
ENSG00000006607	FARP2	0.396634	0.0865148	None	8.61278	8.13587	8.55541	8.2039	8.50382	8.24887	7.88146	8.23226	7.56071	8.32984	8.15199	8.55524
ENSG00000006625	GGCT	-0.233191	0.723658	None	6.72668	7.7199	7.9004	8.99564	9.06612	7.97588	7.41865	7.64746	9.27867	8.30998	8.25977	7.40785
ENSG00000006634	DBF4	1.4573	0.00480723	Up	6.36442	6.98563	7.94276	7.67753	8.96048	6.30469	5.88397	6.31565	5.94836	7.84172	8.2543	8.11207
ENSG00000006638	TBXA2R	0.330911	0.579612	None	6.92584	5.6929	6.80477	6.4225	6.58364	6.76671	7.50556	7.92332	6.46188	7.6497	7.17504	8.10049
ENSG00000006652	IFRD1	0.0926163	0.840661	None	9.29923	9.05336	9.74869	9.78034	10.4711	10.0012	9.42591	9.37556	10.1745	10.1036	9.15216	9.43224
ENSG00000006695	COX10	-0.229095	0.391323	None	8.00614	7.87461	8.07378	8.0756	7.43201	8.27016	8.03279	7.87583	8.2649	7.58509	7.71109	8.13494
ENSG00000006704	GTF2IRD1	-0.339416	0.498248	None	7.4814	6.89211	7.59364	6.91992	7.09806	7.48718	8.07474	7.33271	8.74163	7.63382	6.7226	7.6441
ENSG00000006712	PAF1	-0.370466	0.457516	None	9.99555	10.2989	10.1366	10.3218	11.3647	10.8557	11.3893	11.906	11.5924	11.2445	11.0837	10.5062
ENSG00000006715	VPS41	0.0427742	0.907281	None	10.5215	10.0801	10.2875	10.0418	9.98578	10.1906	9.68315	9.58014	10.1178	9.49362	9.5797	9.9144
ENSG00000006740	ARHGAP44	0.469689	0.363984	None	7.04074	6.12745	7.4246	5.6835	5.52893	5.51077	6.49124	6.31565	6.12927	6.03502	6.02161	6.20969
ENSG00000006744	ELAC2	-0.449911	0.0495906	None	9.47978	9.80198	9.71766	10.5598	9.99651	10.3962	10.1448	10.3066	10.4946	9.97392	9.87379	10.0236
ENSG00000006747	SCIN	-0.548989	0.541131	None	6.0599	5.01837	6.38067	5.07625	3.53222	6.53315	7.11119	5.80922	3.95884	4.97672	4.16471	5.63494
ENSG00000006756	ARSD	-0.511431	0.154847	None	8.9917	8.51324	8.18886	8.91183	8.45131	8.98769	9.61725	8.5217	9.51174	8.14606	8.39283	8.98474
ENSG00000006757	PNPLA4	-0.654981	0.104971	None	9.125	8.88325	7.91263	8.51001	8.84649	9.55938	8.99467	8.54845	9.22001	7.70397	7.84827	8.03714
ENSG00000006831	ADIPOR2	-1.42139	2.10605e-05	Down	10.2099	11.8998	11.1477	11.2639	10.0026	11.997	12.6523	11.3216	11.6206	10.4707	10.1957	10.3992
ENSG00000006837	CDKL3	0.0781572	0.935607	None	4.29853	2.88932	2.81782	3.62801	4.08541	3.3687	3.77174	3.68286	4.10433	4.00851	3.01156	3.19516
ENSG00000007038	PRSS21	2.50882	0.024963	Up	5.6414	3.09518	2.5931	2.55054	5.88624	3.3687	2	4.67892	2	4.19327	5.14379	5.73814
ENSG00000007047	MARK4	-0.204818	0.569381	None	9.38147	9.02531	9.19655	8.72486	8.83628	9.47207	9.41575	9.24616	10.1221	9.29329	8.97539	9.40897
ENSG00000007062	PROM1	-1.13771	NA	None	3.42213	6.85009	3.0122	2.76295	5.49474	3.48976	3.42775	2	2	2.86761	2.36772	2.6348
ENSG00000007080	CCDC124	-0.727384	0.102059	None	10.8221	10.9255	10.504	11.6822	11.7037	11.0952	11.6491	12.2874	12.7991	11.2813	11.5091	10.7736
ENSG00000007129	CEACAM21	0.335897	0.708524	None	6.54828	7.27744	4.26714	5.54679	5.71862	4.20691	5.44627	6.36807	3.95884	6.65474	6.34382	6.69336
ENSG00000007168	PAFAH1B1	0.334687	0.0747819	None	11.0556	10.6546	11.3183	10.9209	11.2579	10.684	10.8659	10.7194	10.633	11.0162	10.7095	11.0756
ENSG00000007171	NOS2	-0.179251	0.879238	None	3.56549	4.96687	5.72288	2.94806	3.88881	4.27588	4.35189	2.57652	6.16289	4.92544	4.01731	3.76348
ENSG00000007174	DNAH9	-3.45291	0.0019049	Down	2.87963	5.59454	4.34139	5.65717	2.62355	6.79048	5.04334	2	8.03918	2.86761	4.45939	2.24396
ENSG00000007202	KIAA0100	0.0403208	0.93274	None	10.8521	10.5013	10.7572	10.7594	9.68966	10.2518	10.0362	9.82639	9.64556	9.87772	9.66058	10.2422
ENSG00000007216	SLC13A2	-22.262	NA	None	2	7.19032	2	2.30138	2	2	2	2	2	2	2	2
ENSG00000007237	GAS7	0.0313793	0.964767	None	11.221	11.2258	9.94752	10.4586	9.10913	9.51905	9.70167	10.5021	8.82272	10.325	9.68011	10.4541
ENSG00000007255	TRAPPC6A	-0.848887	0.0680538	None	9.22017	9.36069	8.13768	8.59567	8.82944	9.27138	9.7671	10.091	10.8992	9.04867	9.49051	8.96147
ENSG00000007264	MATK	2.71547	0.000131154	Up	9.4707	5.92648	8.45864	6.99541	9.87883	6.05291	7.71238	8.17945	2.86789	10.2145	8.99358	10.2012
ENSG00000007312	CD79B	0.504265	0.485895	None	5.18889	5.72425	5.10892	6.4225	5.96327	6.18429	6.79715	6.20472	5.64961	6.01063	7.89477	7.5394
ENSG00000007314	SCN4A	-4.46237	2.73635e-08	Down	4.214	6.32443	5.63703	7.30615	2.85678	7.11612	8.11047	8.70948	9.6574	3.24756	4.21067	2.24396
ENSG00000007341	ST7L	-0.167256	0.61387	None	7.50827	7.78825	7.53156	7.12592	7.03997	7.18945	7.218	7.20404	7.483	7.17729	7.02875	6.69336
ENSG00000007350	TKTL1	0.51229	0.567322	None	4.52594	5.20772	4.34139	4.61141	4.55236	2.9292	3.87031	4.15016	2	4.6999	4.91304	4.17012
ENSG00000007376	RPUSD1	0.290814	0.520671	None	8.30581	7.65631	8.57093	8.52828	9.50661	8.24458	8.83906	9.33444	9.17129	9.1016	9.09049	9.22577
ENSG00000007384	RHBDF1	-0.708878	0.024785	None	8.15527	8.39158	8.16861	8.11965	7.61024	8.29529	8.96987	9.3212	8.67912	8.12917	7.59891	8.15373
ENSG00000007392	LUC7L	-0.10589	0.841958	None	8.90673	9.20273	9.23602	9.47783	9.96407	9.4573	9.92737	10.7795	10.0809	10.3796	10.1929	9.68693
ENSG00000007402	CACNA2D2	-0.949094	0.352272	None	3.81546	3.71053	3.18347	3.51528	2.62355	4.34169	4.1311	5.53131	2	3.67763	4.16471	3.30681
ENSG00000007516	BAIAP3	-2.15493	0.00596328	Down	3.69588	3.71053	2.81782	4.61141	3.0575	5.81876	5.73495	5.59134	6.8808	3.24756	3.96463	5.09659
ENSG00000007520	TSR3	-0.565627	0.266537	None	10.6518	10.1654	9.78739	10.2868	10.4013	10.2888	10.3815	10.4299	12.2487	10.3398	10.5143	9.94815
ENSG00000007541	PIGQ	-0.908612	0.0482	None	7.78225	8.6744	8.49162	9.05482	8.84987	9.09892	9.77984	10.1013	10.6179	9.4028	9.00666	8.84607
ENSG00000007545	CRAMP1	-0.362398	0.412047	None	7.32897	7.54659	7.44999	7.67097	6.87699	7.2421	8.16974	8.79494	8.06608	7.98635	7.82998	8.07312
ENSG00000007866	TEAD3	0.282003	0.346923	None	8.70858	8.14169	8.52387	8.40318	8.75917	8.08559	8.70858	8.28319	7.74953	8.64718	7.96014	8.51512
ENSG00000007908	SELE	1.36255	0.190986	None	8.73915	4.47134	10.1444	10.8838	10.1758	9.33538	6.44401	7.20404	6.05961	9.5284	10.1066	11.4298
ENSG00000007923	DNAJC11	-0.285477	0.526706	None	8.35599	8.40616	8.1737	8.65341	7.44101	8.1421	7.89908	7.26981	7.64637	7.3231	7.07297	7.95811
ENSG00000007933	FMO3	-0.724504	0.42504	None	9.06291	8.5833	4.8282	7.78477	7.16481	7.38942	10.0586	7.06275	7.08745	8.37354	6.44343	7.33069
ENSG00000007944	MYLIP	-0.355943	0.409878	None	9.52434	9.45013	8.92797	8.83465	8.08835	9.51905	9.989	9.01639	9.20395	8.28985	9.31357	9.44144
ENSG00000007952	NOX1	0.0688107	0.945176	None	2.35611	3.83062	3.18347	4.00725	4.25841	3.89245	4.20851	4.67892	3.40599	4.35704	4.9676	4.17012
ENSG00000007968	E2F2	2.20145	0.00052392	Up	5.27486	5.16266	6.27095	5.29691	5.80486	5.22712	3.29207	4.15016	3.6147	6.77549	6.68238	7.86541
ENSG00000008018	PSMB1	-0.345825	0.483921	None	11.9681	12.2433	11.9565	12.1368	13.0575	12.1958	12.2035	12.0176	13.6485	12.2025	11.9408	11.5414
ENSG00000008056	SYN1	1.73234	0.0133837	Up	4.02845	3.71053	7.06795	3.92137	5.88624	4.40464	4.91065	4.88484	3.16188	6.01063	5.23559	4.82375
ENSG00000008083	JARID2	0.962562	0.002994	None	9.24701	7.7199	8.99564	8.85506	8.99452	8.13283	7.96749	8.00283	7.2211	9.23657	8.54186	9.02203
ENSG00000008086	CDKL5	0.589616	0.196535	None	7.97437	6.82139	7.88806	6.73091	6.46504	7.34998	7.41048	6.14588	6.79765	7.90265	6.65771	7.48109
ENSG00000008118	CAMK1G	3.53707	0.00016085	Up	3.92588	2.64911	5.37949	2.30138	4.67956	2	2.31204	3.98094	2	5.44567	4.82712	5.8893
ENSG00000008128	CDK11A	-0.378075	0.667248	None	3.92588	4.31539	3.92474	3.51528	4.67956	4.20691	4.28198	2.98732	5.86912	4.57236	3.90996	3.76348
ENSG00000008130	NADK	-0.0330965	0.922616	None	10.9402	10.9842	10.9528	11.6205	11.5368	11.0041	11.1105	10.8059	11.1751	10.6561	11.091	11.3001
ENSG00000008196	TFAP2B	-3.80279	NA	None	2	5.84325	2	2	2	2	2	2	2	2.86761	2.19554	2
ENSG00000008226	DLEC1	-3.09306	0.000343452	Down	2.35611	5.16266	2.5931	4.00725	3.0575	5.04155	7.91071	5.29903	6.32012	4.19327	4.01731	4.228
ENSG00000008256	CYTH3	-0.449141	0.338158	None	10.005	9.48716	9.9053	9.10437	8.34497	9.39084	10.3815	10.0514	9.47542	8.96861	8.80231	8.7991
ENSG00000008277	ADAM22	-2.22522	0.000400037	Down	5.79479	7.02393	4.8282	6.00905	3.53222	7.30944	8.53538	8.09902	6.19573	4.97672	6.32305	5.32594
ENSG00000008282	SYPL1	-0.00758338	0.980387	None	10.6027	10.958	11.3895	11.1553	10.9783	10.9939	11.229	10.6541	10.8727	11.0046	10.9508	10.8494
ENSG00000008283	CYB561	0.0126032	0.98215	None	10.2908	10.5655	9.66079	9.88471	9.62197	9.19553	9.91299	10.4144	8.51313	10.2397	9.85492	9.65959
ENSG00000008294	SPAG9	0.217837	0.437867	None	11.2865	10.4877	10.985	10.6807	10.5366	10.589	10.4298	10.4207	10.4913	10.3784	10.3287	10.6567
ENSG00000008300	CELSR3	0.992015	0.0279225	None	4.65979	4.14052	5.30722	4.43671	5.00515	3.70511	4.48229	4.78555	3.95884	5.61706	4.9676	5.12733
ENSG00000008311	AASS	-1.71084	3.91924e-06	Down	6.42208	8.32668	7.66043	9.03451	6.49994	9.2307	8.76733	8.68558	9.6246	7.75626	7.7775	7.15533
ENSG00000008323	PLEKHG6	-3.67282	0.00233803	Down	4.52594	8.40616	8.57478	8.49522	3.23367	10.6258	8.66118	8.71286	11.4575	4.00851	5.44237	3.68298
ENSG00000008324	SS18L2	0.436886	0.0860875	None	9.36931	9.21933	9.30954	9.10193	9.60805	8.71714	8.55033	8.99154	8.82797	9.20735	9.63763	8.84375
ENSG00000008382	MPND	-0.104801	0.794519	None	7.45402	6.93293	6.39817	6.85191	6.49994	7.34197	6.85848	6.91788	7.49625	6.90025	7.01586	7.32407
ENSG00000008394	MGST1	-3.39854	1.03788e-05	Down	9.25232	14.0789	13.3725	14.522	10.6143	15.2327	14.6755	14.0253	15.125	9.8436	10.0516	7.86996
ENSG00000008405	CRY1	0.866742	0.0038971	None	9.01375	7.88851	9.03253	8.5319	8.59136	8.33219	8.11047	7.80787	7.20505	8.43441	9.15068	9.02612
ENSG00000008438	PGLYRP1	1.19121	0.312625	None	5.356	3.09518	4.01826	6.10955	8.31589	5.77178	3.42775	3.15583	6.46188	6.59035	3.79396	4.9322
ENSG00000008441	NFIX	-2.53624	5.97877e-07	Down	10.866	11.8562	10.1405	11.0891	8.33534	11.6755	12.5332	12.7602	12.2339	8.63127	8.96871	8.75549
ENSG00000008513	ST3GAL1	0.437472	0.269165	None	10.6315	10.1654	10.8105	10.4131	9.70842	10.2794	9.42185	9.46251	10.4079	10.376	9.99038	11.125
ENSG00000008516	MMP25	1.04981	0.253573	None	8.4328	4.39548	6.76486	8.7624	9.72511	7.92311	5.27691	5.90695	8.8332	9.14428	7.60752	8.98054
ENSG00000008517	IL32	0.734431	0.0722636	None	11.3889	10.6321	10.3707	11.0282	11.6445	9.96251	10.8711	11.5703	11.0072	12.0178	11.9374	11.9947
ENSG00000008710	PKD1	-0.303081	0.678519	None	8.94001	8.69433	9.0902	8.98245	5.77669	8.54622	8.62635	7.95793	7.76054	6.95241	7.17504	8.61612
ENSG00000008735	MAPK8IP2	-3.73018	3.69797e-09	Down	2.35611	6.28292	3.92474	6.2745	3.66113	6.38493	6.83426	6.31565	8.50004	4.6999	3.73227	3.30681
ENSG00000008838	MED24	-0.0508613	0.896255	None	9.27857	9.43126	9.40569	10.1613	10.0237	9.76976	10.2504	10.1962	9.62762	10.3434	9.94606	10.054
ENSG00000008853	RHOBTB2	-0.140869	0.686489	None	8.10334	8.60872	7.93078	7.89589	7.7179	7.55811	8.02211	7.90569	8.23361	7.74151	7.61609	8.35548
ENSG00000008869	HEATR5B	-0.358201	0.305336	None	8.56666	8.69036	8.50784	8.32172	7.50253	8.93001	8.98095	8.64367	8.01178	8.04157	8.14609	8.62692
ENSG00000008952	SEC62	-0.345816	0.266402	None	11.2722	11.9932	12.4053	12.0592	11.5263	11.9152	11.8736	11.916	12.095	11.2148	11.2223	11.745
ENSG00000008988	RPS20	-0.698725	0.133759	None	15.6217	15.4038	14.7886	14.8062	15.4501	15.5793	15.613	15.452	17.0318	14.8719	15.2409	14.5134
ENSG00000009307	CSDE1	-0.648898	0.0240394	None	13.8121	13.9307	14.1602	14.2337	13.2509	14.3	13.9731	14.0197	14.3492	13.0648	13.0651	13.2443
ENSG00000009335	UBE3C	0.275343	0.46167	None	10.8032	10.3625	10.9191	10.6913	10.2417	10.2688	9.97384	9.57085	9.90342	9.76191	10.0619	10.5607
ENSG00000009413	REV3L	-0.651506	0.151499	None	9.0262	10.1145	9.53986	10.3682	8.08835	9.06279	9.07696	9.66814	8.51313	9.05763	9.06413	8.59152
ENSG00000009694	TENM1	-2.53234	0.000571777	Down	4.37838	4.91347	2.81782	5.48826	2.62355	5.74771	6.49124	7.31502	5.69626	3.79656	5.14379	3.30681
ENSG00000009724	MASP2	-0.347045	0.726152	None	3.08398	3.83062	3.47494	4.37344	3.66113	2.74688	3.42775	2.98732	2.86789	3.07005	2.78725	3.50712
ENSG00000009780	FAM76A	-0.828134	0.0011862	None	7.92869	8.55307	7.80521	8.09534	7.85897	8.36025	9.09236	8.90548	9.07306	8.07137	7.9534	7.80963
ENSG00000009790	TRAF3IP3	1.34387	0.00510892	Up	7.4072	6.74702	6.28983	6.43805	7.19706	6.33732	5.68165	7.16506	6.02347	7.88262	8.65216	8.16489
ENSG00000009830	POMT2	-0.320907	0.189408	None	8.09745	8.57042	8.05735	8.66667	7.91821	8.21415	8.24516	8.2228	8.79619	8.5016	8.11621	8.15746
ENSG00000009844	VTA1	0.393623	0.304249	None	9.95868	10.308	10.6645	10.0328	10.3932	9.73191	9.26988	9.11171	9.26326	9.71926	9.75957	9.68951
ENSG00000009950	MLXIPL	-6.36886	1.5781e-21	Down	4.02845	9.87712	5.41431	8.81989	3.88881	10.8287	11.7919	11.0811	12.4078	4.75967	6.40441	3.41044
ENSG00000009954	BAZ1B	0.0252278	0.924767	None	10.7777	10.5579	10.6408	10.2554	10.301	10.2411	10.4687	10.6185	10.4254	10.1835	10.2247	10.5294
ENSG00000010017	RANBP9	0.170535	0.584144	None	9.41262	9.2786	9.59592	9.36647	9.18881	9.4573	9.26309	8.61141	8.78004	9.25226	8.86474	9.54185
ENSG00000010030	ETV7	1.85183	0.00237635	Up	6.84383	6.53355	5.48153	4.37344	8.02388	4.87372	4.91065	5.26257	4.10433	7.07512	7.02875	6.27979
ENSG00000010072	SPRTN	0.90616	0.0311636	None	7.84684	7.58125	8.51588	7.86747	8.38752	7.35796	6.59578	6.26125	6.43462	7.41891	7.74273	8.00439
ENSG00000010165	METTL13	0.0720858	0.794255	None	9.0262	9.39519	9.37066	9.44551	9.6279	9.24582	9.40551	9.43206	9.48209	9.24182	9.91168	9.49252
ENSG00000010219	DYRK4	0.587245	0.099607	None	8.59618	8.20972	8.29076	8.20844	9.20211	8.00664	7.60911	7.90569	9.02361	9.16377	8.83386	8.54673
ENSG00000010244	ZNF207	0.614424	0.0749492	None	10.5702	10.3994	10.8587	11.1918	11.7452	10.7177	10.2899	9.96332	10.0743	11.0644	11.041	11.1387
ENSG00000010256	UQCRC1	-0.0790578	0.896738	None	11.6525	11.6131	11.5444	11.5259	12.9311	12.1205	11.9517	11.711	13.5002	12.5323	11.8801	12.0202
ENSG00000010270	STARD3NL	0.815763	0.0478945	None	11.1389	10.8494	11.095	10.1365	10.7364	10.0177	9.23793	8.98596	9.42437	10.5459	10.238	10.4
ENSG00000010278	CD9	0.379769	0.253416	None	11.1158	10.8134	11.6385	9.96605	10.7841	10.8295	11.3146	11.2064	10.7287	11.3946	11.0814	11.328
ENSG00000010282	HHATL	-3.51422	0.0845133	None	2	2	2	2	2	3.23654	2.56845	5.18676	5.00224	3.24756	2.19554	2
ENSG00000010292	NCAPD2	1.21193	2.2837e-05	Up	9.80462	8.95438	9.47124	8.66997	10.4722	9.29233	8.73171	8.25563	8.28793	10.0432	9.66472	10.0287
ENSG00000010295	IFFO1	0.00177478	0.996141	None	9.51112	9.22207	8.60147	8.49522	8.59943	9.07976	9.14006	9.30337	8.79083	9.03965	8.79479	9.38054
ENSG00000010310	GIPR	-0.758402	0.528279	None	3.42213	3.43542	3.33655	3.25937	3.66113	4.82852	5.50881	6.67596	6.68649	3.67763	4.49698	6.86736
ENSG00000010318	PHF7	-1.06399	0.0108928	Down	6.56544	6.7622	6.06722	6.40679	6.17239	6.68032	7.02822	7.06275	8.18536	6.2378	5.49903	6.00969
ENSG00000010319	SEMA3G	-3.00985	0.000133135	Down	8.57938	10.6798	11.3785	12.3669	6.66276	12.7997	13.1175	12.4833	11.6372	7.03939	9.01802	7.48703
ENSG00000010322	NISCH	-0.656091	0.0122704	None	9.86304	10.4866	9.62594	10.422	9.82308	10.5529	10.894	11.0156	10.9944	10.5352	10.3228	10.1858
ENSG00000010327	STAB1	-0.0451312	0.950279	None	11.824	12.8709	11.1177	12.4967	10.8413	12.2587	11.1136	11.435	10.3832	12.805	12.2396	11.9884
ENSG00000010361	FUZ	-0.928705	0.00476695	None	7.41668	7.67247	7.21345	7.40438	7.32905	8.21854	8.10036	8.14481	9.02817	7.09846	7.32363	7.24216
ENSG00000010379	SLC6A13	4.43486	0.0177775	Up	2.87963	2	2.32682	2	2	2	2	2	2.86789	3.54801	3.73227	5.00022
ENSG00000010404	IDS	0.497223	0.421041	None	8.1944	6.34474	6.34501	6.51336	6.46504	6.76671	5.97539	5.83428	6.48864	5.77023	5.62319	6.88546
ENSG00000010539	ZNF200	1.00585	0.0109602	Up	7.50827	7.24538	7.73119	7.65775	8.94156	6.92538	6.37852	6.61942	7.25266	7.61776	7.78131	8.21584
ENSG00000010610	CD4	0.631107	0.29716	None	11.6429	11.698	10.2029	10.4365	10.0446	11.2278	10.1897	10.7203	8.90943	11.857	11.6812	11.8667
ENSG00000010626	LRRC23	-0.460459	0.243239	None	7.02841	7.7121	6.93038	7.15443	7.59418	7.94445	7.63036	7.33271	7.91647	7.81379	7.07918	6.19525
ENSG00000010671	BTK	0.989842	0.0285901	None	9.63414	8.6824	8.33233	8.69282	9.425	8.6177	7.12123	8.38846	6.86046	8.96226	9.12541	9.47021
ENSG00000010704	HFE	-0.119384	0.862946	None	9.01999	9.57576	7.77203	7.69704	7.91175	8.24027	7.86363	7.38453	6.94016	7.77086	7.66231	8.00439
ENSG00000010803	SCMH1	-0.782202	0.00556142	None	9.05686	8.92094	8.15323	8.95028	7.79719	9.2198	9.20761	9.14213	8.99123	8.06546	7.99995	8.37803
ENSG00000010810	FYN	-0.132313	0.637655	None	10.6548	11.4609	10.7916	11.3021	10.8873	10.9385	10.9992	11.1231	10.6671	11.287	11.1807	10.9339
ENSG00000010818	HIVEP2	0.41375	0.188173	None	9.41499	8.86578	9.28152	8.41893	9.01577	8.33219	8.96431	9.50995	8.36215	9.21538	9.06882	9.28151
ENSG00000010932	FMO1	2.29525	0.00482611	Up	11.3128	9.91498	7.22331	5.92329	11.4175	8.83609	7.29987	7.91159	7.90658	11.8188	9.54199	9.05639
ENSG00000011007	ELOA	-0.21684	0.529509	None	9.74373	9.56281	9.89301	10.5138	9.86048	9.90788	9.71665	9.67336	10.762	9.94685	9.94521	9.88434
ENSG00000011009	LYPLA2	0.469965	0.0850682	None	9.8665	9.82023	10.134	10.1198	10.7823	9.74261	9.96411	10.3333	10.1848	10.6949	10.785	10.56
ENSG00000011021	CLCN6	-0.838196	0.0179624	None	8.1092	8.26939	7.41603	8.03017	6.355	8.3077	8.72843	8.61141	8.56433	7.68867	7.50057	8.00853
ENSG00000011028	MRC2	0.191624	0.853874	None	12.5561	12.4346	11.2294	9.77881	11.2205	9.50476	10.7248	13.8897	9.81897	12.7161	12.5067	12.3142
ENSG00000011083	SLC6A7	-0.182559	0.920844	None	3.56549	2	3.7173	2.55054	3.53222	2.9292	3.29207	5.93038	2	4.87227	2.19554	3.83971
ENSG00000011105	TSPAN9	0.0765048	0.878862	None	10.3625	9.78906	10.4442	9.72913	9.5173	10.3768	10.9779	10.593	10.2663	10.4874	9.9486	11.2385
ENSG00000011114	BTBD7	0.366806	0.188811	None	9.46157	8.5833	9.1534	8.80498	8.6853	8.46364	8.90159	8.60415	8.36937	8.5658	8.70129	9.19526
ENSG00000011132	APBA3	0.371425	0.237094	None	7.96147	7.40867	7.77873	7.51846	8.30607	7.97069	7.74522	8.10932	8.39788	8.4113	8.50775	8.45276
ENSG00000011143	MKS1	-0.550277	0.0983293	None	6.5824	6.77723	6.63802	7.4511	7.29964	7.70288	7.97304	7.89382	7.53527	7.2098	7.27036	7.22094
ENSG00000011198	ABHD5	-0.568458	0.389802	None	9.35704	10.1071	11.4182	10.8817	10.4366	10.9759	9.68484	9.52542	11.6505	9.32084	8.95359	9.42607
ENSG00000011201	ANOS1	-0.872696	0.247698	None	6.40311	7.39898	5.82992	5.15362	5.52893	7.34998	8.92757	6.31565	7.3434	5.88205	7.48663	7.51054
ENSG00000011243	AKAP8L	-0.696299	0.0214804	None	7.4632	7.78825	7.49948	7.84432	7.67274	8.64402	8.76412	8.25563	8.42584	7.71155	7.27578	8.11591
ENSG00000011258	MBTD1	0.0866707	0.764385	None	8.46973	8.44901	8.61275	7.87891	8.17186	8.48564	8.65774	8.57471	8.07494	8.5658	8.51005	8.42828
ENSG00000011260	UTP18	0.852575	0.0345342	None	10.3151	9.89445	10.113	9.81944	10.4918	9.00302	8.14534	8.66827	8.81217	9.5391	9.80617	9.74136
ENSG00000011275	RNF216	0.0849075	0.710154	None	9.62394	9.38787	9.39918	9.50761	9.21529	9.3027	9.5722	9.56338	9.5376	9.53055	9.76824	9.77208
ENSG00000011295	TTC19	-0.325915	0.176222	None	9.49777	9.68933	9.65535	9.92939	9.20211	9.23287	9.46192	9.71274	9.77618	9.06653	9.11185	9.33352
ENSG00000011304	PTBP1	0.383386	0.232483	None	11.5484	11.1877	11.8575	12.2029	12.2268	11.2912	11.5227	11.3802	11.0002	11.6593	11.644	12.1389
ENSG00000011332	DPF1	1.9642	0.117926	None	3.81546	2	3.92474	2	4.25841	2	2.31204	3.78921	4.23649	5.07411	4.25522	4.228
ENSG00000011347	SYT7	-1.08442	0.0740701	None	6.13078	6.12745	5.41431	6.16666	6.56729	6.30469	7.73872	7.66153	5.69626	6.03502	5.51744	4.33723
ENSG00000011376	LARS2	-0.0379388	0.926225	None	7.91536	8.39158	8.17877	8.34664	7.43201	7.76417	7.71901	7.64746	7.28354	7.66542	7.80023	8.13115
ENSG00000011405	PIK3C2A	0.132204	0.76405	None	9.66631	9.41454	10.6035	10.5202	9.62395	10.129	9.73802	9.48643	9.06864	9.70032	9.88447	9.90888
ENSG00000011422	PLAUR	2.84516	1.45438e-10	Up	11.0856	9.23029	11.4703	10.5138	12.8553	9.47207	8.65082	9.05687	8.47349	12.8054	12.0352	12.3669
ENSG00000011426	ANLN	3.67314	5.09374e-05	Up	9.36441	7.42784	9.89609	5.90102	10.9183	7.63231	4.41856	3.44328	2	10.0862	8.80419	9.22222
ENSG00000011451	WIZ	-0.738311	0.00321375	None	9.35457	9.66126	9.27443	10.2575	8.93201	9.83119	10.3021	9.79323	10.2586	9.07538	9.23234	9.80098
ENSG00000011454	RABGAP1	-0.520882	0.170133	None	9.81721	10.2858	9.91293	9.52227	8.48653	9.7273	10.0481	9.56899	9.47876	8.87711	8.85029	9.2043
ENSG00000011465	DCN	0.0756243	0.924477	None	16.4244	16.9995	13.6704	14.8839	15.7243	15.542	14.7429	15.7315	14.2949	16.3775	15.3357	15.4897
ENSG00000011478	QPCTL	0.248929	0.649305	None	6.87169	7.23454	7.02354	6.07019	7.53653	6.98838	7.04941	7.33271	8.32552	7.84862	7.49129	8.16489
ENSG00000011485	PPP5C	0.323056	0.189184	None	9.75499	9.46413	9.86181	10.1543	10.1568	9.72113	9.81584	9.40722	9.3424	10.0685	9.99531	10.1309
ENSG00000011523	CEP68	-0.481412	0.10234	None	8.72395	8.77513	9.4938	9.45891	8.63125	9.49575	9.88526	9.57643	9.57553	9.14987	9.03409	8.90714
ENSG00000011566	MAP4K3	-0.0725198	0.869818	None	8.93671	8.80843	9.61662	9.32527	8.9479	9.01316	9.6471	9.6293	8.2803	9.42374	8.84848	8.74065
ENSG00000011590	ZBTB32	2.62368	0.00750227	Up	4.37838	2.36076	2.5931	3.1121	4.67956	3.48976	2.97516	4.37174	2	5.16534	6.1569	6.22398
ENSG00000011600	TYROBP	1.4678	0.000755466	Up	13.3157	12.6273	12.0768	11.7224	13.7814	11.4018	10.4379	11.8149	11.1885	13.5035	12.9037	12.7044
ENSG00000011638	LDAF1	-1.27116	0.0103284	Down	9.22558	9.34817	8.13247	7.63095	7.92465	9.49936	10.5601	10.2977	9.80307	8.7167	8.47281	8.15746
ENSG00000012048	BRCA1	1.33547	0.0123977	Up	7.49937	7.19032	8.51588	6.85191	8.42431	7.27616	6.08208	5.90695	4.57288	7.66542	7.13388	7.39527
ENSG00000012061	ERCC1	-0.0730487	0.83758	None	10.1865	10.188	9.74356	10.2608	10.6536	9.9612	10.0322	10.5011	10.7633	10.3676	10.436	9.82462
ENSG00000012124	CD22	1.88478	0.0198646	Up	6.45928	4.96687	6.56241	4.61141	5.14398	3.09104	5.00045	6.99769	4.84548	6.45225	8.09799	8.17596
ENSG00000012171	SEMA3B	-3.58487	1.82963e-07	Down	7.81849	7.86761	6.04518	8.38324	5.45972	8.99025	10.5218	11.6711	10.3361	5.58437	7.37499	5.9931
ENSG00000012174	MBTPS2	0.31963	0.391134	None	8.53652	8.48606	9.05477	8.64674	8.34976	8.46733	7.98958	7.24199	8.29553	8.33476	8.21255	8.75794
ENSG00000012211	PRICKLE3	0.104305	0.800092	None	7.089	6.15072	6.69577	7.28911	7.00396	7.39718	7.19916	7.1749	7.03396	7.18821	7.32885	7.66521
ENSG00000012223	LTF	-2.50071	0.000171991	Down	6.0599	10.3538	7.13212	10.4813	6.534	7.99646	7.13121	9.42176	8.57061	8.33966	5.81394	6.37253
ENSG00000012232	EXTL3	0.432068	0.0310961	None	9.72858	9.10488	9.98275	9.34807	9.38122	9.24151	9.1934	9.32784	9.36424	9.57074	9.45872	9.94276
ENSG00000012660	ELOVL5	-1.40941	9.19028e-06	Down	11.3913	12.6797	11.9424	12.3763	10.8708	12.5772	12.6939	11.999	12.9433	10.5309	10.5814	11.1561
ENSG00000012779	ALOX5	1.79101	0.000505992	Up	10.1457	9.56498	9.53195	9.42615	11.0949	8.96176	7.18964	7.52198	7.89663	11.0046	9.98708	10.5579
ENSG00000012817	KDM5D	-0.37919	0.884484	None	2.35611	8.86929	8.40771	8.67981	2.3452	2.29402	2.31204	9.39885	8.14388	9.13302	8.99193	2
ENSG00000012822	CALCOCO1	-1.29415	4.35952e-05	Down	9.90071	10.4957	10.2733	10.7344	8.9224	11.6181	11.3293	10.9661	11.3237	9.64394	9.74598	10.1693
ENSG00000012963	UBR7	-0.0453956	0.87487	None	9.01375	8.89362	9.19405	8.71213	9.2994	9.13185	9.07954	9.52734	9.35699	8.96544	9.07038	9.00764
ENSG00000012983	MAP4K5	0.523987	0.0698449	None	9.82078	9.39762	9.97402	9.27854	9.44304	9.02823	9.29893	9.56712	8.2649	9.78547	9.53636	9.67398
ENSG00000013016	EHD3	2.47256	2.92357e-12	Up	9.24435	5.62807	8.87895	6.65313	8.62731	7.37378	6.45992	6.27961	5.60139	8.93335	8.44423	9.07819
ENSG00000013275	PSMC4	0.0851949	0.854389	None	10.1656	10.1292	10.3894	11.4527	11.553	10.6903	10.6189	10.8595	10.874	11.1659	11.0852	10.6247
ENSG00000013288	MAN2B2	-0.770684	0.000374287	None	9.95217	10.3093	9.59022	10.2771	9.15363	10.5616	10.6277	10.6058	10.4613	9.91599	9.52844	9.96421
ENSG00000013297	CLDN11	-3.09141	3.17036e-08	Down	4.59441	8.04568	4.41201	6.71824	3.99046	7.10668	8.56512	8.53323	6.70942	3.90642	5.9824	5.29919
ENSG00000013306	SLC25A39	0.00935492	0.979883	None	11.2677	10.8529	10.7649	11.125	11.2882	10.8586	11.101	11.5652	11.7015	11.3786	11.4439	11.2477
ENSG00000013364	MVP	0.0408532	0.944526	None	11.3572	11.4603	11.3377	13.1369	12.9293	12.4971	11.974	12.2498	12.0709	12.8791	12.522	12.3609
ENSG00000013374	NUB1	-0.179751	0.539446	None	10.1599	10.1011	10.1966	10.2254	10.6613	10.5017	10.626	10.5011	11.0969	10.4685	10.4054	10.2334
ENSG00000013375	PGM3	0.853642	0.00877698	None	9.67028	9.26	9.91141	9.51495	10.3568	8.90029	8.57612	8.07819	8.98654	9.62999	9.50903	9.5687
ENSG00000013392	RWDD2A	0.0892184	0.804289	None	7.41668	7.59827	7.57067	7.5758	7.76886	7.18048	7.27309	6.98656	8.08374	7.2727	7.8226	7.52215
ENSG00000013441	CLK1	-0.186745	0.638501	None	9.63211	9.84361	10.3916	10.3883	10.1852	10.516	10.7281	11.232	10.595	10.6233	10.6261	10.7947
ENSG00000013503	POLR3B	0.166707	0.692329	None	7.089	7.19032	7.19355	7.88459	7.93105	6.81386	7.11119	6.67596	6.83983	7.10999	7.31313	7.01441
ENSG00000013523	ANGEL1	0.299272	0.394098	None	8.13816	7.66441	8.45446	7.7163	7.26963	7.75212	8.04867	8.28774	7.62241	8.34455	7.89829	8.53818
ENSG00000013561	RNF14	-0.541421	0.0240239	None	9.82791	10.1781	9.9623	10.0757	9.71957	10.0076	10.1992	10.2426	9.98789	8.97807	9.3162	9.45363
ENSG00000013563	DNASE1L1	0.199324	0.742773	None	7.56056	6.19614	7.05698	7.17313	5.65812	6.85951	6.59578	6.29774	5.82781	5.98581	5.96909	7.22805
ENSG00000013573	DDX11	0.101342	0.892019	None	6.26288	7.2126	7.12162	6.48371	6.94187	6.23712	6.18143	6.40199	8.61378	8.04157	6.96983	7.57886
ENSG00000013583	HEBP1	-0.389635	0.239972	None	10.5944	10.6485	9.93858	10.5544	10.8964	10.8753	10.6383	10.7551	11.6741	10.6413	10.5205	10.3882
ENSG00000013588	GPRC5A	-2.07752	0.00591003	Down	2.64149	6.46097	6.19288	7.95652	2.85678	7.32579	6.27437	6.66203	6.22785	5.02624	5.40331	5.09659
ENSG00000013619	MAMLD1	-0.620314	0.184994	None	5.93342	6.00516	6.5468	5.98808	6.17239	6.62852	7.15095	7.41807	7.44252	5.82722	6.03444	6.92973
ENSG00000013725	CD6	1.85744	0.0200718	Up	7.13571	5.06809	5.02128	6.25707	5.91238	5.64717	5.65425	7.50647	4.66959	7.896	9.10578	8.74809
ENSG00000013810	TACC3	1.54312	0.000143901	Up	9.5887	9.19715	9.70541	9.20548	11.5863	9.71338	8.73499	8.64721	9.3424	11.0762	10.7601	10.6071
ENSG00000014123	UFL1	0.373534	0.189294	None	9.22288	9.40005	10.328	9.77881	9.94521	9.57143	9.23331	9.14714	9.62159	9.94846	9.68521	9.72512
ENSG00000014138	POLA2	0.812463	0.233211	None	5.18889	4.39548	5.30722	6.07019	7.87235	5.64717	5.90737	6.43513	6.68649	7.22048	6.8731	6.41052
ENSG00000014164	ZC3H3	-0.154778	0.7366	None	8.14389	7.66441	7.30907	8.81097	8.45576	8.16501	8.8632	8.37998	8.8332	8.89721	8.3002	8.59977
ENSG00000014216	CAPN1	-0.0120548	0.971571	None	10.9911	10.9077	10.5191	11.3269	11.5071	11.2191	11.1212	11.418	11.2927	11.3491	11.2022	11.4757
ENSG00000014257	ACP3	1.49692	0.0496724	Up	6.61573	5.41406	5.72288	6.07019	7.01606	6.25432	3.29207	2.98732	4.10433	7.19905	6.19169	6.37253
ENSG00000014641	MDH1	-1.15284	0.000999277	Down	11.832	12.5457	11.7156	11.5734	11.8953	12.5533	13.0601	12.6075	13.5983	11.4575	11.4698	11.3072
ENSG00000014824	SLC30A9	0.457521	0.220989	None	10.5595	10.4366	10.7513	10.2029	10.3231	9.72883	9.45002	8.97473	9.72365	9.86926	9.79112	10.1748
ENSG00000014914	MTMR11	-0.117758	0.846376	None	7.4632	6.56852	6.60825	6.12884	6.42929	7.18048	7.18007	7.79517	5.60139	7.03939	6.34382	6.65167
ENSG00000014919	COX15	-0.834573	0.00328848	None	7.94844	8.81936	8.6534	8.90066	8.41062	9.42919	9.48544	9.25082	9.86565	8.39254	8.8357	8.63763
ENSG00000015133	CCDC88C	-0.0438494	0.942041	None	7.33898	7.16769	7.25247	7.63769	6.55074	7.90145	7.96191	8.09902	7.05202	7.25204	7.73881	8.73816
ENSG00000015153	YAF2	0.45197	0.112538	None	8.13242	8.44901	8.71056	8.37922	9.10913	7.98105	8.40168	7.70972	8.39081	8.69772	8.81167	8.49168
ENSG00000015171	ZMYND11	-0.192521	0.482104	None	10.7813	10.9489	10.9394	10.6543	10.2961	10.5991	10.7582	10.5511	10.4979	10.0978	10.2729	10.3249
ENSG00000015285	WAS	1.34223	0.00404526	Up	10.3113	9.3557	8.95483	10.072	11.3312	9.95596	8.3342	9.167	9.10367	11.0864	11.091	10.8494
ENSG00000015413	DPEP1	0.543419	0.696448	None	5.23252	5.20772	2	2	3.23367	3.70511	4.76451	3.78921	4.10433	3.90642	4.73576	5.8893
ENSG00000015475	BID	1.43504	3.06919e-08	Up	11.0148	9.91328	10.8492	9.4928	11.6687	9.25652	9.31871	9.52349	10.0566	11.0457	10.709	10.8132
ENSG00000015520	NPC1L1	-5.75166	8.8038e-05	Down	2	4.80035	2.81782	2	2.3452	3.3687	4.95625	3.44328	7.82495	2	2.36772	2
ENSG00000015532	XYLT2	0.390523	0.206381	None	8.79841	8.54869	8.79225	8.29636	8.62336	8.47834	9.00826	8.93763	8.66159	9.63798	8.94851	9.31695
ENSG00000015676	NUDCD3	-0.762409	0.00765164	None	10.0003	10.3725	10.1444	10.2243	9.47846	10.5796	10.9668	10.9031	11.3748	10.0567	10.1285	10.2474
ENSG00000016391	CHDH	-0.528491	0.489416	None	5.09747	6.53355	4.60523	4.43671	4.95573	4.96007	4.0493	4.93204	4.46923	3.79656	3.96463	5.21582
ENSG00000016402	IL20RA	-0.855092	0.406054	None	6.19834	7.19032	4.01826	2.55054	4.1745	4.96007	4.0493	5.88313	5.39059	3.90642	4.88497	4.62265
ENSG00000016864	GLT8D1	0.311097	0.349913	None	10.89	10.8538	10.3663	10.0519	10.3194	9.83691	9.95852	10.32	9.94265	10.8081	10.5516	9.95888
ENSG00000017260	ATP2C1	0.429989	0.176705	None	10.6953	10.4716	11.0549	10.6651	10.4048	10.404	9.83428	9.76581	9.63362	10.4379	10.2511	10.686
ENSG00000017427	IGF1	-2.82523	4.9804e-05	Down	7.49041	10.5426	7.97227	9.05733	4.95573	9.13649	7.97304	8.11955	10.3956	5.02624	6.8731	5.27193
ENSG00000017483	SLC38A5	1.43949	0.0482	Up	8.73157	7.81033	7.63113	8.76548	9.49369	6.61528	5.90737	8.79174	4.84548	9.78547	9.24758	9.28832
ENSG00000017797	RALBP1	0.0152463	0.967822	None	11.0722	10.7671	11.0179	10.7273	10.5069	10.7657	10.8357	10.2308	10.4528	10.4471	9.91862	10.7052
ENSG00000018189	RUFY3	-0.365193	0.112166	None	8.98215	9.18312	8.88827	9.30845	8.57509	9.06766	9.52001	9.64354	9.09499	9.20467	9.09968	8.91377
ENSG00000018236	CNTN1	-0.610309	0.730326	None	8.59618	8.90393	2.81782	3.1121	4.79645	6.11069	6.27437	6.71696	3.16188	4.63754	4.70398	4.70648
ENSG00000018280	SLC11A1	2.36599	0.000319502	Up	9.88712	8.18176	10.595	10.1222	12.0957	9.24151	6.79715	6.91788	9.13788	12.0548	9.96546	11.1288
ENSG00000018408	WWTR1	-0.0501269	0.925091	None	10.6747	11.4982	11.5566	11.2968	10.4766	10.4212	10.5113	10.4422	9.91333	10.2836	10.7465	10.2281
ENSG00000018510	AGPS	0.197267	0.6774	None	10.5237	10.482	11.3056	10.7748	10.2723	10.2128	9.86896	9.874	9.56928	9.76008	9.88181	9.93192
ENSG00000018610	STEEP1	-0.336118	0.299489	None	9.07794	9.33554	8.77561	9.17333	8.81912	8.8275	9.07696	8.7594	8.77461	8.35428	7.83366	8.87353
ENSG00000018625	ATP1A2	-5.44619	2.12477e-10	Down	4.52594	10.3298	5.97693	7.70991	3.39066	9.48669	8.47008	10.6185	12.1913	4.27748	6.68238	2.6348
ENSG00000018699	TTC27	-0.15717	0.722781	None	8.24853	8.48606	8.59009	9.28285	8.67006	8.26168	7.92225	7.68238	8.71921	8.08311	8.38031	7.88353
ENSG00000018869	ZNF582	-0.758612	0.092665	None	5.54087	5.95318	5.75039	5.03595	4.4843	6.47567	6.10251	5.64897	5.74146	5.02624	5.19042	4.86081
ENSG00000019102	VSIG2	-1.31	0.0957111	None	3.42213	4.6776	4.18885	3.62801	4.4843	4.87372	5.16485	7.10455	4.76021	5.07411	4.06814	4.3889
ENSG00000019144	PHLDB1	-1.01504	0.0616234	None	10.4366	10.0876	11.191	11.3716	8.76993	11.3236	11.476	11.1294	10.3361	8.83951	9.20279	10.0778
ENSG00000019169	MARCO	0.316654	0.739119	None	9.98602	12.1811	9.73153	10.3354	12.3514	12.1773	8.08504	9.07275	10.0787	11.887	11.3787	10.9452
ENSG00000019485	PRDM11	-1.05624	0.010661	Down	6.56544	6.98563	6.1522	6.3909	5.68869	6.69298	7.49787	7.6189	7.58571	5.16534	6.3643	6.64105
ENSG00000019505	SYT13	-5.04922	NA	None	2	5.66085	2	2	2.3452	2	2	2	2	2	2	2
ENSG00000019549	SNAI2	1.18851	0.0940431	None	11.5635	10.5622	10.3927	9.54218	10.7012	9.81246	7.90491	8.42191	6.3496	9.75275	9.82383	9.77451
ENSG00000019582	CD74	0.894966	0.0990508	None	15.4474	14.7645	13.8702	14.3584	15.7849	14.8201	15.7174	15.8638	14.8326	16.7282	16.6258	16.3601
ENSG00000019991	HGF	1.74802	0.000783782	Up	8.8307	7.96268	8.91283	6.62623	8.68151	7.76417	7.18964	6.92956	4.46923	9.54972	8.60776	8.39392
ENSG00000019995	ZRANB1	0.145293	0.862094	None	8.29556	7.82486	8.22853	7.49635	6.12847	7.88499	6.79715	5.78372	5.90928	5.98581	6.25886	7.10215
ENSG00000020129	NCDN	0.379301	0.414353	None	8.22172	8.1874	8.28136	8.5922	8.46902	8.13747	8.24056	8.69929	6.5149	8.27456	8.90374	9.08408
ENSG00000020181	ADGRA2	0.367987	0.619429	None	11.3664	10.2845	10.8674	9.19408	8.09977	10.0829	10.4389	10.2875	8.14388	9.43295	9.26538	10.4922
ENSG00000020256	ZFP64	0.20055	0.487934	None	7.98716	7.66441	7.44999	7.21885	7.71047	7.79387	7.91649	7.60441	7.20505	7.67321	8.0387	7.80012
ENSG00000020426	MNAT1	-0.328	0.45634	None	7.42611	8.03946	8.63137	8.03528	8.10545	8.57387	8.1305	7.32389	8.57685	7.7489	7.13388	7.51636
ENSG00000020577	SAMD4A	0.0917471	0.880361	None	10.3011	9.67336	9.90836	10.2176	9.38822	9.06766	9.83428	9.997	7.73842	9.64195	8.61419	9.84326
ENSG00000020633	RUNX3	2.01828	0.000209239	Up	8.3007	7.03647	7.60121	6.69254	7.83184	6.58842	6.42791	7.52198	4.35754	8.83605	8.75656	9.68306
ENSG00000020922	MRE11	-0.0874252	0.747414	None	8.54951	8.5355	9.10093	9.05733	8.84649	8.67627	8.86917	8.96626	8.68492	8.48841	8.53058	8.73067
ENSG00000021300	PLEKHB1	0.0927706	0.922696	None	5.39492	6.42326	3.92474	4.0883	5.31047	5.59415	4.35189	6.29774	4.35754	4.87227	6.6326	5.92473
ENSG00000021355	SERPINB1	0.744881	0.0653385	None	11.3336	11.106	10.9784	11.1387	12.8171	11.3785	10.4647	10.6716	10.9649	11.6365	11.3044	11.4731
ENSG00000021461	CYP3A43	-0.212048	0.883567	None	3.42213	4.2306	3.33655	3.62801	3.23367	3.23654	2.56845	2	3.6147	3.07005	3.85313	2
ENSG00000021574	SPAST	0.783425	0.000114518	None	9.06593	8.159	8.89753	8.63667	9.34089	8.20975	8.16003	8.34988	8.01178	8.73915	9.05471	9.1074
ENSG00000021645	NRXN3	-1.08313	0.259031	None	3.69588	4.47134	4.47934	3.62801	2	3.70511	5.5391	4.83605	3.6147	2.86761	3.45517	4.228
ENSG00000021762	OSBPL5	0.156387	0.67341	None	9.46386	9.21657	9.0902	9.57243	9.59197	9.33538	9.82355	9.77393	8.78544	10.1698	9.35892	9.77936
ENSG00000021776	AQR	0.214542	0.418066	None	9.50223	9.02531	9.70717	9.78642	9.32152	9.33335	9.31871	9.28303	8.8332	9.5749	9.54423	9.37093
ENSG00000021826	CPS1	0.130247	0.849169	None	7.90866	8.22076	8.55151	8.74062	8.15006	8.18307	6.92879	6.96403	6.59095	7.98008	7.97686	6.39797
ENSG00000021852	C8B	1.19222	0.379045	None	4.214	4.39548	5.10892	4.0883	4.3377	3.48976	2	2	2	3.54801	4.11723	2.94202
ENSG00000022267	FHL1	-2.88999	0.000488107	Down	10.7563	13.1457	13.6984	13.2845	8.75917	15.1934	15.3577	14.161	14.4422	9.56865	10.9389	9.23991
ENSG00000022277	RTF2	-0.0262211	0.94011	None	11.0318	10.6071	10.5692	10.6848	11.1638	10.6592	10.8002	10.5661	11.2267	10.7974	10.2428	10.4826
ENSG00000022556	NLRP2	4.43396	4.20426e-07	Up	5.70472	2.88932	2.5931	3.25937	7.20766	3.48976	3.1423	2	2.49825	6.12868	6.3541	7.3762
ENSG00000022567	SLC45A4	0.71222	0.0662252	None	8.58781	8.35199	8.18382	7.9619	8.20924	7.65838	6.44401	7.2971	7.91647	8.27967	8.21537	8.88707
ENSG00000022840	RNF10	-0.468513	0.0114106	None	11.3584	11.5603	11.1651	11.7476	11.3006	11.7633	11.6685	11.6148	12.1692	11.2432	11.1922	11.5126
ENSG00000022976	ZNF839	-0.929574	0.0243	None	6.32466	6.12745	6.02278	6.37484	5.14398	7.42021	6.34463	6.31565	6.73199	5.55093	5.23559	5.85297
ENSG00000023041	ZDHHC6	0.337401	0.211975	None	9.51995	9.70513	9.99861	9.35423	9.60805	9.44237	8.84816	9.50215	8.82272	9.56656	9.57641	9.58679
ENSG00000023171	GRAMD1B	2.14581	1.15914e-06	Up	6.49554	6.10381	6.89383	5.1908	7.25948	5.42228	4.54333	4.50256	5.14363	6.73138	7.60752	8.05724
ENSG00000023191	RNH1	-0.335989	0.253366	None	11.6867	12.1892	11.6449	12.4776	12.5492	12.493	12.2463	12.5458	12.8755	12.4652	12.2943	12.0218
ENSG00000023228	NDUFS1	-0.108168	0.803567	None	10.2674	10.6444	10.8603	10.3863	10.0939	10.5381	10.0973	9.21072	10.567	9.87772	9.80148	10.055
ENSG00000023287	RB1CC1	0.0961074	0.767098	None	9.21746	9.43837	10.2662	10.0856	10.0781	9.89424	9.68315	9.59671	9.66328	9.76008	9.69838	9.79381
ENSG00000023318	ERP44	-0.124594	0.75259	None	10.2946	10.769	10.7151	11.2502	11.0255	11.1323	10.3065	10.0568	11.2396	11.0015	10.8057	10.4404
ENSG00000023330	ALAS1	-0.297629	0.431413	None	9.4843	9.60553	10.0312	10.8296	10.0327	10.9218	10.1424	9.97322	10.0498	10.3287	9.85763	10.3158
ENSG00000023445	BIRC3	2.22827	3.48817e-08	Up	8.61278	7.6067	9.41861	7.95652	9.71401	7.87391	7.69231	7.52198	6.22785	9.42835	10.1172	10.6098
ENSG00000023516	AKAP11	0.235255	0.316773	None	9.76059	9.49853	10.1405	9.91558	9.7525	9.86236	9.39933	9.58569	9.2825	9.66167	9.92295	9.77573
ENSG00000023572	GLRX2	-0.0632071	0.876166	None	8.10334	8.24797	8.49162	9.03451	9.12877	8.59426	8.76412	8.49051	9.25159	8.54896	9.12541	8.55524
ENSG00000023608	SNAPC1	1.05871	0.0223956	Up	6.45928	7.44675	8.9812	7.79084	9.16455	7.34998	7.53591	7.03059	7.40087	8.75392	8.13719	8.07706
ENSG00000023697	DERA	0.0902521	0.834406	None	9.87341	9.84718	9.81372	9.66617	10.1499	9.80664	8.88105	9.25082	9.36424	9.38393	8.94851	9.01177
ENSG00000023734	STRAP	-0.0478214	0.92706	None	11.2794	11.2749	11.5644	11.8883	11.9846	11.3637	10.5046	10.5511	11.9801	10.7903	10.9764	10.9846
ENSG00000023839	ABCC2	-1.82494	0.00131767	Down	5.316	7.26683	4.92797	6.70545	5.27061	6.16624	7.8334	5.4363	4.92599	5.29221	4.67147	4.53364
ENSG00000023892	DEF6	1.27948	0.0132724	Up	9.27074	8.54869	8.07378	9.53497	9.86885	8.54622	7.32616	8.47466	7.62241	10.4299	9.9663	10.1233
ENSG00000023902	PLEKHO1	1.60959	3.50828e-06	Up	11.604	10.7232	10.7116	10.0418	12.2574	10.0088	10.1087	10.8027	10.3903	12.4584	12.4304	11.7937
ENSG00000023909	GCLM	0.262023	0.595952	None	8.57515	8.90393	9.31646	9.50761	10.2104	9.18436	8.61217	8.3147	8.60158	8.80091	8.77006	8.54389
ENSG00000024048	UBR2	0.158286	0.538631	None	9.64831	9.04407	9.43778	9.285	9.62197	9.64984	9.56302	8.89956	9.52796	9.33565	9.43955	9.56028
ENSG00000024422	EHD2	-1.87119	7.41575e-09	Down	11.7076	12.3366	11.8227	12.9605	11.0119	13.3995	14.0673	13.5693	13.8186	11.6553	11.3727	11.8213
ENSG00000024526	DEPDC1	3.91335	7.42062e-10	Up	6.96517	5.9794	7.83764	3.39299	9.61801	5.08062	3.96258	3.98094	3.40599	8.21708	7.73881	8.0652
ENSG00000024862	CCDC28A	0.0128331	0.976263	None	9.60332	9.45715	8.80543	8.69282	9.77404	9.54198	9.71168	9.34537	9.89094	9.80511	9.47294	9.30186
ENSG00000025039	RRAGD	-0.583171	0.244491	None	9.63414	10.074	9.53393	8.96646	9.33607	10.0239	9.12017	8.98596	11.1669	9.40748	8.89673	9.36772
ENSG00000025156	HSF2	0.13342	0.618997	None	8.21085	7.90228	8.32777	8.07062	7.94378	8.07596	7.60911	7.80787	8.05717	8.20638	7.90878	7.68083
ENSG00000025293	PHF20	0.341408	0.0944741	None	9.81542	9.67135	9.66441	9.29143	9.58589	9.2307	9.14991	8.94052	9.41044	9.59965	9.61538	9.53614
ENSG00000025423	HSD17B6	2.19211	0.0247264	Up	6.61573	4.96687	4.87895	4.16504	5.22962	3.97772	2.56845	2	2	5.33213	5.1673	5.15744
ENSG00000025434	NR1H3	-0.147892	0.795463	None	10.6305	10.7319	10.6645	9.4281	9.9827	10.7354	10.9668	10.8686	11.993	10.8107	11.4266	11.0341
ENSG00000025708	TYMP	1.14731	0.0231479	Up	11.5091	11.3128	11.5532	12.5464	13.5036	11.551	10.8219	10.8717	10.6523	12.9235	12.5471	12.5369
ENSG00000025770	NCAPH2	-0.284634	0.559165	None	9.70554	9.25465	9.2287	9.51495	10.4321	9.7502	10.0282	10.0218	11.1915	9.89281	9.61217	9.79979
ENSG00000025772	TOMM34	0.748593	0.00108101	None	8.79113	8.23715	9.13002	8.87519	9.34329	8.13283	8.26794	8.54845	8.19352	9.01534	9.3474	9.1548
ENSG00000025796	SEC63	-0.157035	0.622854	None	10.761	11.1848	11.3702	11.655	11.1947	11.1264	10.6356	10.8503	11.1617	10.878	10.6271	10.9191
ENSG00000025800	KPNA6	-0.0390588	0.921812	None	9.39113	9.4265	9.83796	9.52227	8.65853	9.38304	9.70334	9.34755	9.14631	9.10736	9.05156	9.90777
ENSG00000026025	VIM	-0.475727	0.350169	None	15.1585	15.1855	14.9761	15.7175	16.3655	16.1575	16.1386	16.0217	17.3348	16.2284	15.9602	15.3899
ENSG00000026036	RTEL1-TNFRSF6B	0.207838	0.915107	None	3.26294	2.36076	2	2.76295	2	3.09104	3.66593	2.57652	2	3.07005	2.19554	3.98108
ENSG00000026103	FAS	1.48823	0.00774229	Up	9.08985	9.14018	9.68773	9.06486	10.0982	7.71535	7.59477	7.46696	5.64961	9.8794	9.34868	9.56169
ENSG00000026297	RNASET2	0.610741	0.14412	None	10.8994	10.7596	9.53195	9.5636	10.2798	10.2656	9.23331	9.49823	9.6246	10.9391	10.5825	10.5593
ENSG00000026508	CD44	1.19095	0.0065852	Up	12.4547	12.1158	13.4881	13.3327	13.7871	12.0084	12.483	11.6452	11.128	13.9545	13.2737	13.4946
ENSG00000026559	KCNG1	3.88458	8.36487e-10	Up	5.67341	3.09518	5.26968	2	5.00515	2.74688	3.1423	3.15583	2	5.33213	6.29131	5.40335
ENSG00000026652	AGPAT4	1.11444	0.00192636	Up	8.44212	7.67247	8.1737	7.30615	8.643	7.15325	8.19849	8.26026	7.42877	9.57905	8.91766	8.82746
ENSG00000026751	SLAMF7	3.15876	0.000526006	Up	9.0262	7.10952	8.03514	6.16666	7.73996	5.9721	6.06137	7.90569	2	8.07137	10.3097	11.2805
ENSG00000026950	BTN3A1	0.129943	0.785783	None	10.1557	9.60763	8.99851	8.79596	8.5954	9.24797	9.41982	9.12446	8.48683	8.67849	9.18275	9.50721
ENSG00000027001	MIPEP	-0.137729	0.799677	None	8.36091	8.49971	8.61275	8.60259	8.34976	8.4186	7.43484	6.90611	8.62588	7.42815	7.61609	7.68601
ENSG00000027075	PRKCH	0.644801	0.158511	None	9.27857	8.21525	9.74356	8.94213	8.78416	8.97218	9.88379	9.03001	7.92629	9.32084	9.86124	10.2209
ENSG00000027644	INSRR	-0.868788	0.405773	None	3.26294	4.14052	2.81782	3.25937	2.3452	3.09104	3.29207	3.56803	2	2.86761	3.11187	2.79657
ENSG00000027697	IFNGR1	0.356213	0.27261	None	11.7925	12.2239	11.9987	12.1237	12.4036	11.7287	11.7966	11.2818	11.1376	12.5172	12.0089	11.8769
ENSG00000027847	B4GALT7	-0.254979	0.559165	None	9.20656	9.40005	8.9812	9.21454	9.47627	8.91928	9.34036	9.68546	10.6103	9.83667	9.55541	9.0703
ENSG00000027869	SH2D2A	2.27527	0.000685118	Up	6.17617	6.7921	5.60724	6.02972	8.37817	4.34169	4.91065	5.40318	4.66959	7.71155	8.80793	7.78574
ENSG00000028116	VRK2	0.524809	0.410464	None	8.03106	7.58978	8.54759	7.92376	7.00396	7.30119	6.65229	5.70439	5.86912	6.95241	6.69052	7.30402
ENSG00000028137	TNFRSF1B	1.04328	1.34085e-05	Up	12.1039	11.5084	11.8404	11.5952	12.1309	11.1605	11.2238	11.3754	11.099	12.722	12.4614	12.783
ENSG00000028203	VEZT	-0.104201	0.748916	None	10.0175	10.0618	10.1916	9.91558	9.25413	10.0177	9.74128	9.38407	9.82161	9.67532	9.40166	9.6609
ENSG00000028277	POU2F2	1.86238	5.64469e-05	Up	8.65748	7.65631	7.66043	6.96354	8.13349	7.41258	6.27437	7.36746	6.95941	8.97177	9.1073	10.1497
ENSG00000028310	BRD9	-0.100572	0.753448	None	9.31707	8.76763	9.17894	9.56891	9.50447	9.49032	9.46784	9.78682	9.9059	9.48921	9.68114	9.40897
ENSG00000028528	SNX1	-0.552558	0.00246262	None	11.5804	12.118	11.4589	11.9482	11.2655	12.1348	11.8921	11.5567	11.741	11.2876	11.3313	11.2073
ENSG00000028839	TBPL1	0.596208	0.0598957	None	7.97437	7.7121	8.02954	8.1902	8.95734	7.86833	7.55827	7.24199	8.19352	8.42982	8.57079	8.31265
ENSG00000029153	ARNTL2	1.13261	0.045086	Up	8.5234	7.2015	9.37729	8.48028	9.72695	9.0579	7.218	5.80922	8.10982	9.00302	8.54635	9.06236
ENSG00000029363	BCLAF1	0.436367	0.30013	None	10.516	10.63	11.3955	11.6184	11.4718	10.499	10.352	9.84962	10.1848	10.7429	10.9074	11.1737
ENSG00000029364	SLC39A9	0.101755	0.713595	None	9.98602	10.1978	10.363	10.2029	9.89202	9.69776	10.0229	9.61671	9.85026	9.88277	9.81084	10.2769
ENSG00000029534	ANK1	0.254011	0.721778	None	5.98535	4.96687	6.38067	6.07019	5.22962	6.18429	6.37852	6.91788	3.95884	6.65474	6.79227	6.07423
ENSG00000029559	IBSP	0.416653	0.871028	None	6.22018	2	7.08966	7.99381	6.8502	4.46495	2.78609	2	2	4.50409	3.01156	4.9322
ENSG00000029639	TFB1M	-0.156351	0.659226	None	6.801	7.49299	6.86894	7.12592	6.87699	7.52308	6.53698	6.87021	6.95941	6.9778	7.37499	6.84903
ENSG00000029725	RABEP1	0.422361	0.445106	None	9.96031	9.62642	10.1509	9.31267	8.75557	9.09177	8.11551	8.11955	8.66159	8.17928	8.62484	9.39324
ENSG00000029993	HMGB3	1.78738	5.6695e-06	Up	10.1429	8.80109	10.1392	8.56414	11.5457	8.62432	8.06956	8.19888	9.27484	10.2514	9.80897	9.74756
ENSG00000030066	NUP160	0.626374	0.123977	None	9.45006	8.91755	9.82831	9.66121	9.6338	9.05545	8.40168	8.20849	7.74953	9.12736	9.19994	9.1548
ENSG00000030110	BAK1	0.988658	0.000139849	None	9.05989	8.32157	8.86643	8.58524	9.11758	8.12818	7.76458	8.10418	7.78233	8.77941	9.09816	9.64638
ENSG00000030419	IKZF2	0.0794394	0.863773	None	6.08391	6.71616	6.63802	6.14787	5.8325	6.33732	6.18143	5.22516	6.09486	6.3779	6.3643	6.08993
ENSG00000030582	GRN	0.552753	0.195566	None	13.3201	13.2388	12.68	12.4112	13.2178	13.4059	13.1079	13.6934	13.2109	14.1427	14.0618	14.4807
ENSG00000031003	FAM13B	0.021214	0.969104	None	9.44079	9.42412	9.23114	9.05733	8.62731	8.57729	8.95591	8.81396	7.72723	7.98635	8.29487	9.08799
ENSG00000031081	ARHGAP31	0.346569	0.241707	None	10.1271	9.17463	10.2054	9.64623	10.1124	10.2856	9.68315	9.62392	9.49864	9.69459	9.67295	10.2939
ENSG00000031691	CENPQ	0.440338	0.31683	None	6.74185	7.46543	8.4334	7.68407	8.17726	7.50883	7.19916	6.88228	6.92064	7.85548	7.01586	7.49883
ENSG00000031698	SARS1	-0.326094	0.254465	None	11.2518	11.2279	11.1163	11.4436	11.5146	11.5357	11.4297	11.5749	12.3295	11.481	11.3372	11.1126
ENSG00000031823	RANBP3	-0.228499	0.415016	None	9.7791	9.84895	9.78407	9.82092	9.98115	9.87908	10.218	10.3615	10.7301	9.99583	10.0564	10.0944
ENSG00000032219	ARID4A	0.133037	0.605713	None	8.54951	8.25872	8.77226	8.53552	8.57509	8.44878	8.78006	8.13476	8.2803	8.5783	8.20689	8.59977
ENSG00000032389	EIPR1	0.276148	0.479238	None	9.23097	9.32535	8.84426	9.10924	9.16182	8.52866	8.37675	8.00283	8.00253	8.659	8.69927	8.84838
ENSG00000032444	PNPLA6	0.509789	0.322454	None	10.0082	9.6933	9.65535	10.8838	11.7356	10.3248	10.3909	10.6655	10.9324	11.8034	11.0556	10.767
ENSG00000032742	IFT88	-0.0890665	0.825166	None	7.12417	8.1874	8.35042	8.1388	8.57099	8.36025	7.69231	8.28774	8.4189	8.23299	8.11319	7.8745
ENSG00000033011	ALG1	0.540432	0.0662136	None	8.36581	8.08244	8.30938	8.58174	8.47342	7.80558	7.74522	7.56752	8.32552	9.00919	8.67898	8.60797
ENSG00000033030	ZCCHC8	0.452379	0.112976	None	8.34609	8.1874	8.58246	8.04039	8.42431	8.28696	8.44631	8.37998	7.23696	8.72797	8.75656	8.69006
ENSG00000033050	ABCF2	0.257024	0.654476	None	6.78644	7.01127	7.47495	8.57473	8.80872	7.06832	7.64436	7.78877	8.4189	8.12349	8.45859	8.26851
ENSG00000033100	CHPF2	1.2582	0.000264879	Up	10.3868	9.95186	10.384	9.47971	9.78822	8.5875	9.24713	9.26241	8.43961	10.9081	10.4305	10.8597
ENSG00000033122	LRRC7	-0.753287	0.316132	None	2.87963	3.57952	2.81782	3.83005	3.23367	4.20691	4.1311	4.22786	3.40599	3.54801	4.16471	3.30681
ENSG00000033170	FUT8	0.705323	0.0441847	None	10.0284	9.83646	9.59022	8.72486	9.14539	8.75084	8.51648	8.86045	8.37655	9.43982	9.60788	9.82813
ENSG00000033178	UBA6	1.01925	0.000270344	Up	9.39833	8.98382	10.0284	9.54038	10.4094	9.06035	8.84816	9.03542	8.29553	10.125	10.001	9.98534
ENSG00000033327	GAB2	-0.444432	0.285629	None	10.3464	9.99427	9.92203	9.74171	9.50661	10.1395	10.3668	9.42176	10.8038	9.39575	8.71531	9.82696
ENSG00000033627	ATP6V0A1	-0.654653	0.134146	None	9.21202	9.73044	8.86643	9.33775	9.34089	9.64496	9.69664	10.074	11.2217	9.96918	9.37036	9.68176
ENSG00000033800	PIAS1	0.830737	0.000923674	None	9.48881	8.22624	9.16878	8.62992	9.02778	8.57044	8.13547	8.07819	7.73842	8.83257	8.80419	9.08799
ENSG00000033867	SLC4A7	1.98466	4.01403e-05	Up	8.96609	7.47467	9.88527	8.57473	8.96984	7.15325	6.21932	6.5148	6.05961	8.83257	9.25582	9.27122
ENSG00000034053	APBA2	3.79727	4.18126e-12	Up	8.85184	4.39548	7.73119	4.49732	8.75557	4.40464	4.76451	6.64796	3.79701	9.35273	8.22939	9.00143
ENSG00000034152	MAP2K3	0.798258	0.0105517	None	9.96516	9.62849	10.4723	10.3488	11.1405	9.93612	9.74616	10.3233	10.0019	11.1693	10.5765	11.1847
ENSG00000034239	CLXN	1.70044	0.0427722	Up	5.46974	4.14052	4.01826	3.25937	5.49474	4.20691	2.97516	2.79649	2	4.10384	4.42081	3.83971
ENSG00000034510	TMSB10	0.0715948	0.87487	None	16.1508	16.1833	15.4078	16.0689	16.8395	15.8419	16.1152	16.7258	16.2302	16.7527	16.4491	15.5523
ENSG00000034533	ASTE1	-0.415625	0.188484	None	6.59916	6.87824	6.90612	6.82851	5.93805	6.94669	6.77187	6.85805	6.66319	5.88205	6.28058	6.67266
ENSG00000034677	RNF19A	0.154625	0.716779	None	10.1768	9.99909	10.1222	10.1077	9.75971	9.612	9.98488	9.47253	8.39788	9.56865	9.54199	9.79859
ENSG00000034693	PEX3	-0.253767	0.557952	None	7.33898	8.26406	7.7854	7.74783	7.64183	7.85712	7.28207	7.22314	6.75421	6.68588	7.33923	7.10215
ENSG00000034713	GABARAPL2	-0.0657918	0.829168	None	10.8354	11.21	11.2349	10.9035	11.5488	11.2446	11.2336	10.8154	11.4634	11.1053	10.8303	10.8728
ENSG00000034971	MYOC	-10.2256	7.46654e-10	Down	2	3.09518	2.32682	6.34216	2	5.51077	9.04302	6.60493	10.6816	2.35036	2	2
ENSG00000035115	SH3YL1	-0.489802	0.0592294	None	8.04947	9.31767	8.71405	8.67653	8.28622	9.07976	8.4622	8.69929	8.89451	8.25392	8.57079	8.40651
ENSG00000035141	FAM136A	0.451258	0.0447693	None	9.62803	9.14887	9.16623	9.34602	9.97031	9.00556	8.9045	9.38407	9.36062	9.66167	9.68928	9.68047
ENSG00000035403	VCL	0.265859	0.541683	None	11.6714	10.6738	11.2458	11.265	10.6833	11.1375	11.8917	11.505	10.1909	11.7394	11.4165	11.8184
ENSG00000035499	DEPDC1B	2.95491	0.000567596	Up	6.13078	4.47134	6.41546	4.16504	6.9033	5.04155	2.56845	2	2	5.90869	6.23682	6.75372
ENSG00000035664	DAPK2	-1.96996	0.000206858	Down	7.3588	8.02065	7.97227	8.56414	7.6955	9.71958	9.3339	8.68558	11.1142	8.05357	7.28655	7.54511
ENSG00000035681	NSMAF	0.216575	0.560942	None	10.3868	9.86838	10.284	10.3197	10.1499	9.74261	9.19578	9.41969	9.82948	9.43065	9.43955	9.9546
ENSG00000035687	ADSS2	0.824909	0.0898034	None	10.0284	9.20828	10.2288	9.60895	9.28946	8.92466	8.33852	7.78235	7.77148	8.81859	8.89321	9.69722
ENSG00000035720	STAP1	0.472844	0.586303	None	4.214	5.92648	4.10607	5.07625	5.71862	4.20691	4.91065	6.26125	3.40599	5.64903	6.42405	6.42297
ENSG00000035862	TIMP2	-0.273658	0.608525	None	13.3224	13.8025	12.9145	11.9315	12.0556	12.1558	13.6822	13.5249	12.4535	12.8361	12.5569	13.0591
ENSG00000035928	RFC1	-0.230367	0.497071	None	9.54828	9.49627	9.90988	9.46461	9.4542	9.96251	9.83275	8.99154	10.2874	9.37679	9.28297	9.33681
ENSG00000036054	TBC1D23	0.743073	0.0196359	None	10.2382	9.88408	10.5605	9.73701	10.6814	9.63022	9.15236	8.77566	9.35699	9.97234	9.70341	9.82579
ENSG00000036257	CUL3	0.559244	0.339651	None	9.76059	9.19436	10.1457	9.62431	9.23614	9.385	8.18897	7.28806	7.95535	8.43899	8.52377	9.47171
ENSG00000036448	MYOM2	-1.46907	0.000571777	Down	5.60866	6.85009	5.30722	6.9088	6.25642	7.41258	7.82727	6.68976	7.91647	4.97672	6.58103	6.20969
ENSG00000036473	OTC	-0.292368	0.841737	None	3.08398	2.88932	3.0122	3.83005	3.66113	4.46495	2.78609	2.79649	2	3.40559	3.52959	2
ENSG00000036530	CYP46A1	-1.85162	0.0114232	Down	4.1242	5.33503	5.44831	4.9945	3.0575	4.63209	7.08063	7.45084	6.66319	4.63754	5.40331	4.3889
ENSG00000036549	ZZZ3	0.203995	0.521185	None	9.34963	9.18312	9.46086	9.10681	8.73008	8.64402	8.9074	8.79174	8.58927	8.48399	8.98203	9.28662
ENSG00000036672	USP2	-0.385982	0.622615	None	5.87956	5.11615	6.08894	7.20073	4.55236	5.29515	6.2005	5.88313	4.46923	6.19513	4.16471	5.73814
ENSG00000037042	TUBG2	-1.63468	7.41792e-05	Down	7.94189	8.69036	7.23309	7.48891	7.50253	9.16631	9.65404	9.73952	9.93051	7.79249	7.80772	7.76145
ENSG00000037241	RPL26L1	0.903913	0.013153	None	10.1414	9.72658	9.95197	9.21904	10.5801	8.87828	8.44231	8.3324	9.44842	9.91105	9.7557	9.3236
ENSG00000037280	FLT4	-0.0450984	0.94853	None	7.07709	6.71616	9.2238	7.84432	7.42295	7.98105	8.73171	8.81396	8.53254	8.201	7.8226	8.45881
ENSG00000037474	NSUN2	0.537553	0.0785883	None	9.76245	9.1661	9.9711	10.0532	9.88214	8.97737	8.88105	8.98875	8.99123	9.51111	9.5676	9.9
ENSG00000037637	FBXO42	-0.0920561	0.73538	None	8.91345	9.0748	8.69648	8.60947	8.85998	9.07493	9.27214	9.23914	8.75821	9.24966	8.88437	8.9443
ENSG00000037749	MFAP3	1.39527	0.140751	None	8.78748	6.99851	9.3573	7.65775	6.0364	7.01888	5.97539	3.88826	4.76021	5.12045	6.1569	7.47512
ENSG00000037757	MRI1	0.0700523	0.915919	None	7.20304	6.42326	6.06722	6.8976	5.59497	6.30469	5.97539	6.24265	4.84548	5.61706	5.91458	6.68305
ENSG00000037897	METTL1	1.03678	0.0374089	Up	7.70693	7.2015	7.88806	8.13404	8.72271	6.56104	6.9627	7.91159	5.44625	8.38307	8.57957	8.25465
ENSG00000037965	HOXC8	-1.77131	0.000354933	Down	6.34468	7.83207	5.19154	7.52575	6.46504	6.60191	7.53591	9.06218	7.54804	6.60672	6.48143	5.29919
ENSG00000038002	AGA	-0.415285	0.157536	None	8.27485	9.20828	8.96367	8.46898	8.34017	9.12252	8.8421	8.97191	8.68492	8.04758	8.29487	8.81571
ENSG00000038210	PI4K2B	1.00076	0.033734	Up	9.63617	9.00631	9.83154	9.3624	9.73613	8.50012	7.7517	7.41807	7.3434	9.00302	8.79101	9.30691
ENSG00000038219	BOD1L1	0.516137	0.0787234	None	9.82613	8.96097	9.72808	9.42615	9.60605	8.96698	9.37645	9.33444	8.3549	9.28569	9.24895	9.93952
ENSG00000038274	MAT2B	0.658061	0.000136339	None	11.0886	10.6414	10.8428	10.2355	11.1076	10.24	10.3445	10.019	10.312	10.8839	11.045	10.8031
ENSG00000038295	TLL1	-0.503296	0.430486	None	6.88542	7.1447	7.83764	8.2878	7.30951	7.90689	7.96191	7.74319	4.66959	6.73138	6.8731	6.83978
ENSG00000038358	EDC4	0.308176	0.654019	None	8.28524	7.47467	7.93078	7.4511	6.91627	7.97069	7.91071	7.0838	4.57288	7.12143	7.07918	8.17228
ENSG00000038382	TRIO	0.395522	0.263291	None	10.4401	9.43363	10.1509	9.48907	9.36947	9.33739	10.1801	10.0987	9.03273	10.1222	9.78733	10.1967
ENSG00000038427	VCAN	1.01371	0.166831	None	13.0484	12.8066	12.0236	12.7979	12.7226	11.0669	9.99857	10.7674	8.3106	12.8112	12.7932	12.4768
ENSG00000038532	CLEC16A	0.110632	0.760478	None	8.29556	8.05804	8.12723	8.5922	7.82497	7.41258	8.11047	8.10418	7.86634	7.81379	8.32653	8.51802
ENSG00000038945	MSR1	1.45463	0.0710033	None	12.3369	11.1685	12.591	11.9634	12.1649	9.9106	8.33852	9.23914	6.83983	11.6325	10.5977	11.0023
ENSG00000039068	CDH1	-1.72612	0.207175	None	4.78227	8.08847	4.10607	4.49732	4.61736	3.3687	2	6.29774	2	4.35704	4.73576	4.228
ENSG00000039123	MTREX	0.163761	0.773887	None	9.86996	9.86135	10.6035	10.146	9.54471	9.64822	8.88988	8.28319	9.42783	8.85672	9.08124	9.26777
ENSG00000039139	DNAH5	0.865536	0.494788	None	2.64149	3.27531	3.33655	2.55054	4.08541	3.09104	3.29207	2	2	3.24756	2.6605	3.07413
ENSG00000039319	ZFYVE16	1.27883	0.0317496	Up	9.62394	8.6744	10.109	8.65341	8.65079	8.44129	7.0175	6.90611	5.94836	8.65113	8.25155	9.06236
ENSG00000039523	RIPOR1	-0.215252	0.593279	None	9.50668	9.35319	9.60159	10.0456	9.69907	9.89698	10.394	10.8671	10.0476	10.1108	10.2029	10.4063
ENSG00000039537	C6	-2.15106	0.138239	None	4.65979	10.7904	9.70892	8.09043	5.42383	8.88933	7.71901	5.97614	10.7797	4.63754	6.70665	3.07413
ENSG00000039560	RAI14	2.72586	5.2809e-09	Up	11.0886	8.7525	11.5281	9.22578	11.1412	8.04666	8.15026	8.3324	5.9864	10.341	10.4011	11.469
ENSG00000039600	SOX30	-0.213635	0.899209	None	2.87963	3.71053	3.0122	3.1121	2.85678	4.27588	2	2	2	3.54801	2.90376	2.94202
ENSG00000039650	PNKP	-0.0839973	0.857639	None	8.89998	8.9005	8.68583	9.24579	9.83167	9.4573	9.51049	9.69917	10.2231	9.99583	9.62813	9.39324
ENSG00000040199	PHLPP2	-0.228803	0.558074	None	7.62745	7.40867	7.32746	7.39645	6.78096	7.38942	6.71994	6.95263	7.84579	6.76093	6.66598	7.20661
ENSG00000040275	SPDL1	1.29262	0.00540124	Up	7.81849	7.96924	9.00424	7.64441	9.34569	7.4049	6.97383	6.10528	6.5149	8.10056	8.07953	7.98354
ENSG00000040341	STAU2	-0.535403	0.118796	None	8.87955	9.55411	9.66261	9.41441	8.86668	9.92677	9.16212	8.8265	9.66034	8.49282	8.51693	8.84838
ENSG00000040487	SLC66A1	-0.0709695	0.861544	None	8.06765	8.2317	7.9781	8.10511	8.63518	8.4186	8.37255	8.65074	9.23983	8.80801	8.44423	8.74809
ENSG00000040531	CTNS	0.161082	0.610981	None	8.35105	7.97576	7.87562	8.48403	8.45576	8.18307	8.26794	8.37998	8.70787	8.80446	8.56417	8.80387
ENSG00000040608	RTN4R	-0.943401	0.37163	None	4.89516	3.43542	3.6012	2.94806	3.39066	5.45238	4.86356	7.16506	3.6147	4.57236	4.99413	5.00022
ENSG00000040633	PHF23	0.926044	0.00012162	None	10.1796	9.52102	9.81372	9.44551	10.6767	9.41588	9.05617	9.86186	9.212	10.3962	10.5939	10.3609
ENSG00000040731	CDH10	-2.80278	0.272536	None	2.87963	4.61207	2	2	2.3452	3.48976	2	2.57652	2	2	2	2
ENSG00000040933	INPP4A	0.512032	0.210844	None	9.15648	8.73337	8.84106	8.5319	8.09977	8.64402	8.62987	8.19888	7.12204	8.65507	8.85934	9.47021
ENSG00000041353	RAB27B	0.802497	0.212051	None	6.51334	7.25615	6.11034	4.81563	6.49994	5.92992	4.86356	5.33459	4.46923	6.41555	6.41427	7.15533
ENSG00000041357	PSMA4	0.497606	0.15556	None	12.4414	12.5077	12.7852	12.4558	13.3127	11.8549	11.6299	11.9371	12.0928	12.4984	12.3957	11.8065
ENSG00000041515	MYO16	-5.16384	7.58345e-07	Down	2	5.33503	4.92797	5.96681	2	8.02177	7.41048	7.5525	8.85906	2	2.6605	2.94202
ENSG00000041802	LSG1	0.181746	0.587645	None	8.92013	8.65419	9.1036	9.37457	8.92561	8.47101	8.72843	9.127	8.3106	8.58245	9.29101	9.117
ENSG00000041880	PARP3	-1.10824	0.00154828	Down	8.54519	9.73622	8.58246	7.98325	7.87899	9.87492	9.53512	9.21549	9.61553	8.38781	8.28685	8.25465
ENSG00000041982	TNC	0.263376	0.862914	None	10.3302	11.9718	12.0826	12.8651	12.5801	11.8972	9.98075	8.19888	3.40599	11.8574	11.0414	11.206
ENSG00000041988	THAP3	-0.887342	0.0895853	None	8.31091	8.36199	8.09539	7.63095	8.73008	8.83894	9.5722	9.21311	10.5159	8.47955	8.7758	7.99192
ENSG00000042062	RIPOR3	1.12606	0.108823	None	8.69305	9.41214	8.61275	9.08722	9.22575	7.90145	6.25625	6.91788	6.09486	10.1984	8.97038	9.38532
ENSG00000042088	TDP1	0.989083	0.000221258	None	8.64139	8.14169	8.70354	7.54741	9.23614	8.12818	7.45086	7.35019	8.18536	8.93659	8.57738	8.70542
ENSG00000042286	AIFM2	-3.05397	7.92073e-12	Down	8.31599	11.4948	10.2922	11.5132	9.72511	12.591	12.2642	11.9291	13.3012	8.80446	8.86114	8.67973
ENSG00000042304	C2orf83	1.93154	0.474046	None	2	2	3.7173	2	4.08541	3.3687	2	2	2	2.35036	2.52152	2
ENSG00000042317	SPATA7	-0.673932	0.0928847	None	7.52591	8.44431	7.4246	6.84026	7.62612	8.39554	7.97304	8.30577	8.9485	7.77086	7.97354	7.22805
ENSG00000042429	MED17	0.227562	0.707251	None	5.04949	4.04443	5.60724	5.42726	5.49474	4.87372	6.1621	5.14731	6.05961	5.93486	5.81394	5.83445
ENSG00000042445	RETSAT	-3.84043	1.75101e-18	Down	8.32105	12.2685	10.3188	11.9664	8.59943	12.787	13.5791	13.2282	13.8363	8.69006	9.40166	9.25217
ENSG00000042493	CAPG	1.84887	3.67684e-05	Up	12.725	11.1989	11.6735	10.231	13.6799	10.9765	11.331	12.2201	11.7486	13.8901	13.1509	13.4782
ENSG00000042753	AP2S1	0.711819	0.126083	None	11.8996	11.5862	11.6459	12.3304	13.7387	11.7008	11.6312	11.9001	12.4908	13.0558	12.6281	12.0529
ENSG00000042832	TG	1.73615	0.00263567	Up	4.72233	3.27531	5.69483	3.73257	4.79645	2.9292	4.60188	3.15583	3.95884	5.40881	4.76686	5.00022
ENSG00000042980	ADAM28	1.75744	0.0120545	Up	8.79478	7.91593	6.43255	5.85544	7.06349	6.82541	5.34706	5.78372	4.35754	7.82782	8.55751	8.85986
ENSG00000043039	BARX2	-5.98022	NA	None	2	6.07977	2	2	2	2	2	2	2	2	2	2
ENSG00000043093	DCUN1D1	0.297623	0.413068	None	8.98215	9.59708	10.1249	9.73071	10.0222	9.19998	9.28336	9.16453	8.88447	9.05763	9.43955	9.77815
ENSG00000043143	JADE2	-0.775803	0.0168009	None	8.8966	9.18312	8.5038	9.39264	8.16645	9.27769	9.73639	9.32784	10.2031	8.63526	8.85211	9.40113
ENSG00000043462	LCP2	2.2667	3.75517e-06	Up	10.9112	10.0618	10.7238	9.86472	12.0304	9.46839	8.30366	8.3147	7.58571	12.0376	10.913	11.5503
ENSG00000043514	TRIT1	0.137582	0.677632	None	7.98078	8.15325	8.65704	8.46139	8.35454	7.99646	7.72561	7.64746	8.08374	7.98635	7.9702	7.93223
ENSG00000043591	ADRB1	-4.94947	1.23192e-09	Down	3.26294	5.11615	2.81782	5.36356	2.62355	8.22291	4.71231	5.4363	6.66319	2.63204	2.19554	2.94202
ENSG00000044090	CUL7	0.00488551	0.991092	None	8.85882	8.45836	8.59768	8.38324	9.11476	8.96958	9.54448	9.24849	9.4586	9.47813	9.16535	9.13224
ENSG00000044115	CTNNA1	-0.474113	0.0346478	None	11.9584	12.328	12.3996	12.9268	12.6205	12.9246	13.1162	12.7817	12.9025	12.5118	12.3061	12.3721
ENSG00000044446	PHKA2	-1.20903	0.00460791	Down	7.55197	7.47467	7.29979	7.29765	6.59982	9.08698	8.16974	7.88185	8.61984	6.6229	6.45303	7.34384
ENSG00000044459	CNTLN	0.492079	0.181024	None	8.2325	7.78081	8.54759	8.21748	8.36404	7.96548	7.24581	7.23259	6.97842	8.02948	7.62035	7.74667
ENSG00000044524	EPHA3	0.429437	0.65884	None	7.18095	4.96687	7.3183	5.98808	5.45972	6.25432	7.50556	7.34148	2.49825	7.23108	7.15167	5.73814
ENSG00000044574	HSPA5	0.413077	0.428415	None	12.8532	13.1529	13.8651	14.5309	13.7114	12.8896	12.5086	12.5449	12.4962	13.7856	13.9353	13.5057
ENSG00000046604	DSG2	-1.70402	0.0022832	Down	5.27486	8.51324	7.27158	8.5319	5.52893	9.66438	9.04829	8.89658	8.33292	7.03939	7.96014	8.11591
ENSG00000046647	GEMIN8	-0.320651	0.463601	None	8.31091	8.00158	7.79864	7.8732	8.71901	8.18307	8.65082	8.78212	9.55035	8.43441	8.11319	8.31265
ENSG00000046651	OFD1	-0.380453	0.333043	None	7.77489	7.90912	7.69624	8.11482	8.32078	8.46733	8.73171	9.31231	8.55803	8.5907	8.60131	8.01676
ENSG00000046653	GPM6B	2.40535	2.19884e-07	Up	9.83677	8.10047	9.78739	6.29171	8.2145	6.73032	6.98487	7.47495	5.64961	9.87265	9.31488	9.08603
ENSG00000046889	PREX2	-0.11722	0.837305	None	8.55382	7.63996	9.60913	9.61409	8.07684	8.81886	9.43399	8.93474	8.20969	8.56161	8.77006	8.80387
ENSG00000047056	WDR37	0.520598	0.104811	None	8.95311	8.62127	8.66067	8.6333	8.77706	8.36421	8.47792	8.05706	7.41489	8.68236	8.46809	9.31194
ENSG00000047188	YTHDC2	0.603108	0.128109	None	8.91345	8.15325	8.97246	9.12132	9.20211	8.31591	8.71191	8.86045	6.95941	9.15545	9.11638	9.20069
ENSG00000047230	CTPS2	-0.3581	0.215091	None	8.34112	7.83925	7.89424	7.86747	7.68795	8.20534	8.35137	8.32799	8.51313	7.6497	7.92955	7.43882
ENSG00000047249	ATP6V1H	0.0757344	0.853725	None	9.37175	9.86311	9.70189	9.95123	10.3484	10.1521	9.6471	9.49431	10.6255	10.0949	10.3123	10.3698
ENSG00000047315	POLR2B	0.551776	0.301808	None	10.8059	10.3909	11.0556	10.5156	10.0446	9.96512	9.42185	8.8482	8.42584	9.62397	9.65955	10.2093
ENSG00000047346	FAM214A	-1.25721	7.57312e-05	Down	8.15527	9.17463	8.314	9.12613	7.9689	9.54722	10.5113	9.69404	9.4586	8.65113	8.53284	8.73816
ENSG00000047365	ARAP2	0.657577	0.301155	None	7.39765	7.803	7.05698	7.93476	7.89873	7.04874	5.88397	5.64897	5.07467	7.60966	7.84463	7.60641
ENSG00000047410	TPR	0.204451	0.549346	None	10.1865	9.89273	10.7281	10.6994	10.0796	10.5762	10.0909	9.85116	9.57241	10.4584	10.238	10.4624
ENSG00000047457	CP	-0.608707	0.556895	None	7.21397	9.75721	7.57837	6.88632	7.09806	7.6191	5.81138	4.83605	4.35754	7.2416	7.23187	6.19525
ENSG00000047578	KATNIP	0.175751	0.649099	None	8.06162	7.33949	7.66043	7.92928	7.22861	7.84583	7.49015	7.62609	6.5149	7.75626	7.66644	7.71666
ENSG00000047579	DTNBP1	-0.249564	0.529509	None	8.84834	9.16895	8.76216	9.1165	9.59399	9.58168	9.12517	9.45243	10.3453	9.42143	9.65332	9.2025
ENSG00000047597	XK	0.0325095	0.980313	None	4.02845	2	3.6012	2.94806	3.77946	3.70511	2.78609	4.67892	3.6147	3.24756	3.52959	2.94202
ENSG00000047617	ANO2	-0.463362	0.411657	None	5.09747	4.80035	5.63703	5.96681	3.99046	5.64717	6.29226	5.18676	5.49984	4.97672	5.19042	5.8157
ENSG00000047621	C12orf4	0.286295	0.551375	None	9.41025	9.6511	9.48768	9.13331	8.83628	8.54622	7.98958	8.43015	7.89663	8.50597	8.70932	8.96997
ENSG00000047634	SCML1	0.0339963	0.934115	None	7.25685	8.27469	8.86013	8.05054	8.04175	7.93914	8.29924	8.00835	8.05717	8.07725	8.13719	8.04923
ENSG00000047644	WWC3	0.552402	0.0921075	None	9.77726	8.56177	9.2768	8.82581	9.08347	8.71404	9.53136	9.25547	8.2415	9.45346	9.27352	9.80336
ENSG00000047648	ARHGAP6	-0.776662	0.14412	None	7.49041	8.23715	7.71731	7.83848	6.21502	7.37378	8.60145	8.12464	5.82781	7.07512	6.93602	6.89442
ENSG00000047662	FAM184B	-0.321226	0.849357	None	2	2	3.33655	4.00725	2.3452	3.23654	3.55175	2	3.40599	2.86761	3.2937	3.68298
ENSG00000047849	MAP4	-1.0139	9.28612e-07	Down	12.1268	12.4296	12.0169	13.0137	11.7579	12.6828	13.2389	13.1872	12.9081	11.8735	11.7005	12.0187
ENSG00000047932	GOPC	0.645788	0.00337654	None	9.67227	9.39519	9.76564	9.43199	10.0781	9.00556	9.27888	9.5521	8.81745	9.73424	10.1654	9.98324
ENSG00000047936	ROS1	5.78332	1.65097e-05	Up	4.78227	2	3.33655	2	4.25841	2	2	2	2	3.79656	2.90376	3.50712
ENSG00000048028	USP28	0.650998	0.0301556	None	8.41871	8.07029	8.16861	7.17313	7.634	7.57873	7.22733	7.03059	7.40087	7.94832	7.9192	8.33258
ENSG00000048052	HDAC9	-0.935262	0.0420789	None	8.3949	7.803	7.25247	7.6511	6.25642	8.91658	8.54288	8.43426	9.10367	7.7489	7.30785	7.71666
ENSG00000048140	TSPAN17	0.591556	0.00476518	None	10.4552	9.88754	10.0521	9.81944	10.3804	9.4573	9.43399	9.49627	9.34971	10.0005	9.90558	10.1949
ENSG00000048162	NOP16	0.789597	0.147627	None	7.62745	7.93615	8.19388	9.0447	9.27695	7.16238	6.9627	7.38453	7.31378	8.43441	9.25992	8.11207
ENSG00000048342	CC2D2A	-0.693571	0.0417771	None	7.98078	8.1986	7.67486	7.44342	7.83867	8.77486	8.84514	8.48261	8.79083	7.9224	8.07953	7.22094
ENSG00000048392	RRM2B	0.537097	0.101477	None	9.55474	9.57146	10.3851	9.71005	9.95467	8.78968	9.22634	9.167	8.69069	9.54548	9.44196	9.5174
ENSG00000048405	ZNF800	0.416998	0.228925	None	7.90192	7.44675	8.68226	8.65674	8.83628	7.93382	7.98409	8.0302	7.58571	8.16829	8.3421	8.31265
ENSG00000048462	TNFRSF17	3.30122	0.183584	None	2.64149	5.20772	2.32682	2	3.0575	2	2	2.57652	2	2.63204	6.00866	8.11591
ENSG00000048471	SNX29	-0.215587	0.603067	None	9.73238	9.30476	8.94295	9.52591	8.12234	9.46839	8.9974	8.95487	9.19991	8.59891	8.7488	9.50721
ENSG00000048540	LMO3	-5.23083	1.35568e-18	Down	5.18889	9.63469	3.92474	7.11629	3.53222	9.86935	9.10507	8.86045	9.38218	4.92544	4.29843	2.45258
ENSG00000048544	MRPS10	0.105925	0.765964	None	10.4859	10.6311	10.5846	10.2847	10.4777	10.2507	9.74616	9.75273	9.99491	9.78726	10.1021	9.86509
ENSG00000048649	RSF1	0.185155	0.530182	None	9.15648	9.19994	9.59022	9.07235	9.15637	9.25225	9.45598	8.93474	8.50004	9.35273	8.90374	9.44602
ENSG00000048707	VPS13D	-0.641601	0.00150356	None	9.75125	9.72851	9.44832	9.99655	8.99757	9.90108	10.1275	10.0975	9.97613	9.24444	9.33188	9.1398
ENSG00000048740	CELF2	-0.818354	1.73481e-07	None	10.0066	10.9162	10.3394	11.0712	10.2481	11.1593	11.2044	10.8035	11.0594	10.0326	10.33	10.3528
ENSG00000048828	FAM120A	0.249909	0.431434	None	11.3883	10.9238	11.3552	11.9325	11.3564	11.2718	10.7963	10.7535	10.9177	11.529	11.4123	11.4314
ENSG00000048991	R3HDM1	0.464551	0.0437863	None	9.20929	8.34696	8.96367	8.85506	9.02778	8.83609	8.3471	8.17945	8.90943	9.1016	8.98368	9.1074
ENSG00000049089	COL9A2	0.823581	0.195277	None	6.30436	5.29383	4.87895	4.61141	5.14398	4.52284	5.56876	6.43513	4.57288	6.19513	6.28058	6.90333
ENSG00000049130	KITLG	0.874105	0.103368	None	10.4084	9.87363	10.6007	9.19179	9.62395	8.92734	9.12267	9.21788	6.79765	10.1193	9.28834	9.09384
ENSG00000049167	ERCC8	0.121092	0.811938	None	8.23786	8.27997	7.79864	7.53301	7.53653	6.81386	6.97383	7.34148	7.13903	6.91347	7.29191	7.12518
ENSG00000049192	ADAMTS6	2.04523	0.000619432	Up	6.74185	4.31539	7.02354	4.86247	6.70823	5.29515	4.48229	5.62044	2	6.9778	6.47202	5.71809
ENSG00000049239	H6PD	-0.536636	0.0980961	None	10.8256	11.2065	10.5673	10.7066	9.75971	10.5771	11.2583	11.4381	11.1523	10.8318	10.0975	10.888
ENSG00000049245	VAMP3	-0.635181	0.0307039	None	11.6102	11.9767	11.8861	11.7704	11.5664	12.1321	12.0888	11.5884	12.7184	11.1146	11.074	11.3168
ENSG00000049246	PER3	-1.62362	0.000366307	Down	8.79841	9.49172	8.13768	7.79688	7.634	9.34744	10.2239	9.86186	10.3232	8.31497	7.28655	7.90587
ENSG00000049247	UTS2	1.75446	0.127497	None	6.42208	7.17905	7.30907	5.85544	6.79508	6.60191	2	3.88826	2	8.05357	8.04188	7.21379
ENSG00000049249	TNFRSF9	3.98912	5.57188e-08	Up	6.97804	2.36076	4.7756	3.1121	5.38703	3.70511	3.1423	3.78921	2	5.74087	5.94209	7.62807
ENSG00000049283	EPN3	-3.00329	0.0591184	None	2	4.6776	2	2.30138	2	3.23654	3.42775	2.31687	3.6147	3.07005	2.36772	2
ENSG00000049323	LTBP1	1.54018	0.00177275	Up	10.5368	10.783	11.4144	9.51495	10.5801	8.89208	9.0692	10.1282	7.98384	11.7226	11.4789	11.0795
ENSG00000049449	RCN1	0.928791	0.029952	None	11.2425	10.8279	11.0306	11.1815	12.7157	10.3933	10.7861	11.6611	10.9932	12.4059	12.2556	11.1481
ENSG00000049540	ELN	-3.66721	0.00194176	Down	9.27857	13.2266	10.8048	10.4462	6.41107	10.605	11.8122	14.456	8.25714	5.93486	8.53058	7.31742
ENSG00000049541	RFC2	0.516641	0.0940401	None	9.2655	9.11083	9.39265	9.27854	10.4355	9.17987	9.07179	8.79813	9.43472	9.72114	9.54535	9.30186
ENSG00000049618	ARID1B	-0.145521	0.539284	None	9.80281	9.36319	9.24813	9.66286	9.1591	9.61865	9.74454	9.75273	9.39991	9.53483	9.425	9.46871
ENSG00000049656	CLPTM1L	-0.134838	0.75689	None	10.5314	10.894	10.8015	11.3771	10.705	10.9609	10.9675	9.84655	11.4507	10.6153	10.7524	11.5285
ENSG00000049759	NEDD4L	-2.01064	0.00253511	Down	8.85184	8.51324	7.71032	7.90151	7.33872	9.38695	9.23331	9.40095	11.8115	7.45552	8.10104	8.01676
ENSG00000049768	FOXP3	2.21695	0.0218981	Up	4.83982	4.14052	3.47494	3.39299	6.01243	3.23654	2.31204	5.85892	3.16188	6.10583	6.6986	7.18486
ENSG00000049769	PPP1R3F	-0.295782	0.490218	None	5.8236	5.41406	5.19154	5.29691	5.52893	5.90837	6.34463	6.31565	6.09486	5.64903	6.08468	5.5915
ENSG00000049860	HEXB	0.737724	0.0310744	None	12.7355	12.5309	12.5532	11.5556	12.2458	11.9223	10.8181	11.4917	11.4439	12.6926	12.1114	12.3084
ENSG00000049883	PTCD2	-0.514875	0.112166	None	6.89902	7.81761	7.46668	7.61736	6.42929	7.4578	7.25496	7.20404	7.87651	6.73138	7.46782	7.03076
ENSG00000050030	NEXMIF	-0.858038	0.41092	None	2.64149	4.47134	4.87895	4.00725	3.0575	3.80182	4.35189	3.56803	3.6147	2.35036	3.2937	2.45258
ENSG00000050130	JKAMP	0.461128	0.328464	None	10.3723	10.4979	10.6527	9.82684	10.2468	9.94938	9.01367	8.63656	9.05079	9.72114	9.39172	9.84326
ENSG00000050165	DKK3	1.64439	0.012735	Up	11.3192	8.60872	10.3177	6.55673	8.14456	8.97478	9.5922	8.96909	6.68649	10.0876	9.66162	10.377
ENSG00000050327	ARHGEF5	-1.58946	2.53565e-06	Down	5.95962	7.10952	5.97693	6.94189	5.52893	6.66754	7.04941	7.58239	8.12695	5.44567	5.9284	5.8893
ENSG00000050344	NFE2L3	0.781526	0.0323102	None	8.18888	7.66441	8.314	8.1856	7.73996	7.59906	7.58028	7.22314	6.32012	8.30497	8.47986	8.62692
ENSG00000050393	MCUR1	-0.3945	0.136831	None	9.40072	9.57146	9.4671	9.45127	9.65331	9.98199	9.83885	9.65941	10.4814	9.58733	9.41276	9.32857
ENSG00000050405	LIMA1	-0.564226	0.103302	None	11.6159	12.402	12.2067	12.2201	11.1273	12.3301	12.2129	11.753	11.2425	11.4975	11.2528	11.0567
ENSG00000050426	LETMD1	-1.34865	0.000458315	Down	9.53527	10.2214	9.09289	9.46461	8.5954	10.6258	10.3424	9.81699	11.5107	9.10449	9.1885	9.18068
ENSG00000050438	SLC4A8	1.63914	6.83034e-05	Up	6.17617	4.39548	5.66622	4.90784	5.80486	4.05823	3.96258	4.62249	4.23649	5.33213	5.38338	6.39797
ENSG00000050555	LAMC3	2.28291	0.0266029	Up	6.64831	6.7921	7.4246	3.92137	4.73919	2.74688	5.76088	6.56056	2.86789	9.58733	6.9564	6.92099
ENSG00000050628	PTGER3	-3.48123	2.93749e-07	Down	7.16977	11.5027	10.0768	11.4306	6.51707	11.936	11.2475	11.173	11.8731	5.82722	7.48663	6.4717
ENSG00000050730	TNIP3	6.41583	4.00984e-13	Up	7.49937	3.09518	5.88061	3.62801	8.0594	2	2	2	2	6.19513	7.66644	8.54958
ENSG00000050748	MAPK9	-0.328195	0.0953916	None	9.68998	9.84004	9.74014	9.61409	9.57775	9.92274	9.93166	9.68374	10.1006	9.45797	9.27893	9.38849
ENSG00000050767	COL23A1	2.21013	0.0033644	Up	6.26288	4.2306	7.7033	4.2379	4.90457	4.40464	6.21932	5.97614	2.86789	8.01115	7.44397	6.81166
ENSG00000050820	BCAR1	0.869766	0.00133657	None	10.4401	9.37558	10.5448	9.82092	10.6203	9.54198	10.0832	10.3475	9.12515	10.7604	10.5917	10.8637
ENSG00000051009	FHIP1B	-0.582749	0.0328628	None	8.35105	8.69036	8.28136	8.99564	7.9689	9.08217	9.34036	9.34755	9.22797	8.86355	8.73903	8.88031
ENSG00000051108	HERPUD1	0.200788	0.611806	None	10.5606	10.8653	10.3382	10.8118	10.9407	11.1358	11.1637	10.8565	10.8829	11.2588	11.3005	11.9604
ENSG00000051128	HOMER3	1.09027	0.00221401	Up	10.3315	9.23301	9.27443	8.23093	9.41589	8.04171	8.55774	9.24616	8.18536	9.71926	10.0453	9.41053
ENSG00000051180	RAD51	2.40284	3.14474e-05	Up	7.19204	6.46097	7.82476	5.98808	8.75557	6.23712	4.65815	3.88826	4.10433	8.04758	7.44877	7.33728
ENSG00000051341	POLQ	2.0957	0.000184609	Up	6.19834	4.39548	6.21279	4.30726	6.72307	5.56689	3.66593	3.78921	3.16188	5.77023	5.4615	6.71376
ENSG00000051382	PIK3CB	-0.0746003	0.835532	None	9.11337	8.92094	9.28388	9.36444	9.1591	9.42729	9.17182	8.46667	9.75154	9.06948	8.91939	9.38849
ENSG00000051523	CYBA	1.15858	0.00596629	Up	13.3915	12.7901	12.0937	12.7681	14.2917	12.7553	11.8056	13.1046	12.6389	14.4151	14.0078	13.8908
ENSG00000051596	THOC3	0.973691	0.000538311	None	9.125	8.357	9.3573	8.66997	9.05736	8.38387	8.14534	7.92914	7.20505	8.91703	9.25308	9.14919
ENSG00000051620	HEBP2	-2.55301	2.42642e-06	Down	10.5563	12.1117	10.7791	12.4832	11.2374	13.3195	11.9226	12.0517	14.7656	10.3568	10.7845	9.76477
ENSG00000051825	MPHOSPH9	0.992115	0.0223956	None	8.14389	7.15624	8.59389	7.56875	7.2797	7.20721	6.25625	5.93038	6.56605	7.55166	7.30785	7.81436
ENSG00000052126	PLEKHA5	0.568223	0.16446	None	9.24701	8.6744	8.09002	8.35075	8.51666	8.51089	8.42214	8.72296	7.50937	8.71292	8.91246	9.77815
ENSG00000052344	PRSS8	-2.16385	NA	None	2.64149	5.33503	2.32682	2	2.3452	2.29402	2	2.31687	2	2	2.36772	2.79657
ENSG00000052723	SIKE1	0.0455354	0.896282	None	9.50223	9.60553	9.78407	9.41245	9.16997	9.5332	8.9974	9.08846	8.82272	8.91046	9.24205	9.13224
ENSG00000052749	RRP12	0.497106	0.407525	None	8.41871	8.25872	8.35938	10.2477	10.2417	8.04171	8.62635	8.94052	8.59544	9.61793	9.79017	9.56169
ENSG00000052795	FNIP2	0.265538	0.539284	None	9.71326	9.00312	10.7453	10.1543	9.16455	9.5332	9.83885	9.30337	9.54717	9.43524	9.63342	9.98953
ENSG00000052802	MSMO1	0.0418905	0.95147	None	9.26813	10.5238	10.3405	9.73543	8.83969	8.33623	9.58496	9.07012	8.06608	9.70413	9.23512	9.07227
ENSG00000052841	TTC17	-0.329883	0.28702	None	9.36931	9.94356	9.89455	9.76655	8.643	9.93479	9.95852	9.88453	9.2825	9.53483	9.48234	9.69722
ENSG00000052850	ALX4	-1.7796	0.190487	None	4.52594	4.47134	2	3.39299	2	4.27588	4.91065	5.18676	2	3.24756	2.52152	2.79657
ENSG00000053254	FOXN3	-0.282097	0.558305	None	10.8327	9.63469	10.2004	9.71005	8.98531	10.167	10.7574	10.3529	10.4391	9.74906	9.16535	9.9546
ENSG00000053328	METTL24	-0.438097	0.822167	None	4.1242	4.91347	3.0122	2.55054	2.3452	2.29402	2	2	2.86789	2.86761	2.19554	2.45258
ENSG00000053371	AKR7A2	-0.493501	0.198488	None	10.5913	10.7328	9.95493	9.76347	10.243	10.4392	10.4628	10.5567	11.6379	10.3385	10.1165	9.96634
ENSG00000053372	MRTO4	0.384232	0.420924	None	10.0175	9.64087	10.113	10.8013	11.4072	9.27349	9.537	10.0299	10.5401	10.2119	10.4011	10.0358
ENSG00000053438	NNAT	-4.12701	8.80122e-09	Down	5.79479	7.58978	7.29045	9.31267	4.3377	11.0976	10.5675	11.1294	9.66328	4.19327	7.39504	5.21582
ENSG00000053501	USE1	-1.06396	0.0120415	Down	9.63007	9.57361	8.76216	9.30845	9.25669	9.95989	10.2285	10.2225	11.381	9.09	9.58407	8.73067
ENSG00000053524	MCF2L2	1.27676	0.123715	None	3.92588	3.57952	5.26968	4.37344	4.55236	2.53815	2.56845	4.83605	2.86789	4.75967	4.70398	4.96661
ENSG00000053702	NRIP2	-1.43129	0.0350209	Down	6.47752	5.84325	5.60724	5.80837	5.00515	7.63231	7.69231	8.52555	5.44625	5.02624	6.3845	6.20969
ENSG00000053747	LAMA3	-1.58633	0.00288715	Down	7.24625	7.27744	6.93038	7.41227	4.95573	7.90145	8.70525	9.09625	6.97842	6.55704	6.53661	6.25215
ENSG00000053770	AP5M1	0.469234	0.0786207	None	9.4707	9.47108	9.87281	9.13331	9.21004	9.19998	8.76733	8.72296	8.73046	9.25226	9.34868	9.7163
ENSG00000053900	ANAPC4	-0.178062	0.513626	None	8.57091	8.71788	8.80215	9.34807	9.19414	8.93269	9.11264	9.30337	8.98654	9.19116	8.90549	8.66146
ENSG00000053918	KCNQ1	0.332139	0.600522	None	8.38527	9.09292	7.99545	7.26316	7.83867	7.92311	6.94018	6.88228	6.16289	8.29491	7.6246	7.93657
ENSG00000054116	TRAPPC3	0.125479	0.720837	None	10.9574	10.6638	10.6463	10.0819	11.256	10.3865	10.7024	10.711	11.2736	10.7262	10.634	10.4855
ENSG00000054118	THRAP3	0.0685366	0.745409	None	11.1453	11.2107	11.336	11.412	11.3498	10.9952	11.4587	11.0581	11.2057	11.4625	11.1767	11.3168
ENSG00000054148	PHPT1	-0.0724589	0.884823	None	12.5871	12.1494	11.1024	10.9672	11.5751	11.2553	11.7966	12.0169	12.0075	11.6265	11.673	10.9366
ENSG00000054179	ENTPD2	-3.8512	0.000714608	Down	2	3.71053	2	2.55054	3.0575	4.52284	4.86356	6.29774	4.23649	2	2.52152	2.94202
ENSG00000054219	LY75	2.02987	2.46989e-07	Up	7.36861	6.03046	7.49948	6.49861	8.26101	6.91461	5.73495	5.78372	5.20945	7.98008	8.68713	8.40023
ENSG00000054267	ARID4B	0.67474	0.00566465	None	9.28894	8.74488	9.67702	9.2524	9.78646	8.73256	9.41166	9.28303	8.67912	9.89947	9.86394	9.72888
ENSG00000054277	OPN3	1.87724	0.0229322	Up	5.54087	3.43542	5.30722	4.0883	3.0575	3.80182	2.56845	3.68286	2	4.50409	4.42081	5.24415
ENSG00000054282	SDCCAG8	-0.0719674	0.840379	None	8.99487	9.49627	9.27916	8.56768	9.01878	8.96176	8.69856	8.75613	9.40343	8.99993	8.68713	8.63763
ENSG00000054356	PTPRN	8.32181	4.65273e-33	Up	8.08561	2	8.42915	2.30138	7.91821	2.74688	2	2	3.16188	9.44438	8.67898	8.84144
ENSG00000054392	HHAT	-0.384601	0.564682	None	6.87169	7.47467	6.88144	5.73475	4.3377	6.58842	6.29226	6.10528	6.12927	5.44567	5.90063	6.00969
ENSG00000054523	KIF1B	0.164611	0.554483	None	9.76431	9.268	9.99142	9.67931	9.40212	9.35144	9.53324	9.13206	9.33505	9.31338	9.16826	9.55039
ENSG00000054598	FOXC1	0.216799	0.743616	None	7.42611	7.27744	8.96367	7.72266	7.26963	8.59763	8.72843	8.08864	6.19573	7.77086	8.78343	8.14624
ENSG00000054611	TBC1D22A	-0.00465768	0.99018	None	9.66034	9.74771	9.52001	9.62601	10.3096	9.89424	10.0935	10.0108	10.5159	10.2618	10.1807	9.9144
ENSG00000054654	SYNE2	-1.26319	0.000275485	Down	8.81285	9.27596	9.00138	10.3611	7.84547	10.0339	10.5369	9.99561	9.66034	8.23825	9.09203	9.22222
ENSG00000054690	PLEKHH1	-2.70165	5.87504e-06	Down	2.87963	6.47946	4.26714	4.9945	2.62355	6.12944	5.00045	5.53131	5.64961	2.86761	4.01731	3.59773
ENSG00000054793	ATP9A	-3.44356	1.20892e-06	Down	7.27783	9.99909	9.83154	10.6342	5.65812	11.4604	11.6347	11.3038	11.8737	6.05901	6.9084	6.44754
ENSG00000054938	CHRDL2	-0.0624598	0.981725	None	4.89516	8.16473	5.9053	4.37344	4.95573	2	2.56845	2	2	4.19327	6.57226	6.29341
ENSG00000054965	FAM168A	0.238451	0.508951	None	10.089	9.39031	9.18147	8.84051	8.9224	9.09654	9.23331	8.92602	8.79083	9.19116	8.72722	9.27637
ENSG00000054967	RELT	1.86511	0.00196602	Up	7.90866	6.97263	7.69624	6.94189	7.32905	6.18429	4.1311	4.43863	4.84548	7.66542	7.70709	8.39392
ENSG00000054983	GALC	0.639677	0.0680789	None	10.4609	10.2566	10.6101	9.66947	9.71401	9.88737	9.10759	9.10142	9.03726	10.4207	9.87914	10.0348
ENSG00000055044	NOP58	0.555142	0.29029	None	8.78382	8.69036	9.98564	9.83714	9.1063	8.61104	8.05392	7.77589	7.64637	8.82209	8.87548	9.21865
ENSG00000055070	SZRD1	0.269786	0.321473	None	12.2045	11.7102	11.5827	11.1582	11.6239	11.0337	11.5884	11.5089	11.3613	11.6836	11.4254	11.417
ENSG00000055118	KCNH2	0.719567	0.541136	None	3.56549	4.61207	3.6012	2.55054	3.39066	3.60145	2	4.37174	2.49825	4.63754	3.79396	4.96661
ENSG00000055130	CUL1	-0.0122443	0.967133	None	9.94891	10.1321	10.6092	10.4653	10.5953	10.3777	10.281	10.1657	10.7061	10.3604	10.2538	10.2614
ENSG00000055147	FAM114A2	0.311203	0.41386	None	9.40787	9.33554	9.7194	9.42225	9.12877	9.11548	8.65774	8.38846	8.13544	8.98435	8.91246	9.06236
ENSG00000055163	CYFIP2	1.56657	1.46263e-05	Up	8.81285	6.97263	7.61625	7.61736	8.81566	7.20721	7.85161	7.43455	7.70459	9.47144	9.36529	9.4307
ENSG00000055208	TAB2	0.469136	0.0477502	None	11.0692	10.5404	10.834	10.276	10.9906	10.5991	10.0202	10.0831	10.3007	10.7531	10.2797	10.6678
ENSG00000055211	GINM1	-0.638639	0.00838245	None	9.79009	10.587	10.4785	10.419	10.0357	10.6241	10.5094	10.5416	11.2177	9.95965	10.0294	9.82579
ENSG00000055332	EIF2AK2	0.0371902	0.928203	None	10.1907	10.3234	10.2276	10.3863	9.96251	9.72422	9.81893	9.56525	9.09934	9.5241	9.65955	9.83862
ENSG00000055483	USP36	-0.554611	0.168806	None	8.75793	10.5709	8.81849	9.2677	8.45576	9.36337	9.48155	9.37129	8.8995	9.48035	9.21129	9.30186
ENSG00000055609	KMT2C	0.0733011	0.825729	None	9.7475	9.06258	9.47536	9.55828	9.16455	9.51013	9.83428	9.93898	9.17129	9.798	9.61217	9.82345
ENSG00000055732	MCOLN3	-1.54801	0.0339251	Down	4.99986	3.27531	4.7756	5.60304	4.08541	6.89282	5.00045	6.84577	7.29874	4.81707	5.49903	4.89695
ENSG00000055813	CCDC85A	-2.59875	0.0304897	Down	2.87963	5.16266	4.26714	5.29691	2	5.04155	4.60188	2.79649	3.40599	2.35036	2	2.45258
ENSG00000055917	PUM2	0.441172	0.0463159	None	10.8892	10.4934	11.1137	10.4481	10.7031	10.1805	10.9971	10.623	10.3082	11.0651	10.9684	11.0597
ENSG00000055950	MRPL43	-0.219161	0.540356	None	10.016	10.0039	9.95197	9.56537	10.5176	10.2095	10.3573	9.98726	10.8816	9.73238	9.96462	9.69465
ENSG00000055957	ITIH1	-0.0874987	0.9546	None	5.70472	7.22361	4.72102	4.00725	5.77669	5.45238	4.0493	2.31687	2	5.40881	5.21318	3.30681
ENSG00000056050	HPF1	0.0185386	0.967275	None	9.44543	9.99909	9.77405	9.49093	10.1919	9.73803	9.08724	9.21072	9.83209	9.65382	9.54983	8.66932
ENSG00000056097	ZFR	0.133695	0.708963	None	10.7001	10.295	11.0143	11.0326	10.8489	10.4326	10.4054	10.1495	10.2271	9.94685	10.451	10.3208
ENSG00000056277	ZNF280C	0.399542	0.590787	None	5.85185	5.81441	5.69483	6.37484	5.68869	5.95116	5.97539	4.93204	2.49825	5.93486	6.19169	6.56449
ENSG00000056291	NPFFR2	-6.30413	0.000199783	Down	2	4.47134	2	2.76295	2	4.05823	2	5.4363	3.40599	2	2	2
ENSG00000056558	TRAF1	1.90141	4.56545e-07	Up	8.24853	6.28292	7.7033	6.02972	8.81566	6.57479	7.33482	7.26059	6.90086	8.80801	8.53961	9.37254
ENSG00000056586	RC3H2	0.526938	0.0127628	None	10.2356	9.33554	10.0604	9.4242	9.5109	9.3293	9.48932	9.28531	9.32766	9.82273	9.52617	10.0419
ENSG00000056736	IL17RB	1.07197	0.0226877	Up	4.83982	4.04443	4.60523	4.37344	5.49474	4.52284	3.87031	4.50256	3.6147	5.16534	5.53561	4.70648
ENSG00000056972	TRAF3IP2	0.671757	0.0839488	None	8.76538	9.13727	10.305	9.79852	10.5134	9.51727	8.9531	9.52156	9.48874	10.6601	9.80054	9.81875
ENSG00000056998	GYG2	-5.20738	6.67805e-20	Down	7.56909	10.9	8.66067	10.4643	6.8502	13.5353	13.2301	11.9554	13.5192	7.00276	7.49129	6.67266
ENSG00000057019	DCBLD2	0.0410963	0.921021	None	9.944	9.23029	9.32335	8.57121	9.44528	9.15492	9.99311	9.62032	9.49864	9.34787	9.287	9.22755
ENSG00000057149	SERPINB3	2.02891	0.205368	None	2.35611	2	2.5931	3.83005	5.65812	2.9292	2.56845	2.57652	2	4.35704	3.60036	2
ENSG00000057252	SOAT1	1.08099	0.000665821	Up	10.2329	9.88754	10.328	9.87046	10.5429	9.14112	8.38511	8.77242	9.10799	10.3796	10.275	10.451
ENSG00000057294	PKP2	-3.86361	1.02045e-05	Down	4.29853	8.29048	6.27095	7.66437	2.62355	7.72771	4.35189	7.36746	9.68079	4.00851	3.66782	3.30681
ENSG00000057593	F7	0.0841859	0.941461	None	4.29853	4.91347	5.02128	3.25937	3.77946	3.3687	3.42775	4.88484	3.16188	2.35036	3.60036	4.3889
ENSG00000057608	GDI2	0.472726	0.132944	None	13.3078	12.8194	13.2378	13.0283	13.3252	12.7441	12.0364	11.8983	12.6129	12.7203	12.7846	12.7913
ENSG00000057657	PRDM1	3.37004	1.69188e-12	Up	9.00748	7.3596	9.25535	7.7353	10.2104	7.30944	7.218	6.45142	6.09486	11.3066	10.1217	11.3009
ENSG00000057663	ATG5	0.54765	0.0421128	None	9.8403	9.73814	10.2922	9.79399	10.3967	9.37324	9.22402	9.0054	9.35336	9.66363	9.79017	9.76843
ENSG00000057704	TMCC3	0.506405	0.256885	None	8.85533	7.46543	8.45446	8.16239	8.95105	8.8275	8.58703	6.61942	8.18536	8.54046	8.45143	8.50344
ENSG00000057757	PITHD1	-0.235152	0.279664	None	10.5281	10.6628	10.3927	10.5509	10.6063	10.5805	10.6216	10.7633	10.9991	10.2225	10.7741	10.2039
ENSG00000057935	MTA3	-0.690031	0.00337914	None	8.88639	9.40005	9.0437	9.12132	9.07771	9.55244	9.77189	9.41555	9.82686	8.98435	8.55973	8.42209
ENSG00000058056	USP13	-0.0939907	0.783969	None	8.41871	8.24797	8.6165	8.19935	8.71159	8.39941	8.59065	8.34553	9.23589	8.24872	8.34725	8.32597
ENSG00000058063	ATP11B	0.593481	0.220477	None	9.65634	9.15464	10.298	9.40059	9.27443	9.57485	8.38093	7.70294	8.43274	8.77217	8.88614	9.57708
ENSG00000058085	LAMC2	0.713356	0.378188	None	5.04949	7.23454	8.72103	7.26316	6.9033	6.69298	6.29226	6.33334	5.74146	7.29308	7.92955	4.74664
ENSG00000058091	CDK14	0.487813	0.37957	None	9.85956	9.60763	9.08751	8.84635	9.46307	8.24027	8.73171	8.41777	6.79765	8.56161	8.45621	8.90935
ENSG00000058262	SEC61A1	0.658684	0.0143615	None	12.4477	12.3046	12.561	12.6862	12.8123	11.6976	11.9168	12.3528	11.9467	13.2004	12.9886	12.9388
ENSG00000058272	PPP1R12A	0.65167	0.0190586	None	10.2843	9.41694	10.2781	9.89461	10.3897	9.81535	9.91154	9.53882	8.62588	10.1236	10.0642	10.3049
ENSG00000058335	RASGRF1	1.06004	0.185694	None	4.59441	3.43542	3.33655	3.1121	3.23367	3.23654	2.97516	3.78921	3.6147	3.07005	4.60419	4.74664
ENSG00000058404	CAMK2B	-0.137674	0.914813	None	4.78227	2.36076	4.72102	3.1121	3.39066	3.97772	5.00045	5.85892	3.40599	4.57236	2.6605	4.74664
ENSG00000058453	CROCC	-0.753066	0.0796115	None	9.05686	8.97733	8.41632	8.77163	8.10545	9.22417	9.99857	10.4824	9.88088	9.16653	9.27893	9.2079
ENSG00000058600	POLR3E	-0.268586	0.374137	None	8.72395	8.64603	8.91891	9.07235	8.12234	8.79262	8.46615	8.72296	8.86418	7.96111	8.33434	8.73067
ENSG00000058668	ATP2B4	-1.32529	0.000346904	Down	10.4425	11.339	11.1477	11.3847	9.21004	11.8372	12.547	11.8557	11.7969	10.3262	10.6128	10.7809
ENSG00000058729	RIOK2	0.279997	0.429465	None	8.70471	9.24657	9.63704	9.29357	9.53843	9.10604	8.5834	8.28319	9.25549	9.09291	9.49864	9.02407
ENSG00000058799	YIPF1	0.260628	0.391477	None	8.96285	9.12851	9.2238	9.5565	9.9309	9.41397	8.9103	8.77566	9.16716	9.55606	9.35765	9.43991
ENSG00000058804	NDC1	0.636897	0.105411	None	8.42342	8.27997	9.11423	8.94213	9.19148	8.20975	7.97858	7.51424	7.25266	8.42521	8.43216	8.78712
ENSG00000058866	DGKG	0.0243141	0.9794	None	5.23252	5.59454	4.97538	5.65717	4.90457	5.00138	4.54333	5.02204	2	5.25114	4.53361	5.12733
ENSG00000059122	FLYWCH1	-0.600531	0.0683512	None	8.71628	9.03784	8.83465	8.84343	8.54617	9.40822	9.10759	9.80437	10.1306	8.89388	8.77771	9.29849
ENSG00000059145	UNKL	-0.655014	0.0409702	None	7.54334	8.17043	7.72427	8.04039	6.69323	8.03178	8.10542	7.68238	7.40087	7.0514	6.80731	7.59545
ENSG00000059377	TBXAS1	1.30532	0.0012652	Up	10.3365	9.94855	9.51601	9.43199	10.9998	9.68037	8.22201	8.59318	8.92421	11.0046	10.5477	10.4631
ENSG00000059378	PARP12	0.332192	0.360385	None	9.05382	9.24657	8.84106	9.24136	9.99192	9.14573	9.58858	9.782	9.04179	9.93879	9.91081	9.99787
ENSG00000059573	ALDH18A1	1.08303	2.5817e-05	Up	10.8122	9.94023	10.5663	9.97806	10.769	9.47023	8.81451	9.66116	9.22001	10.6393	10.6954	10.3633
ENSG00000059588	TARBP1	0.043053	0.908737	None	8.03106	8.32668	8.68939	8.63667	8.38752	8.27016	8.6952	9.05687	8.06608	8.88384	8.73903	8.65356
ENSG00000059691	GATB	-0.676446	0.000478907	None	8.87267	9.37064	8.94593	9.18259	8.9636	9.56627	9.29893	9.43616	9.52796	8.5658	8.54186	8.40964
ENSG00000059728	MXD1	2.38578	1.22087e-06	Up	11.2781	8.46765	11.23	10.4394	12.2446	9.61033	8.15515	8.05706	9.00982	11.8599	10.4558	11.8966
ENSG00000059758	CDK17	0.944568	0.00466055	None	9.44543	8.92094	10.3551	9.4872	9.74706	8.74173	9.09745	8.88164	7.73842	9.84705	9.7489	9.72763
ENSG00000059769	DNAJC25	-0.228484	0.556802	None	7.00345	8.53107	8.24314	8.66667	8.24053	8.08078	7.95631	7.76941	8.47349	8.1956	8.31079	7.97933
ENSG00000059804	SLC2A3	2.34222	5.71784e-05	Up	11.4828	10.2713	11.5561	11.1658	12.9631	11.0856	9.48932	9.29662	9.01903	13.9211	11.3996	12.6072
ENSG00000059915	PSD	3.41937	2.52958e-12	Up	8.53652	4.96687	6.5468	3.83005	7.9936	4.46495	5.00045	6.04215	4.35754	8.54472	8.39532	8.38122
ENSG00000060069	CTDP1	0.575986	0.0919555	None	9.25496	8.76386	8.9812	9.54038	10.1905	8.88933	9.28336	9.55963	9.26713	10.2011	10.0358	9.83513
ENSG00000060138	YBX3	-0.322408	0.442999	None	11.958	11.9876	12.2558	13.4095	12.4024	12.9805	11.8508	11.7682	12.5709	12.2871	12.3993	12.0851
ENSG00000060140	STYK1	1.48717	0.140897	None	3.92588	3.09518	4.66429	4.90784	5.14398	3.48976	3.29207	2	2	4.27748	4.63822	4.82375
ENSG00000060237	WNK1	-0.449133	0.0850482	None	11.3955	10.9415	11.1341	11.5672	10.5688	11.5344	11.6193	11.1539	11.354	10.7595	10.6837	10.8892
ENSG00000060339	CCAR1	0.665137	0.0399184	None	9.44312	9.32535	10.1778	10.2847	10.6449	9.59186	9.55378	9.39253	9.12088	10.3238	10.4184	10.2794
ENSG00000060491	OGFR	0.244788	0.537831	None	10.5776	10.4366	9.95493	10.2421	11.1391	10.5196	10.7007	11.2278	11.037	11.2781	11.2864	11.2019
ENSG00000060558	GNA15	2.09068	0.000180361	Up	9.45467	9.1019	8.90673	8.64674	10.7382	8.42241	7.40227	7.51424	5.78528	10.8054	10.031	10.4966
ENSG00000060566	CREB3L3	2.69295	0.0249755	Up	2.64149	2.64911	3.33655	2.94806	3.88881	2.53815	2.31204	2	2	5.07411	3.60036	2.6348
ENSG00000060642	PIGV	-0.794731	0.000787125	None	7.94844	8.39646	7.57837	7.85014	7.5111	8.51089	8.33852	8.14481	8.63788	7.53465	7.30256	7.35687
ENSG00000060656	PTPRU	-0.202351	0.733394	None	7.61102	7.27744	7.59364	6.9088	7.4939	7.79974	9.01097	8.81711	7.20505	8.30998	7.78131	8.22653
ENSG00000060688	SNRNP40	0.513362	0.116636	None	9.33219	9.12558	9.49176	9.83273	10.4722	9.50116	8.93043	9.40513	9.08626	9.81218	10.1217	9.58264
ENSG00000060709	RIMBP2	-1.41531	0.282289	None	4.78227	3.27531	2.32682	2	2.62355	6.35337	3.77174	5.99848	3.95884	2.86761	3.90996	4.62265
ENSG00000060718	COL11A1	3.38111	0.0177454	Up	12.9236	9.63881	5.8039	4.30726	9.54471	4.82852	7.35198	7.68927	2.49825	10.2785	10.2998	10.4714
ENSG00000060749	QSER1	0.445786	0.0313908	None	9.11629	8.83739	9.17387	8.90905	8.9224	8.7599	8.35988	8.39268	8.33292	8.96861	9.06257	9.11317
ENSG00000060762	MPC1	-0.867385	0.0142975	None	10.3189	11.6183	9.78074	10.3692	9.89694	10.9648	10.1595	10.0025	11.1418	9.78547	9.95706	9.95781
ENSG00000060971	ACAA1	-0.711284	0.0208229	None	10.1082	10.4565	9.54968	9.87046	9.78469	10.5477	10.5123	10.0367	11.2822	9.67338	9.76247	9.94384
ENSG00000060982	BCAT1	2.18884	0.000253149	Up	11.7765	10.4187	11.5736	10.7809	12.5533	9.71493	8.17939	8.76593	6.8808	11.9621	11.2011	11.526
ENSG00000061273	HDAC7	-0.00172457	0.996145	None	10.3588	10.4079	10.8627	11.0275	10.6642	10.3709	11.0709	11.2875	10.2721	10.9734	10.7475	11.0492
ENSG00000061337	LZTS1	1.7212	0.00953668	Up	8.18888	5.78498	9.40569	7.70991	6.33582	6.14796	7.57298	6.48346	5.00224	7.85548	7.64985	9.22932
ENSG00000061455	PRDM6	-0.378095	0.709004	None	5.67341	5.59454	2.32682	4.0883	4.73919	4.46495	4.20851	6.16576	3.95884	5.12045	4.34039	4.10982
ENSG00000061656	SPAG4	1.53344	0.0180188	Up	6.61573	5.81441	5.9053	4.16504	6.8229	4.96007	5.00045	5.83428	6.86046	8.19018	6.04717	7.76634
ENSG00000061676	NCKAP1	0.237346	0.599938	None	11.2833	11.0933	12.4166	11.6256	11.1577	11.2478	11.0441	10.8263	10.7315	10.8973	10.8477	10.8179
ENSG00000061794	MRPS35	0.160201	0.666389	None	9.4707	10.0587	10.1573	10.2142	10.481	9.71182	9.47177	9.225	10.2721	9.95006	10.15	9.79501
ENSG00000061918	GUCY1B1	1.82332	1.22172e-07	Up	10.2356	8.30092	9.99717	7.83848	9.50876	8.53571	8.61573	8.43426	6.68649	10.1957	9.71442	10.2263
ENSG00000061936	SFSWAP	-0.536198	0.217424	None	8.73536	9.11675	9.00709	9.47218	9.63577	9.40052	10.3499	10.5464	10.5888	9.9676	9.63342	9.65432
ENSG00000061938	TNK2	-0.329657	0.42889	None	8.94657	8.81936	9.19905	9.49651	8.87998	9.10367	9.74778	10.1026	10.3101	9.41447	9.55652	9.89889
ENSG00000061987	MON2	0.136067	0.5857	None	9.45467	9.32279	9.26968	9.41637	9.38589	9.55765	9.32957	9.47651	8.84877	9.78906	9.55763	9.35803
ENSG00000062038	CDH3	-1.02683	0.413271	None	2	4.47134	2.81782	3.39299	3.0575	2.29402	2.97516	3.3067	2.49825	3.40559	2.78725	2.45258
ENSG00000062194	GPBP1	0.103473	0.683752	None	10.3526	10.8662	10.8015	10.356	10.8225	10.4326	10.3774	10.5292	10.8574	10.8696	10.6445	10.5768
ENSG00000062282	DGAT2	-2.52039	4.0094e-05	Down	9.75312	12.8588	12.159	11.767	10.8641	13.5028	14.1423	12.4927	12.6977	9.32084	9.40413	9.32857
ENSG00000062370	ZNF112	0.0649246	0.88485	None	5.60866	5.66085	6.21279	5.65717	5.34926	5.45238	5.73495	6.14588	5.27239	5.37098	5.99559	5.69775
ENSG00000062485	CS	-1.42786	0.000108329	Down	10.6274	11.8808	10.8162	11.0965	10.8345	12.374	12.4269	11.8766	13.296	10.9583	10.8257	11.2096
ENSG00000062524	LTK	0.356924	0.723752	None	3.08398	3.57952	2.81782	4.00725	3.53222	3.3687	4.28198	2.79649	4.23649	3.90642	5.25765	4.17012
ENSG00000062582	MRPS24	2.18069	0.00411108	Up	6.01063	3.09518	3.92474	4.2379	5.18744	3.23654	3.55175	2.98732	2	4.50409	4.11723	5.27193
ENSG00000062598	ELMO2	0.157828	0.683391	None	8.78382	9.0748	8.98699	9.05482	8.40143	8.51803	8.1649	8.74295	7.82495	8.58245	8.70531	9.14732
ENSG00000062650	WAPL	0.75453	0.000256506	None	10.2356	9.53214	10.3038	9.80902	10.3376	9.43674	9.48155	9.11937	9.04179	10.0432	9.92897	10.183
ENSG00000062716	VMP1	1.03358	0.0273584	Up	12.0678	11.7846	12.444	12.3776	12.5953	12.1063	10.4227	10.6157	10.4663	12.8734	13.0046	12.0576
ENSG00000062725	APPBP2	-0.119263	0.587167	None	9.70941	9.89961	9.96083	9.71165	9.81098	10.0214	9.8358	9.52926	9.91086	9.48035	9.68114	9.5518
ENSG00000062822	POLD1	0.869046	0.0041451	None	8.3997	7.52894	8.38594	8.37922	8.89645	7.94445	7.82113	7.35019	7.56071	9.19928	8.25977	8.61883
ENSG00000063046	EIF4B	-0.126376	0.777223	None	13.8441	13.4236	13.2388	12.8749	12.5665	13.6142	12.9125	12.4841	13.7234	12.7515	12.7988	13.0834
ENSG00000063127	SLC6A16	-1.96442	0.000176663	Down	4.02845	4.96687	3.7173	4.61141	3.88881	4.5785	6.2379	5.67695	6.22785	3.79656	3.73227	4.17012
ENSG00000063169	BICRA	-0.255772	0.612417	None	7.21397	7.2126	7.26206	7.7163	6.4826	7.80558	8.19374	8.45055	7.03396	8.16277	7.67875	8.00853
ENSG00000063176	SPHK2	-0.403173	0.18447	None	7.53465	8.38179	7.19355	7.20982	7.25948	7.79974	8.03279	7.83916	7.52238	7.44646	7.51438	7.68601
ENSG00000063177	RPL18	-0.162875	0.777184	None	14.8359	14.2677	13.6684	13.999	15.1482	14.1354	14.3302	14.753	15.9006	14.5801	14.7733	13.8676
ENSG00000063180	CA11	-0.565463	0.46603	None	7.13571	5.92648	5.63703	5.03595	5.77669	6.21973	7.57298	8.66827	7.13903	7.09846	6.59843	7.14033
ENSG00000063241	ISOC2	-0.259087	0.599203	None	10.8943	10.6144	9.72114	10.4249	11.2534	10.0189	11.0467	11.0332	11.8514	10.809	10.7214	10.3023
ENSG00000063244	U2AF2	0.341442	0.192204	None	11.3026	11.0075	11.4036	11.3942	11.2788	11.013	10.9978	10.9533	10.2172	11.1659	11.172	11.5133
ENSG00000063245	EPN1	-0.266144	0.451446	None	11.5129	11.5899	10.9274	11.5007	11.8312	11.5794	11.9103	12.2314	12.4867	12.0148	11.8539	11.6151
ENSG00000063322	MED29	-0.617904	0.0540102	None	9.87857	10.1263	9.56719	9.89179	9.88048	10.0377	10.3402	10.4503	11.3116	9.90445	9.72831	9.96634
ENSG00000063587	ZNF275	-0.349073	0.321986	None	8.64139	8.30611	8.09002	8.40318	7.35786	8.45623	8.74151	8.84203	9.00055	8.38307	8.17826	8.75549
ENSG00000063601	MTMR1	0.321011	0.361441	None	8.31091	8.16473	8.19888	7.76642	7.56152	7.69661	7.4667	8.08343	7.31378	7.66542	7.92266	8.63229
ENSG00000063660	GPC1	-0.743123	0.109276	None	9.75125	9.7983	10.0659	10.5338	8.188	9.12952	10.8119	10.5567	10.8816	9.75642	9.45991	10.0599
ENSG00000063761	ADCK1	-0.800494	0.012879	None	6.34468	7.25615	6.27095	7.49635	6.63163	7.44288	7.89908	7.53732	7.70459	7.56009	6.71464	6.83046
ENSG00000063854	HAGH	-1.28926	0.000498272	Down	9.32717	10.2445	9.46917	9.71325	9.5757	10.7634	10.5948	10.7827	11.8674	9.74167	9.55318	9.49988
ENSG00000063978	RNF4	0.612427	0.0305976	None	10.0801	9.67336	10	9.99261	9.99498	9.56455	9.41778	8.71286	9.30149	9.92906	10.0108	10.5214
ENSG00000064012	CASP8	0.585194	0.0443084	None	9.60124	8.80109	9.53591	9.285	9.18613	9.1013	8.68846	8.76593	7.97441	9.12167	9.29101	9.62095
ENSG00000064042	LIMCH1	-2.23826	0.000196184	Down	8.29556	9.49627	9.75719	10.3943	6.66276	10.9171	10.8733	10.4279	9.43816	6.76093	7.25399	7.34384
ENSG00000064102	INTS13	0.554301	0.140263	None	8.79478	8.37192	9.41646	9.39463	9.46969	8.7985	7.88146	8.05706	8.3106	8.7649	9.17552	8.88707
ENSG00000064115	TM7SF3	-0.251323	0.670489	None	9.92418	10.1438	9.81372	9.27854	8.15554	9.92409	9.145	8.07294	9.1294	8.4113	8.74294	9.07622
ENSG00000064195	DLX3	1.09265	0.525854	None	3.42213	3.43542	3.82475	2.30138	2	2	2.97516	3.44328	2	2	4.01731	3.83971
ENSG00000064199	SPA17	0.48453	0.560834	None	4.94846	5.01837	5.10892	4.66524	5.38703	4.05823	3.87031	4.83605	2	4.19327	4.01731	4.3889
ENSG00000064201	TSPAN32	0.0200514	0.97994	None	5.27486	5.29383	3.7173	4.61141	4.25841	5.45238	5.50881	4.73322	5.64961	5.82722	5.87231	5.47681
ENSG00000064205	CCN5	-0.868438	0.255991	None	12.6856	12.9713	8.57093	11.6732	8.78416	11.1253	12.9191	12.2863	12.4157	11.6894	11.794	11.6121
ENSG00000064218	DMRT3	0.329647	0.71538	None	5.6414	4.2306	5.37949	3.62801	3.77946	4.34169	6.66608	5.4363	4.35754	5.55093	5.9824	5.67711
ENSG00000064225	ST3GAL6	0.187746	0.735397	None	8.34609	7.93615	8.75538	7.77256	9.19946	8.10468	7.58754	8.44243	9.50848	7.85548	8.06709	8.7604
ENSG00000064270	ATP2C2	-0.476682	0.720407	None	2.64149	2.88932	3.33655	3.25937	3.23367	3.23654	2.31204	4.83605	2	3.24756	3.52959	2.6348
ENSG00000064300	NGFR	-2.71255	0.00238588	Down	7.01598	9.53214	6.17268	10.7953	4.55236	8.83323	8.16974	8.87863	4.46923	4.35704	8.13719	6.0261
ENSG00000064309	CDON	-1.46278	0.0747068	None	6.66433	8.62542	7.51561	6.45343	4.08541	6.85951	6.99583	6.5755	7.28354	4.63754	4.67147	4.228
ENSG00000064313	TAF2	0.799818	0.0267058	None	9.0231	8.49062	9.46502	8.72169	9.16182	8.40712	7.89908	7.79517	7.28354	8.24872	8.73313	8.91597
ENSG00000064393	HIPK2	-0.819743	0.131244	None	9.85782	9.72851	10.6815	10.7281	8.54617	10.9144	10.3466	9.82327	10.2192	8.52332	8.19836	9.75987
ENSG00000064419	TNPO3	-0.085345	0.694068	None	9.74937	9.50982	9.88527	9.84299	9.63577	9.93078	9.93309	10.0871	9.77074	9.70413	9.69939	9.93409
ENSG00000064490	RFXANK	-0.172603	0.70373	None	9.83146	9.76288	9.47124	9.56005	10.3413	10.3012	9.99448	10.3562	11.0838	10.5288	10.3849	9.68047
ENSG00000064545	TMEM161A	-0.835334	0.0351758	None	7.86774	8.13587	7.95463	8.79596	7.81808	8.87828	9.3532	9.22025	9.84509	8.99372	8.59048	8.19422
ENSG00000064547	LPAR2	0.575094	0.300753	None	6.92584	5.452	5.97693	7.28911	7.91175	6.80221	6.04035	6.96403	7.3434	7.9224	7.06048	7.46312
ENSG00000064601	CTSA	0.134373	0.718742	None	11.46	11.3709	11.0022	11.5512	11.3735	12.0407	11.5055	11.6689	11.5074	12.2795	12.0808	11.9505
ENSG00000064607	SUGP2	-0.272134	0.4828	None	9.12789	8.90735	9.04091	9.43199	8.9542	8.96958	10.0175	10.1755	9.70381	9.75091	9.52844	9.47619
ENSG00000064651	SLC12A2	-0.0286748	NA	None	9.06291	10.8556	9.66983	8.62992	9.10913	8.22291	8.64387	8.51008	8.32552	9.04567	9.08433	9.2025
ENSG00000064652	SNX24	0.563498	0.263984	None	9.02929	8.97407	8.22363	8.2878	8.78416	8.31591	7.17043	6.84577	7.06984	8.49722	8.29754	8.27539
ENSG00000064655	EYA2	-1.23722	0.0275318	Down	6.30436	6.49772	3.92474	6.29171	5.85962	6.30469	5.34706	6.73037	7.03396	4.6999	4.79731	4.96661
ENSG00000064666	CNN2	1.16987	0.00109213	Up	12.8756	11.6047	11.4347	11.412	12.738	11.3159	10.6277	10.5902	10.6568	11.9152	11.8615	12.2318
ENSG00000064687	ABCA7	-0.219733	0.720802	None	8.1092	7.17905	7.75176	8.80198	8.26609	8.93802	8.62987	8.65426	9.89094	9.3503	8.70932	9.13034
ENSG00000064692	SNCAIP	-0.604502	0.381634	None	6.97804	6.49772	6.32685	6.25707	5.77669	6.41582	8.55404	7.81418	5.55151	7.34278	6.6986	6.20969
ENSG00000064703	DDX20	0.491175	0.122729	None	8.14959	7.69638	8.54759	8.50632	8.44236	7.60577	7.78367	7.56003	7.32867	7.75626	8.26795	8.40964
ENSG00000064726	BTBD1	0.251404	0.327191	None	10.7767	10.7491	11.2579	10.79	11.0028	10.6438	10.3637	10.213	10.914	10.5564	10.8188	10.7845
ENSG00000064763	FAR2	0.195534	0.683887	None	8.38527	7.98873	8.79556	8.17636	8.20924	8.7659	7.69231	8.19405	6.79765	7.96111	7.61181	8.23714
ENSG00000064787	BCAS1	0.517711	0.691576	None	3.08398	5.11615	4.72102	4.00725	4.08541	2.53815	2.78609	2.57652	2	3.90642	3.01156	4.33723
ENSG00000064886	CHI3L2	0.834637	0.451991	None	8.54519	12.6497	13.2153	11.504	9.14814	9.37324	11.9146	6.54547	11.2396	11.5848	12.1146	13.4523
ENSG00000064932	SBNO2	1.23992	0.00742815	Up	10.7914	9.94523	11.2899	11.3409	11.3037	10.2039	9.25399	9.06748	9.57553	11.0857	11.2757	12.0584
ENSG00000064933	PMS1	-0.0393371	0.923842	None	7.60273	8.13003	8.67869	8.60259	8.22497	8.15131	8.1649	8.53323	7.82495	7.77086	8.6459	8.05724
ENSG00000064961	HMG20B	-0.0484371	0.911193	None	10.9484	10.4739	10.2757	10.2986	10.9868	10.4307	11.0381	10.813	11.6791	11.0116	10.7888	10.8055
ENSG00000064989	CALCRL	0.641371	0.267584	None	10.4308	9.72851	12.3111	10.1003	9.91321	10.362	10.3065	9.47053	11.1034	9.86417	10.7259	10.583
ENSG00000064995	TAF11	0.223288	0.430163	None	8.68522	8.38179	8.60524	8.60947	9.46086	8.52513	8.84514	8.84203	8.69644	8.67073	8.94681	8.72063
ENSG00000064999	ANKS1A	-0.741858	0.0694951	None	9.07495	9.30994	8.34592	8.95299	7.87899	9.08698	10.0819	9.68546	8.20969	8.42059	8.61846	8.94646
ENSG00000065000	AP3D1	0.125837	0.632119	None	10.8363	10.7567	10.9416	11.3665	11.1048	10.7453	11.0235	10.8641	11.0583	10.9797	11.2494	11.4599
ENSG00000065029	ZNF76	-0.608347	0.0288727	None	8.86576	9.03472	8.69294	8.60947	8.32078	8.80434	9.04566	9.30112	9.62159	8.20638	8.2266	8.57768
ENSG00000065054	SLC9A3R2	-1.71515	1.1049e-05	Down	10.6747	11.0483	10.8807	11.535	10.7419	12.0391	13.0982	12.8218	13.1028	10.9253	10.6934	10.6159
ENSG00000065057	NTHL1	-0.555069	0.308173	None	8.57091	8.16473	7.30907	7.51113	8.6777	8.28278	9.5257	9.31454	9.68369	8.70154	8.76429	7.86541
ENSG00000065060	UHRF1BP1	-0.0490355	0.910997	None	8.75793	8.26406	8.27664	8.63667	7.68795	8.69842	8.00594	8.041	8.69069	7.96746	8.16373	8.96147
ENSG00000065135	GNAI3	0.818963	0.0174818	None	11.8088	11.4851	12.0323	11.6387	12.3334	11.0098	10.6762	10.4165	10.3635	11.7004	11.4156	11.5173
ENSG00000065150	IPO5	0.270823	0.469613	None	11.733	11.6385	12.089	11.9624	12.7428	11.8084	11.2859	11.2513	12.2477	11.9115	11.7404	11.5089
ENSG00000065154	OAT	0.553386	0.242538	None	11.8894	11.8611	11.5774	10.9871	11.7447	10.9642	10.0256	9.79163	10.473	11.0208	11.0117	10.8551
ENSG00000065183	WDR3	0.230728	0.648837	None	8.76166	8.38179	9.23358	9.55115	8.59943	8.46364	7.88146	7.80787	8.03918	7.84172	8.75463	8.80149
ENSG00000065243	PKN2	-0.239793	0.434175	None	8.85533	9.26534	9.89609	9.6988	9.48283	10.0708	9.72326	9.38619	9.55352	9.38393	9.287	9.31194
ENSG00000065268	WDR18	0.0329639	0.952676	None	9.4843	9.15464	9.4938	9.6479	10.3604	9.4647	10.0547	10.5225	10.5208	10.6542	10.2837	9.25565
ENSG00000065308	TRAM2	0.313555	0.618586	None	10.6058	10.2739	10.6771	10.6667	8.71159	9.63679	9.08468	9.54642	8.31808	9.77102	9.21129	10.5156
ENSG00000065320	NTN1	1.50314	0.0960057	None	8.73915	7.26683	7.62371	6.78054	6.106	6.3211	7.86363	6.70342	2.49825	7.88262	6.59843	9.77815
ENSG00000065325	GLP2R	-3.45253	0.000986324	Down	2.87963	5.48898	5.75039	5.60304	2.3452	7.18048	7.78367	5.53131	7.52238	2.86761	2.90376	2
ENSG00000065328	MCM10	2.70143	5.99578e-05	Up	6.26288	4.80035	7.94871	5.63036	7.44101	5.328	3.42775	4.15016	2	7.02728	6.51845	7.06293
ENSG00000065357	DGKA	0.899563	0.0318684	None	7.90192	7.29842	8.33233	8.37114	8.71901	8.17858	8.35563	8.4465	7.35798	9.48479	9.42256	9.26605
ENSG00000065361	ERBB3	-1.87516	0.120102	None	4.214	7.2126	3.92474	3.83005	4.08541	4.46495	2.56845	6.29774	2	3.90642	4.38116	2.45258
ENSG00000065371	ROPN1	-5.63174	0.0400902	Down	2	5.95318	2.32682	2	2	2	2	3.98094	2	2	2	2
ENSG00000065413	ANKRD44	1.52008	4.3046e-06	Up	9.34218	7.52004	8.30475	8.38725	9.76689	8.45623	7.67196	7.74979	7.69313	9.71926	9.66368	9.5673
ENSG00000065427	KARS1	-0.133994	0.737334	None	11.4822	11.6	11.7325	11.9791	12.1547	11.8556	11.4438	11.4834	12.7907	11.8595	11.9544	11.541
ENSG00000065457	ADAT1	0.283799	0.429391	None	8.5234	7.84639	8.11669	8.04547	7.35786	7.61245	7.60911	7.32389	7.23696	7.65758	7.57275	7.97933
ENSG00000065485	PDIA5	0.765625	0.0911373	None	10.7441	9.93856	9.97548	9.39662	10.3109	9.3693	10.1036	10.0218	7.68158	10.7983	10.1785	9.93952
ENSG00000065491	TBC1D22B	0.416245	0.169989	None	7.55197	6.98563	7.60875	7.15443	7.31931	6.89282	7.73218	6.84577	6.66319	7.3718	7.30785	7.77121
ENSG00000065518	NDUFB4	-0.232064	0.513974	None	11.221	11.1074	10.8845	10.9326	11.5457	11.4095	11.3081	10.6655	11.9328	10.9671	10.7783	10.7361
ENSG00000065526	SPEN	0.117867	0.79597	None	9.71134	8.77887	9.21148	9.35013	8.65853	8.62432	9.60657	9.23444	8.17716	8.98748	8.63751	9.42452
ENSG00000065534	MYLK	0.979459	0.232036	None	11.9151	10.295	11.2543	9.21454	8.38285	10.2772	10.4288	8.95202	6.12927	9.48479	9.75473	10.7211
ENSG00000065548	ZC3H15	0.355381	0.454531	None	10.3252	10.6475	11.4656	10.701	10.4185	10.2292	9.63138	9.31899	9.85283	9.75642	10.1404	10.2914
ENSG00000065559	MAP2K4	0.416474	0.0844402	None	9.5089	9.09892	9.37287	9.00088	9.41817	8.81886	8.78323	8.57471	8.58307	9.02755	8.76429	9.2079
ENSG00000065600	PACC1	1.51995	0.00369624	Up	8.34609	7.61509	8.24797	7.52575	8.42431	7.3339	5.88397	6.38513	4.46923	8.11207	8.20972	8.7823
ENSG00000065613	SLK	0.108276	0.754691	None	10.0741	10.0816	11.087	10.6986	10.5155	10.3258	10.2355	10.1383	10.385	10.073	10.0759	10.4759
ENSG00000065615	CYB5R4	1.16192	0.025949	Up	10.5016	9.74961	10.4389	9.9225	10.6213	9.32321	7.73218	7.58977	8.16062	9.63399	9.66987	10.0072
ENSG00000065618	COL17A1	0.550312	0.492497	None	5.73537	6.49772	6.21279	6.00905	4.95573	5.19187	5.16485	4.50256	2.49825	5.58437	6.3541	6.23814
ENSG00000065621	GSTO2	0.476461	0.568245	None	4.83982	5.59454	5.15082	4.30726	3.99046	5.00138	4.1311	2.57652	3.6147	4.75967	4.88497	5.42826
ENSG00000065665	SEC61A2	0.105273	0.838696	None	5.50574	5.72425	5.19154	6.23944	5.85962	5.79546	5.76088	6.12573	5.49984	6.19513	5.81394	6.76354
ENSG00000065675	PRKCQ	1.30125	0.0701434	None	4.78227	4.31539	4.34139	4.86247	4.4843	4.40464	4.81489	4.15016	5.69626	6.03502	7.04787	6.72386
ENSG00000065717	TLE2	-2.16255	6.70364e-09	Down	8.5234	9.19156	8.01827	10.1329	7.40465	11.2109	9.99857	10.4685	10.2721	7.7781	8.58395	8.44972
ENSG00000065802	ASB1	0.444027	0.211701	None	9.12789	8.91755	9.06577	8.96646	10.2352	8.65053	9.19815	9.25547	9.67789	9.81394	9.19994	9.69593
ENSG00000065809	FAM107B	0.0988804	0.757826	None	10.5818	10.1711	11.0122	10.7923	10.3932	10.3258	11.0754	10.6707	10.5919	10.5627	10.6539	11.0697
ENSG00000065833	ME1	-2.91686	3.80634e-12	Down	8.89998	12.5311	8.95483	10.4757	8.88988	11.0681	11.1086	10.7819	12.4573	8.90053	8.54411	7.95811
ENSG00000065882	TBC1D1	0.582472	0.0420112	None	11.4508	10.2034	11.1822	10.7524	11.2374	10.3836	10.4548	10.0608	11.1034	10.9447	10.5923	11.1528
ENSG00000065883	CDK13	0.277803	0.253243	None	9.15648	9.08691	9.08751	9.10924	9.31173	8.96437	9.21701	9.41139	8.67912	9.42835	9.69232	9.46721
ENSG00000065911	MTHFD2	1.67246	0.00127016	Up	10.3302	8.29571	10.1522	10.0494	10.525	8.41478	8.04339	7.69612	6.70942	9.94363	10.1486	10.2743
ENSG00000065923	SLC9A7	1.63109	0.000226636	Up	8.28524	6.05533	7.44999	6.12884	7.44996	5.59415	6.29226	7.41807	5.55151	7.55166	7.63307	8.62692
ENSG00000065970	FOXJ2	-0.427004	0.0789804	None	8.8932	9.15751	8.78562	9.01908	8.42431	9.04314	9.38898	9.33663	9.3165	9.22336	8.38533	8.88257
ENSG00000065978	YBX1	-0.11629	0.778332	None	15.081	15.0155	14.637	14.9829	14.7995	14.9906	13.9457	14.0543	14.7143	14.1237	14.2829	14.2197
ENSG00000065989	PDE4A	-0.188984	0.679453	None	9.28376	8.76386	8.39469	8.46898	8.83628	9.07735	9.51431	9.79163	9.64853	9.72864	8.66666	9.27637
ENSG00000066027	PPP2R5A	-1.55835	2.21161e-05	Down	10.3489	10.9539	10.7522	11.0062	9.9309	12.1313	12.1295	11.3409	12.5934	9.73238	10.3235	10.3141
ENSG00000066044	ELAVL1	0.308077	0.234543	None	10.056	10.0464	10.4079	10.573	11.0359	10.3054	10.2787	10.1669	10.3974	10.5939	10.7807	10.6057
ENSG00000066056	TIE1	-0.309985	0.623291	None	9.60124	8.69433	10.9137	10.9223	9.25923	10.7013	11.5761	10.9375	10.0363	10.2695	10.9982	10.5893
ENSG00000066084	DIP2B	0.674959	0.0137603	None	9.55474	9.15751	9.04091	9.13808	9.53001	8.64076	8.76092	8.42191	8.10118	9.60373	9.2517	9.47619
ENSG00000066117	SMARCD1	-0.0626487	0.844836	None	9.33219	8.94443	9.3573	9.42615	9.11476	9.49032	9.83275	9.6022	9.1294	9.2806	9.29235	9.76721
ENSG00000066135	KDM4A	-0.179706	0.661982	None	7.92204	8.10643	7.20353	7.53301	8.1111	7.34998	8.68846	8.37998	7.87651	7.90926	8.01946	7.98354
ENSG00000066136	NFYC	-0.156726	0.631056	None	9.29666	9.27596	9.11687	9.53316	9.96719	9.89971	10.0947	9.96757	9.99024	9.76556	9.81549	9.83513
ENSG00000066185	ZMYND12	-1.1683	0.0169335	Down	4.83982	6.03046	4.92797	5.29691	5.14398	6.95723	6.27437	4.67892	6.29001	4.75967	5.19042	5.21582
ENSG00000066248	NGEF	-1.70855	0.0877958	None	3.69588	5.16266	2.32682	3.39299	3.23367	2.9292	5.68165	5.67695	3.6147	3.07005	4.63822	2.79657
ENSG00000066279	ASPM	4.19637	2.75524e-08	Up	7.37835	5.29383	8.07921	3.62801	9.76689	6.23712	3.66593	3.88826	2	9.07831	8.11621	8.58046
ENSG00000066294	CD84	2.04169	0.00240553	Up	11.364	9.87886	10.3027	8.66997	9.2413	8.47834	6.66608	7.44272	6.05961	10.0567	9.56539	10.9888
ENSG00000066322	ELOVL1	-0.236551	0.241211	None	11.0609	10.8784	10.8611	10.8965	10.9191	11.0022	11.2814	11.2925	11.2147	10.5627	10.8062	10.9533
ENSG00000066336	SPI1	1.84593	1.00514e-05	Up	12.3583	11.4268	11.2178	11.3701	13.5997	11.2031	10.162	10.4554	10.9202	13.2591	12.74	12.8268
ENSG00000066379	POLR1H	0.550106	0.29495	None	7.4632	6.55114	7.20353	7.11629	8.67006	6.84823	6.79715	7.82673	8.46004	8.05357	8.30815	7.57329
ENSG00000066382	MPPED2	-1.54886	0.0236707	Down	6.10754	6.42326	5.26968	6.23944	4.4843	6.69298	5.5391	5.46867	6.56605	3.67763	4.34039	2.94202
ENSG00000066422	ZBTB11	0.573714	0.0962097	None	8.06765	7.97576	8.78229	8.41108	8.76635	8.07111	8.24975	8.52555	7.05202	8.49282	9.04364	8.7823
ENSG00000066427	ATXN3	-0.0613603	0.795952	None	8.64139	8.72565	9.11423	8.7808	8.78416	8.98254	8.87809	9.03001	8.75271	8.63127	8.92802	8.64827
ENSG00000066455	GOLGA5	0.396741	0.0640118	None	10.5292	10.2673	10.7411	9.95393	10.4117	9.9612	9.84492	9.95905	9.88088	10.3051	10.0286	10.1525
ENSG00000066468	FGFR2	-2.77451	4.14051e-05	Down	7.10082	8.1874	5.63703	7.12592	4.1745	7.55811	8.9974	9.00815	7.17242	3.67763	5.38338	4.53364
ENSG00000066557	LRRC40	0.768292	0.0715787	None	8.3707	8.21525	9.71067	9.01391	8.87335	8.12818	7.60911	7.48289	7.54804	8.55319	8.61205	8.64562
ENSG00000066583	ISOC1	-1.11229	0.00236666	Down	8.3901	9.97973	9.45878	9.22578	8.7374	10.358	9.57403	8.93474	10.1306	8.28477	8.36769	8.46485
ENSG00000066629	EML1	0.726435	0.0470885	None	10.1879	9.13144	9.28152	9.23693	9.09493	8.70781	8.38093	8.90843	7.72723	9.37917	9.27352	9.41832
ENSG00000066651	TRMT11	-0.166156	0.591125	None	7.39765	7.97576	8.17877	7.79688	7.39541	7.78207	7.55827	8.07294	8.00253	7.94188	7.76985	7.3762
ENSG00000066654	THUMPD1	0.0658296	0.837812	None	9.37175	9.47569	9.74185	9.86184	9.54471	9.47757	9.37645	8.99154	9.13788	8.9906	9.55318	9.5659
ENSG00000066697	MSANTD3	1.59907	2.75811e-06	Up	8.97895	8.46301	9.39483	8.48028	10.1389	7.58554	7.41048	7.48289	7.45614	9.60373	9.04205	9.38054
ENSG00000066735	KIF26A	-0.422616	0.493265	None	8.17776	7.37942	8.45864	8.54632	6.25642	8.37996	9.09745	8.71624	7.15582	7.10999	7.85914	8.6403
ENSG00000066739	ATG2B	0.431409	0.0978666	None	9.00434	8.27469	9.20652	8.97979	8.69286	8.50012	8.67489	8.69587	8.14388	8.93335	8.76236	9.30691
ENSG00000066777	ARFGEF1	0.331277	0.0709857	None	9.77357	9.23845	9.93858	9.62262	9.66296	9.34343	9.39313	9.30561	9.212	9.53055	9.49632	9.69208
ENSG00000066813	ACSM2B	-1.69681	0.0977455	None	3.08398	3.09518	4.10607	2.55054	2.3452	3.70511	3.87031	4.78555	5.86912	2.86761	3.2937	2.94202
ENSG00000066827	ZFAT	-1.59217	NA	None	7.27783	6.99851	6.79159	7.01627	6.83662	7.28455	7.41048	10.4705	7.26818	6.27923	6.7847	7.35037
ENSG00000066855	MTFR1	0.345878	0.376962	None	8.8966	8.8481	9.29793	8.81097	9.19946	8.34026	8.11047	7.74319	8.57061	8.4751	8.12824	8.40964
ENSG00000066923	STAG3	0.522506	0.568815	None	5.27486	3.09518	3.7173	4.16504	3.88881	3.3687	5.04334	5.59134	4.46923	6.19513	4.67147	4.70648
ENSG00000066926	FECH	-0.209813	0.636619	None	9.5089	9.78349	9.19154	9.14992	8.87998	9.53672	8.60861	8.19405	9.1505	8.82559	8.64171	8.42828
ENSG00000066933	MYO9A	0.0305804	0.964219	None	9.03238	8.33178	8.38594	8.1902	7.00396	8.16954	8.01135	7.57497	6.7761	7.3231	6.94285	7.80963
ENSG00000067048	DDX3Y	0.097849	0.972682	None	2.35611	10.4866	11.1625	10.656	3.0575	2.53815	2.78609	9.25779	9.55669	10.2527	10.2352	2
ENSG00000067057	PFKP	0.868325	0.0100897	None	9.34963	8.30092	9.79897	9.40653	9.80576	9.10367	9.54261	8.68558	8.18536	10.0656	9.69434	10.1175
ENSG00000067064	IDI1	0.149122	0.787241	None	9.79737	11.4574	10.6288	10.422	11.4569	10.1805	10.2832	9.53309	10.1264	10.7713	10.1821	10.1967
ENSG00000067066	SP100	0.0321268	0.909433	None	10.7108	11.1089	10.8468	11.1774	11.204	10.9405	10.699	10.5464	10.6989	11.0253	10.9034	10.723
ENSG00000067082	KLF6	-0.353266	0.4796	None	12.1695	12.2447	12.301	13.1498	11.8009	13.1738	12.3651	10.9046	11.6885	12.1187	11.6614	12.415
ENSG00000067113	PLPP1	-1.88541	0.000317223	Down	10.089	11.5157	10.0549	11.1821	7.55324	11.2349	11.2685	10.3903	9.85797	8.59481	8.31868	8.35872
ENSG00000067141	NEO1	-0.24248	0.629251	None	8.64139	8.44901	8.4711	7.8732	7.65737	8.10468	9.28336	9.59671	8.39081	8.87373	8.29754	8.83214
ENSG00000067167	TRAM1	0.549879	0.330864	None	12.9337	13.4101	13.0981	12.4636	12.5973	11.7838	11.2319	11.5411	10.473	12.4388	12.2498	12.5769
ENSG00000067177	PHKA1	-1.25021	0.0162677	Down	5.50574	6.05533	6.63802	6.96354	4.3377	6.98838	6.42791	6.53021	6.46188	5.25114	4.45939	5.15744
ENSG00000067182	TNFRSF1A	0.00535716	0.987573	None	11.9189	12.6476	12.2769	12.7704	12.8003	12.5729	12.117	12.3027	12.3198	12.5628	12.6734	12.4713
ENSG00000067191	CACNB1	-0.329405	0.632347	None	6.47752	5.48898	5.8039	5.75971	5.93805	5.90837	7.19916	7.88785	5.74146	7.02728	5.88654	6.41052
ENSG00000067208	EVI5	0.296843	0.215953	None	8.97575	8.7487	8.84106	8.46139	8.87998	8.59088	8.96151	8.69245	8.04821	9.05763	8.71929	8.94861
ENSG00000067221	STOML1	-0.933657	4.73243e-05	None	8.3901	9.13727	8.17877	8.88088	8.17186	8.51803	9.3617	9.2601	9.17542	7.96746	8.33434	7.81908
ENSG00000067225	PKM	1.36556	0.00159391	Up	13.9068	13.3659	14.0767	14.3316	15.7781	13.5927	12.891	13.4443	12.717	15.2056	14.6477	14.6376
ENSG00000067248	DHX29	-0.0655681	0.87487	None	9.22558	9.60973	10.0957	9.98866	9.596	9.4063	9.01097	9.10142	9.6064	8.83605	9.21412	9.25739
ENSG00000067334	DNTTIP2	0.261346	0.580907	None	9.08092	9.85782	10.8838	10.5392	11.308	10.2346	10.0389	10.3244	10.8432	10.6737	10.5566	10.2614
ENSG00000067365	METTL22	-0.153009	0.786515	None	8.08561	7.65631	7.75176	8.16239	9.30681	8.37604	8.43024	8.66128	9.515	8.77217	8.18691	7.79534
ENSG00000067369	TP53BP1	0.230484	0.691879	None	8.68914	8.00158	8.73142	8.66667	7.45886	8.44878	7.24581	7.25132	6.79765	7.62581	7.45356	8.16489
ENSG00000067445	TRO	0.16281	0.767277	None	8.36581	7.40867	7.41603	6.16666	7.85897	7.74606	8.15026	8.34117	8.16891	8.49282	7.91226	7.46914
ENSG00000067533	RRP15	-0.089842	0.850824	None	8.01865	8.91416	9.05477	9.78186	9.21792	8.67308	8.68846	8.74955	8.20969	8.7167	9.09356	8.58323
ENSG00000067560	RHOA	0.0145519	0.952469	None	14.3101	14.1749	14.0757	14.3288	14.5439	14.4838	14.3646	14.1605	14.0838	14.4445	14.198	14.0874
ENSG00000067596	DHX8	0.368724	0.16048	None	9.44312	8.57902	9.27916	9.44743	9.81445	9.42729	9.38273	9.21549	8.9193	9.45572	9.58843	9.72386
ENSG00000067601	PMS2P4	-1.58107	0.00442646	Down	6.22018	6.42326	5.54576	4.76722	5.45972	6.83686	6.98487	7.32389	7.97441	4.75967	5.1199	5.47681
ENSG00000067606	PRKCZ	0.94996	0.200517	None	4.83982	4.85802	3.18347	4.0883	4.73919	4.34169	3.96258	2.98732	3.16188	4.92544	4.73576	5.56928
ENSG00000067646	ZFY	0.355764	0.895219	None	2.64149	7.44675	8.33233	7.3479	2	2.74688	2	6.88228	6.75421	7.41891	7.78131	2
ENSG00000067704	IARS2	-0.521589	0.10307	None	10.478	11.3307	11.3177	11.2904	10.6805	11.3553	10.8651	10.4903	11.5549	10.3568	10.2736	10.6428
ENSG00000067715	SYT1	-1.48785	0.0615165	None	3.42213	4.96687	3.6012	6.63974	3.77946	5.15573	5.50881	4.83605	4.23649	5.6803	3.20565	3.59773
ENSG00000067798	NAV3	-1.57966	0.0162136	Down	7.47233	8.87629	4.72102	6.34216	7.0751	7.66482	7.92225	8.55976	6.7761	6.33924	5.14379	5.87125
ENSG00000067829	IDH3G	-0.284938	0.548122	None	9.70361	10.1071	9.4938	10.159	10.8506	10.355	10.5757	10.6863	11.5438	10.8881	10.5188	10.243
ENSG00000067836	ROGDI	0.223932	0.573423	None	7.089	6.07977	6.17268	6.12884	6.66276	6.25432	6.61012	7.05211	6.59095	7.07512	6.64939	6.3853
ENSG00000067840	PDZD4	-1.36282	0.0243578	Down	5.79479	6.10381	4.97538	5.51782	5.05292	7.11612	8.25887	7.87583	6.92064	6.47025	6.68238	5.87125
ENSG00000067900	ROCK1	0.422764	0.163304	None	10.4296	9.71687	10.8744	10.7138	10.7814	10.4495	10.1716	9.87097	9.74877	10.3796	10.205	10.711
ENSG00000067955	CBFB	1.50868	6.61372e-06	Up	10.5733	9.6572	10.6807	10.067	11.1914	9.21322	8.78954	9.11937	8.20163	10.7522	10.8132	10.6918
ENSG00000067992	PDK3	0.665739	0.116016	None	9.50668	9.53435	8.82497	8.58872	9.42045	8.72024	8.04867	8.70948	7.25266	9.48479	9.0766	9.34174
ENSG00000068001	HYAL2	0.431526	0.311357	None	10.1271	9.57146	11.3507	10.7601	10.1677	10.294	10.6224	10.7932	9.68658	10.4414	11.1401	11.0731
ENSG00000068024	HDAC4	0.436873	0.252607	None	8.6734	8.38669	7.98391	8.47652	8.94156	7.955	8.46615	8.92602	7.41489	8.67849	8.94681	9.17149
ENSG00000068028	RASSF1	0.18541	0.56209	None	10.2569	9.79461	10.2054	9.41834	10.266	9.38109	9.90429	10.1282	10.3398	9.69459	9.75861	10.0298
ENSG00000068078	FGFR3	0.211882	0.842155	None	4.02845	2.64911	5.10892	4.86247	3.66113	5.72322	4.20851	4.73322	2.86789	4.00851	5.1199	5.50049
ENSG00000068079	IFI35	-0.189985	0.599203	None	9.99871	10.4163	9.22625	10.4596	10.8439	10.442	10.1049	10.4134	10.5749	10.352	10.2911	10.145
ENSG00000068097	HEATR6	0.636554	0.0104108	None	8.13242	6.98563	7.63851	7.63095	7.99971	7.59906	7.63738	7.68927	7.26818	8.33476	8.19264	8.29921
ENSG00000068120	COASY	-0.309857	0.405953	None	9.4707	10.138	9.55359	10.2097	10.3921	10.0841	9.79717	10.1408	11.098	10.2566	10.1404	9.93735
ENSG00000068137	PLEKHH3	-1.15297	0.00982271	Down	8.42812	8.90393	8.25759	7.89589	7.42295	9.07009	9.70501	10.0407	9.98084	8.20638	8.08571	8.93781
ENSG00000068305	MEF2A	0.210627	0.690654	None	10.0003	9.51655	9.96377	9.44551	8.7735	9.2044	9.66952	8.98316	7.90658	8.84986	8.60776	9.69722
ENSG00000068308	OTUD5	-0.293783	0.439719	None	10.0113	10.1365	9.74698	10.093	10.5637	10.3329	10.8636	10.7361	11.3595	10.5277	10.5171	10.6166
ENSG00000068323	TFE3	-0.571229	0.00426734	None	10.9509	11.0667	10.8884	11.3243	10.8008	11.3761	11.3583	11.3733	11.373	10.6122	10.2	10.8964
ENSG00000068354	TBC1D25	-0.540555	0.11419	None	7.87464	7.90228	7.72427	8.16706	7.79016	8.75688	8.86917	8.86653	9.06864	8.52762	8.10713	8.50929
ENSG00000068366	ACSL4	1.3547	0.0584147	None	10.8729	10.4151	14.0414	12.5156	12.1533	10.7308	10.2538	9.82327	10.5078	11.5035	11.5028	11.4742
ENSG00000068383	INPP5A	-0.269481	0.383831	None	8.72395	8.47689	8.79556	8.48777	8.27115	8.87828	9.37645	8.75284	8.64979	8.58245	8.07332	8.65883
ENSG00000068394	GPKOW	-0.413628	0.22085	None	8.44676	8.91076	8.6751	9.22129	9.49801	9.3693	9.42185	9.28984	10.0853	9.21003	9.10273	8.92693
ENSG00000068400	GRIPAP1	-0.0997872	0.726531	None	9.4843	9.38297	9.50797	9.76809	9.64164	10.1079	9.85248	10.0594	9.94748	10.0235	9.83672	10.0338
ENSG00000068438	FTSJ1	0.567295	0.0583931	None	9.71518	9.27331	9.61849	9.89882	10.44	8.99025	9.02173	9.4605	9.1166	10.0522	9.84403	9.48512
ENSG00000068489	PRR11	2.50892	2.42269e-09	Up	9.23097	7.62343	8.41632	6.23944	9.88873	7.01888	6.5519	6.27961	5.49984	9.3863	8.49387	8.9636
ENSG00000068615	REEP1	-1.96414	0.00063887	Down	3.92588	5.48898	4.41201	5.07625	3.0575	6.58842	4.95625	4.73322	5.55151	4.19327	4.11723	3.19516
ENSG00000068650	ATP11A	0.88154	0.0450766	None	9.44079	8.48148	9.39701	8.91183	8.6194	8.48199	8.10036	7.94073	6.46188	8.84297	8.68306	9.40427
ENSG00000068654	POLR1A	-0.184111	0.665591	None	8.61278	8.88325	8.95187	9.73071	8.47342	8.11882	8.84816	9.09625	8.69644	8.31497	8.87548	9.30523
ENSG00000068697	LAPTM4A	-0.0189619	0.966348	None	13.9902	14.1623	13.8908	13.3179	12.9535	13.478	13.6262	13.4427	12.8733	13.556	13.3776	13.0064
ENSG00000068724	TTC7A	0.400621	0.253383	None	9.20108	9.20828	8.64976	8.74999	9.67637	8.69213	9.537	9.42589	8.66746	9.64592	9.63447	9.82813
ENSG00000068745	IP6K2	-0.305775	0.250545	None	9.86304	10.3002	9.78074	9.58471	10.046	10.2867	10.4667	10.6012	10.4271	10.2605	10.1486	9.87757
ENSG00000068784	SRBD1	0.18492	0.624925	None	8.99804	8.95107	8.77226	8.68633	8.58731	8.41478	7.97858	7.86371	7.99321	8.30497	8.26795	8.23714
ENSG00000068796	KIF2A	0.509193	0.0345333	None	9.05382	8.71007	9.43354	9.00088	9.5279	8.95125	8.4262	8.37144	9.06864	9.00302	9.25582	9.35641
ENSG00000068831	RASGRP2	0.184055	0.724337	None	8.43747	7.75827	7.75855	8.43064	9.21792	8.95651	9.29005	9.0109	8.99123	9.11024	9.68623	9.0703
ENSG00000068878	PSME4	0.951164	0.000230917	None	10.4179	9.69132	10.4816	10.1101	10.7591	9.22199	9.31652	9.03001	9.34606	10.3985	10.0689	10.4691
ENSG00000068885	IFT80	0.26775	0.556644	None	7.13571	8.22076	8.09539	7.61051	7.75448	7.42781	7.43484	7.58977	6.25926	8.14045	7.9635	7.40785
ENSG00000068903	SIRT2	-0.591408	0.040691	None	10.6346	10.7125	9.71067	10.2029	10.3047	10.8522	10.8257	10.8694	11.4293	10.3026	10.2149	10.3007
ENSG00000068912	ERLEC1	0.501141	0.0413934	None	11.0774	11.1693	11.2264	10.4278	10.9565	10.424	10.5227	10.3033	10.3287	10.9431	10.8234	11.2933
ENSG00000068971	PPP2R5B	-0.276751	0.42701	None	8.6292	8.14748	8.54366	7.99381	7.99971	8.97737	8.77689	9.20112	8.81217	8.40195	8.32392	8.64296
ENSG00000068976	PYGM	-2.7033	5.50767e-05	Down	7.07709	7.81033	6.13142	6.63974	6.41107	8.98769	9.11012	8.57842	11.0639	7.39083	6.82219	5.61339
ENSG00000069011	PITX1	2.17208	0.0049251	Up	4.45404	4.2306	4.87895	2.94806	5.22962	3.80182	3.29207	2.31687	3.6147	3.54801	5.02018	6.39797
ENSG00000069020	MAST4	-0.987729	0.00528934	None	8.82715	8.85165	9.34381	9.43004	8.2145	10.1613	10.4568	10.2308	9.97849	9.11597	8.98699	9.05038
ENSG00000069122	ADGRF5	0.344955	0.55909	None	10.5193	9.62018	12.0765	10.8659	9.79526	10.3943	11.4666	10.3133	9.88592	10.3724	10.5051	10.9893
ENSG00000069188	SDK2	-0.602091	0.4828	None	3.56549	3.71053	4.60523	5.15362	2.62355	3.60145	3.87031	4.83605	3.40599	3.54801	3.66782	4.10982
ENSG00000069248	NUP133	-0.0644877	0.856922	None	9.125	9.43126	9.71067	9.93351	9.82136	9.86236	9.50667	8.95773	9.96187	9.75642	9.64078	9.33517
ENSG00000069275	NUCKS1	0.092936	0.728253	None	12.8495	12.6578	12.6722	12.5163	12.9625	12.2165	12.6969	12.7014	12.5712	12.7464	12.3752	12.2348
ENSG00000069329	VPS35	0.188709	0.630372	None	11.6595	11.422	11.7526	11.1594	11.121	11.153	10.5322	10.4634	11.1408	10.7327	10.822	10.7918
ENSG00000069345	DNAJA2	0.00929789	0.979329	None	10.4769	10.5955	10.8259	10.7026	11.1006	10.8871	10.3273	10.4144	11.2257	10.7383	10.6324	10.5337
ENSG00000069399	BCL3	1.29778	0.0119919	Up	9.88371	9.57361	9.9053	10.6376	11.3516	9.54896	8.73825	10.3766	8.71355	10.9734	11.548	11.7428
ENSG00000069424	KCNAB2	1.48836	0.000556175	Up	10.7413	9.24927	9.34832	9.31478	9.98731	9.06522	8.32119	9.33882	7.42877	10.8318	10.0229	10.9037
ENSG00000069431	ABCC9	-0.469544	0.455807	None	10.1613	10.6987	11.0473	10.2825	8.35454	10.6141	9.61192	10.2106	9.36784	8.45716	9.29502	9.15293
ENSG00000069482	GAL	-1.16721	0.556802	None	5.09747	9.27331	9.85232	10.7066	6.7667	9.0357	4.71231	2.98732	2	6.67039	5.96909	5.69775
ENSG00000069493	CLEC2D	1.21996	0.0297504	Up	6.85783	6.80682	6.43255	6.46865	7.47648	6.36924	7.36893	7.38453	5.39059	8.63526	8.62908	8.35548
ENSG00000069509	FUNDC1	0.0005784	0.998407	None	8.46058	8.90735	8.41202	8.06563	8.89972	8.53219	8.23132	8.29678	8.37655	8.16277	8.38031	8.11207
ENSG00000069535	MAOB	-2.58704	0.0288031	Down	6.85783	10.262	11.4182	11.7876	5.38703	12.2039	11.8825	10.8224	12.3216	5.85489	8.44664	6.29341
ENSG00000069667	RORA	0.57871	0.220222	None	8.3997	8.37192	8.34592	8.07062	7.17564	7.10668	8.06956	7.37602	6.68649	8.97177	8.11016	8.27539
ENSG00000069696	DRD4	-1.12954	0.379395	None	2.87963	2.36076	3.18347	2.76295	3.77946	2	4.95625	4.30159	5.69626	2.86761	4.06814	3.59773
ENSG00000069702	TGFBR3	-2.51043	5.40382e-07	Down	7.98078	10.7624	10.1431	11.7089	7.68795	11.2473	11.7399	11.7543	10.4254	8.7758	9.16389	7.53368
ENSG00000069812	HES2	1.37335	0.3468	None	3.56549	2.36076	6.02278	3.51528	4.1745	2	2.56845	5.50033	2	4.00851	3.01156	5.32594
ENSG00000069849	ATP1B3	0.672372	0.0776748	None	11.5157	11.1303	12.1004	12.4438	12.4338	11.6387	10.938	10.8248	11.263	12.2196	12.3732	12.1445
ENSG00000069869	NEDD4	1.73443	5.14921e-08	Up	9.30435	8.10643	9.77572	8.35894	10.1581	8.31591	7.91071	7.38453	7.10485	9.83146	9.02286	9.56309
ENSG00000069943	PIGB	-0.447224	0.405638	None	7.49041	7.73537	7.76531	7.69704	6.8902	7.9862	7.36893	6.46753	6.63951	6.31951	5.9284	6.72386
ENSG00000069956	MAPK6	1.4942	0.00048983	Up	10.3976	9.28912	10.3982	9.53316	10.2144	8.23595	8.12552	7.85761	7.38672	9.91434	9.52503	9.94276
ENSG00000069966	GNB5	0.351625	0.187812	None	7.53465	6.68464	7.63113	7.33964	7.56976	7.50165	7.36893	7.64037	7.41489	7.98635	7.70709	7.71666
ENSG00000069974	RAB27A	1.66137	3.94406e-05	Up	9.94564	8.98058	10.101	9.46081	11.1147	9.15033	7.97858	8.2228	7.50937	10.2683	10.127	10.2828
ENSG00000069998	HDHD5	0.223118	0.337584	None	9.46614	9.6181	9.19405	9.23025	9.55511	9.4254	8.96431	9.22737	9.1166	9.72302	9.39047	9.62095
ENSG00000070010	UFD1	0.228178	0.358574	None	10.3163	9.99105	10.2091	9.77881	10.3532	9.92543	9.6261	9.65238	9.98789	9.8878	9.75861	9.70488
ENSG00000070018	LRP6	-0.460581	0.249839	None	8.53652	9.02531	9.18903	8.81692	7.64183	8.78081	9.08211	9.6293	8.12695	8.42982	8.46335	8.46785
ENSG00000070019	GUCY2C	-0.476651	0.829325	None	2	2	3.18347	2.55054	3.0575	3.97772	3.96258	2	2	2	2.78725	3.30681
ENSG00000070031	SCT	2.595	0.0871391	None	3.81546	2.36076	2	3.62801	6.0364	2.29402	2	3.3067	2.86789	2	5.44237	3.50712
ENSG00000070047	PHRF1	-0.055268	0.877907	None	9.34218	8.90735	9.29326	9.61409	9.47846	9.40052	9.86598	10.0012	9.563	9.60169	9.39421	10.0226
ENSG00000070061	ELP1	-0.174833	0.536736	None	9.13939	9.2865	9.19154	9.63447	8.95105	9.30063	8.95591	8.82962	8.7637	8.77217	8.94681	8.89379
ENSG00000070081	NUCB2	-0.407446	0.244483	None	10.1285	11.0522	10.4847	11.413	10.7894	11.0155	9.96968	10.8994	10.4149	10.7795	10.26	10.1618
ENSG00000070087	PFN2	0.0625993	0.907101	None	11.0525	10.2486	9.4938	9.94987	10.34	9.54896	10.0054	9.85269	10.0181	9.80865	9.18563	9.20069
ENSG00000070159	PTPN3	-1.96456	0.00321518	Down	5.316	7.07346	7.38125	7.17313	4.55236	8.52158	7.20861	6.89424	9.08187	4.50409	6.04717	6.15105
ENSG00000070182	SPTB	-2.24206	0.02456	Down	5.04949	3.57952	4.8282	2.94806	3.53222	7.97069	4.71231	4.93204	7.85611	4.10384	4.79731	4.228
ENSG00000070190	DAPP1	2.18815	1.69627e-06	Up	8.51459	7.3191	8.37272	7.67097	10.049	7.47989	5.50881	6.75683	6.19573	8.96544	9.11789	9.25912
ENSG00000070193	FGF10	-2.26366	0.00970103	Down	4.83982	10.2076	8.74174	8.64674	4.3377	9.22635	8.44631	9.32784	8.07494	4.97672	7.67875	4.48699
ENSG00000070214	SLC44A1	0.527879	0.00927189	None	11.0616	10.4211	10.5692	10.1972	10.8371	10.5668	10.3087	10.3486	10.5257	11.3159	10.9239	10.7324
ENSG00000070269	TMEM260	0.579668	0.196852	None	7.10082	7.15624	7.61625	6.94189	6.19386	6.56104	7.03885	6.20472	5.78528	6.83227	7.75829	7.48109
ENSG00000070366	SMG6	0.0473194	0.942481	None	8.19991	7.54659	8.1114	7.65775	6.49994	7.82297	7.91649	6.73037	6.46188	6.80416	6.58103	7.77607
ENSG00000070367	EXOC5	0.339022	0.312625	None	10.3327	10.1978	10.9446	10.3488	10.2961	10.0936	9.69328	9.45647	9.8347	9.77826	9.91081	10.282
ENSG00000070371	CLTCL1	-1.02025	0.0302573	Down	6.32466	6.07977	6.7513	6.88632	6.59982	6.94669	8.28144	7.95222	8.02097	6.95241	5.94209	6.61959
ENSG00000070388	FGF22	-4.55765	0.000930707	Down	2	4.61207	2.32682	2.55054	2	3.48976	4.48229	2.31687	6.79765	2	2.90376	2.45258
ENSG00000070404	FSTL3	-1.76778	0.00774279	Down	8.97575	10.5013	11.378	12.3372	8.65853	10.5089	11.5748	11.9597	10.2031	8.93982	8.44904	8.61883
ENSG00000070413	DGCR2	-0.413858	0.201845	None	9.9275	10.1365	9.78739	10.0341	9.46086	9.96903	11.0026	10.7278	10.3343	10.1808	10.1478	10.3593
ENSG00000070423	RNF126	-0.30071	0.526509	None	9.11629	9.24657	9.24087	9.70041	10.23	9.59186	9.88674	10.1282	11.0969	9.93394	9.84038	9.95888
ENSG00000070444	MNT	0.0575619	0.885988	None	8.18333	7.52894	7.91263	8.37114	7.44996	7.18945	8.11551	7.93495	7.64637	7.896	7.64148	8.21226
ENSG00000070476	ZXDC	-0.47338	0.152272	None	7.38803	7.52894	7.49948	8.12446	8.07105	8.21415	8.67489	8.16471	8.71355	7.79249	7.79647	8.20147
ENSG00000070495	JMJD6	0.959309	0.0173975	None	8.92347	8.51772	9.11423	9.04216	10.6312	9.29856	8.53538	8.57099	9.42437	10.4032	9.80897	9.74384
ENSG00000070501	POLB	-0.0725905	0.862094	None	8.3707	8.58757	8.18382	8.05054	9.17807	8.23595	8.4622	8.75284	9.14631	8.10056	8.60131	8.33587
ENSG00000070526	ST6GALNAC1	-3.42189	1.54823e-05	Down	3.92588	2.36076	3.6012	6.22158	2.85678	6.53315	7.45881	5.97614	5.86912	3.67763	3.52959	2.79657
ENSG00000070540	WIPI1	0.749514	0.0818506	None	10.2516	9.97322	9.77572	9.03195	9.35525	9.08217	8.4622	8.54845	7.96491	9.95006	9.09203	9.68822
ENSG00000070601	FRMPD1	-2.74395	0.0256705	Down	2	2.64911	2.32682	2.55054	2	4.96007	3.1423	4.15016	5.07467	2.35036	3.20565	2.94202
ENSG00000070610	GBA2	-0.167177	0.545933	None	9.1046	9.23845	9.05753	8.90625	8.78416	9.2372	9.27888	9.62212	9.41394	9.06948	9.04998	9.59506
ENSG00000070614	NDST1	0.0297131	0.95328	None	11.0938	11.0043	11.6353	11.0075	10.2287	10.358	11.0631	11.232	10.3689	10.2695	10.2971	11.2698
ENSG00000070718	AP3M2	-0.359239	0.207572	None	8.05556	8.66231	8.54759	8.36302	7.61024	8.11882	8.48182	8.23226	8.42584	7.56009	8.11923	8.08491
ENSG00000070731	ST6GALNAC2	-1.21455	0.170461	None	4.37838	4.6776	5.34381	5.03595	3.23367	6.2713	4.60188	3.88826	5.00224	2.35036	3.20565	4.17012
ENSG00000070748	CHAT	4.18678	NA	None	2.35611	2	2	2	2	2	2	2	2	2.35036	2	4.53364
ENSG00000070756	PABPC1	0.0387337	0.922773	None	14.634	14.2339	14.2013	14.519	13.9375	14.6838	13.6585	13.4219	14.2184	14.1651	14.0951	14.233
ENSG00000070759	TESK2	0.0665246	0.924651	None	6.71134	6.24019	6.06722	5.57519	6.05997	7.18048	6.58131	4.37174	5.64961	6.19513	5.76857	6.48363
ENSG00000070761	CFAP20	0.0119116	0.973599	None	8.55382	8.78632	9.12478	8.57473	9.30927	9.27349	9.1	8.75613	9.32766	8.83951	9.23373	8.84144
ENSG00000070770	CSNK2A2	-0.559614	0.165714	None	9.07195	8.60452	8.88206	8.90625	9.0067	9.69618	9.19578	9.14464	10.5061	8.80801	9.02125	8.7604
ENSG00000070778	PTPN21	-0.983018	0.0019049	None	8.77278	9.14308	8.45446	8.56414	7.82497	9.06035	9.08724	9.51383	8.93398	7.69634	7.52806	7.94953
ENSG00000070785	EIF2B3	-0.99314	0.0100199	None	9.5697	9.9634	9.49583	9.86616	9.58792	10.0252	10.1741	9.82327	11.5326	9.26005	9.36147	8.98054
ENSG00000070808	CAMK2A	1.71135	0.0228342	Up	3.56549	2.88932	3.47494	2.55054	4.85152	3.97772	3.1423	3.15583	4.10433	5.02624	5.0709	5.06517
ENSG00000070814	TCOF1	-0.198017	0.648128	None	8.79478	8.357	8.86957	9.64957	9.68208	9.60029	9.5994	9.84038	10.0408	9.45346	9.65955	9.66876
ENSG00000070831	CDC42	0.463072	0.166369	None	13.4285	13.0528	13.1751	13.2027	13.4994	12.7066	12.4244	12.2448	11.9994	12.7854	12.7468	12.9736
ENSG00000070882	OSBPL3	1.41124	0.00262811	Up	9.00748	8.26406	8.58628	7.81485	7.96266	7.25069	6.12265	7.13512	5.90928	8.58245	8.7449	9.08408
ENSG00000070915	SLC12A3	1.36263	0.45985	None	4.02845	2	2.32682	2.94806	2.3452	2	2	2	3.79701	2.63204	3.60036	3.59773
ENSG00000070950	RAD18	0.70551	0.0406957	None	7.75259	7.22361	8.6165	7.8029	8.38752	7.51597	7.00671	7.14517	6.92064	7.60151	7.46308	7.78091
ENSG00000070961	ATP2B1	1.37334	2.69528e-05	Up	10.2542	9.30217	10.5231	9.60034	10.6584	9.09177	9.0692	8.77889	7.63444	10.2199	10.1972	10.451
ENSG00000071051	NCK2	-0.0349766	0.932282	None	9.74373	9.95517	9.69128	9.12853	9.05443	9.43674	9.99311	9.40513	8.82272	9.08417	9.61644	9.54755
ENSG00000071054	MAP4K4	0.577797	0.229273	None	13.4056	12.9134	12.7877	12.8972	12.4329	11.2103	11.7334	12.2237	11.2027	12.6077	12.0244	13.0202
ENSG00000071073	MGAT4A	1.16347	0.0145926	Up	10.2895	10.1824	10.6975	9.91835	10.0475	9.16177	8.56144	8.6005	7.483	10.0934	10.6004	10.5768
ENSG00000071082	RPL31	0.0034409	0.994636	None	15.1683	14.9316	14.5384	13.9167	14.7727	14.3105	14.1535	14.209	15.2841	14.1948	14.532	13.708
ENSG00000071127	WDR1	0.99195	0.000109115	None	13.072	12.008	12.8284	12.8064	13.6299	12.1125	12.0908	11.8576	12.0681	13.3348	12.8779	13.1987
ENSG00000071189	SNX13	0.20157	0.642767	None	9.50223	9.89789	10.2851	9.55115	9.44079	9.44237	8.85721	8.68558	8.9724	9.24966	9.08124	9.03425
ENSG00000071205	ARHGAP10	-0.792057	0.018422	None	9.23365	9.14598	8.62395	9.0447	8.78416	9.87908	10.3992	9.69917	10.2605	9.29582	8.99522	9.17333
ENSG00000071242	RPS6KA2	-0.340423	0.477843	None	10.552	10.5305	10.4806	9.85027	8.69663	10.1091	10.7533	10.4634	9.67206	9.40748	9.40537	10.2245
ENSG00000071243	ING3	0.236244	0.560248	None	8.40447	8.41579	8.78562	8.37519	8.30113	8.46364	7.73872	7.56003	7.28354	7.68096	8.14017	8.14249
ENSG00000071246	VASH1	2.1591	0.00257872	Up	10.6806	8.57042	10.8105	8.31752	7.89218	7.26772	7.84556	6.82092	5.27239	7.88933	8.32653	10.2334
ENSG00000071282	LMCD1	-0.127889	0.811816	None	10.9443	11.4863	10.5969	11.5826	12.3839	10.999	12.1542	10.9105	11.4207	11.6455	10.9135	10.7767
ENSG00000071462	BUD23	-0.500427	0.0716412	None	9.95543	10.4934	10.027	10.8767	10.67	10.6974	10.6948	10.9865	11.4189	10.599	10.6112	10.329
ENSG00000071537	SEL1L	0.257401	0.450608	None	10.896	10.7539	11.4641	11.4585	10.7254	10.4698	10.91	10.6716	10.5842	11.1067	10.6581	11.5314
ENSG00000071539	TRIP13	2.5025	8.89538e-08	Up	7.66773	6.55114	8.3414	6.4225	9.39981	6.54716	5.62631	5.83428	4.23649	8.7317	7.78131	8.26851
ENSG00000071553	ATP6AP1	0.50289	0.107158	None	11.1923	11.082	10.9741	10.9244	10.9883	11.1909	11.1973	10.8762	10.9909	11.9593	11.5937	12.1504
ENSG00000071564	TCF3	0.629851	0.016555	None	10.1865	9.90133	10.0889	9.50207	9.88544	9.11313	9.64884	9.96474	9.52796	10.1193	10.383	10.7528
ENSG00000071575	TRIB2	0.350729	0.43702	None	9.95543	8.93441	9.96964	8.86372	8.16101	9.28189	9.73148	9.70767	8.90448	9.25226	9.77208	9.9674
ENSG00000071626	DAZAP1	-0.0295301	0.924644	None	11.2026	10.9572	11.0431	11.7838	11.6328	11.0976	11.3694	11.3642	11.5993	11.5112	11.3048	11.384
ENSG00000071655	MBD3	-0.220829	0.531501	None	9.74562	10.0679	9.87905	9.9128	9.97031	9.35344	10.3637	10.4381	10.8407	10.167	10.2387	10.0247
ENSG00000071794	HLTF	1.21015	0.263259	None	7.75259	6.93293	8.87895	6.40679	4.3377	6.68032	4.65815	4.22786	4.46923	5.33213	3.52959	6.33351
ENSG00000071859	FAM50A	-0.738302	0.115959	None	10.8203	10.9589	10.8877	11.7604	11.6283	11.3912	11.5508	12.2381	13.1101	11.781	11.4807	10.6789
ENSG00000071889	FAM3A	-1.00246	0.00387281	Down	9.14796	9.79276	9.209	9.74796	9.76689	9.95596	10.6251	10.3755	11.2861	9.59965	9.41645	9.19526
ENSG00000071894	CPSF1	-0.093867	0.791664	None	9.82969	9.63469	9.38609	9.91558	9.69343	9.89012	10.3164	10.1533	10.2527	10.5522	10.1352	9.83164
ENSG00000071909	MYO3B	1.5197	0.25322	None	4.52594	4.39548	2.32682	2.76295	3.0575	2.29402	2	3.56803	2	4.92544	4.42081	4.17012
ENSG00000071967	CYBRD1	-1.60732	1.52149e-05	Down	11.9949	13.5194	12.2014	12.3284	10.352	13.2634	13.0147	12.9701	13.0935	11.2504	11.3638	10.8413
ENSG00000071991	CDH19	-2.30681	0.135979	None	4.29853	4.74028	2	3.51528	2.85678	5.45238	2.56845	4.97774	2	2.35036	2.19554	2
ENSG00000071994	PDCD2	0.167867	0.630828	None	10.3698	10.2337	9.95788	10.3893	10.4059	9.94011	9.3532	9.43411	9.95949	9.71738	10.1943	9.81757
ENSG00000072041	SLC6A15	-0.245601	0.887778	None	3.26294	4.61207	7.19355	6.5709	4.08541	6.01307	2	3.56803	5.20945	2	4.21067	3.07413
ENSG00000072042	RDH11	0.475244	0.0850103	None	9.5908	9.85251	10.1314	9.94308	10.3781	9.34544	9.40139	10.0501	9.35699	10.4606	10.1734	10.0885
ENSG00000072062	PRKACA	-0.704079	0.00443395	None	10.7813	10.8024	10.4304	11.3043	10.9102	11.1363	11.786	11.5539	11.6579	10.7457	10.4432	10.8631
ENSG00000072071	ADGRL1	-2.73276	1.38668e-06	Down	7.69138	8.65012	7.92475	8.62653	5.93805	9.49213	11.1299	11.2686	10.914	7.98635	7.9635	7.86084
ENSG00000072110	ACTN1	0.752871	0.00305707	None	12.5309	11.441	12.4487	12.0025	12.8088	11.8239	12.1706	12.0746	11.1782	12.5939	12.2243	12.7715
ENSG00000072121	ZFYVE26	0.365213	0.0766188	None	9.08985	8.46765	8.86013	8.59913	8.59943	8.38777	8.40168	8.72296	8.75821	8.80446	8.93488	9.17701
ENSG00000072133	RPS6KA6	-1.26279	0.1687	None	3.56549	4.96687	5.02128	4.66524	2.85678	5.29515	3.96258	4.78555	3.6147	2.35036	3.85313	2.6348
ENSG00000072134	EPN2	0.107045	0.917241	None	7.25685	6.70049	7.77203	6.80472	4.67956	7.12549	6.45992	5.53131	4.10433	5.02624	4.76686	6.4717
ENSG00000072135	PTPN18	-0.181322	0.522504	None	10.8729	10.8931	10.0889	10.3611	10.2222	10.8251	10.6426	10.8762	10.2663	10.4391	10.6224	10.5229
ENSG00000072163	LIMS2	-2.34842	4.04815e-06	Down	8.3997	9.0748	8.11669	9.73386	7.76886	10.3836	11.7915	11.8126	11.0594	8.74655	9.1551	9.08212
ENSG00000072195	SPEG	-1.15508	0.136256	None	7.089	6.30383	5.48153	6.34216	5.05292	7.77613	7.49787	8.83273	4.23649	6.5056	6.39449	6.48363
ENSG00000072201	LNX1	-0.952747	0.0296431	None	5.98535	6.24019	5.97693	7.32299	5.88624	7.38162	7.66511	6.02048	6.09486	5.77023	6.14511	6.37253
ENSG00000072210	ALDH3A2	-1.73411	3.65757e-08	Down	9.94071	11.4504	10.854	11.3987	9.82824	11.6359	11.8762	11.4584	12.2575	9.32084	9.67705	9.76965
ENSG00000072274	TFRC	2.61113	8.92722e-07	Up	11.2399	9.11675	12.389	10.8522	11.6849	10.0659	8.35137	8.94052	7.78233	12.0993	12.041	12.9274
ENSG00000072310	SREBF1	-1.67429	0.000814479	Down	9.38389	12.1522	9.48359	9.74171	9.39981	11.558	12.6672	11.7084	11.9901	10.665	10.7358	10.6678
ENSG00000072364	AFF4	0.769503	0.00139975	None	10.6274	9.96668	10.6572	10.0174	10.2274	9.32728	9.81275	9.39464	9.33873	10.4874	10.0445	10.504
ENSG00000072401	UBE2D1	1.14832	0.00745274	Up	9.5845	9.47799	10.1676	10.0083	11.0044	9.55938	8.22201	8.32358	8.54534	10.276	10.2296	10.3414
ENSG00000072415	PALS1	-0.146109	0.733318	None	8.50573	8.87279	9.0437	8.88088	8.5378	8.77188	8.19849	7.96929	8.18536	7.79249	7.86274	8.16489
ENSG00000072422	RHOBTB1	0.465573	0.315009	None	10.3201	9.44073	9.25775	8.77469	8.73375	8.64402	8.09016	8.95773	8.46678	8.65507	8.8191	8.93564
ENSG00000072501	SMC1A	0.686137	0.0837043	None	10.283	9.46876	9.9711	10.1365	10.3059	9.78905	9.35958	9.09625	8.07494	10.0174	9.57201	10.4759
ENSG00000072506	HSD17B10	-0.736613	0.0625038	None	10.2661	11.0467	10.4378	11.3967	11.2763	11.3413	10.923	11.0993	12.5575	10.7448	11.0011	10.7198
ENSG00000072518	MARK2	0.728574	0.0133828	None	9.49105	8.6337	8.9006	8.81395	9.1063	8.85593	8.79582	8.68214	7.8866	9.32579	9.19709	9.9546
ENSG00000072571	HMMR	2.88639	0.000143077	Up	6.95218	5.92648	8.11669	4.37344	8.41976	6.38493	4.41856	2.31687	3.16188	7.86912	7.12191	7.76634
ENSG00000072609	CHFR	0.958698	0.000253149	None	10.2112	9.26534	9.72808	9.40455	9.61204	8.72949	8.53913	8.81081	8.43274	9.78906	9.68928	10.051
ENSG00000072657	TRHDE	-2.6105	0.0129645	Down	3.08398	7.55533	6.97771	7.45874	2.3452	7.78798	6.91731	7.42633	7.74953	4.10384	5.25765	2
ENSG00000072682	P4HA2	1.37273	0.0165728	Up	10.1328	9.32791	9.33475	9.30421	10.2761	8.6177	7.67877	9.69062	6.86046	11.3412	9.69838	9.68435
ENSG00000072694	FCGR2B	0.817563	0.275312	None	10.0934	10.958	8.03514	8.33007	10.2735	9.12252	8.32119	8.44243	8.76917	11.4732	9.67807	9.50867
ENSG00000072736	NFATC3	0.0170226	0.980489	None	8.11504	7.49299	7.74493	7.3146	6.41107	7.87391	7.37734	6.87021	6.09486	6.3779	6.47202	7.5677
ENSG00000072756	TRNT1	0.426514	0.299669	None	8.35599	8.17043	9.23114	9.04216	8.73375	8.24027	7.85763	7.64037	7.8038	7.88262	8.67693	8.55524
ENSG00000072778	ACADVL	-0.59539	0.242013	None	12.1821	12.6208	13.0167	12.9835	13.448	13.6863	13.6956	13.816	14.3326	13.9879	12.3779	12.1567
ENSG00000072786	STK10	1.02699	0.000115609	Up	10.8573	9.96832	10.5912	10.6198	11.1474	9.86796	9.9101	9.97885	9.5376	11.3852	10.7826	11.3231
ENSG00000072803	FBXW11	0.268301	0.532047	None	10.2791	9.61183	10.1586	9.40455	9.07193	9.30888	9.79873	8.73299	9.23983	9.02145	9.00504	9.7733
ENSG00000072818	ACAP1	0.593109	0.349658	None	8.14389	8.6003	6.66718	8.2039	9.43404	8.20534	8.95029	9.20352	9.16716	9.9755	10.0751	9.64771
ENSG00000072832	CRMP1	-0.896806	0.0210548	None	7.19204	7.61509	6.39817	6.98487	6.08317	7.17146	7.57298	8.5217	7.61028	7.02728	6.77708	6.99787
ENSG00000072840	EVC	0.283461	0.663259	None	9.08092	7.59827	7.54733	7.06715	6.61581	6.91461	7.33482	7.91746	7.62241	7.06331	6.34382	7.84705
ENSG00000072849	DERL2	0.110134	0.716176	None	10.27	10.3762	10.1941	10.4634	10.6123	9.87214	10.0806	9.82951	10.6057	10.423	10.4929	9.98219
ENSG00000072858	SIDT1	-0.791365	0.155295	None	5.50574	7.07346	5.15082	5.8321	4.41286	6.76671	5.78635	5.64897	6.40683	5.12045	6.50006	5.9931
ENSG00000072864	NDE1	1.36243	0.0222709	Up	9.14225	7.39898	7.85041	7.82671	8.6853	8.03675	6.56668	5.73132	5.27239	7.81379	7.56392	9.01588
ENSG00000072952	IRAG1	-0.16193	0.798462	None	9.78826	8.50874	8.36829	8.33007	8.39217	8.89208	9.61192	9.28984	7.28354	8.21174	8.01946	8.38758
ENSG00000072954	TMEM38A	-2.45019	1.35894e-06	Down	4.1242	5.52503	3.92474	4.76722	3.77946	6.68032	6.5519	6.75683	6.75421	3.79656	4.88497	4.10982
ENSG00000072958	AP1M1	-0.56173	0.103254	None	9.92085	10.0355	9.6806	10.6717	10.6063	10.5196	11.0889	11.0135	11.3891	10.3063	10.3031	10.6711
ENSG00000073008	PVR	0.790628	0.0666533	None	8.3997	7.73537	9.79071	9.12853	8.73008	8.21854	7.37734	8.47864	7.91647	8.67849	8.89673	9.28662
ENSG00000073050	XRCC1	-0.293763	0.492453	None	8.2163	8.33178	8.21872	8.35075	9.10913	8.81886	9.04302	9.45243	9.67789	9.14708	8.88437	8.58046
ENSG00000073060	SCARB1	-1.90344	1.10272e-07	Down	8.53216	10.317	8.52387	9.6294	8.23017	10.0488	11.3261	10.944	11.0336	8.65113	9.21553	9.2025
ENSG00000073111	MCM2	1.08415	0.21385	None	7.78957	6.73167	7.85041	6.95276	7.0751	7.22476	5.47788	4.88484	2	6.5056	6.44343	7.5047
ENSG00000073146	MOV10L1	-1.9535	0.035877	Down	4.99986	4.6776	3.33655	5.22704	5.88624	6.81386	5.08499	4.06803	8.37655	4.97672	3.60036	4.10982
ENSG00000073150	PANX2	0.963502	0.177732	None	6.66433	4.2306	5.63703	6.37484	8.13904	5.95116	5.38089	5.62044	6.43462	6.6229	4.79731	6.37253
ENSG00000073169	SELENOO	-0.455947	0.475432	None	7.94844	8.09448	8.19888	8.51368	8.98839	8.55318	9.4639	9.89797	10.6088	9.83494	9.3602	8.88707
ENSG00000073282	TP63	0.21293	0.871031	None	5.1439	5.33503	3.0122	3.39299	3.99046	2.53815	4.65815	3.88826	2	4.10384	3.11187	4.82375
ENSG00000073331	ALPK1	0.27465	0.493543	None	8.80565	8.80843	8.67869	9.39064	9.18881	8.67308	8.00594	8.11445	8.15228	9.27293	8.50083	8.69776
ENSG00000073350	LLGL2	-0.157138	0.699037	None	6.75687	7.07346	6.7238	7.12592	6.29666	7.70288	6.91731	6.60493	7.05202	7.25204	7.13984	7.35037
ENSG00000073417	PDE8A	0.393098	0.184293	None	9.51554	9.19436	10.3796	9.08228	9.29444	9.63843	9.43399	9.33224	9.80839	9.80333	9.81456	9.91109
ENSG00000073464	CLCN4	-1.07587	0.0045428	Down	7.14715	7.86761	6.21279	6.79268	5.34926	7.27616	7.33482	7.40139	7.17242	6.08261	6.30197	6.16594
ENSG00000073536	NLE1	-0.467065	0.201793	None	8.87267	8.72177	8.01827	9.0165	8.70413	8.65701	8.35988	8.74295	9.79506	8.13482	8.53736	8.52381
ENSG00000073578	SDHA	-0.967822	0.212051	None	4.1242	4.74028	3.92474	5.11545	6.106	5.11866	6.12265	5.50033	7.6582	5.33213	5.38338	5.24415
ENSG00000073584	SMARCE1	-0.402157	0.270102	None	7.13571	7.9227	6.68155	6.97424	6.87699	6.81386	7.66511	7.59711	7.18883	6.87344	7.57275	6.78298
ENSG00000073605	GSDMB	-1.75712	0.0351758	Down	4.89516	5.59454	4.97538	5.51782	4.67956	6.91461	7.98409	7.68927	9.55985	7.03939	7.00286	6.51884
ENSG00000073614	KDM5A	0.445449	0.00975467	None	9.88541	9.33807	9.76733	9.37861	9.78292	9.053	9.33606	9.07275	9.33873	9.5002	9.51132	9.72261
ENSG00000073670	ADAM11	-1.65392	0.0979631	None	3.42213	2	3.0122	3.1121	2.62355	4.68376	4.54333	4.93204	3.40599	2.86761	3.20565	2.94202
ENSG00000073711	PPP2R3A	0.301236	0.429889	None	7.92204	7.50206	8.44607	7.29765	8.39681	7.38162	7.71238	7.66852	8.5261	7.88933	7.61181	7.75161
ENSG00000073712	FERMT2	-0.91105	0.0324543	None	11.2703	11.7258	12.3071	12.3216	10.9478	12.6976	12.2605	11.5916	11.7861	10.7659	10.5039	10.543
ENSG00000073734	ABCB11	-2.08899	0.00312068	Down	4.02845	6.36478	3.82475	6.10955	4.25841	5.90837	4.71231	6.06351	4.84548	4.19327	4.63822	2
ENSG00000073737	DHRS9	0.477571	0.455988	None	9.04773	7.78825	8.06832	7.48142	8.42431	8.1421	6.69326	6.99769	7.50937	7.00276	5.91458	7.55645
ENSG00000073756	PTGS2	2.8017	0.000428381	Up	10.2791	7.62343	11.5731	10.0991	12.0334	9.03819	6.52189	4.88484	6.68649	11.4575	9.31882	11.0937
ENSG00000073792	IGF2BP2	0.0243571	0.959122	None	8.66546	7.86057	8.81524	8.78688	8.9636	8.25316	8.02211	8.86349	9.26326	8.68236	8.14905	8.2616
ENSG00000073803	MAP3K13	0.129365	0.811971	None	9.20108	9.24927	9.53789	9.29784	8.75557	9.24797	7.73872	7.85149	8.43961	8.7649	8.22939	8.59152
ENSG00000073849	ST6GAL1	0.186	0.812075	None	9.51554	9.8093	8.67869	8.73119	7.19706	9.1013	9.71001	8.64367	7.38672	8.51467	9.10426	10.5691
ENSG00000073861	TBX21	0.379252	0.728393	None	5.04949	4.04443	3.18347	4.81563	3.53222	5.00138	5.73495	6.68976	3.6147	6.01063	6.37443	6.7926
ENSG00000073910	FRY	-1.13146	0.0198353	Down	8.76538	8.12417	8.61275	8.71213	7.80418	9.41014	10.6055	9.34537	8.71355	7.99259	7.71109	8.36196
ENSG00000073921	PICALM	0.422842	0.185461	None	12.4457	11.8026	12.909	12.711	12.7	12.2008	12.1289	11.6772	11.6138	12.3123	11.9962	12.4475
ENSG00000073969	NSF	0.624371	0.153346	None	9.65634	9.4265	9.36176	9.74171	9.51517	8.94067	8.63689	7.85149	7.72723	9.5002	9.44557	9.65564
ENSG00000074047	GLI2	0.221386	0.798445	None	5.90674	5.41406	5.41431	5.22704	5.14398	5.81876	5.5391	6.29774	2	5.74087	6.28058	5.24415
ENSG00000074054	CLASP1	-0.314356	0.188697	None	9.22827	9.08992	9.34607	9.45127	8.61542	9.19331	9.57586	9.39464	9.37503	8.96226	8.79479	9.18251
ENSG00000074071	MRPS34	-0.15099	0.779253	None	9.74562	9.71492	9.39047	9.5636	10.6604	9.73037	10.2776	10.4655	11.3449	10.4539	10.5062	9.8628
ENSG00000074181	NOTCH3	0.256354	0.793063	None	11.8889	9.41694	11.834	10.4999	8.37348	10.5564	12.471	11.505	8.23361	10.6901	10.2661	12.0686
ENSG00000074201	CLNS1A	0.0620399	0.866973	None	10.8077	10.751	10.6435	10.3963	10.6748	10.424	9.99174	9.86034	10.6434	10.0671	10.281	9.96314
ENSG00000074219	TEAD2	0.00778756	0.986267	None	9.90408	9.51431	10.0072	9.84736	8.87335	9.31913	9.36382	9.50019	8.81745	9.17753	9.02125	9.22043
ENSG00000074266	EED	0.508624	0.0800368	None	8.81644	8.43486	8.78562	8.37519	8.98223	8.40327	7.48237	7.91159	8.40492	8.28985	8.84666	8.41899
ENSG00000074276	CDHR2	-1.04236	0.705181	None	2	2	3.0122	2.30138	2.3452	2	2	4.22786	2	2	2.52152	2.24396
ENSG00000074319	TSG101	-0.00282075	0.993782	None	9.99871	10.2364	10.5131	10.5229	10.9549	10.5381	10.2731	10.0218	10.7482	10.3628	10.3077	10.0915
ENSG00000074356	NCBP3	0.133108	0.523295	None	9.40549	9.00312	9.3817	9.26116	9.00973	9.1013	9.20052	9.26241	9.09934	9.19387	9.14773	9.53757
ENSG00000074370	ATP2A3	1.11221	0.0292097	Up	8.96285	8.89362	7.91263	8.22197	9.49152	8.56011	7.73872	8.633	8.95331	9.3381	9.77782	10.8643
ENSG00000074410	CA12	3.2598	7.00877e-10	Up	10.6027	8.66635	11.4636	9.24136	11.4779	6.89282	7.8696	8.98316	6.63951	12.3355	10.4993	12.2375
ENSG00000074416	MGLL	-2.39961	1.53036e-06	Down	11.123	12.0923	11.5624	11.3837	10.1595	12.8669	14.2882	13.2207	13.9867	10.6453	10.4214	11.0188
ENSG00000074527	NTN4	-1.49022	0.0311575	Down	7.56909	8.6744	8.66429	9.00871	6.31637	9.32117	10.1656	10.2519	6.99717	7.25204	9.08742	6.45967
ENSG00000074582	BCS1L	-1.03703	2.65801e-05	Down	8.19991	8.38669	8.3001	9.05229	7.84547	9.07251	8.99467	9.01639	9.48209	7.63382	7.9702	8.00025
ENSG00000074590	NUAK1	-0.333815	0.625002	None	10.586	9.67536	9.07939	9.62431	8.78416	9.49756	10.247	9.06483	8.02097	8.16277	7.91574	8.65883
ENSG00000074603	DPP8	0.373486	0.268021	None	9.87857	9.46645	10.1586	9.78794	9.68587	9.30888	9.65922	9.39885	8.3106	9.66167	9.44076	9.64903
ENSG00000074621	SLC24A1	0.128922	0.810914	None	8.28006	8.00797	7.68202	7.64441	6.9033	7.69661	7.31745	6.76987	6.68649	7.48238	6.59843	7.79534
ENSG00000074657	ZNF532	0.347529	0.369704	None	10.4814	9.6933	10.1954	9.60034	9.12318	9.26503	9.91588	9.76581	8.7637	9.6965	9.47176	9.98219
ENSG00000074660	SCARF1	0.88128	0.0171055	None	9.01687	7.88158	9.70541	8.90066	9.81271	9.17537	9.34466	9.31008	8.46678	10.0082	9.61751	10.3593
ENSG00000074695	LMAN1	1.12986	0.00253511	Up	12.0798	11.4226	12.2668	11.7169	12.1499	10.7732	10.1849	10.1743	10.1538	12.0949	11.5713	11.785
ENSG00000074696	HACD3	0.726154	0.0513075	None	10.9927	10.9009	11.119	9.92112	10.704	10.0549	9.57403	9.16453	9.67206	10.2912	10.4929	10.4988
ENSG00000074706	IPCEF1	1.18846	0.0534336	None	6.4408	5.01837	4.26714	5.65717	6.534	5.45238	4.86356	5.46867	3.40599	5.6803	6.8515	6.4353
ENSG00000074755	ZZEF1	0.200972	0.422496	None	10.0726	9.35069	9.56138	9.77881	9.40672	9.29025	9.57586	9.71274	9.57865	9.798	9.59819	9.99579
ENSG00000074800	ENO1	0.700216	0.156601	None	13.8655	13.5864	14.1693	15.1823	15.9619	14.1019	13.9096	14.1591	14.4097	15.4501	14.9111	14.6819
ENSG00000074803	SLC12A1	-0.428969	0.834615	None	2	2	2.81782	4.37344	2	2.53815	2.78609	2.79649	2.86789	2	3.11187	4.04688
ENSG00000074842	MYDGF	0.763004	0.00275879	None	12.3028	11.6396	11.8468	12.0676	12.6714	11.2349	11.1896	11.4664	11.7875	12.5578	12.3144	12.3313
ENSG00000074855	ANO8	-0.57682	0.255823	None	7.22481	7.2126	7.57067	8.06061	5.34926	7.52308	7.84556	6.91788	7.62241	6.70121	6.48143	7.66521
ENSG00000074935	TUBE1	-0.120177	0.747533	None	7.87464	8.09448	8.1737	8.0756	7.56976	8.32407	7.52082	7.70972	7.18883	7.72661	7.66644	7.38894
ENSG00000074964	ARHGEF10L	0.233216	0.549874	None	9.42678	9.68535	9.22625	9.22353	9.38589	9.07009	9.65057	10.0766	9.03726	10.0671	9.68826	10.3174
ENSG00000074966	TXK	1.16592	0.155838	None	3.81546	3.09518	3.92474	3.39299	3.39066	3.80182	4.28198	3.15583	2	5.07411	4.53361	4.48699
ENSG00000075035	WSCD2	-2.41924	0.0172098	Down	2.35611	3.27531	3.0122	2.76295	2	4.27588	4.65815	3.44328	3.16188	2.63204	2.36772	2.6348
ENSG00000075073	TACR2	-0.458654	0.57609	None	4.89516	4.47134	4.54366	3.51528	3.39066	5.48187	4.35189	3.3067	5.39059	3.79656	3.96463	4.48699
ENSG00000075089	ACTR6	0.0730053	0.887694	None	8.94984	9.26268	9.71242	9.3336	9.06902	8.88657	8.5834	7.6189	8.96765	8.39725	8.61419	8.48872
ENSG00000075131	TIPIN	0.817471	0.0860875	None	6.85783	6.83581	8.14288	7.46634	8.17186	7.25069	6.21932	6.04215	6.02347	7.2416	7.44397	6.85822
ENSG00000075142	SRI	-0.232485	0.493522	None	10.7517	10.9489	10.8064	11.1681	11.1105	10.843	10.3971	10.6453	11.5001	10.5887	10.8381	10.0846
ENSG00000075151	EIF4G3	0.327291	0.241302	None	10.2529	10.202	10.5448	10.0379	10.0192	9.91736	9.69664	10.0204	9.17129	10.2305	10.2135	9.87077
ENSG00000075188	NUP37	0.405002	0.422508	None	8.74293	8.8266	9.00709	8.69282	8.83969	8.36421	7.27309	7.09421	7.52238	8.23825	8.07643	7.88353
ENSG00000075213	SEMA3A	-1.49134	0.000800884	Down	6.97804	8.51772	7.63113	7.70991	5.74795	8.0117	7.8696	7.91159	7.77148	5.48162	6.08468	6.10545
ENSG00000075218	GTSE1	2.94681	1.3321e-10	Up	7.65176	5.81441	7.53156	3.73257	8.34497	6.05291	4.54333	4.67892	4.76021	8.30998	7.50057	8.06123
ENSG00000075223	SEMA3C	-0.0908429	0.932948	None	9.33719	11.2196	13.0076	11.6116	10.371	10.2825	10.9744	11.2772	10.1496	9.11024	9.13289	8.29921
ENSG00000075234	TTC38	-0.732553	0.014744	None	9.07794	9.7343	8.49975	8.98509	8.82601	9.59355	9.52947	9.54072	10.3939	8.95908	9.14478	9.15666
ENSG00000075239	ACAT1	-1.76468	8.29943e-05	Down	9.63007	10.7076	9.79897	10.3863	9.66489	11.0868	10.8064	10.2296	12.6053	9.14147	9.24482	9.2043
ENSG00000075240	GRAMD4	-0.112347	0.746629	None	9.11629	9.30994	9.14824	9.01131	8.24568	9.24582	9.15969	9.05687	9.3165	8.7317	9.27623	9.57847
ENSG00000075275	CELSR1	1.49874	0.00276987	Up	7.90866	5.452	7.44158	6.58494	6.17239	5.86426	5.95307	6.87021	4.92599	6.87344	7.63307	8.27195
ENSG00000075292	ZNF638	-0.0353888	0.932539	None	9.45927	10.0182	10.9922	10.6164	10.4755	10.4467	10.5966	10.8882	10.5513	10.665	10.6482	10.385
ENSG00000075303	SLC25A40	0.819415	0.00192076	None	8.10334	7.88158	8.32319	7.79084	8.75917	7.61245	7.13121	7.44272	7.17242	8.08895	8.06709	8.55806
ENSG00000075336	TIMM21	-0.256753	0.330145	None	8.75793	9.5008	9.55164	9.30633	9.10346	9.49936	9.18145	9.15958	9.01903	8.98122	8.84484	8.81099
ENSG00000075340	ADD2	-1.42606	0.0649562	None	4.52594	4.04443	4.66429	6.32554	4.79645	6.14796	5.04334	7.00874	4.23649	2.86761	5.32189	4.3889
ENSG00000075391	RASAL2	0.445984	0.324631	None	9.5089	8.20972	9.05201	8.98774	8.52091	8.34428	9.27439	8.78533	7.31378	9.12167	8.42487	9.38213
ENSG00000075399	VPS9D1	0.542824	0.238674	None	7.86774	7.79564	7.71032	7.99381	9.38356	8.03675	8.06437	8.62942	8.64979	9.49582	8.38783	8.81335
ENSG00000075407	ZNF37A	0.19546	0.591951	None	7.71464	7.67247	8.35042	8.05054	8.17726	7.84015	7.77734	8.50229	7.32867	7.66542	8.03231	8.48279
ENSG00000075413	MARK3	0.288621	0.0926626	None	10.1357	9.89273	10.2781	10.1234	10.3461	9.98328	10.0121	10.1731	10.1848	10.5959	10.2607	10.4548
ENSG00000075415	SLC25A3	-0.17234	0.696359	None	13.2718	13.2607	13.1126	13.0641	13.5135	13.5834	12.5243	12.3816	13.9396	12.748	12.6151	12.8756
ENSG00000075420	FNDC3B	0.834521	0.017111	None	11.2865	10.7969	11.9726	11.9516	11.9022	10.7346	10.8418	10.6453	10.2817	12.0063	11.6947	11.9052
ENSG00000075426	FOSL2	1.12569	0.0172318	Up	12.2219	11.1369	12.0984	12.1776	11.7214	11.3533	10.5132	10.2623	9.76528	12.7905	11.5694	12.5052
ENSG00000075461	CACNG4	-2.8135	0.474394	None	2	4.14052	2	2	2	2	2	2	2	2.35036	2.19554	2
ENSG00000075539	FRYL	0.329874	0.313673	None	9.44079	8.7487	10.0214	9.95663	9.73978	9.61699	9.60657	9.48247	8.80686	9.70793	9.88801	9.72009
ENSG00000075568	TMEM131	0.13642	0.69064	None	9.41972	8.91416	8.99851	9.56183	8.78061	9.32728	8.89867	8.76593	8.59544	9.24182	9.00014	9.53614
ENSG00000075618	FSCN1	1.3253	0.00131142	Up	12.2786	11.7944	12.0292	11.1553	12.7922	10.72	11.0221	11.433	9.1166	12.3432	12.3932	12.4319
ENSG00000075624	ACTB	0.97014	0.0263664	None	16.862	16.3409	16.3482	17.105	18.4554	16.8652	16.4573	17.0286	16.0849	18.2201	17.7158	17.3266
ENSG00000075643	MOCOS	-0.200292	0.789588	None	7.36861	7.0976	8.17877	7.75405	7.98746	6.66754	6.45992	7.05211	9.33873	7.58509	7.17504	6.73388
ENSG00000075651	PLD1	0.793392	5.23151e-05	None	9.29923	8.93105	9.45669	8.44993	9.3975	8.64728	8.18897	8.54845	8.86418	9.5832	9.28162	9.42916
ENSG00000075702	WDR62	2.33794	3.12725e-08	Up	6.17617	3.94148	6.30846	4.61141	7.20766	5.36011	4.81489	3.98094	4.84548	7.40961	6.44343	6.95566
ENSG00000075711	DLG1	-0.368041	0.130493	None	9.58661	9.40248	9.60348	9.50022	8.90298	9.85393	9.74616	9.59305	9.65445	8.97492	9.31751	9.05038
ENSG00000075785	RAB7A	0.131067	0.478569	None	12.7839	12.8724	12.7714	12.6437	12.7469	12.8065	12.6855	12.5358	12.3392	12.8766	12.7016	12.8454
ENSG00000075790	BCAP29	0.352694	0.70663	None	2.87963	3.27531	4.01826	3.39299	3.0575	3.89245	2.78609	2.98732	4.10433	4.35704	3.96463	3.30681
ENSG00000075826	SEC31B	-1.5927	0.00612114	Down	5.27486	6.34474	5.85549	6.20351	3.99046	7.05856	7.60911	7.82047	8.28793	6.77549	6.04717	6.04233
ENSG00000075856	SART3	0.0754092	0.812145	None	8.49234	8.72951	8.59768	8.96377	9.22836	8.85593	9.22168	8.8265	9.07306	9.08709	9.26402	9.29002
ENSG00000075884	ARHGAP15	0.738708	0.0451232	None	8.85533	8.53107	8.44607	7.87891	9.53423	8.45994	9.16455	8.70948	7.92629	9.27804	9.75085	9.25042
ENSG00000075914	EXOSC7	-0.027994	0.944092	None	9.16213	9.16895	8.62767	9.05229	9.50447	8.7659	9.23793	9.38195	9.56928	9.56237	9.40042	8.55524
ENSG00000075945	KIFAP3	0.448857	0.0767817	None	9.87857	9.54317	9.59022	9.92802	10.3544	9.92677	9.5667	9.51189	9.50193	10.505	10.1814	10.0449
ENSG00000075975	MKRN2	0.0514646	0.909975	None	9.62394	9.22207	9.12478	8.94757	8.69286	9.0357	8.52028	8.57471	8.45326	8.19018	8.36515	8.75549
ENSG00000076003	MCM6	0.668656	0.0643268	None	10.0801	9.64906	10.6064	9.94444	10.6517	9.76677	8.67829	8.90252	9.9832	10.2159	9.8827	9.73014
ENSG00000076043	REXO2	0.235232	0.517964	None	9.43614	10.0323	9.86811	10.3281	10.3437	9.50834	9.25399	9.65765	9.48209	10.237	10.2538	9.56309
ENSG00000076053	RBM7	0.399219	0.238986	None	8.83425	9.40005	9.43989	9.19637	9.94363	9.07976	8.52028	8.39268	8.9485	9.36481	9.30565	9.02815
ENSG00000076067	RBMS2	-0.740812	0.0190684	None	10.1328	9.95186	9.88372	10.0769	8.73375	10.3699	10.6452	10.404	10.3956	9.51762	9.09049	9.72386
ENSG00000076108	BAZ2A	0.174118	0.631426	None	10.114	9.36816	9.76901	9.78338	9.11195	9.38695	9.73802	9.37556	9.49204	9.5749	9.03568	10.2254
ENSG00000076201	PTPN23	-0.450498	0.171187	None	8.8898	8.54431	8.58628	9.29784	8.29618	9.34744	9.71831	9.57829	9.34606	9.31587	8.87726	9.20069
ENSG00000076242	MLH1	0.0373772	0.917826	None	9.60747	9.78906	9.47536	9.82979	9.53843	9.45172	9.02975	8.82962	9.212	9.39811	9.05629	9.51449
ENSG00000076248	UNG	-0.277794	0.412632	None	8.81644	9.21657	9.69306	9.29143	8.78769	9.57827	9.1934	8.86653	9.06864	8.43899	8.92974	8.6403
ENSG00000076258	FMO4	-0.825711	0.116636	None	7.41668	7.52004	6.60825	7.2544	5.31047	7.91232	6.97383	6.20472	6.73199	6.33924	5.60609	6.18067
ENSG00000076321	KLHL20	-0.0624729	0.904741	None	8.98534	8.89362	9.23845	8.79596	8.07684	9.14804	8.29481	8.07294	8.11841	7.54318	8.43942	8.39708
ENSG00000076344	RGS11	-4.43478	4.72388e-12	Down	3.26294	4.6776	3.0122	6.4225	3.23367	7.84583	7.291	8.03561	6.25926	3.54801	4.01731	2.6348
ENSG00000076351	SLC46A1	-0.421687	0.435354	None	7.20304	7.87461	7.00081	6.48371	5.8325	7.32579	7.02822	5.67695	7.70459	6.47025	6.89438	6.87643
ENSG00000076356	PLXNA2	0.352194	0.565715	None	8.18333	6.80682	9.17894	8.44993	7.75448	7.955	9.01905	8.77889	8.06608	8.13482	7.99668	9.71756
ENSG00000076382	SPAG5	2.48462	2.27243e-07	Up	7.2882	5.66085	7.86307	5.51782	9.1063	6.93608	5.70855	5.64897	4.76021	8.87373	7.57714	7.96664
ENSG00000076513	ANKRD13A	0.885915	0.000848587	None	10.6131	9.39762	9.88527	9.32944	10.4139	9.35543	9.11012	9.62392	8.85906	10.2683	9.51362	10.1413
ENSG00000076554	TPD52	0.225615	0.810431	None	6.10754	7.78081	5.72288	6.98487	5.34926	7.4049	8.10542	6.82092	6.46188	7.07512	7.78891	9.31528
ENSG00000076555	ACACB	-4.62789	7.74456e-12	Down	8.01865	11.6706	10.1522	11.0668	6.80906	13.2311	13.3529	12.861	14.5261	7.43733	8.93659	7.08659
ENSG00000076604	TRAF4	1.79744	1.85506e-06	Up	8.85184	7.68049	8.44607	6.82851	8.56689	6.3211	6.39518	7.70294	5.86912	8.82559	8.82096	8.8298
ENSG00000076641	PAG1	2.38763	1.31288e-07	Up	9.47298	7.0976	9.2287	8.02503	8.82257	7.35796	7.33482	6.85805	5.00224	9.95006	9.25582	10.1099
ENSG00000076650	GPATCH1	-0.488897	0.125071	None	7.3588	7.58978	7.10039	7.46634	7.66507	7.4049	8.12552	8.28774	8.43274	7.5768	7.38003	7.60641
ENSG00000076662	ICAM3	1.68884	0.0238313	Up	6.96517	3.83062	5.10892	5.87841	6.9033	5.88648	4.0493	2.98732	4.10433	5.44567	6.07228	6.91218
ENSG00000076685	NT5C2	1.03548	0.280369	None	9.34715	8.08847	8.88827	7.74158	6.8502	7.69661	5.70855	5.10675	3.79701	6.47025	5.91458	7.75161
ENSG00000076706	MCAM	-1.28801	0.0158485	Down	12.3662	12.5328	13.38	12.3713	11.0044	13.5176	14.4514	14.0319	14.1805	11.8723	11.9739	12.8305
ENSG00000076716	GPC4	-0.40672	0.4796	None	9.6116	9.72464	9.13002	9.1872	7.47648	8.567	9.05355	8.4011	8.46678	8.18474	7.41481	8.28565
ENSG00000076770	MBNL3	-0.945001	0.000642528	None	8.08561	8.43959	7.88186	8.74375	7.45886	8.62763	9.08724	9.34319	8.15228	7.87589	7.90179	7.85626
ENSG00000076826	CAMSAP3	-1.42617	0.494736	None	2.64149	4.96687	2	2.55054	2	3.23654	2	2	2	2.86761	2.90376	2.94202
ENSG00000076864	RAP1GAP	-1.04803	0.403844	None	3.42213	6.00516	4.10607	3.39299	2.62355	2	4.54333	3.78921	2.49825	3.67763	3.20565	3.91213
ENSG00000076924	XAB2	-0.703407	0.173355	None	9.46157	9.25733	9.2238	9.71803	10.0207	10.3095	10.8524	10.8169	11.743	10.5522	10.2864	9.86964
ENSG00000076928	ARHGEF1	0.365754	0.35497	None	10.3477	10.1824	10.2698	11.0542	11.3202	10.7983	10.9136	11.1128	10.5919	11.5853	11.4552	11.4909
ENSG00000076944	STXBP2	1.64313	0.00441956	Up	8.71244	8.13587	8.44607	9.28285	11.3588	8.84746	7.218	8.78533	8.5517	10.8831	9.95368	9.89777
ENSG00000076984	MAP2K7	-0.630986	0.0582525	None	9.29923	8.94443	8.98699	9.47971	9.21529	9.39084	10.2086	10.1877	10.4079	9.30337	9.18563	9.38372
ENSG00000077009	NMRK2	-2.6446	0.0394	Down	2.35611	3.27531	2.5931	2.55054	2.62355	4.13449	3.55175	5.80922	2.49825	3.54801	2	2.24396
ENSG00000077044	DGKD	0.159848	0.63757	None	8.69305	8.13587	8.55151	8.56059	8.22497	8.08078	8.52407	8.17455	8.87436	8.33476	8.33693	9.117
ENSG00000077063	CTTNBP2	-1.16927	0.0205738	Down	5.09747	6.44223	5.30722	5.73475	5.42383	6.58842	6.42791	6.36807	5.64961	3.24756	5.76857	5.09659
ENSG00000077092	RARB	2.00554	0.0044546	Up	7.6437	6.38453	7.83764	7.00588	6.79508	6.01307	4.1311	4.06803	3.16188	7.86912	7.52352	8.01676
ENSG00000077097	TOP2B	0.219362	0.388681	None	10.9312	11.2079	11.6513	11.4061	11.4266	11.1519	10.9107	10.794	10.8904	11.3588	11.1207	11.1704
ENSG00000077147	TM9SF3	0.265468	0.375177	None	12.091	12.07	12.6479	12.3036	11.9111	11.6921	11.7362	11.5064	11.5115	11.9131	11.9011	11.971
ENSG00000077150	NFKB2	1.22214	0.00323436	Up	9.96516	8.83739	10.2116	10.0856	11.3974	9.84544	9.82969	10.3797	10.2111	11.632	11.3394	11.5808
ENSG00000077152	UBE2T	2.55719	2.63167e-06	Up	7.65176	6.85009	8.24314	6.1852	9.17807	6.21973	4.81489	5.14731	3.79701	8.48399	7.8226	7.80963
ENSG00000077157	PPP1R12B	-0.775303	0.252924	None	10.4938	9.3582	8.54759	8.57473	7.31931	9.47023	10.8703	10.2704	9.46535	8.44355	8.10104	9.36933
ENSG00000077232	DNAJC10	0.566521	0.248323	None	11.1055	11.0011	11.8476	11.3751	10.6555	10.4504	9.7494	10.1718	9.19586	10.601	10.7855	11.0111
ENSG00000077235	GTF3C1	0.0429602	0.923464	None	9.37662	9.21105	9.59212	10.0057	9.73063	9.67559	10.0189	10.3946	10.2836	10.4852	10.2837	10.3249
ENSG00000077238	IL4R	1.41207	0.00544234	Up	10.3844	9.97648	10.5807	10.4538	11.157	9.06279	8.87512	9.48048	7.12204	11.2749	10.5137	11.124
ENSG00000077254	USP33	-0.154454	0.651913	None	9.98602	10.5784	10.7766	10.275	10.1999	10.352	10.61	10.2738	9.63662	9.9061	10.0278	9.89331
ENSG00000077264	PAK3	-0.786742	0.29053	None	4.59441	5.92648	3.92474	3.73257	3.88881	5.11866	4.71231	5.59134	3.16188	4.6999	4.73576	3.91213
ENSG00000077274	CAPN6	-3.0012	0.000532504	Down	4.99986	7.44675	5.23114	4.00725	2	6.47567	6.63837	8.35854	6.16289	3.24756	4.34039	3.91213
ENSG00000077279	DCX	-3.49456	0.0294832	Down	2	3.09518	2.5931	2	2	2.29402	4.28198	5.29903	3.6147	2.86761	2.19554	2
ENSG00000077312	SNRPA	-0.533744	0.387654	None	8.80565	9.27331	8.85697	10.3753	10.9159	10.2992	10.6055	10.6742	11.6557	10.7149	10.4576	9.50135
ENSG00000077327	SPAG6	-3.23082	0.0783085	None	2	2.88932	2	3.39299	2.3452	2.9292	2.31204	4.06803	2	2.63204	2	2
ENSG00000077348	EXOSC5	-0.195109	0.659078	None	8.17776	8.33178	7.88806	8.95028	9.02478	8.28278	8.71523	8.37144	9.59721	8.75392	8.88082	8.52092
ENSG00000077380	DYNC1I2	0.121476	0.78173	None	11.3248	11.0209	11.6191	11.1559	10.4231	11.2059	10.902	10.1853	10.237	10.6988	10.571	10.738
ENSG00000077420	APBB1IP	-0.625038	0.0609682	None	10.1457	10.5741	10.3131	11.2524	10.6439	11.1241	11.9425	10.9411	10.7756	10.3891	11.0418	10.5837
ENSG00000077454	LRCH4	1.02457	0.00376405	Up	7.6356	6.63601	6.77829	6.45343	7.12065	6.61528	5.78635	5.83428	5.39059	6.88691	7.03515	7.45708
ENSG00000077458	FAM76B	0.580447	0.147368	None	7.10082	7.0489	8.45864	8.02503	8.52091	7.52308	8.23132	7.7232	6.99717	8.27967	8.27608	8.37803
ENSG00000077463	SIRT6	0.451403	0.142383	None	8.68914	8.24257	8.60524	8.49893	9.45642	8.6177	9.00012	8.98875	8.83841	9.39811	9.51247	9.09384
ENSG00000077514	POLD3	0.43636	0.14484	None	8.78382	8.64193	9.20652	8.59567	9.06902	8.36817	7.82113	8.04638	8.45326	8.60707	8.36515	8.46485
ENSG00000077522	ACTN2	-0.341929	0.681914	None	5.70472	4.61207	4.54366	4.2379	4.25841	6.20212	6.52189	5.90695	6.92064	6.03502	5.57128	6.69336
ENSG00000077549	CAPZB	0.718736	0.00764412	None	13.2917	12.898	12.8645	12.9638	13.911	12.8224	12.7164	12.7959	12.5868	13.9817	13.6334	13.0945
ENSG00000077585	GPR137B	1.14914	0.0568392	None	10.3808	10.0649	10.1586	9.8604	9.95467	9.44425	7.68556	7.84534	6.75421	9.85392	10.3843	10.4826
ENSG00000077616	NAALAD2	-2.77587	1.7415e-05	Down	4.72233	6.38453	4.54366	5.22704	4.55236	7.38942	6.06137	7.36746	8.79083	4.87227	5.51744	3.59773
ENSG00000077684	JADE1	-1.89417	2.95011e-08	Down	8.04336	9.36567	8.13768	9.48159	8.49952	9.6708	10.9287	10.4594	10.63	8.08895	8.59048	8.52957
ENSG00000077713	SLC25A43	0.260327	0.442733	None	9.44079	8.92094	9.0685	8.92568	8.55863	9.21542	8.92471	8.51008	7.96491	9.14428	8.95528	9.02815
ENSG00000077721	UBE2A	0.394771	0.0944243	None	10.761	10.6607	10.8946	10.8177	11.3061	10.6373	10.2493	10.1914	10.2931	10.7992	10.6934	10.7894
ENSG00000077782	FGFR1	-0.676224	0.0754494	None	10.8292	11.7063	10.8768	10.6676	9.9827	11.32	11.7268	12.191	11.4093	11.0185	10.7224	11.5464
ENSG00000077935	SMC1B	0.521311	0.684765	None	3.26294	3.43542	2.32682	2.94806	2.85678	2.74688	2.31204	3.3067	2	2.86761	3.01156	3.98108
ENSG00000077942	FBLN1	-0.494794	0.490425	None	12.4806	13.6874	12.461	11.5561	11.9574	12.5405	12.0424	14.8467	12.1085	13.3248	13.2759	12.8262
ENSG00000077943	ITGA8	0.00144857	0.998691	None	6.17617	6.15072	5.37949	4.00725	4.55236	6.53315	5.62631	7.85761	4.92599	6.21662	6.37443	7.62268
ENSG00000077984	CST7	1.94526	0.00138291	Up	8.20539	7.3191	6.5468	7.51113	10.0753	7.28455	7.12123	8.52939	6.3496	10.2384	9.62071	9.37414
ENSG00000078018	MAP2	-0.441218	0.400109	None	6.97804	6.36478	5.63703	6.20351	5.34926	7.14405	6.95148	6.96403	5.69626	5.98581	5.9284	6.74383
ENSG00000078043	PIAS2	-0.173624	0.37621	None	8.71244	8.67841	8.68939	8.67981	8.38752	8.65377	8.74477	9.00263	8.8332	8.73543	8.46097	8.57489
ENSG00000078053	AMPH	-0.311413	0.732321	None	8.47428	6.82139	5.72288	7.19159	5.74795	6.77865	4.54333	7.14517	8.61378	6.6229	6.45303	6.6622
ENSG00000078061	ARAF	-0.519686	0.092167	None	9.89393	10.113	9.82346	10.4307	10.1812	10.7029	10.7805	10.8075	11.3504	10.6542	10.3215	10.334
ENSG00000078070	MCCC1	-1.83095	6.55352e-05	Down	7.76006	9.39031	8.54366	8.44225	7.08663	10.1255	9.01905	8.38846	10.239	6.92656	7.50057	7.39527
ENSG00000078081	LAMP3	3.95731	1.6987e-12	Up	8.06162	3.94148	7.15288	5.90102	8.62731	4.20691	5.00045	4.43863	2.86789	7.7781	9.061	9.01793
ENSG00000078098	FAP	2.48815	0.0103753	Up	11.6464	10.573	12.1266	6.23944	9.25413	6.95723	6.12265	6.79562	5.55151	9.47813	9.20421	10.2803
ENSG00000078114	NEBL	-1.45655	0.00149714	Down	5.76539	7.51108	5.54576	6.58494	4.4843	7.1348	6.75906	6.61942	5.94836	4.50409	6.14511	5.56928
ENSG00000078124	ACER3	-0.489945	0.0167144	None	9.67424	10.4519	9.75889	9.81051	9.77225	10.2454	10.2192	10.07	10.274	9.5391	9.42134	9.98744
ENSG00000078140	UBE2K	0.462846	0.105026	None	10.8977	10.6485	11.2615	11.0479	11.2432	10.3728	10.3054	10.2461	10.0181	10.6988	10.6197	10.7965
ENSG00000078142	PIK3C3	0.295869	0.315009	None	9.36931	9.39031	9.84277	9.30633	9.34089	8.90846	9.04302	8.85433	8.5517	9.12452	9.02125	9.13034
ENSG00000078177	N4BP2	2.22403	5.61772e-10	Up	8.06765	7.06123	8.42915	7.4739	9.68208	6.66754	6.79715	6.31565	6.61544	9.30086	8.78722	9.42452
ENSG00000078237	TIGAR	1.03343	0.0514022	None	6.51334	6.05533	7.51561	7.05712	6.1506	5.77178	5.47788	5.64897	4.35754	6.80416	7.00286	7.22094
ENSG00000078246	TULP3	0.0504606	0.881456	None	9.3196	8.8302	8.74174	8.40318	8.75557	9.03321	8.99194	8.45055	8.64979	8.83257	8.39033	8.57768
ENSG00000078269	SYNJ2	1.66874	9.56197e-05	Up	8.53216	6.40403	9.03812	8.2835	9.45198	7.11612	7.20861	7.35019	5.86912	8.80446	8.59699	8.65092
ENSG00000078295	ADCY2	-2.21919	0.00134316	Down	3.26294	6.42326	5.77739	7.33134	3.77946	6.95723	5.41395	6.89424	5.74146	3.54801	5.42297	3.50712
ENSG00000078304	PPP2R5C	0.150176	0.521764	None	11.2917	11.2986	11.4112	11.1238	11.506	11.2617	10.9013	10.861	11.1844	10.8602	11.1195	11.3101
ENSG00000078319	PMS2P1	-0.703488	0.0124234	None	8.04336	8.1874	7.5236	8.02503	7.4677	8.50012	8.32988	8.59684	8.95811	7.71155	8.18978	7.5047
ENSG00000078369	GNB1	0.39256	0.0204564	None	13.1505	12.8835	13.074	12.7917	13.1886	12.6488	12.7944	12.7853	12.3277	13.0819	12.9248	13.2139
ENSG00000078399	HOXA9	-0.633969	0.0873728	None	6.40311	7.50206	6.63802	6.32554	6.99176	6.8707	6.97383	7.40975	7.44252	6.67039	6.44343	5.77744
ENSG00000078401	EDN1	0.58843	0.481516	None	7.8398	7.24538	9.03812	8.70251	7.93105	8.66667	10.1011	7.67547	5.9864	10.4471	9.19709	9.04435
ENSG00000078403	MLLT10	0.308792	0.265325	None	8.94657	8.6744	8.92193	8.43839	8.35929	8.80726	8.85721	8.4465	7.95535	8.87373	9.05314	8.95076
ENSG00000078487	ZCWPW1	-1.67258	1.79437e-05	Down	6.56544	7.67247	6.51507	6.91992	5.8325	7.85712	7.72561	8.70609	8.85392	6.60672	6.66598	6.49546
ENSG00000078549	ADCYAP1R1	-1.97967	0.0219289	Down	5.67341	7.2126	7.04592	7.11629	3.0575	7.03886	5.78635	7.42633	7.68158	3.24756	4.53361	3.30681
ENSG00000078589	P2RY10	2.94576	0.000783677	Up	5.67341	4.39548	4.47934	5.29691	7.44101	4.27588	3.1423	5.78372	2	6.99033	8.21537	8.27882
ENSG00000078596	ITM2A	-0.686757	0.169947	None	11.4589	11.4106	9.84596	10.3803	9.44528	11.0596	11.1949	11.4437	10.5686	9.11024	10.6497	10.4442
ENSG00000078618	NRDC	-0.0978792	0.775759	None	11.2827	11.3684	11.505	11.637	11.699	11.4613	11.0261	10.9561	11.9039	11.4174	11.0226	10.9142
ENSG00000078668	VDAC3	0.0230524	0.952469	None	11.6535	11.7024	11.6758	11.1803	11.5858	11.4413	10.877	10.9788	11.5862	11.0412	11.025	10.8897
ENSG00000078674	PCM1	-0.318746	0.234215	None	10.0905	10.5137	10.8276	10.9898	10.6093	11.0754	10.5471	10.5454	11.2087	10.6072	10.5074	10.3945
ENSG00000078687	TNRC6C	-1.45603	0.000453416	Down	7.1585	7.58125	6.97771	8.05054	7.42295	8.46364	9.22634	9.79482	8.78544	7.65758	7.71109	7.33069
ENSG00000078699	CBFA2T2	-0.0502252	0.918858	None	8.26962	7.92944	7.73119	7.48891	7.18639	7.68398	8.38093	8.74626	7.84579	8.45716	7.78131	8.36519
ENSG00000078725	BRINP1	3.08068	0.0541335	None	2	2	4.54366	2	3.39066	2.29402	2	3.15583	2	4.10384	3.45517	3.19516
ENSG00000078747	ITCH	0.602707	0.0177665	None	10.5049	9.68734	10.4703	10.1137	10.1486	9.70402	9.26762	9.20112	9.54399	10.022	9.93412	10.1422
ENSG00000078795	PKD2L2	-1.17925	0.309052	None	2.87963	2.36076	2.5931	2.94806	2.3452	3.60145	3.1423	5.46867	4.10433	3.79656	3.90996	2.94202
ENSG00000078804	TP53INP2	0.143324	0.743476	None	9.75312	8.66635	8.82497	9.03195	9.36475	9.38889	9.12017	9.68718	9.1505	9.56656	8.30285	9.76477
ENSG00000078808	SDF4	-0.183335	0.545159	None	11.8298	12.3203	12.0098	12.43	12.0139	12.2552	12.3247	12.1718	12.9308	12.6952	12.426	12.3134
ENSG00000078814	MYH7B	-3.85096	9.65108e-08	Down	3.69588	4.14052	3.18347	4.0883	3.23367	7.11612	7.22733	6.89424	8.04821	3.54801	3.96463	3.59773
ENSG00000078898	BPIFB2	-6.75959	6.72854e-07	Down	2	2.64911	2	3.25937	2.3452	7.27616	4.28198	5.29903	6.16289	2	2.36772	2
ENSG00000078900	TP73	1.99487	0.117895	None	3.08398	3.43542	3.18347	2	3.39066	3.23654	2.56845	2	2	3.07005	3.79396	4.9322
ENSG00000078902	TOLLIP	-0.434099	0.164216	None	10.36	10.5859	10.074	10.3873	10.4253	10.5915	10.8844	10.711	11.6498	10.6473	10.5342	10.4885
ENSG00000078967	UBE2D4	-1.7433	7.25348e-06	Down	7.52591	8.2317	6.73762	8.19478	7.4677	8.05649	9.13512	9.64177	9.515	7.31316	7.38003	6.71376
ENSG00000079102	RUNX1T1	-1.3195	0.000220188	Down	7.66773	8.57473	7.07885	8.3259	6.96703	8.17407	8.81761	8.97191	7.25266	7.40025	7.00286	6.58678
ENSG00000079134	THOC1	-0.0258565	0.9512	None	8.11504	8.55742	9.209	9.30209	9.12598	8.72949	8.73499	9.43616	8.70787	9.0245	9.11638	8.6952
ENSG00000079150	FKBP7	1.08976	0.0383602	Up	10.6835	10.2323	9.98709	8.46898	9.70095	8.69528	8.22201	9.58199	7.45614	10.5501	10.0998	9.49988
ENSG00000079156	OSBPL6	0.00788142	0.989821	None	6.13078	5.59454	5.77739	4.95182	5.49474	5.92992	6.10251	5.99848	6.48864	4.92544	6.50928	6.12081
ENSG00000079215	SLC1A3	0.100005	0.836102	None	9.40311	9.96176	9.39483	9.94987	9.48718	10.1544	8.86021	8.53323	9.55985	9.84877	9.74109	10.236
ENSG00000079246	XRCC5	0.491748	0.107482	None	12.4964	12.3577	13.0472	12.6643	13.1009	12.1933	11.744	11.8426	11.9807	12.4863	12.3535	12.2162
ENSG00000079257	LXN	1.58499	0.0141826	Up	10.1008	9.36567	11.5836	9.90163	10.1194	8.7629	7.83949	6.74366	7.40087	9.33073	10.0437	9.33022
ENSG00000079263	SP140	2.41012	5.70916e-07	Up	6.81542	5.52503	6.39817	5.60304	7.90525	5.42228	4.1311	5.93038	5.20945	7.17729	8.35495	8.37483
ENSG00000079277	MKNK1	0.0380544	0.930423	None	9.63007	10.0039	9.24572	9.91419	9.75069	9.44985	9.10507	9.21549	9.23589	10.1629	8.84484	9.43685
ENSG00000079308	TNS1	-2.90113	8.35642e-10	Down	11.4351	12.5034	12.1432	13.1088	9.99192	14.2078	14.9465	14.355	14.3192	10.7522	10.7353	11.3118
ENSG00000079313	REXO1	-0.16584	0.775702	None	8.2163	7.50206	7.65316	8.61973	6.8902	7.93382	8.9974	8.32358	7.26818	8.15722	7.8735	8.89155
ENSG00000079332	SAR1A	-0.275176	0.242339	None	11.949	12.5876	12.2215	12.2938	12.2779	12.0786	12.0679	12.1198	12.2613	11.9086	11.7323	11.6239
ENSG00000079335	CDC14A	0.666361	0.113187	None	6.28377	5.89926	6.85633	6.48371	7.16481	6.20212	6.87044	6.40199	5.07467	6.74623	7.40989	6.6622
ENSG00000079337	RAPGEF3	-2.42369	1.33594e-06	Down	6.9908	8.05187	7.68915	8.94757	7.08663	9.17537	10.8441	10.553	10.7003	7.93542	7.8519	7.99609
ENSG00000079385	CEACAM1	0.476788	0.530638	None	5.93342	6.40403	6.46613	7.15443	7.65737	7.23346	4.41856	5.22516	5.90928	7.59332	5.60609	6.49546
ENSG00000079387	SENP1	0.748255	0.018055	None	8.23786	7.82486	8.7245	7.85014	8.16101	7.26772	7.40227	7.52198	6.59095	7.79962	8.09493	8.04118
ENSG00000079393	DUSP13	-0.945848	0.388303	None	3.08398	3.27531	2.32682	2.30138	4.08541	3.97772	4.0493	3.68286	3.95884	3.24756	2.52152	2.45258
ENSG00000079432	CIC	-0.129279	0.724001	None	9.97643	9.21381	9.77405	9.76193	9.03076	9.6417	10.1049	10.0936	9.70951	9.5749	9.25033	10.055
ENSG00000079435	LIPE	-6.06409	3.66535e-07	Down	6.28377	11.6349	11.378	14.448	6.46504	15.1355	15.4243	15.4086	16.8147	6.19513	9.93326	6.56449
ENSG00000079459	FDFT1	-1.36454	5.50388e-05	Down	10.3735	11.4965	10.8324	11.1153	10.3473	11.933	11.4247	10.9879	12.5895	10.0281	10.1893	10.1051
ENSG00000079462	PAFAH1B3	0.791062	0.0774264	None	7.089	6.42326	6.27095	6.78054	8.28121	6.76671	6.39518	7.49079	6.68649	7.54318	8.04822	7.40157
ENSG00000079482	OPHN1	-0.534268	0.350749	None	7.45402	6.47946	7.02354	7.06715	4.73919	6.82541	6.90573	6.88228	7.29874	5.96056	5.95565	5.83445
ENSG00000079557	AFM	1.12328	0.491741	None	3.26294	3.94148	3.47494	3.25937	4.3377	3.70511	2	2	2	4.19327	4.16471	2
ENSG00000079616	KIF22	0.913729	0.0333011	None	8.3007	7.67247	8.3186	7.33964	9.75611	8.27858	8.44231	8.20369	8.85906	9.70603	8.91072	9.02203
ENSG00000079689	SCGN	-6.75258	0.000201007	Down	2	2.88932	2	2.94806	2	4.78186	2.78609	2	6.32012	2	2	2
ENSG00000079691	CARMIL1	0.160327	0.766883	None	7.36861	7.32933	7.4246	7.14499	7.47648	7.20721	8.09527	8.11955	5.78528	7.69634	7.55949	8.07312
ENSG00000079739	PGM1	-2.2469	1.46961e-07	Down	10.0681	11.4256	10.5517	11.5454	10.5678	12.6228	12.2313	11.6689	13.6054	9.99428	10.0477	9.47321
ENSG00000079785	DDX1	-0.204944	0.561117	None	11.0975	11.3497	11.6545	11.6222	11.5757	11.3805	11.0605	10.8972	11.7834	10.9431	10.885	10.6016
ENSG00000079805	DNM2	0.318862	0.274091	None	11.0871	10.3285	10.8031	11.2027	11.2617	10.5328	11.0161	11.0114	10.5305	11.0995	10.8285	11.5321
ENSG00000079819	EPB41L2	-0.553962	0.0845963	None	11.6872	11.4457	10.729	11.4189	10.4208	11.9374	11.8602	11.6421	11.0494	11.2588	10.8359	10.9339
ENSG00000079841	RIMS1	-3.40151	0.00539895	Down	2	5.06809	2.81782	2.55054	2.3452	2.53815	4.1311	3.15583	4.76021	2.35036	2.52152	2
ENSG00000079931	MOXD1	-0.0693634	0.949058	None	8.54086	8.59182	6.41546	7.76025	7.94378	4.78186	5.16485	8.49051	5.64961	6.87344	6.59843	6.77329
ENSG00000079950	STX7	-0.299113	0.304748	None	10.9162	11.1827	11.02	10.6799	10.5112	11.2343	10.6452	10.5865	11.2287	10.178	10.5217	10.6334
ENSG00000079974	RABL2B	-0.299057	0.188969	None	7.99984	8.28524	7.49135	8.33007	8.22497	8.13747	8.17457	8.45055	8.22568	7.85548	8.15787	8.00853
ENSG00000079999	KEAP1	-0.340846	0.152206	None	10.4401	10.5644	10.4505	10.3963	10.5821	10.6116	10.8852	10.6637	11.3106	10.3385	10.3711	10.3826
ENSG00000080007	DDX43	-2.25509	0.00121997	Down	4.45404	4.91347	4.26714	5.60304	3.0575	3.70511	5.83599	6.54547	5.3327	2.63204	3.60036	3.41044
ENSG00000080031	PTPRH	0.77655	0.444298	None	4.37838	2.36076	3.33655	4.2379	3.0575	3.70511	4.48229	2.31687	3.95884	4.6999	5.14379	4.228
ENSG00000080166	DCT	-2.57363	0.0898034	None	3.26294	2.36076	2	2.55054	2.3452	4.63209	3.1423	2.57652	4.23649	2	2.36772	2
ENSG00000080189	SLC35C2	0.26531	0.316132	None	10.3011	10.0166	9.86968	9.53497	10.34	9.64333	9.91588	10.0149	10.3671	10.483	10.1449	9.99995
ENSG00000080200	CRYBG3	0.548324	0.692897	None	8.53216	7.3596	9.13264	8.14355	4.4843	8.04171	4.81489	2.98732	4.76021	4.27748	4.49698	6.97269
ENSG00000080293	SCTR	-3.74487	0.000296256	Down	2.64149	3.57952	3.7173	4.00725	2.3452	5.04155	4.48229	4.30159	6.73199	2.35036	2.19554	2
ENSG00000080298	RFX3	0.374639	0.395391	None	6.88542	5.89926	7.4246	7.3146	7.634	6.58842	7.58754	7.54493	6.66319	7.39083	7.30785	7.7217
ENSG00000080345	RIF1	0.492158	0.131646	None	8.85882	8.59607	9.88061	9.69071	9.9277	8.96698	9.37855	9.33882	8.87942	9.60577	9.78733	9.76232
ENSG00000080371	RAB21	0.251045	0.245052	None	10.2099	10.4495	10.7833	10.5437	10.8069	10.5337	10.4125	10.0447	10.3832	10.7346	10.5836	10.7249
ENSG00000080493	SLC4A4	-4.16995	8.07767e-10	Down	3.92588	6.49772	5.06576	6.20351	3.66113	9.0081	7.09089	6.38513	8.85906	3.24756	4.25522	3.07413
ENSG00000080503	SMARCA2	-0.338512	0.108646	None	11.202	11.3005	10.7791	11.1178	10.6361	11.4742	11.3503	11.1761	10.8341	10.8222	10.8738	10.9349
ENSG00000080511	RDH8	2.8	0.0333849	Up	2	2	3.82475	2	4.85152	2.74688	2.97516	2.31687	3.16188	3.67763	5.34268	2.94202
ENSG00000080546	SESN1	-0.757286	0.041192	None	8.8898	10.1838	8.83465	9.08475	8.07105	9.48122	9.70167	9.22263	9.3424	9.46023	8.98037	8.04118
ENSG00000080561	MID2	-0.297632	0.678292	None	7.56056	6.83581	7.05698	6.40679	4.67956	7.30119	6.25625	5.88313	6.99717	5.96056	5.76857	5.50049
ENSG00000080573	COL5A3	0.435387	0.559165	None	12.2062	11.2894	11.5345	9.285	9.87052	10.4326	12.6612	11.0647	10.3138	12.135	10.7798	12.162
ENSG00000080603	SRCAP	-0.0105555	0.990641	None	4.214	4.80035	4.47934	5.48826	3.39066	4.73365	4.0493	5.06501	3.16188	5.33213	4.94058	5.15744
ENSG00000080608	PUM3	0.336073	0.448904	None	8.64543	9.13727	9.97839	10.2176	9.91321	9.0357	8.66118	8.94915	9.19991	9.73051	9.80617	9.29849
ENSG00000080618	CPB2	0.723741	0.620331	None	3.81546	4.39548	3.6012	3.25937	3.99046	3.70511	2	2	2	3.67763	3.96463	2.6348
ENSG00000080709	KCNN2	0.772361	0.439111	None	2.87963	3.71053	3.7173	2.55054	3.88881	3.48976	3.66593	3.44328	2	4.19327	2.90376	4.43878
ENSG00000080802	CNOT4	-0.295394	0.328161	None	7.78957	8.01432	7.88806	8.24425	8.27115	8.86994	8.56144	8.06237	8.69069	8.24872	8.13422	8.45881
ENSG00000080815	PSEN1	0.508546	0.00282419	None	10.8212	10.2418	10.5399	10.104	10.6633	9.9612	9.99584	9.94186	10.0962	10.455	10.2497	10.6125
ENSG00000080819	CPOX	0.717547	0.0117123	None	8.49234	8.19301	8.71056	8.47652	9.50016	8.40327	7.71238	7.85761	8.11841	8.80801	8.79479	8.63496
ENSG00000080822	CLDND1	0.357501	0.246395	None	9.72476	10.2647	10.8861	10.1672	9.99498	10.342	10.1362	9.80595	9.92807	10.5846	10.7446	10.5803
ENSG00000080823	MOK	-0.631596	0.138683	None	7.32897	7.63996	6.68155	7.15443	7.00396	7.4049	7.61623	7.86371	8.87436	7.31316	7.8263	7.09439
ENSG00000080824	HSP90AA1	0.324154	0.545715	None	13.7535	13.9863	15.0275	14.6702	14.353	13.7935	13.021	12.6927	13.6625	13.3305	13.8009	13.6602
ENSG00000080839	RBL1	1.1328	5.64469e-05	Up	7.82563	6.91945	8.15837	6.96354	8.02388	7.26772	6.61012	6.67596	6.02347	8.12917	7.64148	7.5394
ENSG00000080845	DLGAP4	-0.336157	0.353224	None	9.39833	8.92769	9.7555	10.326	9.77937	9.57827	10.1932	10.4258	10.1642	9.93718	9.39296	9.76355
ENSG00000080854	IGSF9B	-1.78672	0.0443084	Down	3.92588	4.2306	3.6012	4.16504	2.62355	4.27588	4.65815	6.14588	4.57288	2	4.42081	3.07413
ENSG00000080947	CROCCP3	-0.780028	0.357998	None	5.316	4.96687	4.72102	3.51528	3.0575	3.3687	5.9304	6.02048	5.82781	4.75967	4.38116	4.62265
ENSG00000080986	NDC80	2.68111	5.23151e-05	Up	7.2882	7.10952	8.91283	4.90784	9.5109	6.82541	6.39518	5.36929	2.86789	8.90053	8.47986	8.37162
ENSG00000081014	AP4E1	0.48557	0.192356	None	8.17217	8.10643	8.64976	8.57473	8.23536	8.10468	7.63738	6.87021	7.42877	8.27967	8.26795	8.53532
ENSG00000081019	RSBN1	0.514469	0.015085	None	8.30581	7.82486	8.69648	8.2835	8.82944	8.14671	8.36412	8.25563	7.92629	8.51467	8.71331	8.81099
ENSG00000081026	MAGI3	-0.464696	0.189336	None	7.13571	7.29842	7.37243	7.22782	6.29666	7.84015	7.60911	6.94114	6.86046	6.83227	6.56343	6.89442
ENSG00000081041	CXCL2	1.13797	0.242538	None	9.68606	8.28524	10.4989	10.8259	11.6095	11.3062	8.72514	4.30159	8.23361	11.5951	9.73521	11.3009
ENSG00000081051	AFP	1.97782	0.177831	None	2.87963	2.64911	2.32682	2.30138	4.3377	3.3687	2	2	2	2.86761	3.85313	3.07413
ENSG00000081052	COL4A4	0.0998232	0.958491	None	5.04949	8.54869	6.25182	8.43452	7.57795	5.29515	4.35189	7.04139	2	9.13302	4.16471	6.65167
ENSG00000081059	TCF7	1.59199	0.000995123	Up	7.16977	6.21833	6.89383	6.12884	7.65737	6.5047	6.25625	6.7828	7.44252	8.31497	9.12691	8.63229
ENSG00000081087	OSTM1	0.179474	0.666014	None	10.1865	10.5741	11.4015	11.0649	10.5842	10.5284	10.2832	9.76581	10.3287	10.1476	10.4993	10.7217
ENSG00000081148	IMPG2	1.00388	0.295174	None	3.56549	2.64911	4.97538	4.37344	3.77946	3.48976	3.55175	2	3.16188	3.67763	4.16471	3.91213
ENSG00000081154	PCNP	0.3202	0.315408	None	11.519	11.5494	11.8579	11.5667	11.7565	11.3533	10.8257	10.711	10.7468	11.2121	11.2033	11.2651
ENSG00000081177	EXD2	-0.583758	0.0228498	None	8.26438	8.44901	8.48754	8.44609	7.87235	8.74477	8.81451	8.54845	8.74718	7.65758	7.61181	8.22653
ENSG00000081181	ARG2	0.648854	0.454586	None	6.17617	4.39548	5.92957	4.71713	4.90457	5.51077	4.1311	2.57652	5.20945	4.10384	4.06814	4.89695
ENSG00000081189	MEF2C	0.308091	0.376962	None	10.7079	10.2792	10.7615	10.1077	9.79526	10.3043	10.0998	9.65765	9.3165	9.93718	10.1493	10.2325
ENSG00000081237	PTPRC	2.17908	0.00011972	Up	11.8417	10.3336	11.4463	10.9312	12.1845	10.2204	7.87554	8.44243	7.87651	11.8135	11.9774	12.2781
ENSG00000081248	CACNA1S	-0.856687	0.434175	None	3.42213	3.27531	3.33655	2.76295	2.62355	3.48976	3.66593	3.3067	4.84548	3.40559	3.60036	2
ENSG00000081277	PKP1	-2.85808	2.44731e-05	Down	5.04949	7.94283	7.08966	9.33152	3.53222	8.14671	7.8696	6.54547	8.57061	5.48162	5.23559	4.10982
ENSG00000081307	UBA5	0.215941	0.46577	None	9.34963	9.59284	9.6966	10.007	10.1053	9.16177	9.20052	9.32563	9.49204	9.77645	9.47294	9.72763
ENSG00000081320	STK17B	1.13316	0.01109	Up	10.7868	10.0664	10.4294	10.6009	11.5955	10.5573	9.65922	9.0435	8.40492	11.3141	10.9208	10.9586
ENSG00000081377	CDC14B	-0.979244	0.0455284	None	9.65032	9.76665	8.88827	9.55472	7.33872	9.83119	9.56302	8.75284	8.97713	7.96746	7.71509	8.00853
ENSG00000081386	ZNF510	-0.208829	0.623631	None	7.1585	7.37942	7.7033	6.88632	6.92913	7.57873	7.59477	6.56056	7.28354	6.3779	6.69052	7.12518
ENSG00000081665	ZNF506	-0.213931	0.453937	None	7.86774	8.43959	8.33687	8.13404	8.01788	8.16045	8.67147	8.31024	8.81217	8.13482	8.58176	8.31265
ENSG00000081692	JMJD4	-0.628392	0.142383	None	5.50574	6.40403	5.54576	5.75971	6.33582	5.69831	6.41164	6.48346	7.26818	5.77023	5.96909	5.69775
ENSG00000081721	DUSP12	0.418013	0.13796	None	8.99804	8.97081	8.78562	8.4915	9.58994	8.32814	8.43024	8.69245	8.49345	8.87373	8.96033	8.56369
ENSG00000081760	AACS	-2.33559	2.67356e-08	Down	7.81849	11.9615	8.32777	9.60551	8.68909	9.89424	10.8925	10.4473	10.8197	8.31497	8.91072	8.65356
ENSG00000081791	DELE1	-0.0780392	0.691	None	10.1907	10.1767	9.93258	9.97939	9.94995	10.1749	9.89261	10.0149	10.0875	9.9755	9.73914	10.058
ENSG00000081803	CADPS2	0.573077	0.200067	None	9.68998	8.36697	9.442	8.95839	8.34976	8.4929	8.51267	7.87583	7.44252	8.64322	8.43216	8.31599
ENSG00000081818	PCDHB4	-0.854512	0.161004	None	4.52594	5.92648	6.77829	7.14499	4.61736	6.47567	6.52189	6.18537	5.14363	5.40881	5.36317	5.40335
ENSG00000081853	PCDHGA2	-1.46234	0.0812561	None	3.26294	6.28292	5.10892	6.40679	2.62355	5.67297	5.73495	4.56377	3.16188	4.19327	5.1199	4.33723
ENSG00000081870	HSPB11	0.481292	0.135347	None	9.61984	9.50757	9.67343	9.24136	10.4013	9.30888	8.78639	8.96342	9.66622	9.74722	9.67705	9.09966
ENSG00000081913	PHLPP1	-1.014	0.0290377	Down	7.25685	6.86423	6.9893	7.15443	7.22861	7.74606	8.76412	8.57471	9.1294	7.40961	7.25947	7.43882
ENSG00000081923	ATP8B1	0.692528	0.135416	None	8.96285	8.25872	9.18147	7.93476	7.43201	7.57189	8.4099	7.66852	6.56605	8.519	8.20972	8.24417
ENSG00000081985	IL12RB2	-2.43623	0.0184968	Down	5.60866	8.5833	3.33655	6.10955	2.62355	5.84169	4.20851	3.3067	5.14363	3.79656	4.94058	3.98108
ENSG00000082014	SMARCD3	-0.554523	0.180239	None	9.29666	9.38787	7.93078	8.1388	8.24568	8.93535	8.87512	9.65238	9.17129	8.35428	8.88082	8.09661
ENSG00000082068	WDR70	-0.243598	0.411657	None	9.10753	9.60553	9.00424	9.47029	9.51303	9.40052	9.02975	8.90843	9.6396	9.27804	9.09203	8.60797
ENSG00000082074	FYB1	1.7614	0.00127143	Up	11.163	10.1115	10.2698	9.81051	11.176	9.62858	7.63036	7.6189	7.63444	10.4207	10.9917	11.0956
ENSG00000082126	MPP4	3.23277	0.00150603	Up	4.45404	2.88932	5.06576	2	5.18744	2.9292	2	2	3.16188	3.40559	3.79396	3.76348
ENSG00000082146	STRADB	-1.01099	0.0293962	Down	8.95961	9.04717	8.66429	9.24136	8.88988	10.2751	9.36382	9.01639	11.0176	8.27456	8.73707	9.42143
ENSG00000082153	BZW1	0.893306	0.0176612	None	12.2691	12.2453	13.2255	12.4159	13.1066	11.6379	11.2162	11.4319	11.0583	12.3266	12.4127	12.1859
ENSG00000082175	PGR	-1.42805	0.0231608	Down	3.92588	6.38453	4.66429	5.65717	5.42383	5.81876	6.63837	5.97614	5.3327	5.77023	3.96463	3.19516
ENSG00000082196	C1QTNF3	-0.510591	0.765931	None	9.72285	9.89617	3.47494	5.42726	5.45972	5.26154	7.00671	8.77889	4.66959	5.07411	6.50006	6.97269
ENSG00000082212	ME2	0.489895	0.501381	None	10.7299	10.1696	11.2597	11.9744	11.0307	10.3258	8.72185	8.94628	8.48018	10.5617	10.714	10.4691
ENSG00000082213	C5orf22	0.70011	0.0172035	None	8.93671	8.23715	9.14565	8.36709	8.69286	8.06138	7.77097	7.42633	7.84579	8.27967	8.32392	8.47085
ENSG00000082258	CCNT2	0.355088	0.201836	None	8.48784	8.38669	9.2238	8.97447	8.9224	8.60435	8.77689	8.84512	8.09248	8.96226	9.05943	9.2043
ENSG00000082269	FAM135A	0.228199	0.583361	None	7.69917	7.51108	8.21872	8.14355	7.58609	7.62572	7.65822	8.15976	6.48864	7.66542	8.15199	8.05724
ENSG00000082293	COL19A1	2.18612	0.0880599	None	3.92588	3.09518	2.32682	2	2.3452	2.53815	2.31204	2.31687	2.49825	3.54801	3.01156	4.53364
ENSG00000082397	EPB41L3	0.775331	0.0837873	None	11.6076	11.3973	11.6954	11.4802	11.4575	10.9298	9.78774	9.79003	9.60028	11.3479	11.5022	11.2477
ENSG00000082438	COBLL1	-2.13609	8.25423e-06	Down	9.00434	8.65826	8.49569	9.30633	7.29964	10.5607	11.1105	10.4903	10.6255	7.34278	8.11319	8.30595
ENSG00000082458	DLG3	0.589305	0.213225	None	7.88151	7.66441	8.09002	6.40679	7.2797	6.73032	7.39401	7.88185	5.74146	7.896	7.58589	7.47512
ENSG00000082482	KCNK2	-0.679725	NA	None	8.38043	9.88927	4.87895	5.15362	6.95451	3.48976	2.97516	7.06275	2	6.6229	6.79981	4.62265
ENSG00000082497	SERTAD4	-0.436827	0.625093	None	8.08561	7.39898	6.53103	5.29691	4.08541	6.92538	6.61012	6.76987	7.01569	5.12045	5.23559	5.50049
ENSG00000082512	TRAF5	0.434352	0.378176	None	7.90866	7.52894	7.75855	7.36426	7.45886	7.34197	8.18897	8.50229	6.68649	7.82082	8.67898	8.77503
ENSG00000082515	MRPL22	-0.167965	0.587676	None	9.53527	9.6572	9.49176	9.46271	9.90347	9.47023	9.41778	9.35406	10.1221	9.2313	9.27758	9.02407
ENSG00000082516	GEMIN5	-0.111355	0.779342	None	7.88834	7.75827	8.11669	8.80498	8.29121	8.17858	8.56512	7.73656	8.39081	7.69634	8.6459	8.25465
ENSG00000082556	OPRK1	-4.20211	0.0169734	Down	2	2.36076	2.32682	2	2	4.05823	3.66593	2.57652	3.95884	2	2.19554	2
ENSG00000082641	NFE2L1	-1.07685	0.0138262	Down	11.8409	12.1421	12.1058	12.1165	9.95781	12.1875	12.8274	12.0369	12.5388	10.382	10.6704	11.3967
ENSG00000082684	SEMA5B	0.506116	0.73538	None	7.24625	2.88932	5.8039	2.94806	2.62355	4.52284	7.44288	6.20472	2	6.47025	5.21318	5.97631
ENSG00000082701	GSK3B	0.485357	0.107843	None	10.1528	9.52325	10.1689	9.54757	9.78998	9.43485	9.51621	9.10657	8.6557	9.5749	9.20279	9.77815
ENSG00000082781	ITGB5	-0.337549	0.369704	None	12.6191	12.5993	12.5434	12.7242	10.9159	12.3035	12.4213	12.6769	12.1479	12.3107	11.9944	11.9782
ENSG00000082805	ERC1	-0.057468	0.906137	None	9.94891	9.34565	9.28623	9.57067	8.21975	9.16858	9.38273	8.77242	8.74718	8.83605	8.63962	9.27637
ENSG00000082898	XPO1	0.394597	0.215702	None	11.0426	11.0583	11.4347	11.3414	11.5331	10.828	10.3992	10.32	10.4044	11.0988	11.0462	10.7217
ENSG00000082996	RNF13	0.453654	0.196239	None	10.4179	11.1193	11.1689	10.6815	11.5597	10.7146	10.2709	9.76744	10.578	11.0629	10.6888	11.028
ENSG00000083067	TRPM3	-0.738424	0.424646	None	4.83982	5.452	5.514	5.36356	3.66113	5.29515	5.08499	3.44328	3.40599	3.67763	3.01156	3.41044
ENSG00000083093	PALB2	0.388525	0.082542	None	7.49937	6.98563	7.56293	7.15443	7.1429	6.64165	7.09089	7.15515	6.97842	7.3231	7.4246	7.34384
ENSG00000083097	DOP1A	0.117481	0.820904	None	7.4072	6.53355	7.22331	7.08701	5.93805	6.70554	6.7331	7.0197	5.94836	6.17332	6.48143	7.15533
ENSG00000083099	LYRM2	0.285719	0.420532	None	9.26813	9.75531	9.93858	9.67111	9.8953	8.77486	8.97819	9.03001	8.90943	9.183	9.25582	9.39482
ENSG00000083123	BCKDHB	-1.29312	0.000843149	Down	8.26962	9.43837	8.3001	8.17172	7.39541	9.37127	8.98095	8.16964	9.66622	7.28293	7.68691	7.5394
ENSG00000083168	KAT6A	0.341669	0.320554	None	9.91081	8.44901	9.43566	9.39463	8.98223	8.67946	9.436	9.48445	8.76917	9.32579	9.29502	9.49105
ENSG00000083223	TUT7	1.05279	7.52003e-05	Up	9.4933	8.74105	9.8775	9.04216	9.8248	8.72949	8.25887	8.3969	7.99321	9.73424	9.08433	9.54043
ENSG00000083290	ULK2	-0.477655	0.207833	None	9.39833	9.436	9.00709	8.60259	8.04766	9.35742	8.92471	8.83894	9.35699	8.42982	8.34982	8.12355
ENSG00000083307	GRHL2	-4.31771	NA	None	2	4.91347	2	2	2	2	2.56845	2	2	2	2.19554	2
ENSG00000083312	TNPO1	0.614697	0.121997	None	11.3486	10.8342	12.1416	11.3326	11.1767	10.5169	10.6881	10.1218	10.1285	10.5959	10.8248	11.0517
ENSG00000083444	PLOD1	0.686058	0.00718281	None	12.2021	11.5663	11.9187	11.4154	11.5289	10.9997	11.3228	11.4654	11.5042	12.6589	11.9059	11.985
ENSG00000083454	P2RX5	1.41935	0.275084	None	2	2.36076	2.32682	3.39299	3.0575	3.3687	3.1423	4.37174	3.16188	4.10384	5.48039	5.71809
ENSG00000083457	ITGAE	-0.237663	0.621243	None	9.76245	9.36069	9.03812	8.56768	9.65911	9.16404	9.38481	9.29887	10.3814	9.03664	9.07349	8.38122
ENSG00000083520	DIS3	0.314474	0.388681	None	9.49105	9.40732	10.3741	9.93488	10.3496	9.4235	9.29228	9.23679	9.52796	9.24182	9.32014	9.57569
ENSG00000083535	PIBF1	0.375895	0.447791	None	6.96517	7.57266	8.72796	8.48403	8.5378	8.31181	8.38511	7.63325	7.12204	8.75392	8.66047	7.8745
ENSG00000083544	TDRD3	-0.0482992	0.927024	None	8.79478	8.79003	9.02128	8.58872	8.49952	9.11548	9.27888	9.85422	9.6064	8.88384	9.40166	10.1156
ENSG00000083635	NUFIP1	0.492206	0.218172	None	6.87169	6.7921	7.54733	7.61051	8.07105	7.03886	6.84642	6.29774	6.63951	6.90025	7.45833	7.24917
ENSG00000083642	PDS5B	0.646742	0.00195974	None	9.20108	9.08691	9.66441	9.05733	9.8588	9.06279	9.28783	8.85127	8.66159	9.76191	9.78638	9.58679
ENSG00000083720	OXCT1	-0.98044	0.0132029	None	9.13939	10.5934	9.87594	9.44743	8.9542	10.363	9.73312	9.73454	10.6714	8.0234	9.32928	9.23109
ENSG00000083750	RRAGB	-0.111493	0.799182	None	8.63734	8.86929	8.28136	7.56167	7.44996	8.06138	8.16003	7.92332	8.37655	7.67321	8.23774	8.03309
ENSG00000083782	EPYC	6.23279	2.53429e-06	Up	8.3997	3.27531	3.0122	2.30138	5.14398	2	2	2	2	3.40559	6.37443	5.35221
ENSG00000083799	CYLD	1.1215	3.12432e-09	Up	10.506	9.82023	10.6297	9.70363	10.8473	9.35543	9.46587	9.19871	9.39285	10.464	10.3986	10.8261
ENSG00000083807	SLC27A5	-0.861549	0.0655977	None	7.44478	7.36954	5.85549	6.96354	6.79508	7.16238	7.36893	7.92914	8.23361	6.45225	7.28117	5.71809
ENSG00000083812	ZNF324	0.0733509	0.859396	None	7.11254	6.24019	6.19288	7.01627	6.56729	6.68032	6.36168	6.99769	6.56605	6.6229	6.58976	7.15533
ENSG00000083814	ZNF671	0.0767719	0.907338	None	7.22481	6.26171	6.49894	4.90784	5.65812	6.57479	6.58131	7.10455	6.79765	5.74087	7.02232	6.64105
ENSG00000083817	ZNF416	-0.240359	0.651891	None	7.06507	6.80682	5.26968	6.10955	6.55074	6.40046	6.9627	6.98656	5.78528	5.79901	6.59843	6.13601
ENSG00000083828	ZNF586	0.536185	0.117907	None	7.77489	7.06123	7.01222	6.74348	6.95451	6.77865	6.822	6.76987	5.78528	6.84612	7.36994	7.23512
ENSG00000083838	ZNF446	-0.507102	0.248977	None	5.50574	5.59454	4.8282	5.03595	5.42383	5.04155	6.2379	5.67695	6.16289	5.07411	5.1673	5.29919
ENSG00000083844	ZNF264	-0.158657	0.677632	None	8.70471	7.98226	8.09539	8.45758	7.90525	8.27858	8.9103	8.7594	8.73605	8.01115	8.41998	8.93781
ENSG00000083845	RPS5	-0.049489	0.928503	None	15.2543	14.6738	14.085	14.065	14.6892	14.0971	13.8583	14.0376	15.1874	13.7274	13.9933	13.6273
ENSG00000083857	FAT1	-0.0937733	0.888414	None	10.5797	9.34817	9.72461	9.05482	8.52091	9.89698	10.9158	10.0871	8.32552	9.6965	9.41645	9.78057
ENSG00000083896	YTHDC1	0.0120777	0.961129	None	10.1656	10.4808	10.4877	10.2922	10.3745	10.3659	10.6374	10.4483	10.1391	10.6766	10.388	10.3479
ENSG00000083937	CHMP2B	0.21826	0.47473	None	9.63211	9.78721	10.463	10.3457	10.6429	10.0708	9.70668	9.83728	10.0111	10.2488	9.92122	10.0185
ENSG00000084070	SMAP2	0.764982	0.0471631	None	11.1875	11.0194	10.2781	10.9719	11.6849	10.6495	10.1099	9.70087	10.2152	11.6048	10.9191	11.5745
ENSG00000084072	PPIE	-0.393092	0.219757	None	9.92584	10.2566	9.83315	9.96605	10.1568	9.84544	10.0256	10.2118	11.0426	9.95646	9.96797	9.40427
ENSG00000084073	ZMPSTE24	0.61923	0.0913932	None	10.7098	10.4785	10.9936	10.6241	10.5637	9.71493	9.26762	9.71274	9.31276	10.1684	10.2414	10.5705
ENSG00000084090	STARD7	0.345397	0.0156635	None	11.4015	11.0296	11.4985	11.3058	11.468	10.9609	11.2736	10.9997	11.146	11.5252	11.5211	11.4022
ENSG00000084092	NOA1	-0.185681	0.67213	None	9.09281	8.70615	8.80871	8.51734	8.35929	9.27769	8.13547	8.05173	8.8995	7.88262	7.9901	8.34897
ENSG00000084093	REST	0.709609	0.00248031	None	9.25496	8.67038	9.55164	8.95839	9.31907	8.88105	8.56144	8.46667	8.01178	9.01534	9.43351	9.34664
ENSG00000084110	HAL	1.22101	0.130024	None	7.16977	4.47134	5.37949	6.84026	7.703	5.59415	3.42775	3.88826	5.86912	6.19513	5.68962	6.26604
ENSG00000084112	SSH1	0.901484	0.00176693	None	10.3365	9.29174	9.89763	9.33568	9.3975	9.02823	9.16698	8.96342	8.29553	10.1349	9.51819	10.1711
ENSG00000084207	GSTP1	-0.0129579	0.982797	None	13.1491	12.9495	12.4729	12.7481	14.2435	13.0787	13.1382	13.7073	14.2832	13.6648	13.4013	12.8154
ENSG00000084234	APLP2	-0.048374	0.905971	None	13.5149	13.6629	14.0746	13.6179	12.8296	13.6414	13.422	13.0891	12.9302	13.3294	12.9214	13.192
ENSG00000084444	FAM234B	-0.1869	0.574649	None	6.63211	7.2126	6.65267	7.65775	6.97945	6.81386	6.78457	6.90611	6.81889	7.01507	7.07918	6.91218
ENSG00000084463	WBP11	0.0188513	0.954673	None	10.0315	10.2186	10.1103	10.5064	10.3437	10.3289	10.0415	9.44024	9.93781	10.0641	9.9788	10.2527
ENSG00000084623	EIF3I	-0.0100145	0.981223	None	12.149	12.0623	12.0302	12.3416	12.6495	12.2113	11.7069	11.6048	12.8708	12.1903	12.128	11.8377
ENSG00000084628	NKAIN1	-1.32736	0.279426	None	3.26294	4.2306	2	4.43671	3.0575	2	3.77174	4.50256	2.49825	3.07005	3.52959	2.79657
ENSG00000084636	COL16A1	1.09339	0.0877187	None	11.9	11.0804	9.59781	9.20321	10.5091	9.61033	10.3562	11.6527	9.37144	12.3644	11.6396	11.9955
ENSG00000084652	TXLNA	0.257342	0.426329	None	10.1879	10.0245	10.0576	10.3843	10.3568	9.5507	10.1861	10.6373	9.73766	10.2436	10.5923	10.7743
ENSG00000084674	APOB	0.497266	0.790971	None	9.67622	9.46645	9.42929	9.97673	9.68208	9.31913	2.78609	5.22516	8.3106	9.54336	9.53974	2
ENSG00000084676	NCOA1	-0.187765	0.394882	None	9.77173	9.68137	9.44832	9.74328	9.05443	9.64659	9.71665	9.45446	9.44842	9.40046	9.34095	9.49547
ENSG00000084693	AGBL5	-0.758814	0.070032	None	8.78382	8.52218	7.75855	8.0095	8.26101	8.7985	9.01367	8.40946	9.85283	7.83479	7.73095	8.17596
ENSG00000084710	EFR3B	-0.496764	0.375435	None	4.94846	4.6776	5.57683	5.2624	3.77946	5.67297	5.20318	5.73132	4.76021	4.35704	4.76686	5.00022
ENSG00000084731	KIF3C	0.636659	0.134958	None	8.48784	7.78081	8.18886	7.13549	7.56976	7.68398	6.85848	7.25132	6.25926	7.78531	6.9564	7.79534
ENSG00000084733	RAB10	0.670086	0.0689151	None	11.7187	11.5118	12.2132	11.868	11.9124	11.3046	10.6556	10.3615	10.4254	11.5122	11.7185	11.6403
ENSG00000084734	GCKR	0.144824	0.921812	None	3.69588	3.94148	5.26968	5.2624	3.0575	4.52284	2.56845	2	2.49825	4.27748	3.2937	3.50712
ENSG00000084754	HADHA	-0.834489	0.0110801	None	12.312	12.6273	12.4337	12.9657	12.4689	13.2842	12.6309	12.6379	14.0293	12.3565	12.1063	12.0378
ENSG00000084764	MAPRE3	-1.97486	4.725e-06	Down	7.56056	8.27997	8.44186	10.7106	8.6853	9.79787	9.96829	9.96332	10.8866	8.35912	7.85914	7.85626
ENSG00000084774	CAD	0.372037	0.203301	None	8.75419	8.48606	8.6165	9.22578	8.98531	8.47834	8.61928	8.76593	8.74163	9.3503	9.41276	9.34991
ENSG00000085063	CD59	-0.356728	0.383311	None	12.529	13.3129	13.6195	14.1021	12.7942	13.1322	12.9911	12.9156	12.6273	12.9665	12.7626	12.4199
ENSG00000085117	CD82	2.39087	8.49895e-15	Up	11.1288	9.3557	11.5414	9.45509	11.3682	8.65377	8.79582	8.82338	7.93604	11.3351	10.5721	11.6273
ENSG00000085185	BCORL1	0.107577	0.771952	None	7.60273	7.12134	7.79864	7.58281	6.97945	7.30119	7.49787	7.94073	6.92064	7.47348	7.40496	7.82378
ENSG00000085224	ATRX	0.286411	0.328534	None	10.0144	9.95352	10.6922	10.1707	9.77582	10.0164	9.93878	9.44432	9.49535	9.99428	10.0334	10.1912
ENSG00000085231	AK6	-0.409266	0.392515	None	7.69138	8.8481	8.93398	9.34189	9.31907	8.85875	8.4099	8.06237	9.69809	8.37831	8.2266	8.25813
ENSG00000085265	FCN1	1.02114	0.110841	None	10.5215	9.15464	9.10626	10.2793	11.6347	10.4069	8.51648	7.57497	10.3779	10.9938	10.9788	9.93735
ENSG00000085274	MYNN	0.266632	0.446515	None	8.55382	8.59182	8.78229	8.16706	8.643	8.16954	7.67196	7.57497	8.66159	8.08895	8.36515	8.19059
ENSG00000085276	MECOM	-0.102404	0.891948	None	8.12086	7.99517	10.1262	9.59861	8.11673	9.5611	9.70167	8.25563	7.29874	8.91046	8.25977	8.69006
ENSG00000085365	SCAMP1	0.509984	0.00490655	None	9.77173	9.43363	10.0903	9.29784	9.69154	9.33941	9.41575	9.25315	8.9724	9.90775	9.61431	9.68306
ENSG00000085377	PREP	0.435572	0.152698	None	9.05078	8.55742	8.98988	9.54038	9.90835	9.19553	8.95591	8.85433	8.93884	9.60373	9.5273	9.54755
ENSG00000085382	HACE1	0.149529	0.731762	None	7.99984	7.95609	8.07921	8.27487	7.73996	8.12818	7.43484	6.5148	7.50937	7.96746	7.64567	7.86541
ENSG00000085415	SEH1L	0.421702	0.36505	None	9.01375	8.73337	9.93258	9.91419	9.15089	8.35627	8.47792	8.18433	8.39081	8.76854	9.01154	9.22222
ENSG00000085433	WDR47	0.380729	0.247974	None	8.49681	7.9227	8.74516	8.04547	7.703	7.64541	8.05392	7.33271	7.72723	7.77086	7.95002	8.13872
ENSG00000085449	WDFY1	1.00688	0.00109213	Up	10.4459	9.83466	10.5231	9.60206	10.243	8.96437	9.20997	9.11427	8.30309	9.83146	10.0477	10.3133
ENSG00000085465	OVGP1	-0.608126	0.535343	None	2.87963	3.57952	3.82475	3.92137	4.85152	3.97772	5.97539	6.35081	6.16289	5.77023	5.14379	5.21582
ENSG00000085491	SLC25A24	1.17494	0.0199617	Up	10.7978	10.0166	11.1137	10.1822	10.7654	9.7861	8.4262	7.64037	8.71355	10.0387	10.2844	10.0599
ENSG00000085511	MAP3K4	0.259787	0.22843	None	8.8932	8.43959	9.05753	8.77163	9.23096	8.90846	8.85721	8.94628	8.7637	9.21805	9.10882	8.72063
ENSG00000085514	PILRA	2.04421	1.06932e-05	Up	9.99079	9.40005	9.39483	8.42284	10.9635	8.68263	7.11119	7.28806	8.08374	10.9496	10.1669	10.3889
ENSG00000085552	IGSF9	1.68545	0.279326	None	2.35611	3.83062	3.18347	2.94806	3.66113	2	2.56845	2.31687	2	5.37098	2.36772	2.45258
ENSG00000085563	ABCB1	-0.28613	0.703201	None	5.54087	4.31539	5.8039	5.6835	4.08541	6.01307	6.49124	6.7828	4.92599	5.7109	6.44343	5.52379
ENSG00000085644	ZNF213	-0.904895	0.0132202	None	7.25685	7.19032	7.08966	7.62417	6.83662	7.84583	8.71191	8.70269	7.78233	7.13278	7.29191	7.49883
ENSG00000085662	AKR1B1	0.56821	0.18313	None	11.265	11.8856	11.2793	10.5607	12.4755	11.023	10.3065	10.794	10.8419	11.4507	11.2121	11.1938
ENSG00000085719	CPNE3	-0.33997	0.172866	None	10.2194	10.6081	10.4734	10.5983	10.0401	10.7377	10.4054	9.84501	10.6103	9.93718	10.0342	10.1665
ENSG00000085721	RRN3	-0.00378186	0.991092	None	9.2655	9.23574	9.99861	9.91835	9.44079	9.85534	9.4796	9.28531	9.53439	9.37201	9.54311	9.68435
ENSG00000085733	CTTN	-0.327301	0.24932	None	11.4217	11.6178	11.9554	11.9614	11.1034	11.4988	12.0093	12.0527	11.3144	11.1673	11.3733	11.4671
ENSG00000085741	WNT11	-5.19494	5.03179e-16	Down	5.23252	8.23715	5.30722	8.10997	2.85678	9.67559	9.95712	8.92602	10.9756	3.90642	5.4615	3.68298
ENSG00000085760	MTIF2	-0.109934	0.691777	None	9.16776	9.42888	9.66803	9.54398	9.36475	9.32321	8.95591	9.29436	9.61856	9.19387	8.9519	9.14732
ENSG00000085788	DDHD2	-1.10094	0.000319502	Down	9.70361	10.0495	9.83475	9.90303	8.72271	10.3895	10.7428	10.4061	10.4202	9.05763	8.67693	9.07425
ENSG00000085831	TTC39A	-1.35445	0.0215259	Down	4.45404	5.29383	3.18347	4.5555	4.4843	6.07243	5.47788	4.93204	5.27239	3.07005	4.79731	4.28365
ENSG00000085832	EPS15	-0.296356	0.0404234	None	10.5005	10.9035	10.3073	10.6913	10.3827	10.8027	10.7829	10.6021	10.5996	10.5288	10.5097	10.3929
ENSG00000085840	ORC1	2.48194	5.81402e-07	Up	5.76539	4.85802	6.02278	4.61141	7.32905	4.63209	2.97516	3.88826	4.10433	6.10583	6.56343	6.73388
ENSG00000085871	MGST2	-0.47269	0.10673	None	9.89223	10.2459	10.4283	10.0506	9.425	10.5839	10.2561	9.88003	10.5702	9.82273	9.63131	9.43838
ENSG00000085872	CHERP	-0.102897	0.848499	None	7.47233	6.99851	7.49135	7.99381	6.67808	7.8114	7.96191	7.40139	6.56605	7.19905	7.06048	8.25813
ENSG00000085978	ATG16L1	0.417555	0.154743	None	8.4328	8.00797	8.84744	8.10997	8.49087	8.73562	8.59786	8.29678	7.79311	8.42059	8.94171	8.99311
ENSG00000085982	USP40	-0.0741231	0.741368	None	9.40787	9.19156	9.2287	8.99038	9.00973	9.25865	9.35107	9.13206	9.47542	9.11024	9.19423	9.00971
ENSG00000085998	POMGNT1	-0.275221	0.473566	None	10.2648	10.1041	10.3461	10.029	9.71957	9.87074	10.3131	9.58199	11.0176	9.57282	9.60895	10.0051
ENSG00000085999	RAD54L	2.46522	0.00150238	Up	3.92588	3.27531	5.15082	3.62801	5.49474	3.80182	3.29207	2	2	5.29221	4.34039	5.27193
ENSG00000086015	MAST2	0.0457833	0.918385	None	9.38872	8.61292	8.8538	8.61973	8.97914	8.29529	9.37435	9.72284	9.18771	8.95908	8.88968	9.41521
ENSG00000086061	DNAJA1	0.724694	0.0700611	None	11.9076	11.8299	12.6679	11.9721	12.473	11.8598	10.4608	10.7811	11.0381	11.4732	12.1141	12.031
ENSG00000086062	B4GALT1	0.688519	0.115743	None	11.6179	11.9308	11.6923	11.4494	11.4435	10.3043	10.8041	10.7295	9.563	11.8735	11.5588	11.8356
ENSG00000086065	CHMP5	0.332172	0.534212	None	11.5398	11.8856	11.7602	10.6758	11.4003	10.9791	9.99993	9.782	10.6802	10.7205	10.5296	10.5572
ENSG00000086102	NFX1	-0.471845	0.112278	None	9.68213	9.63263	9.07939	9.03195	8.57099	9.43108	9.40551	9.57085	9.58796	8.79735	8.62696	8.85986
ENSG00000086189	DIMT1	0.52	0.510104	None	8.3997	8.03946	8.4628	8.24867	7.1094	7.39718	6.53698	5.56163	4.57288	6.83227	7.12791	7.63878
ENSG00000086200	IPO11	0.474223	0.287081	None	8.78382	8.98382	10.1714	9.32527	9.70095	9.19108	8.69856	8.09902	8.36937	8.67073	9.10426	8.75794
ENSG00000086205	FOLH1	1.36435	0.20917	None	5.356	5.87153	7.30907	4.71713	3.23367	5.00138	3.29207	3.15583	2	5.44567	5.25765	5.00022
ENSG00000086232	EIF2AK1	-0.129952	0.617359	None	11.0318	10.6838	10.5682	10.6418	10.7752	10.7123	11.0487	11.3539	10.9991	10.931	10.712	10.7342
ENSG00000086288	NME8	0.983806	0.342256	None	2.35611	3.71053	2.32682	2.94806	4.08541	3.48976	2.97516	3.78921	4.10433	5.07411	4.85634	4.66517
ENSG00000086289	EPDR1	-0.777339	0.0240693	None	9.81542	9.83466	9.2768	9.97006	8.06524	10.0684	10.2854	9.89499	9.33505	8.9301	9.11336	9.19345
ENSG00000086300	SNX10	0.382214	0.522311	None	9.20108	9.67135	11.838	11.3579	11.1252	10.6083	11.1187	9.86338	9.92072	10.5126	10.6725	11.1746
ENSG00000086475	SEPHS1	0.0367368	0.877991	None	10.3087	10.3374	10.214	9.96471	10.4242	9.91736	10.1992	10.0923	10.3138	9.98492	10.0116	10.1002
ENSG00000086504	MRPL28	-0.224815	0.662474	None	10.3551	10.181	10.2698	10.5844	11.5628	10.7574	10.964	10.9949	12.0956	11.0607	10.9056	10.4157
ENSG00000086506	HBQ1	-0.799605	0.568245	None	3.26294	2	2.81782	4.00725	4.79645	2.29402	3.55175	3.78921	5.9864	4.00851	2.6605	3.07413
ENSG00000086544	ITPKC	-0.915532	0.0160513	None	7.71464	8.88325	8.72103	10.3457	9.02478	9.48487	10.0282	9.13206	9.82423	8.81859	9.11487	8.97421
ENSG00000086548	CEACAM6	-4.24229	NA	None	2	7.56402	2	2.30138	3.0575	2	2	2	2	3.07005	2.36772	2
ENSG00000086570	FAT2	-3.25527	3.1891e-05	Down	3.08398	4.91347	3.0122	3.25937	3.23367	5.19187	6.99583	6.33334	3.95884	3.40559	2.90376	3.19516
ENSG00000086589	RBM22	0.124553	0.715478	None	9.6116	9.50982	9.78573	9.68746	10.4722	10.0889	10.1607	10.2886	10.2291	10.4276	10.3248	10.0389
ENSG00000086598	TMED2	0.588042	0.0333831	None	12.5323	12.2081	12.4873	12.1555	12.4573	11.6627	11.3778	11.118	11.6565	12.0989	12.1574	12.2233
ENSG00000086619	ERO1B	0.105076	0.756336	None	7.71464	7.94948	8.61275	8.30909	7.85897	8.16501	8.19849	7.84534	8.2649	8.08895	8.19551	8.6667
ENSG00000086666	ZFAND6	-0.310129	0.246671	None	10.9888	11.1296	11.0431	11.0378	11.1577	11.3051	10.993	10.7747	11.4869	10.7327	10.4042	10.4893
ENSG00000086696	HSD17B2	2.53709	0.00790947	Up	3.69588	2.64911	5.26968	2.76295	3.66113	2	2.97516	2	3.79701	4.43244	4.67147	3.83971
ENSG00000086712	TXLNG	-1.0072	0.0117298	Down	7.67566	8.18176	7.9781	8.25745	7.52811	9.41397	8.83906	7.66153	8.23361	6.80416	7.1634	7.85166
ENSG00000086717	PPEF1	5.49117	7.69048e-08	Up	5.6414	2	5.85549	2.30138	3.66113	2.53815	2.31204	2	2	4.87227	4.63822	5.12733
ENSG00000086730	LAT2	2.04099	1.81972e-07	Up	10.2856	9.04096	9.37949	8.93119	10.9744	8.34428	7.31745	8.2228	7.64637	10.3616	10.2695	10.7122
ENSG00000086758	HUWE1	-0.344302	0.184142	None	10.8149	10.4612	10.7665	11.4247	10.8095	10.9759	11.0539	10.9753	11.431	10.7336	10.4177	10.8869
ENSG00000086827	ZW10	0.0437015	0.922542	None	8.32105	8.39158	8.75538	8.81395	8.75917	8.4262	7.71901	7.74319	8.59544	7.70397	8.04505	8.41899
ENSG00000086848	ALG9	-0.901076	0.233244	None	6.69584	6.87824	8.67151	9.21454	6.44728	8.44129	7.52839	6.95263	6.90086	5.61706	6.31255	6.34663
ENSG00000086967	MYBPC2	-1.13456	0.174809	None	5.57517	5.33503	5.57683	4.95182	4.95573	6.40046	5.90737	6.16576	7.38672	6.01063	4.63822	2.24396
ENSG00000086991	NOX4	0.618882	0.421671	None	7.33898	7.76582	9.74869	9.69233	8.54199	8.09993	7.15095	7.22314	6.56605	9.53055	7.93298	7.84705
ENSG00000087008	ACOX3	-0.303498	0.550287	None	7.88151	7.78825	8.08463	8.85216	9.05736	8.48927	8.61573	9.03812	9.94265	8.87373	8.83386	8.72063
ENSG00000087053	MTMR2	0.690444	0.0104108	None	10.6855	9.78906	10.4939	10.1306	10.4875	9.73803	9.31214	9.25315	9.3893	10.1136	9.93155	10.0885
ENSG00000087074	PPP1R15A	-0.27829	0.61767	None	11.4634	12.1794	11.505	12.9333	11.9412	12.7696	12.5212	11.0601	12.1913	12.4744	11.2057	13.1008
ENSG00000087076	HSD17B14	0.238957	0.722386	None	9.13077	9.58005	7.7033	6.9088	9.06028	8.34428	7.52082	9.28531	9.17953	8.64322	9.39918	9.41209
ENSG00000087077	TRIP6	-0.151891	0.690619	None	11.0631	10.7183	10.3326	10.5669	11.238	10.86	11.3604	11.4175	11.6191	11.3745	10.9286	10.7869
ENSG00000087085	ACHE	-2.703	0.00193217	Down	3.92588	8.28524	2.81782	4.95182	4.41286	5.26154	8.21734	4.93204	5.27239	3.79656	5.14379	5.37801
ENSG00000087086	FTL	0.342508	0.352174	None	18.3672	18.2294	17.1782	17.631	18.7042	17.6871	17.5384	17.6336	18.2756	18.4391	18.1789	17.9345
ENSG00000087087	SRRT	0.0979693	0.817031	None	9.89223	9.96996	10.0903	10.8866	11.1549	10.296	10.6856	10.7101	10.8778	10.8806	11.0035	10.7749
ENSG00000087088	BAX	1.09482	0.000382985	Up	11.2251	10.2832	10.4187	10.1753	11.7677	9.5507	10.004	10.5884	9.9158	11.4832	11.1958	10.8096
ENSG00000087095	NLK	0.421932	0.213085	None	8.51017	8.32157	8.78229	8.33007	8.14456	8.06626	7.78998	7.13512	7.57326	8.06546	8.11016	8.32597
ENSG00000087111	PIGS	-0.786077	0.00183447	None	9.46157	9.88927	9.4671	9.91141	9.14539	10.6348	10.6127	9.92446	10.4613	9.55395	9.43834	9.81992
ENSG00000087116	ADAMTS2	0.799612	0.0852408	None	11.9612	11.7278	11.6491	10.4999	11.1994	10.0574	11.0154	11.9654	10.4044	12.6672	11.7888	11.8107
ENSG00000087128	TMPRSS11E	-0.653397	0.835382	None	2.64149	4.61207	3.33655	2	2.85678	2	2	2	2	2	2	2.45258
ENSG00000087152	ATXN7L3	0.60577	0.0967498	None	10.6568	9.85073	10.4003	9.65457	9.45864	9.26926	9.32524	9.44635	9.0642	9.34055	9.50788	10.4164
ENSG00000087157	PGS1	0.807144	0.00561076	None	8.62511	8.14169	9.11951	8.88939	9.16997	8.53922	8.31683	7.89977	7.77148	9.51762	9.03089	9.0703
ENSG00000087191	PSMC5	-0.33443	0.541791	None	10.516	10.8423	10.8444	11.5223	12.1774	11.2974	11.4755	11.8769	12.8653	11.8402	11.7115	10.9597
ENSG00000087206	UIMC1	0.0928868	0.686739	None	9.00434	8.73722	9.18651	9.06236	9.35763	9.14804	9.10759	9.127	9.07306	9.34543	8.94001	8.95933
ENSG00000087237	CETP	-1.2317	NA	None	5.93342	5.9794	5.85549	5.15362	6.59982	5.22712	5.97539	7.10455	9.95709	6.71637	7.30785	6.63036
ENSG00000087245	MMP2	0.663806	0.380409	None	14.791	14.6708	14.581	11.821	13.8296	12.0267	12.973	15.6343	13.5161	15.1071	14.8607	15.013
ENSG00000087250	MT3	4.8364	NA	None	3.69588	3.09518	4.01826	2	2.3452	2.74688	2	2	2	7.56009	2.6605	2
ENSG00000087253	LPCAT2	0.846313	0.013415	None	9.79374	8.92432	9.92355	9.50576	10.0839	9.16858	9.15969	8.91432	7.57326	9.87434	9.5239	9.68564
ENSG00000087258	GNAO1	-0.633724	0.450833	None	3.92588	5.5602	5.26968	4.61141	4.73919	6.30469	6.34463	6.14588	2.49825	5.40881	4.94058	5.75793
ENSG00000087263	OGFOD1	0.415976	0.0743776	None	9.15365	8.91076	9.1274	9.13808	9.45642	8.38777	8.84816	9.21788	8.78544	9.41911	9.49632	9.2115
ENSG00000087266	SH3BP2	0.677287	0.0142975	None	10.4882	9.71297	10.5941	10.5347	10.6331	9.71182	10.0336	10.33	9.67789	11.1089	10.3584	10.9645
ENSG00000087269	NOP14	-0.13539	0.729186	None	7.88834	7.6067	8.18382	9.04977	8.41062	8.1421	8.04339	8.15976	8.6557	8.11207	8.33174	8.31599
ENSG00000087274	ADD1	-0.929822	4.50758e-05	None	11.4222	11.7753	11.415	11.954	11.1914	12.2806	12.6164	12.4769	12.7349	11.4364	11.4683	11.5467
ENSG00000087299	L2HGDH	-1.06318	0.0290507	Down	6.0599	6.98563	6.68155	6.74348	5.42383	7.97588	6.44401	5.73132	7.66994	6.12868	5.85794	6.10545
ENSG00000087301	TXNDC16	-0.531467	0.330673	None	7.60273	7.86057	7.80521	7.23674	5.52893	8.18755	7.8696	6.63376	7.61028	6.2378	7.27036	7.18486
ENSG00000087302	RTRAF	0.0884878	0.860996	None	11.6419	11.7772	11.9835	11.6429	12.862	11.6326	11.505	11.552	12.7769	11.7597	11.8225	11.2698
ENSG00000087303	NID2	0.896917	0.371637	None	10.329	9.11379	10.1916	9.34602	6.42929	8.61104	7.0703	5.99848	5.60139	8.07137	6.46256	9.00351
ENSG00000087338	GMCL1	-0.0101217	0.984989	None	8.92013	8.41098	9.21395	8.41501	8.71159	9.37521	8.3342	7.95222	9.47542	8.25911	8.57957	8.7181
ENSG00000087365	SF3B2	-0.527218	0.194518	None	11.4398	11.6442	11.4299	12.1782	12.5379	12.5832	12.4666	12.4319	13.3996	12.2725	12.1025	12.0123
ENSG00000087448	KLHL42	1.07803	3.76234e-05	Up	9.13939	8.15325	9.43566	8.48403	9.02778	7.75212	8.18897	8.54845	7.41489	9.22071	8.98534	9.40427
ENSG00000087460	GNAS	-0.354734	0.240438	None	14.2542	14.3474	13.7323	13.7058	14.1948	14.6018	14.6519	14.6639	15.0155	14.362	14.3368	14.2044
ENSG00000087470	DNM1L	0.320738	0.229062	None	10.0711	9.82746	10.53	10.3773	10.2873	9.69933	9.84644	10.0949	9.35336	10.2212	10.0929	10.0728
ENSG00000087494	PTHLH	1.16225	0.316924	None	5.356	3.71053	7.08966	2.55054	3.23367	3.3687	4.0493	6.20472	2.86789	4.50409	4.70398	4.33723
ENSG00000087495	PHACTR3	-0.164988	0.913277	None	4.52594	3.43542	6.60825	6.48371	3.99046	5.77178	2.31204	2.57652	4.66959	3.07005	4.06814	3.59773
ENSG00000087502	ERGIC2	0.430978	0.37617	None	9.21746	10.1365	10.9792	9.81349	9.78822	9.78314	9.07438	8.633	9.07747	9.68113	9.52276	9.72638
ENSG00000087510	TFAP2C	1.72991	0.177858	None	4.65979	6.36478	5.54576	4.5555	4.55236	5.04155	2.97516	2	2	6.43402	5.02018	7.92787
ENSG00000087586	AURKA	2.5037	2.25735e-08	Up	8.00614	6.66861	8.13768	5.65717	9.45198	6.76671	5.38089	5.85892	4.92599	8.46616	7.71509	8.28565
ENSG00000087589	CASS4	2.84478	3.45768e-05	Up	8.56666	4.6776	6.95424	6.43805	9.60405	6.65465	4.76451	3.88826	4.76021	8.2277	6.45303	7.76634
ENSG00000087842	PIR	-1.64108	6.11912e-06	Down	8.45138	9.57576	8.72103	9.16635	8.33534	9.8081	9.85097	9.75437	10.5686	7.70397	8.46809	7.07086
ENSG00000087884	AAMDC	-1.6679	0.000130044	Down	7.4072	7.83207	6.51507	7.02659	6.8902	8.24458	8.66118	7.87583	9.29392	6.3779	6.42405	6.22398
ENSG00000087903	RFX2	-0.183711	0.582837	None	6.96517	7.3191	7.25247	6.78054	7.30951	7.73385	7.89323	7.68238	7.35798	7.48238	7.45356	7.42651
ENSG00000087995	METTL2A	-0.334259	0.384065	None	8.23786	8.43012	8.10075	8.24425	8.22497	8.03178	8.05392	8.37144	9.33873	7.47348	8.23496	8.46785
ENSG00000088035	ALG6	-0.00645987	0.985876	None	7.65176	7.96268	8.21872	8.33423	8.02986	7.81719	7.70572	7.68238	7.59804	7.80672	7.90179	7.48109
ENSG00000088038	CNOT3	0.177171	0.454341	None	9.14511	9.08691	8.74174	8.86946	9.30681	9.25439	9.00556	9.17192	8.96289	9.38155	9.29502	9.4627
ENSG00000088179	PTPN4	-0.539821	0.0816654	None	7.51712	8.09448	8.09002	7.8029	7.34832	8.47468	8.36412	8.06767	8.62588	7.22048	8.16664	7.76634
ENSG00000088205	DDX18	0.590561	0.0858039	None	10.3662	10.3675	11.0809	10.5783	10.5872	9.96251	9.53324	9.48445	9.40343	10.1007	10.5754	10.3992
ENSG00000088247	KHSRP	0.00463075	0.985685	None	11.0349	10.9103	10.7783	11.2163	10.8008	10.8302	11.0073	11.0427	10.686	11.0487	10.8832	11.1897
ENSG00000088256	GNA11	-0.604824	0.0557295	None	9.80462	9.91498	10.0795	9.90023	9.47408	9.81969	10.828	10.6733	10.8574	9.72677	9.65436	9.98324
ENSG00000088280	ASAP3	-1.1274	0.00189817	Down	9.06291	10.0198	8.49162	10.2321	7.64962	9.43674	8.87215	9.33663	9.02361	8.53192	8.35495	8.28905
ENSG00000088298	EDEM2	0.237243	0.514428	None	9.50223	9.51655	9.84117	10.3539	10.1095	9.78166	8.96431	9.05421	9.46535	9.80688	9.8071	9.89219
ENSG00000088305	DNMT3B	0.811346	0.153405	None	5.43281	3.94148	5.60724	5.03595	6.37393	5.45238	5.47788	5.95344	3.6147	5.96056	5.91458	5.85297
ENSG00000088320	REM1	-0.57823	0.383242	None	7.1585	5.6929	5.37949	6.29171	4.79645	6.75468	8.05392	7.22314	6.63951	6.48803	6.8515	6.56449
ENSG00000088325	TPX2	2.86706	4.2039e-08	Up	9.17895	7.46543	9.13786	6.48371	10.5134	7.87946	6.01902	6.26125	4.66959	9.78187	9.11487	9.45211
ENSG00000088340	FER1L4	2.91802	0.0199617	Up	2.87963	4.04443	3.0122	2	3.88881	3.23654	2.56845	4.78555	4.76021	6.77549	5.38338	8.41276
ENSG00000088356	PDRG1	-0.224458	0.529035	None	8.8307	8.65012	8.49162	8.52464	9.21004	8.49652	9.27888	9.51383	9.30901	8.54896	8.91766	8.66146
ENSG00000088367	EPB41L1	-1.44789	0.00329085	Down	10.0222	10.1753	9.79732	9.2524	7.90525	10.4643	11.2115	11.1871	10.5224	8.59891	8.42243	9.08799
ENSG00000088386	SLC15A1	-4.24983	0.0431045	Down	2	2	2	2.94806	2	5.08062	2.97516	4.88484	2	2	2.78725	2
ENSG00000088387	DOCK9	-0.243228	0.720999	None	9.65433	9.29696	10.6878	10.4804	8.78769	9.49936	11.0401	10.1282	7.91647	9.32826	9.64393	9.88209
ENSG00000088448	ANKRD10	0.567878	0.200638	None	10.0484	9.67937	10.4187	9.96068	10.8371	10.343	10.7622	11.0687	10.6903	11.8201	11.3648	11.1691
ENSG00000088451	TGDS	0.196153	0.641994	None	8.15527	8.33178	8.60147	8.18099	7.85897	8.53219	7.39401	7.05211	8.07494	7.88933	8.4273	8.16859
ENSG00000088538	DOCK3	-0.389553	0.579801	None	5.09747	4.04443	4.18885	3.92137	3.88881	4.68376	4.54333	4.88484	4.10433	3.79656	3.66782	3.41044
ENSG00000088543	C3orf18	-1.01107	0.0304371	Down	8.23786	8.27469	6.85633	6.75594	6.70823	8.18307	7.90491	8.37572	8.57685	6.65474	6.79981	6.68305
ENSG00000088682	COQ9	-0.404684	0.09753	None	9.22017	9.47338	9.28388	8.88373	8.90298	9.7787	9.55748	9.60037	9.79506	8.98122	9.28431	9.12845
ENSG00000088726	TMEM40	-1.53143	0.21161	None	2	3.83062	2	3.73257	3.39066	4.27588	2.31204	3.78921	3.79701	3.79656	2.52152	2.45258
ENSG00000088727	KIF9	-0.0102304	0.978455	None	6.19834	6.44223	6.25182	6.80472	6.94187	6.56104	6.65229	6.5148	6.73199	6.59035	6.7462	6.77329
ENSG00000088756	ARHGAP28	0.948063	0.029501	None	9.93081	8.70615	8.93398	8.47275	8.82257	8.39166	8.49347	8.26948	6.7761	9.69841	9.11033	8.33587
ENSG00000088766	CRLS1	0.0698136	0.945176	None	8.86229	8.12417	8.06832	7.86747	5.88624	7.97069	5.76088	5.14731	7.12204	5.98581	6.05978	6.88546
ENSG00000088808	PPP1R13B	-0.251522	0.655179	None	7.75259	7.45612	9.0241	8.2878	7.44996	8.57387	9.52001	8.87561	8.33292	8.07137	8.3002	9.02407
ENSG00000088812	ATRN	-0.127211	0.744961	None	10.4882	10.4031	10.3607	10.1246	9.56132	10.2324	9.84037	10.404	9.54399	9.89615	9.27488	10.0409
ENSG00000088826	SMOX	2.28646	1.86605e-12	Up	9.23365	7.97576	9.31876	7.60364	10.3804	7.6191	7.69231	8.43015	7.26818	10.2644	10.3937	10.3913
ENSG00000088827	SIGLEC1	-1.05647	0.136354	None	9.91584	11.8769	7.54733	9.8342	8.02388	10.1636	9.03773	9.89648	8.59544	9.18027	10.0913	9.28321
ENSG00000088832	FKBP1A	0.218651	0.486215	None	12.9548	12.9761	13.5916	13.7269	13.4559	13.0333	13.1594	12.7925	12.5646	13.3763	13.1895	13.1929
ENSG00000088833	NSFL1C	-0.543592	0.101309	None	10.5498	10.6008	10.4682	10.9759	11.24	11.1536	11.4691	11.3072	12.0373	10.9285	10.7869	10.5816
ENSG00000088836	SLC4A11	0.090286	0.909801	None	4.72233	4.91347	3.92474	4.00725	3.53222	3.23654	4.54333	4.73322	4.46923	4.63754	5.1199	4.33723
ENSG00000088854	DNAAF9	-0.719702	0.0108178	None	9.08092	9.67536	8.73487	9.11408	7.8856	9.27138	9.43399	9.35839	9.14631	8.39254	8.4077	8.96785
ENSG00000088876	ZNF343	-0.114399	0.72837	None	7.36861	6.97263	6.94236	7.04701	6.97945	7.6191	7.61623	7.56003	6.97842	7.43733	7.20374	7.33069
ENSG00000088881	EBF4	1.23112	0.0123033	Up	7.32897	5.81441	6.43255	4.76722	6.4826	6.64165	6.34463	6.73037	6.09486	8.07725	7.33405	7.85166
ENSG00000088882	CPXM1	-0.260749	0.763633	None	12.0301	13.4174	11.1458	10.3702	11.1847	10.8781	9.75102	13.2512	10.8118	12.1866	12.0995	12.0846
ENSG00000088888	MAVS	-0.933483	0.00566465	None	10.2003	10.3488	10.0129	10.9174	9.39981	10.6552	10.9903	10.6514	11.6244	9.76191	9.58516	10.6328
ENSG00000088899	LZTS3	-0.341684	0.392107	None	6.96517	6.66861	6.62321	6.51336	5.62689	7.01888	7.24581	6.61942	6.73199	6.31951	6.10916	6.90333
ENSG00000088930	XRN2	0.501212	0.2078	None	10.9011	10.3885	10.7766	10.9699	10.8439	10.5284	9.68145	9.17683	9.60945	10.3736	10.4522	10.7097
ENSG00000088970	KIZ	-0.73907	0.0693241	None	8.17776	8.93441	8.24797	8.06061	8.71531	8.87551	8.57612	8.59684	9.88592	8.42059	7.727	7.65996
ENSG00000088986	DYNLL1	0.385322	0.171163	None	12.7874	12.452	12.6237	12.108	13.045	12.016	12.3924	12.8895	12.1651	12.5226	13.0728	12.3126
ENSG00000088992	TESC	-0.298025	0.575652	None	7.22481	8.35199	6.77829	7.33134	7.82497	7.65838	7.71238	8.31024	7.53527	6.84612	8.66254	7.09439
ENSG00000089006	SNX5	-0.336983	0.138462	None	11.1517	11.6866	10.9668	11.4956	11.3594	11.6202	11.1503	11.2443	11.7773	11.4625	11.0825	10.9634
ENSG00000089009	RPL6	-0.179292	0.669327	None	14.98	15.3094	14.8984	14.7636	15.5501	15.1753	14.747	14.8249	16.1401	14.9966	15.2301	14.6002
ENSG00000089012	SIRPG	2.74904	0.0168315	Up	4.214	2.88932	2.32682	2.76295	4.1745	2.74688	3.1423	5.10675	2	6.27923	6.66598	6.68305
ENSG00000089022	MAPKAPK5	0.0927059	0.70518	None	8.87955	9.16038	8.73487	9.02938	9.27946	9.08937	8.9892	8.88464	9.1505	9.34787	9.24344	9.27466
ENSG00000089041	P2RX7	1.24729	0.229681	None	7.42611	5.33503	5.19154	3.83005	2.85678	4.63209	4.65815	3.3067	4.35754	3.79656	3.52959	5.54672
ENSG00000089048	ESF1	0.107229	0.856922	None	7.50827	7.92944	9.15082	9.35218	8.43337	8.24027	8.17939	8.24165	6.99717	8.17928	8.45382	8.37483
ENSG00000089050	RBBP9	0.386908	0.365347	None	9.16213	9.04717	9.47948	9.16868	9.03076	8.5807	8.36412	7.94073	7.66994	8.38781	8.48455	8.83447
ENSG00000089053	ANAPC5	0.227311	0.170815	None	11.2696	11.039	11.1451	11.1936	11.3233	10.8843	11.0946	11.2419	10.8816	11.4301	11.1936	11.3579
ENSG00000089057	SLC23A2	0.310542	0.453359	None	9.23365	8.11828	8.77226	8.99038	7.89873	8.72024	8.47792	8.92602	7.8038	8.97492	8.65216	9.31026
ENSG00000089060	SLC8B1	-0.0260744	0.947483	None	9.29152	9.19715	9.02692	9.24799	8.78769	9.51013	9.4796	9.71443	9.56614	9.89781	9.32014	9.93083
ENSG00000089063	TMEM230	-0.372362	0.194471	None	12.1203	12.3404	11.8244	12.0041	11.2348	12.0348	11.6723	11.658	11.9014	11.2267	11.5157	11.3371
ENSG00000089091	DZANK1	-0.753959	0.116126	None	5.76539	6.24019	4.8282	4.76722	5.00515	6.05291	5.90737	6.10528	5.82781	5.07411	5.65679	4.3889
ENSG00000089094	KDM2B	0.936323	3.03576e-05	None	9.14796	7.803	8.52387	8.17636	8.80174	8.08078	7.66511	7.99174	7.54804	8.69006	8.59915	9.06236
ENSG00000089101	CFAP61	-0.359775	0.762903	None	4.214	3.71053	3.47494	3.73257	5.49474	6.3211	4.76451	5.14731	2	4.57236	3.2937	5.03306
ENSG00000089123	TASP1	-0.345429	0.522623	None	7.65176	8.32157	7.71032	7.6511	6.66276	7.4578	7.13121	6.53021	6.5407	6.52295	6.60705	6.78298
ENSG00000089127	OAS1	-0.545607	0.236979	None	9.27074	10.2513	8.68583	9.12373	8.71901	9.56799	8.82991	8.75284	8.39081	7.83479	9.04364	8.55241
ENSG00000089154	GCN1	0.0827873	0.828351	None	10.114	9.41214	9.97256	10.6409	10.3651	9.98714	10.2331	10.3409	10.7132	10.549	10.483	10.5961
ENSG00000089157	RPLP0	0.385248	0.241508	None	16.8175	16.3028	15.9127	16.0627	16.717	16.0056	15.4202	15.4972	16.1576	16.2437	16.1312	15.8674
ENSG00000089159	PXN	0.138718	0.711306	None	9.69583	8.99671	9.50999	9.88613	9.46748	9.35144	9.75263	9.52926	8.59544	9.40748	9.21129	9.93083
ENSG00000089163	SIRT4	-0.96136	0.0788827	None	4.89516	5.25142	4.47934	4.0883	4.79645	5.9721	4.91065	4.97774	5.86912	4.00851	4.45939	3.98108
ENSG00000089169	RPH3A	-0.589744	0.636962	None	2.87963	2.88932	2.5931	3.83005	2.85678	2.53815	3.29207	2	4.46923	3.07005	3.01156	3.59773
ENSG00000089177	KIF16B	-0.332924	0.392145	None	8.75045	8.44431	8.74858	8.58524	7.4677	8.50012	8.77371	8.2228	8.27262	7.88933	7.96014	7.51054
ENSG00000089195	TRMT6	0.519587	0.327586	None	7.86774	7.92944	8.54759	9.12132	9.69531	7.85149	7.41048	7.5525	7.92629	7.9988	8.19551	8.43444
ENSG00000089199	CHGB	1.34633	0.220042	None	3.81546	2.36076	4.41201	2.30138	3.77946	3.60145	3.42775	2	3.40599	3.24756	4.21067	2.6348
ENSG00000089220	PEBP1	-1.5317	9.83245e-06	Down	11.7206	13.5464	11.6334	12.2159	12.0694	12.8492	13.3783	13.5145	14.2088	11.6038	12.2865	11.8417
ENSG00000089225	TBX5	-1.92994	0.0481872	Down	5.67341	7.13307	2.81782	5.63036	3.39066	7.16238	5.08499	7.21362	2.49825	5.7109	3.73227	4.3889
ENSG00000089234	BRAP	-0.384727	0.220637	None	8.53216	8.6003	8.74516	8.97979	9.26938	8.95125	9.33174	9.43206	9.787	8.93335	8.79667	8.70032
ENSG00000089248	ERP29	-0.00902364	0.985112	None	11.4612	11.4891	10.6993	10.357	10.5892	11.1363	11.4637	11.1407	11.6623	11.4005	11.7485	11.2865
ENSG00000089250	NOS1	0.632422	0.667526	None	2.87963	3.94148	2.5931	2.55054	3.99046	2	2.31204	3.3067	2	2.86761	3.01156	3.41044
ENSG00000089280	FUS	0.362879	0.391275	None	11.6803	11.6851	11.6672	12.4776	12.5053	11.744	11.7504	11.8538	10.4797	12.5232	12.2265	11.9575
ENSG00000089289	IGBP1	-0.295598	0.504253	None	10.4598	10.0308	9.82346	9.51128	9.8953	10.4908	10.0794	9.45446	11.2167	9.66363	9.84403	9.98848
ENSG00000089327	FXYD5	0.593383	0.259074	None	10.8858	10.35	10.6083	11.1476	12.6208	11.3164	11.5344	12.0275	11.6008	12.7732	12.1154	11.7729
ENSG00000089335	ZNF302	-0.365448	0.286948	None	7.90192	9.11675	9.13002	8.81692	7.9501	8.92734	8.4503	8.91432	8.61984	8.28477	8.77006	8.31932
ENSG00000089351	GRAMD1A	1.36598	0.000167728	Up	10.8301	10.3015	10.7957	10.2499	12.3231	10.4145	10.2663	10.0805	10.8626	12.1286	11.3459	12.2373
ENSG00000089472	HEPH	1.51342	0.00932553	Up	10.4494	8.89017	8.88517	6.35859	8.65853	7.50165	8.23595	8.77566	6.29001	9.70603	9.01154	9.59506
ENSG00000089486	CDIP1	-0.328457	0.421687	None	8.9168	9.16038	8.51186	8.42674	9.06612	9.07009	10.1049	9.68029	9.68947	9.24705	9.36275	9.44755
ENSG00000089505	CMTM1	1.82833	0.119382	None	3.69588	2.36076	4.72102	2.76295	3.23367	2.74688	2	2	3.79701	3.40559	2.90376	3.59773
ENSG00000089558	KCNH4	-0.59592	0.551035	None	2.87963	2	4.18885	4.16504	2.85678	4.13449	4.41856	4.73322	3.79701	3.67763	3.52959	4.17012
ENSG00000089597	GANAB	0.175462	0.483813	None	11.7462	11.6544	12.0055	12.2411	11.7269	11.6842	11.9358	11.6007	11.5651	12.1272	11.9876	12.2
ENSG00000089639	GMIP	1.6528	8.87218e-05	Up	10.2085	8.7826	9.17133	9.27421	10.2923	8.66346	7.84556	8.07819	6.90086	10.0905	9.94945	10.4699
ENSG00000089682	RBM41	0.0584013	0.915151	None	6.82969	6.70049	7.63851	7.15443	6.08317	7.0289	6.14251	6.24265	6.56605	6.67039	6.14511	6.5072
ENSG00000089685	BIRC5	3.6505	6.18551e-06	Up	9.50001	8.15325	9.40352	6.32554	11.7084	7.83444	5.62631	5.10675	2.49825	10.7243	9.9082	9.81875
ENSG00000089692	LAG3	2.28446	0.00635188	Up	5.1439	4.47134	3.47494	4.2379	4.67956	5.15573	4.76451	5.10675	4.10433	6.41555	8.42487	7.35687
ENSG00000089693	MLF2	0.017711	0.962793	None	11.7737	11.8558	11.5261	11.4623	12.4804	11.8357	12.1092	11.9389	12.4649	12.1801	11.9323	11.8775
ENSG00000089723	OTUB2	0.21287	0.776374	None	5.39492	5.01837	4.97538	4.76722	4.41286	4.82852	3.87031	3.68286	4.23649	4.35704	3.45517	4.74664
ENSG00000089737	DDX24	-0.712176	0.0362576	None	10.344	10.8414	10.5931	11.1884	10.9013	11.5905	11.3407	11.2948	12.3955	10.8204	11.121	10.9977
ENSG00000089775	ZBTB25	-0.0963338	0.79228	None	7.24625	7.27744	7.00081	7.7163	7.08663	7.94973	7.56564	7.51424	7.483	7.88262	7.85553	7.68601
ENSG00000089818	NECAP1	0.501179	0.07305	None	8.17776	8.10047	8.64976	8.82877	8.92882	7.92311	8.14041	8.16471	8.03011	8.84986	8.71531	8.91377
ENSG00000089820	ARHGAP4	0.384355	0.434221	None	9.99238	10.4354	8.9006	10.1683	9.80924	9.97553	9.3869	9.54831	8.80686	10.7732	10.3698	10.6314
ENSG00000089847	ANKRD24	-1.64062	0.0173808	Down	4.37838	5.20772	4.41201	4.00725	2.62355	5.22712	6.08208	5.90695	6.40683	3.90642	5.14379	3.76348
ENSG00000089876	DHX32	0.130666	0.704642	None	8.71628	8.99992	9.16111	8.68958	8.76635	8.53922	8.41399	8.1548	8.46678	8.83951	8.20121	8.28565
ENSG00000089902	RCOR1	0.535471	0.000124515	None	9.23365	8.68639	9.16111	8.57473	9.16455	8.64728	8.79268	8.633	8.57685	9.06357	9.1209	9.34991
ENSG00000089916	GPATCH2L	0.495319	0.035342	None	9.54179	9.12851	9.36844	8.91739	9.1371	8.75387	8.66462	8.84512	8.25714	9.31338	8.94001	9.30018
ENSG00000090006	LTBP4	-2.30612	3.74513e-05	Down	9.38389	9.70513	9.17387	10.4151	9.07771	11.576	12.4081	13.2237	11.3961	10.0891	10.1412	9.35479
ENSG00000090013	BLVRB	-0.892695	0.0274366	None	11.593	11.6635	9.76564	11.6529	11.225	12.1584	11.7633	11.4217	12.6534	11.4754	11.0422	10.5164
ENSG00000090020	SLC9A1	-0.0563317	0.880361	None	8.37558	8.25336	8.8538	8.7624	8.26609	9.0081	9.14006	8.9434	8.8895	9.06653	8.71531	9.27466
ENSG00000090054	SPTLC1	0.262801	0.436753	None	11.0646	10.9523	11.2656	10.845	10.8121	10.6903	10.1607	9.99283	10.4079	10.7168	10.4238	10.3794
ENSG00000090060	PAPOLA	0.594196	0.0397445	None	11.9301	11.5335	12.2239	11.7716	11.8406	11.2457	10.9251	10.7836	10.8065	11.503	11.5872	11.7219
ENSG00000090061	CCNK	0.472576	0.642767	None	7.24625	5.81441	6.19288	6.12884	4.08541	6.07243	4.48229	4.43863	3.40599	4.57236	3.73227	5.85297
ENSG00000090097	PCBP4	-0.755111	0.0956815	None	8.57938	8.38179	7.86936	8.42284	8.79122	8.91117	9.75425	9.91127	10.1868	8.99372	8.94341	8.66409
ENSG00000090104	RGS1	2.29069	0.00567955	Up	10.2765	8.88325	10.9994	9.83567	8.91918	10.3339	8.49347	5.67695	6.63951	11.0725	10.8514	12.9174
ENSG00000090238	YPEL3	-0.405435	0.441547	None	10.7432	10.4018	10.2214	10.3923	11.5017	11.1593	11.3809	11.4932	12.5472	11.3958	11.136	10.7504
ENSG00000090263	MRPS33	-0.413506	0.273831	None	10.2882	10.5137	10.0617	9.80902	10.0622	10.34	9.91588	9.782	11.1088	9.40046	9.99202	9.47021
ENSG00000090266	NDUFB2	0.102521	0.821446	None	10.0207	9.39519	8.88827	9.34189	10.0342	8.74781	9.33606	9.28758	10.1601	9.29329	9.49632	9.12654
ENSG00000090273	NUDC	-0.577058	0.252924	None	10.7526	11.1412	11.068	11.6192	12.2271	11.7546	12.1022	12.3577	13.2583	11.8706	12.048	11.1879
ENSG00000090316	MAEA	0.316451	0.17741	None	10.114	10.0134	9.84914	9.96605	10.6458	10.1079	9.97245	9.64885	10.193	10.3163	10.457	10.3356
ENSG00000090339	ICAM1	1.46013	0.014598	Up	9.44079	9.03784	9.45669	9.40059	9.68587	9.18436	7.77097	7.35019	6.5407	10.0432	9.2517	11.1598
ENSG00000090372	STRN4	0.0253993	0.940121	None	10.203	9.88234	10.1841	10.4869	10.0695	9.792	10.5712	10.4238	10.3194	10.341	10.15	10.7473
ENSG00000090376	IRAK3	0.723639	0.0463565	None	9.64831	9.36816	10.0452	10.1695	10.2609	9.12018	8.55774	8.86349	9.0642	10.4172	9.59711	9.88659
ENSG00000090382	LYZ	2.66967	7.89436e-05	Up	13.5417	10.6424	12.0243	10.0557	11.9285	10.7799	8.32988	8.48657	6.95941	11.0944	11.3727	13.0193
ENSG00000090432	MUL1	-0.0584977	0.87345	None	9.04467	9.34817	9.12478	8.81097	9.14814	9.02322	9.3617	9.10142	9.96187	9.06357	9.4066	9.64372
ENSG00000090447	TFAP4	-0.228832	0.682678	None	6.9908	6.68464	6.9893	7.67097	7.47648	6.8707	8.59065	8.19405	7.69313	7.40025	8.34468	7.58994
ENSG00000090470	PDCD7	-0.0709256	0.774624	None	9.20108	9.0687	8.94593	8.80498	8.57917	9.11313	8.99194	9.00815	9.00519	8.75024	9.16681	8.83912
ENSG00000090487	SPG21	0.119741	0.652314	None	11.4252	11.48	11.1683	10.9918	11.4893	11.2114	11.012	11.1192	11.652	11.642	11.4039	11.1111
ENSG00000090520	DNAJB11	0.457339	0.418093	None	9.59916	9.52102	10.109	10.4481	9.79702	9.27559	8.1649	8.1398	8.08374	9.41214	9.32145	9.70488
ENSG00000090530	P3H2	1.13736	0.0699368	None	7.52591	5.20772	7.81827	5.75971	6.41107	6.93608	5.44627	7.14517	7.89663	7.68096	8.05138	8.64827
ENSG00000090534	THPO	-2.03501	2.26489e-05	Down	4.214	5.84325	4.01826	5.33062	3.0575	5.77178	5.99737	5.46867	4.35754	3.67763	4.16471	3.68298
ENSG00000090539	CHRD	-1.67495	0.000373654	Down	6.36442	8.27997	7.93078	9.22129	5.77669	9.12719	8.32554	9.39253	7.76054	7.50002	7.48195	6.83046
ENSG00000090565	RAB11FIP3	-0.472838	0.156687	None	9.22558	9.47108	9.50595	9.09214	8.42885	9.02071	9.5124	9.83728	9.46872	8.4481	8.58395	9.17517
ENSG00000090581	GNPTG	-0.610369	0.0680663	None	10.7507	11.4885	10.4568	10.3933	9.87052	11.0632	10.815	11.0271	11.778	10.6978	10.8216	10.533
ENSG00000090612	ZNF268	0.204572	0.660617	None	7.05296	7.88158	8.38594	8.14828	8.04766	7.78207	7.80875	6.70342	7.94573	7.38135	8.41017	8.07706
ENSG00000090615	GOLGA3	0.173444	0.524424	None	10.9943	10.7144	10.7359	10.8558	10.6909	10.0364	10.808	11.0094	10.5257	10.9907	10.7145	11.0106
ENSG00000090621	PABPC4	-0.111739	0.75058	None	11.4269	11.0467	11.0487	11.5887	10.9359	11.6039	10.877	10.6085	11.7389	11.3246	11.1749	11.186
ENSG00000090659	CD209	-1.61656	0.0554699	None	9.84382	12.3852	8.64243	11.7967	9.44304	11.6156	8.41807	8.49837	7.78233	10.3903	8.2488	9.19345
ENSG00000090661	CERS4	-1.24014	0.00980129	Down	7.47233	8.10047	7.63113	7.76642	6.44728	8.66346	8.98095	8.74955	10.0272	7.84862	8.14905	7.97511
ENSG00000090674	MCOLN1	0.0489718	0.910387	None	9.33969	10.1394	9.2238	9.68746	9.63773	9.5611	9.00012	9.18416	9.563	10.2975	9.18419	9.70105
ENSG00000090686	USP48	-0.0222784	0.941061	None	9.96678	10.0417	10.2945	9.95798	9.70842	10.0389	9.68315	9.62032	10.0386	9.60169	9.58734	10.0134
ENSG00000090776	EFNB1	-0.696582	0.102059	None	9.93907	9.94356	10.9528	10.5256	8.99146	10.9258	10.9358	11.1192	11.4473	9.95646	10.1886	10.4472
ENSG00000090857	PDPR	0.179658	0.629717	None	8.16092	7.56402	8.1114	7.76642	7.6955	7.16238	8.42214	7.45892	7.40087	7.68096	7.86634	7.58994
ENSG00000090861	AARS1	-0.688395	0.00500078	None	10.3916	10.8342	10.5537	11.5168	10.5862	11.3098	11.3809	11.2142	11.8642	10.7876	10.747	11.0392
ENSG00000090863	GLG1	-0.247693	0.446515	None	11.1339	11.1477	11.2644	11.2656	10.5303	11.3849	11.726	12.0087	11.2678	11.5992	11.3459	11.4252
ENSG00000090889	KIF4A	3.58177	8.33114e-05	Up	8.13242	6.30383	8.26715	4.37344	9.0806	5.36011	3.96258	2	2	8.06546	7.10375	7.44493
ENSG00000090905	TNRC6A	-0.414072	0.137493	None	9.40787	9.15176	9.18399	9.33775	8.643	9.13881	9.84946	9.83107	9.44501	9.03965	8.80231	9.24867
ENSG00000090924	PLEKHG2	0.5002	0.216736	None	8.86229	7.51108	8.86013	8.37922	8.63518	8.43753	9.16698	8.65778	8.87942	9.12452	8.84119	9.83513
ENSG00000090932	DLL3	2.83461	0.0515408	None	4.02845	2	3.18347	2.76295	3.66113	2	2	2	2.86789	2.35036	3.79396	2.79657
ENSG00000090971	NAT14	1.21368	0.00548824	Up	8.56666	7.10952	7.7033	7.39645	9.12318	6.36924	7.79627	8.46667	7.37242	8.94305	9.22255	8.47981
ENSG00000090975	PITPNM2	-0.541977	0.299468	None	6.63211	7.17905	8.4334	8.71213	6.33582	7.77016	7.65822	7.70294	8.07494	6.99033	7.32363	7.63343
ENSG00000090989	EXOC1	-0.106462	0.723738	None	8.49681	8.72565	8.76216	9.35218	9.37418	8.90574	9.23331	9.09366	8.9724	9.11024	8.98864	8.85298
ENSG00000091009	RBM27	0.410259	0.191684	None	7.90866	8.07029	8.53182	8.63667	9.01878	7.93382	8.57612	8.24633	7.99321	8.59891	8.90374	8.8368
ENSG00000091039	OSBPL8	0.713262	0.0445148	None	10.6697	10.2989	11.505	11.367	11.4817	10.3709	10.3647	10.0713	9.84509	11.3528	10.8568	11.0532
ENSG00000091073	DTX2	0.598614	0.229457	None	7.88151	7.22361	7.86307	7.90711	9.28697	7.77613	8.25432	8.90548	8.85392	8.96226	9.0034	9.4307
ENSG00000091106	NLRC4	1.61787	0.0104507	Up	8.70858	6.60266	8.19888	7.94568	9.74706	7.87946	4.95625	5.95344	6.5407	8.32984	7.9702	7.31074
ENSG00000091127	PUS7	0.580901	0.359884	None	7.41668	7.0489	8.38594	8.87804	7.81808	6.30469	7.33482	7.36746	5.55151	8.12917	8.17826	8.06916
ENSG00000091128	LAMB4	2.43551	0.0258533	Up	3.92588	2	4.97538	2.55054	4.95573	2.29402	3.77174	2	3.40599	4.75967	2.90376	3.68298
ENSG00000091129	NRCAM	0.369448	0.718106	None	7.55197	7.83925	10.4526	9.84591	7.43201	7.22476	5.27691	9.31454	7.41489	8.17379	7.49129	9.06236
ENSG00000091136	LAMB1	0.95009	0.0156065	None	12.3247	12.7218	13.0484	11.6871	12.7568	12.0091	11.7705	11.1006	10.8432	13.2762	12.4004	12.5648
ENSG00000091137	SLC26A4	0.777171	0.391795	None	3.56549	2.36076	4.54366	2.94806	4.4843	3.09104	4.48229	3.3067	3.79701	4.19327	3.85313	3.07413
ENSG00000091140	DLD	-0.547694	0.234807	None	10.6618	11.8558	11.7359	11.2942	10.8658	11.3428	10.9521	10.1986	11.7015	10.073	10.231	10.3438
ENSG00000091157	WDR7	0.316265	0.30455	None	8.46973	7.94283	8.12723	8.34664	8.4952	8.10941	8.67147	8.42604	7.62241	8.4113	8.72127	8.89379
ENSG00000091164	TXNL1	0.0843794	0.789503	None	10.9262	11.0421	10.8532	11.0965	11.6254	10.7902	10.6957	10.7177	11.1833	10.8873	10.9605	10.6441
ENSG00000091181	IL5RA	-0.709761	0.556895	None	2.87963	5.01837	2.5931	2.76295	2	3.48976	2.97516	3.88826	3.40599	3.40559	3.52959	4.33723
ENSG00000091262	ABCC6	-3.18415	2.28465e-10	Down	4.37838	6.7622	4.01826	6.34216	5.00515	8.75387	7.45086	8.36716	8.13544	5.16534	5.51744	4.62265
ENSG00000091317	CMTM6	1.40202	0.00330259	Up	11.6097	11.097	11.7437	10.9779	12.0456	10.0414	9.41166	9.3519	8.6319	11.4456	10.8969	11.5342
ENSG00000091409	ITGA6	-0.0503465	0.928491	None	10.218	10.1409	10.8516	10.5256	8.94156	10.1209	10.8681	10.0975	9.70951	9.4421	10.1404	10.897
ENSG00000091428	RAPGEF4	0.954534	0.112739	None	7.47233	5.5602	8.4711	5.94521	5.91238	7.56502	6.87044	5.59134	6.61544	7.02728	6.93602	7.78574
ENSG00000091436	MAP3K20	-1.00027	0.000378188	Down	10.5379	11.1022	10.6993	10.9904	9.99803	11.3261	11.5382	10.8979	10.8523	9.69841	9.88889	9.69337
ENSG00000091482	SMPX	-0.785894	0.522623	None	4.52594	3.27531	3.18347	2.55054	3.39066	4.20691	5.00045	4.30159	4.76021	4.57236	2.52152	2
ENSG00000091483	FH	-0.548799	0.21083	None	9.74937	10.4043	10.32	10.619	10.9319	10.7709	10.2776	10.2886	11.9413	10.4009	10.161	9.97058
ENSG00000091490	SEL1L3	0.96695	0.162724	None	9.3521	9.59284	9.67343	9.0035	8.24568	8.62102	7.71901	7.74979	5.90928	8.31497	9.21975	10.5719
ENSG00000091513	TF	-4.74755	3.09275e-08	Down	7.81849	13.9235	8.79225	8.78992	7.93743	10.532	11.8866	10.7118	14.1241	7.74151	8.6333	3.98108
ENSG00000091527	CDV3	-0.0993352	0.717398	None	11.9845	11.798	12.0823	12.3369	12.0434	11.9738	11.8844	11.8228	12.5364	11.8056	11.8118	12.1602
ENSG00000091536	MYO15A	-0.571461	0.4974	None	3.69588	3.57952	3.33655	3.83005	2.62355	3.09104	3.66593	5.02204	4.46923	3.90642	3.96463	3.98108
ENSG00000091542	ALKBH5	0.112628	0.707251	None	10.2765	10.3811	10.5201	9.92939	10.4174	10.4698	10.7289	10.7543	10.6932	10.765	10.8349	10.8711
ENSG00000091583	APOH	1.52993	0.438003	None	6.78644	5.48898	6.41546	5.96681	6.73776	5.95116	2	2.31687	2	6.52295	6.3845	2
ENSG00000091592	NLRP1	-0.199327	0.654123	None	8.29041	8.38669	8.52387	9.285	8.95105	9.19998	9.79089	9.54831	9.10367	9.57698	9.15068	9.54043
ENSG00000091622	PITPNM3	-1.25414	0.192729	None	5.27486	4.39548	5.57683	4.0883	2.85678	5.48187	6.70666	6.48346	3.6147	3.40559	3.2937	4.43878
ENSG00000091640	SPAG7	-0.0603093	0.890562	None	10.7822	10.6352	10.2769	10.0418	11.0602	10.4726	10.8303	10.9156	11.695	10.9204	10.9487	10.6639
ENSG00000091651	ORC6	2.18606	3.01423e-05	Up	7.33898	6.32443	7.57067	5.70935	7.91175	5.72322	4.71231	4.30159	3.40599	7.47348	7.08536	6.84903
ENSG00000091656	ZFHX4	-0.9287	0.0445005	None	8.56666	8.8338	7.01222	7.41227	7.13182	8.6858	8.96987	8.93474	8.04821	7.98008	7.66644	6.83046
ENSG00000091704	CPA1	-4.98901	2.72238e-07	Down	2	4.6776	3.92474	7.49635	2.3452	7.97069	6.42791	6.08454	6.83983	2	3.73227	2
ENSG00000091732	ZC3HC1	0.0364375	0.924477	None	7.69138	7.76582	8.01827	7.8208	8.63518	8.09039	8.11551	8.29227	8.5066	7.86232	8.51234	7.95383
ENSG00000091831	ESR1	-1.65953	0.000236169	Down	6.28377	7.63996	5.75039	6.74348	5.27061	8.08559	8.12052	6.36807	7.90658	5.61706	5.82876	6.81166
ENSG00000091844	RGS17	-0.414137	0.588409	None	5.46974	4.96687	6.17268	6.30873	5.98806	6.58842	4.86356	5.26257	7.91647	6.3779	6.40441	5.42826
ENSG00000091879	ANGPT2	1.84556	0.012379	Up	9.20108	8.27997	11.2686	8.43064	9.35287	6.94669	9.37225	7.92332	4.23649	9.93069	8.76622	9.88209
ENSG00000091947	TMEM101	0.101925	0.78362	None	9.88883	9.27331	9.31185	9.07484	9.66104	9.39859	9.66781	9.7262	10.2192	10.073	9.82106	9.3401
ENSG00000091972	CD200	1.0467	0.00579869	Up	8.57938	8.26406	10.506	8.96646	9.06612	8.80434	8.38511	8.37572	8.2803	9.4028	9.32667	9.80692
ENSG00000091986	CCDC80	-2.54077	2.30371e-06	Down	12.7638	15.5505	13.3199	15.3613	12.0482	14.4159	13.8219	15.8251	12.6739	12.0331	12.1521	11.3923
ENSG00000092009	CMA1	-3.40576	1.20501e-06	Down	6.53092	9.71687	5.75039	8.73434	2.3452	8.47468	8.62635	9.77716	7.18883	4.63754	6.50928	5.35221
ENSG00000092010	PSME1	0.253242	0.532015	None	11.6373	11.3949	10.9697	11.7382	12.79	11.7195	11.8044	11.6776	12.2215	12.1535	12.0866	11.9567
ENSG00000092020	PPP2R3C	0.418822	0.28012	None	8.48784	8.57042	9.19154	8.69929	9.21529	8.45251	8.02746	7.37602	8.41193	8.06546	8.58613	8.49168
ENSG00000092036	HAUS4	-0.136614	0.754168	None	7.24625	6.66861	6.83078	6.75594	7.17564	7.69661	6.58131	7.0197	7.82495	7.25204	6.7462	6.92973
ENSG00000092051	JPH4	-1.42305	0.0356461	Down	4.89516	6.03046	3.47494	4.9945	5.22962	6.20212	4.71231	5.40318	4.46923	3.40559	3.66782	3.59773
ENSG00000092054	MYH7	-1.69291	0.0537041	None	6.13078	6.44223	5.66622	4.76722	5.42383	8.24887	8.12052	7.40139	7.41489	7.00276	5.36317	2.24396
ENSG00000092067	CEBPE	2.53936	0.000909766	Up	5.98535	3.57952	4.26714	3.62801	6.73776	2.74688	2.31204	3.68286	4.10433	4.63754	4.76686	4.48699
ENSG00000092068	SLC7A8	0.260991	0.631738	None	10.3988	10.2445	9.0685	10.0005	8.60344	9.69146	8.66805	9.57829	9.12515	10.598	9.96378	9.83978
ENSG00000092094	OSGEP	0.158713	0.595209	None	9.20656	9.00949	8.62767	9.04723	9.62987	8.80434	8.77052	9.34755	9.23589	9.32332	9.21693	9.06236
ENSG00000092096	SLC22A17	0.101804	0.871838	None	8.29556	7.55533	7.26206	7.3479	6.66276	8.39554	8.63338	8.43015	7.78233	9.09871	8.37527	8.32265
ENSG00000092108	SCFD1	0.138876	0.689392	None	9.90745	10.2673	10.764	10.4102	10.252	10.1939	9.8358	9.47053	9.87835	10.1064	9.90033	9.95353
ENSG00000092140	G2E3	0.866244	0.00701643	None	7.8041	7.38924	8.92797	7.94023	8.66238	7.94973	7.68556	6.94114	7.31378	8.16277	8.58176	8.18329
ENSG00000092148	HECTD1	-0.0315417	0.930486	None	10.7117	10.5741	11.0411	10.9422	10.1758	10.6389	10.4419	10.0818	10.5433	10.1629	10.2071	10.6348
ENSG00000092199	HNRNPC	0.65365	0.0291469	None	13.9395	13.5884	13.8762	13.6366	13.8705	13.3421	12.6043	12.4828	12.8831	13.7966	13.8957	13.4544
ENSG00000092200	RPGRIP1	0.274326	0.713594	None	5.18889	5.5602	4.10607	4.43671	5.31047	3.89245	4.20851	3.98094	4.84548	5.25114	3.73227	4.78571
ENSG00000092201	SUPT16H	0.281907	0.218566	None	10.8283	10.8125	11.2698	11.0995	11.2528	10.6511	10.602	10.4574	10.6149	10.9122	10.8151	10.8586
ENSG00000092203	TOX4	-0.127479	0.704053	None	10.005	9.6181	9.79897	10.2063	10.4197	10.1138	9.96132	9.69404	10.6149	9.79264	9.70442	9.83397
ENSG00000092208	GEMIN2	0.129741	0.683238	None	8.22712	8.14748	8.38155	8.14355	8.46461	7.90145	7.91649	7.88185	7.91647	7.81379	8.14313	7.43882
ENSG00000092295	TGM1	-1.19821	0.112507	None	4.29853	5.11615	3.33655	4.0883	3.53222	4.40464	4.60188	6.40199	3.40599	4.19327	4.01731	4.43878
ENSG00000092330	TINF2	0.103845	0.641064	None	10.3551	10.1115	10.0835	10.3773	10.6033	10.2171	10.2168	10.07	10.4847	10.1615	10.4257	10.4449
ENSG00000092345	DAZL	7.20589	1.26144e-12	Up	7.01598	2	4.7756	2	6.91627	2	2	2.98732	2	6.05901	6.62413	7.62268
ENSG00000092377	TBL1Y	-4.90465	0.00646445	Down	2	3.94148	2.5931	3.1121	2	2	2	5.40318	6.46188	2	2.6605	2
ENSG00000092421	SEMA6A	-1.79252	0.0027642	Down	5.6414	6.17361	7.39003	7.43569	5.91238	8.43377	9.3339	9.23209	7.42877	6.33924	6.94964	6.83978
ENSG00000092439	TRPM7	0.302018	0.532613	None	9.77726	9.42412	9.68951	9.48159	8.49087	8.73256	8.50885	8.32799	8.16891	8.65113	8.57519	9.23639
ENSG00000092445	TYRO3	-3.33023	1.52491e-09	Down	7.24625	9.47108	8.45864	9.16868	6.79508	10.6608	10.2988	10.1269	11.5769	5.7109	6.88023	6.04233
ENSG00000092470	WDR76	1.30626	0.00136145	Up	7.60273	6.70049	8.30475	6.48371	7.68036	7.2929	6.21932	5.46867	5.69626	7.28293	7.27036	7.85626
ENSG00000092529	CAPN3	-1.575	0.0453352	Down	2.35611	3.57952	2.81782	3.73257	2.85678	3.80182	4.86356	4.67892	3.95884	3.24756	2.90376	3.98108
ENSG00000092531	SNAP23	0.958301	0.231323	None	9.24701	7.51108	8.62023	7.2456	5.88624	7.59906	6.29226	5.93038	5.49984	6.33924	6.12124	7.26308
ENSG00000092607	TBX15	-1.35863	1.28699e-06	Down	8.29041	9.23301	8.76553	9.11166	7.91821	9.76527	9.5922	9.75108	10.3045	8.25392	8.48221	8.12736
ENSG00000092621	PHGDH	-2.16949	0.0060021	Down	9.65834	10.1233	7.77873	6.96354	10.0925	12.2215	12.8251	10.7819	12.5288	10.352	9.79395	8.49168
ENSG00000092758	COL9A3	-0.132726	0.866189	None	6.36442	4.6776	5.06576	4.43671	5.27061	6.18429	5.81138	6.84577	4.76021	4.97672	5.49903	5.95932
ENSG00000092820	EZR	0.818335	0.0244251	None	10.3151	9.68734	10.0617	10.499	10.7272	10.2507	10.0768	9.57643	9.17953	10.6223	11.0105	11.417
ENSG00000092841	MYL6	-0.27012	0.551478	None	14.5041	14.191	13.9124	14.2943	15.1502	14.1782	14.8678	14.6964	15.44	14.5734	14.2801	13.5419
ENSG00000092847	AGO1	-0.0889373	0.775628	None	9.63617	9.32791	9.4546	9.28929	9.04264	9.14112	9.47177	9.62392	9.37861	9.26521	8.63962	9.49841
ENSG00000092850	TEKT2	-0.766516	0.511078	None	3.08398	3.09518	3.47494	3.39299	2.85678	3.09104	4.35189	4.43863	2	3.90642	2.90376	2.24396
ENSG00000092853	CLSPN	2.42227	0.003574	Up	7.36861	5.6929	8.47523	6.02972	7.80418	6.49026	3.29207	2	4.57288	7.43733	6.80731	7.48703
ENSG00000092871	RFFL	0.860372	0.0688712	None	8.14389	7.40867	7.56293	7.06715	7.45886	7.15325	6.63837	6.10528	5.27239	7.22048	6.8515	8.01265
ENSG00000092929	UNC13D	1.03343	0.00773713	Up	9.3069	8.1874	8.0126	8.73119	9.8436	8.72333	7.63036	8.64721	8.59544	9.93394	9.56429	9.60465
ENSG00000092931	MFSD11	0.16618	0.466879	None	8.79841	8.6744	8.40338	8.37922	8.54617	8.32814	8.5834	8.35854	8.48018	8.54472	8.48922	8.9572
ENSG00000092964	DPYSL2	-0.456851	0.230403	None	10.5357	11.4498	10.9311	12.3132	11.3676	11.4446	12.2088	11.6694	10.9433	11.7165	11.49	11.4092
ENSG00000092969	TGFB2	1.1471	0.0653524	None	6.74185	6.58569	6.06722	3.92137	5.00515	4.5785	5.31241	5.29903	4.76021	6.33924	6.88023	6.63036
ENSG00000092978	GPATCH2	0.628819	0.00759527	None	7.79686	7.83925	8.4334	7.76642	8.28622	7.45036	7.58754	7.7629	7.08745	8.36875	8.20689	8.17963
ENSG00000093000	NUP50	0.697717	0.0128488	None	10.2972	10.1086	10.5673	10.1198	10.5791	9.58508	9.00826	9.6022	9.29771	10.0492	10.2504	10.4118
ENSG00000093009	CDC45	2.70833	0.000273335	Up	7.02841	6.10381	7.90653	5.92329	8.83628	6.40046	4.65815	2.98732	2.49825	8.2277	7.50057	7.76634
ENSG00000093010	COMT	-0.0418356	0.906872	None	10.7233	11.3352	10.7589	11.3058	11.3498	11.2969	11.2492	11.4579	11.263	11.8841	11.488	11.1116
ENSG00000093072	ADA2	1.29755	0.017771	Up	11.1439	9.69923	9.17894	8.66337	9.27191	9.2044	9.145	10.3626	8.20163	11.1338	10.5505	11.3453
ENSG00000093134	VNN3P	1.39127	0.190986	None	7.2985	4.85802	6.79159	7.55456	8.36876	6.44606	2	3.15583	6.61544	7.22048	6.12124	7.86084
ENSG00000093144	ECHDC1	-1.31386	0.000976592	Down	10.218	13.114	11.4599	11.4556	11.6455	11.6866	12.4634	12.0227	12.7081	11.0352	10.8819	10.5272
ENSG00000093167	LRRFIP2	0.399445	0.0861129	None	10.0801	9.86135	10.4058	9.67111	10.5596	9.87353	9.92594	9.72117	10.3157	10.5575	10.0149	10.1242
ENSG00000093183	SEC22C	-0.137711	0.608946	None	9.85608	9.81841	9.70717	9.61237	9.45198	9.73191	9.71996	9.31454	9.65445	9.30337	9.03409	9.58541
ENSG00000093217	XYLB	-0.194837	0.678328	None	6.4408	6.56852	5.75039	6.49861	6.19386	6.18429	5.62631	5.4363	6.02347	5.79901	5.87231	5.29919
ENSG00000094631	HDAC6	-0.752593	0.00213556	None	8.6169	8.95107	8.2719	9.23915	8.45131	9.60196	9.50858	9.225	9.63362	8.54472	8.61419	9.13602
ENSG00000094755	GABRP	-1.52314	0.122434	None	4.1242	7.0489	5.37949	4.71713	3.66113	4.63209	4.60188	4.78555	2.86789	3.54801	3.45517	2.6348
ENSG00000094804	CDC6	2.07778	0.00715834	Up	7.4632	6.94629	8.69648	6.76829	8.35929	6.99862	5.41395	2.79649	3.40599	7.96111	7.65817	8.36841
ENSG00000094841	UPRT	0.337584	0.338028	None	8.30581	8.19301	8.61275	8.24867	8.15554	8.03675	7.47456	7.52198	7.26818	7.53465	8.11621	8.11973
ENSG00000094880	CDC23	0.270905	0.355727	None	8.92679	8.80109	9.28388	8.84051	8.69286	8.88105	8.57976	8.22753	8.05717	8.61922	8.7351	8.84838
ENSG00000094914	AAAS	-0.313587	0.341733	None	8.96285	9.00949	8.86957	9.47971	9.71401	9.88185	9.86598	9.99283	9.80839	9.77283	9.43834	9.38849
ENSG00000094916	CBX5	0.524743	0.0704453	None	10.7328	9.89445	10.533	10.2608	10.4467	9.92274	9.88231	9.84346	9.19179	10.1364	9.75861	10.5287
ENSG00000094963	FMO2	-4.5649	3.59761e-16	Down	7.30873	10.3625	8.05183	11.8879	5.14398	11.8429	11.6347	9.67856	10.9744	6.17332	6.04717	5.67711
ENSG00000094975	SUCO	0.574388	0.00936268	None	9.39113	9.23574	9.62965	9.18028	9.47408	9.01568	8.53538	8.54845	8.6733	9.48257	9.42012	9.37894
ENSG00000095002	MSH2	0.119004	0.839854	None	8.34609	8.54431	9.55359	9.32108	8.87335	8.77188	8.0381	7.79517	7.72723	7.96111	8.1608	7.97088
ENSG00000095015	MAP3K1	0.738468	0.00222048	None	9.24435	8.59607	8.92193	8.81395	9.49369	8.47101	8.51267	8.89658	7.95535	9.22336	9.56096	9.30018
ENSG00000095059	DHPS	-1.54886	0.0394357	Down	2.64149	3.83062	3.18347	4.66524	3.99046	4.27588	5.81138	5.80922	5.55151	5.02624	3.79396	3.68298
ENSG00000095066	HOOK2	-3.0387	1.53835e-12	Down	7.95497	10.0071	9.48563	10.9292	7.72529	11.459	11.9308	11.0752	11.9789	8.04758	7.93982	8.06916
ENSG00000095139	ARCN1	0.404931	0.0836945	None	11.4968	10.9137	11.535	11.0479	11.2027	10.8395	10.7994	10.603	10.9373	10.8326	10.8854	11.4824
ENSG00000095203	EPB41L4B	-4.81943	4.51335e-09	Down	3.08398	8.76763	7.44158	10.4757	4.3377	11.1082	9.56486	9.57458	11.5893	4.43244	6.58103	3.30681
ENSG00000095209	TMEM38B	1.0866	0.00959154	Up	8.4328	8.24257	9.62408	8.37114	9.14814	8.20534	7.10107	6.66203	7.61028	8.5907	8.48922	8.72314
ENSG00000095261	PSMD5	0.416719	0.215119	None	10.1698	9.68933	10.0493	9.70524	9.54888	9.35742	9.24942	9.05953	8.49345	9.34787	9.47882	9.58679
ENSG00000095303	PTGS1	1.58557	0.000884807	Up	9.21746	8.88325	10.1209	7.8732	9.82136	8.31999	7.09089	8.23696	6.59095	10.1434	8.51693	9.05038
ENSG00000095319	NUP188	0.251941	0.490554	None	8.72776	8.57473	9.05201	9.65623	9.42726	9.14343	8.78006	9.37343	8.55803	9.48257	9.43834	9.63573
ENSG00000095321	CRAT	-1.04433	0.000382429	Down	9.66233	10.0417	9.37287	10.0226	9.49369	10.5293	10.4608	10.5292	11.4319	9.61793	9.55207	9.5518
ENSG00000095370	SH2D3C	0.0331918	0.958808	None	9.19282	8.22624	9.88061	9.23693	9.00366	9.49032	10.1162	10.5829	9.212	9.17753	10.1277	10.2665
ENSG00000095380	NANS	0.74496	0.0151714	None	10.406	10.2186	9.94454	10.0057	10.6947	9.76227	8.95591	9.17438	9.42783	10.4102	10.5188	10.3299
ENSG00000095383	TBC1D2	1.21043	9.44455e-05	Up	9.06291	7.61509	9.03812	8.3259	9.1968	8.52866	7.78367	8.07294	7.29874	8.83257	9.00014	9.82579
ENSG00000095397	WHRN	0.395311	0.582771	None	5.98535	5.37508	5.30722	5.78424	5.59497	6.18429	6.06137	5.22516	6.66319	4.6999	6.90141	7.53368
ENSG00000095464	PDE6C	-1.26279	0.433397	None	2.35611	2	2	2.30138	2.3452	3.23654	3.1423	5.02204	2.49825	3.07005	3.60036	2.6348
ENSG00000095485	CWF19L1	0.249806	0.413177	None	8.75419	8.6337	8.71056	8.5922	9.46748	8.21854	8.4262	8.60779	8.93398	8.55319	8.53961	8.73816
ENSG00000095539	SEMA4G	-1.277	0.065811	None	4.52594	3.94148	3.7173	3.73257	2.85678	5.64717	4.20851	5.26257	5.07467	3.90642	3.52959	3.83971
ENSG00000095564	BTAF1	0.418139	0.196361	None	8.70084	8.20417	9.17133	8.78385	8.44684	8.16954	8.38927	8.65778	7.63444	8.5574	8.46335	9.09189
ENSG00000095574	IKZF5	-0.0382982	0.884684	None	7.98078	8.14748	8.07921	8.26619	8.57099	8.25316	8.12552	8.22753	8.03011	8.05357	8.16373	7.90143
ENSG00000095585	BLNK	0.766183	0.224676	None	7.25685	7.3596	5.48153	5.51782	6.87699	6.80221	6.01902	6.02048	4.92599	6.52295	7.23743	7.93657
ENSG00000095587	TLL2	1.05147	0.405034	None	3.81546	4.04443	4.92797	3.25937	3.39066	2.74688	2	2	3.95884	3.79656	3.85313	2.6348
ENSG00000095596	CYP26A1	1.9129	0.505213	None	2	2	4.18885	3.1121	2	2	2	2	2	2.35036	2.19554	2.6348
ENSG00000095637	SORBS1	-3.82383	1.44717e-05	Down	8.07965	12.895	12.3269	13.6414	6.73776	14.6172	14.5734	13.4961	13.3166	6.9778	9.22536	8.00025
ENSG00000095713	CRTAC1	4.18638	0.00684516	Up	4.29853	4.14052	10.9153	6.3909	3.88881	5.64717	3.42775	5.53131	2	3.79656	8.80231	10.0216
ENSG00000095739	BAMBI	-0.0801082	0.919628	None	6.34468	7.03647	6.65267	5.90102	5.22962	5.92992	5.90737	6.80832	7.25266	5.07411	6.18019	7.77121
ENSG00000095752	IL11	10.0122	3.11174e-12	Up	4.1242	2	8.10608	2	11.0142	2.29402	2	2.57652	2	8.67073	8.31342	7.7217
ENSG00000095777	MYO3A	-2.64759	0.33247	None	2	2	2	2.30138	2	2.74688	2.31204	4.06803	2	2	2.6605	2
ENSG00000095787	WAC	0.149513	0.46577	None	11.2807	11.1434	11.3966	10.8767	10.9937	10.8781	11.1274	10.861	10.9446	10.993	10.8796	11.1462
ENSG00000095794	CREM	1.42135	0.000159668	Up	9.88712	9.68933	10.7055	9.57243	11.5843	9.53672	8.68846	8.53705	9.1123	10.6581	10.359	10.1885
ENSG00000095906	NUBP2	-0.274665	0.487962	None	10.6234	10.3374	9.83154	10.2996	10.8947	10.2571	10.7525	11.1045	11.4959	10.4606	10.7451	10.276
ENSG00000095917	TPSD1	-1.06362	0.374885	None	3.81546	7.06123	6.34501	5.51782	2.3452	5.51077	5.27691	7.45084	2	5.7109	4.45939	5.63494
ENSG00000095932	SMIM24	1.36201	0.442622	None	2	2	2	2	4.3377	2.29402	2.56845	3.3067	3.40599	3.90642	3.52959	2.94202
ENSG00000095951	HIVEP1	0.710168	0.0850482	None	8.35599	7.54659	8.41202	8.13404	7.65737	7.18945	8.04867	7.27896	6.29001	7.88262	8.12824	8.72063
ENSG00000095970	TREM2	2.55773	6.38113e-05	Up	10.9744	7.63172	10.147	7.38847	10.3316	6.75468	8.08504	9.17683	5.14363	11.2234	8.79479	9.29002
ENSG00000096006	CRISP3	-4.33838	NA	None	2.35611	9.24657	2.32682	2.30138	3.23367	3.23654	2	2	2	4.6999	2	2.24396
ENSG00000096060	FKBP5	-0.98192	0.0108301	None	10.814	11.9156	10.6581	12.5838	10.4678	10.6919	11.5382	10.909	12.0208	11.1776	10.4534	10.9262
ENSG00000096063	SRPK1	1.25152	0.00165397	Up	8.57938	7.27744	8.82497	8.61632	9.5173	7.31764	7.29987	7.00874	7.31378	8.99683	8.31079	8.31265
ENSG00000096070	BRPF3	0.254686	0.729673	None	9.25496	8.65419	9.26014	8.85216	7.56152	8.48564	7.45086	6.91788	7.44252	6.88691	7.07297	8.45579
ENSG00000096080	MRPS18A	-0.303957	0.380409	None	8.61278	8.48148	8.1114	8.26183	7.68036	8.78081	8.32119	7.71648	8.43961	7.50875	8.04505	8.17963
ENSG00000096092	TMEM14A	0.136222	0.795835	None	9.36686	9.53656	9.30491	8.66006	8.61542	9.14343	8.15515	8.41362	7.70459	8.59891	8.81725	8.10822
ENSG00000096093	EFHC1	-0.258267	0.400647	None	7.4072	7.56402	7.44999	7.2544	7.29964	7.75212	7.80252	8.20849	7.483	7.85548	7.48663	7.15533
ENSG00000096384	HSP90AB1	-0.436769	0.261141	None	13.099	13.6598	13.7309	14.8867	13.972	14.439	13.6007	13.7738	14.6599	13.9961	14.2311	13.6658
ENSG00000096401	CDC5L	0.40055	0.211618	None	9.801	9.81295	10.3506	9.9458	10.4534	9.86516	9.20289	8.97191	9.63662	9.71361	9.66472	9.89777
ENSG00000096433	ITPR3	0.337644	0.73356	None	8.03722	8.13003	8.91283	8.39921	6.27668	7.84015	7.80252	6.68976	3.16188	6.80416	6.7462	8.80625
ENSG00000096654	ZNF184	0.626081	0.0530651	None	7.31888	7.2126	7.89424	6.5709	7.05178	6.66754	6.61012	6.43513	6.63951	6.68588	7.19233	7.46914
ENSG00000096696	DSP	-0.548881	0.546805	None	6.53092	8.30611	5.95345	6.1852	4.61736	7.11612	6.66608	6.53021	5.86912	7.09846	7.73095	3.59773
ENSG00000096717	SIRT1	0.0452795	0.84857	None	9.24967	9.05644	9.05753	9.09214	9.03671	8.86994	9.20997	9.02729	9.03273	8.70534	9.2462	9.2061
ENSG00000096746	HNRNPH3	0.0477592	0.892153	None	10.6131	10.8198	11.1923	11.2292	10.969	10.7491	10.5785	10.3453	10.3213	10.4505	10.7244	10.4273
ENSG00000096872	IFT74	-0.38905	0.351139	None	6.82969	7.74305	8.45864	8.64339	8.37348	8.36817	7.8696	8.57099	8.16062	7.7489	7.7775	7.52215
ENSG00000096968	JAK2	0.839681	0.00280821	None	9.10753	8.76763	9.524	9.4928	9.90672	8.72949	8.97542	9.104	8.77461	10.1587	9.92122	10.1299
ENSG00000096996	IL12RB1	1.55144	0.0123201	Up	7.92869	7.16769	5.88061	6.69254	6.72307	6.61528	5.34706	5.14731	4.84548	7.78531	8.37527	8.29245
ENSG00000097007	ABL1	0.266075	0.511077	None	10.8806	10.8957	11.206	10.8005	10.0431	10.4183	10.6426	10.8224	9.50521	11.2438	10.4958	10.8785
ENSG00000097021	ACOT7	0.640099	0.0830562	None	8.90336	7.89542	9.29326	9.53858	9.86048	8.56356	9.18863	9.02729	8.96289	9.93556	9.63658	9.63706
ENSG00000097033	SH3GLB1	-0.186332	0.504253	None	11.8178	11.8916	12.2805	12.3547	12.2628	12.297	12.085	11.7307	12.3786	11.8527	11.5682	11.8216
ENSG00000097046	CDC7	2.03704	0.0019298	Up	7.87464	6.28292	8.70001	7.63095	8.54617	6.40046	5.59782	5.40318	2.86789	8.45716	7.84463	7.70651
ENSG00000097096	SYDE2	-2.03607	0.0195329	Down	3.92588	5.16266	4.92797	5.90102	3.53222	6.3211	5.73495	3.15583	5.82781	2.35036	4.45939	2.45258
ENSG00000099139	PCSK5	-0.847273	0.272058	None	8.68914	11.61	9.95493	11.2502	8.81219	9.612	8.59786	8.49051	7.63444	9.47368	9.54535	9.55039
ENSG00000099194	SCD	-4.70466	9.14099e-05	Down	11.4027	18.5237	14.6569	14.1334	10.1595	12.8862	18.3778	15.7875	17.6895	11.1045	12.2976	10.8711
ENSG00000099203	TMED1	0.635143	0.0540102	None	8.46058	8.05187	8.25759	7.16381	7.83867	7.62572	7.89908	6.88228	6.99717	8.26428	7.93982	7.92787
ENSG00000099204	ABLIM1	-1.8444	7.9062e-06	Down	9.27336	10.1011	10.2397	11.3502	8.35454	11.1375	11.9971	11.7539	11.0881	8.99683	9.68928	9.79979
ENSG00000099219	ERMP1	0.28526	0.541913	None	8.52779	7.75827	8.6461	7.99381	6.8902	8.23595	7.67877	7.0838	7.40087	7.60966	7.76985	8.00853
ENSG00000099246	RAB18	0.455695	0.12599	None	11.3603	11.1585	11.7398	11.2607	11.4289	10.9015	10.6189	10.0949	10.874	11.0525	11.0744	11.1415
ENSG00000099250	NRP1	0.138653	0.777757	None	11.7528	11.7879	12.3278	12.8058	11.9232	12.1723	11.6329	11.1937	10.914	12.4786	11.6712	11.819
ENSG00000099251	HSD17B7P2	-0.727136	0.24739	None	2.87963	5.52503	4.8282	4.37344	4.95573	4.82852	5.65425	6.02048	5.3327	5.12045	4.9676	4.78571
ENSG00000099256	PRTFDC1	0.992794	0.0493475	None	8.83425	8.26939	7.33657	6.45343	8.45576	7.04874	7.08063	7.04139	5.94836	8.30998	7.68691	7.58994
ENSG00000099260	PALMD	-2.49575	8.45091e-06	Down	8.3997	10.8088	11.1497	12.2182	8.6469	13.2733	12.6141	11.6238	12.1358	9.34299	10.1843	9.18799
ENSG00000099282	TSPAN15	-0.982173	0.0501394	None	9.68606	9.99105	11.068	10.2142	9.39519	11.2912	11.6749	11.3539	12.1938	10.5288	10.0254	10.6294
ENSG00000099284	MACROH2A2	1.1779	0.0243	Up	8.98853	8.38669	8.22363	7.56167	8.83969	7.90145	6.29226	8.28774	5.55151	9.13866	8.7488	8.75056
ENSG00000099290	WASHC2A	-0.215041	0.341911	None	9.92085	10.1936	10.0672	10.251	10.2078	10.4588	10.151	9.80437	10.4236	10.1889	9.8127	9.84094
ENSG00000099308	MAST3	0.134628	0.74578	None	8.1944	7.06123	7.49948	7.91823	7.8856	7.97588	7.79627	7.74319	8.19352	7.56847	7.59891	8.61069
ENSG00000099326	MZF1	-1.02028	0.0288684	Down	6.74185	7.43733	6.19288	7.08701	6.21502	7.81719	8.29924	8.34553	8.82272	7.53465	7.49594	7.58442
ENSG00000099330	OCEL1	-1.12905	0.0248942	Down	8.36581	8.63782	7.77873	7.80889	8.34017	9.08937	9.81275	9.75601	10.6773	8.71292	8.86654	8.40964
ENSG00000099331	MYO9B	1.13281	3.77338e-07	Up	11.5479	10.0556	10.9951	10.3124	11.0646	9.82402	9.92307	10.5482	10.0677	11.626	11.0493	11.2248
ENSG00000099337	KCNK6	0.770462	0.104636	None	10.174	9.57146	9.02128	9.2677	10.5016	8.77784	7.99506	10.2841	8.82272	10.1739	9.79395	10.2871
ENSG00000099338	CATSPERG	-1.68144	0.0168005	Down	2.87963	4.91347	3.33655	4.5555	2.62355	5.81876	5.20318	4.83605	3.6147	4.35704	3.60036	4.228
ENSG00000099341	PSMD8	-0.295543	0.484569	None	11.905	11.8825	11.9502	11.9249	12.7366	12.1275	12.0321	12.3964	13.3407	12.1219	11.8482	11.7263
ENSG00000099364	FBXL19	1.11329	0.00136526	Up	8.63734	7.54659	8.55541	7.54023	8.03582	7.38162	7.81495	7.5525	6.3785	8.19018	8.14905	9.24167
ENSG00000099365	STX1B	-2.83392	0.000164025	Down	4.37838	4.85802	3.6012	4.2379	4.61736	5.45238	6.7331	7.56003	7.53527	4.50409	2.6605	3.91213
ENSG00000099377	HSD3B7	-0.205892	0.739055	None	7.98078	8.38179	8.21378	8.66997	9.48283	8.37211	9.05617	9.60947	10.1391	9.88109	8.79101	8.63229
ENSG00000099381	SETD1A	-0.390188	0.279509	None	8.45599	8.30611	8.4334	8.74999	8.12234	8.64728	9.36804	9.52156	9.23193	8.83605	8.68713	9.12654
ENSG00000099385	BCL7C	-0.400582	0.341374	None	9.41499	8.93105	8.29544	8.57121	9.23096	8.62102	9.47373	9.874	9.49864	8.46616	8.89321	8.37803
ENSG00000099622	CIRBP	-1.09026	0.0018585	Down	12.3444	12.908	12.0144	12.4467	12.2994	12.8874	13.5467	13.6426	14.2262	12.6978	12.2725	12.1232
ENSG00000099624	ATP5F1D	-1.07661	0.117641	None	10.487	10.7115	9.85707	11.2286	11.7957	11.2147	11.4443	11.4878	13.9474	11.4209	11.5131	10.6982
ENSG00000099625	CBARP	2.66104	0.00611746	Up	5.57517	3.57952	4.34139	4.2379	4.73919	2	3.1423	2	2	5.07411	5.0709	5.32594
ENSG00000099721	AMELY	-4.67533	0.122577	None	2	2	2	2.55054	2	2	2	4.30159	3.6147	2	2	2
ENSG00000099725	PRKY	0.554803	0.846288	None	2	6.83581	6.9893	7.7163	2.3452	2.29402	2	7.52198	6.56605	8.68236	8.39532	2
ENSG00000099783	HNRNPM	0.320612	0.455988	None	11.621	11.6905	12.0051	12.8024	13.2773	12.1515	11.8222	11.732	12.4322	12.5126	12.5301	12.4119
ENSG00000099785	MARCHF2	-1.2395	4.14051e-05	Down	10.7366	11.0675	10.2506	11.1993	10.1236	11.5649	11.473	11.4335	12.4821	10.1265	10.4017	10.538
ENSG00000099795	NDUFB7	-0.765382	0.138087	None	12.0872	11.9619	11.0186	11.4947	12.4609	11.7782	12.5048	12.5849	13.814	11.8454	11.776	11.2136
ENSG00000099797	TECR	-1.93564	0.00085487	Down	9.22558	10.6587	8.90978	10.2575	10.2545	11.6461	12.0241	11.5539	13.4818	10.6314	10.5398	10.0846
ENSG00000099800	TIMM13	0.266661	0.512002	None	11.0819	10.8529	10.7402	10.713	11.7274	10.2751	10.2966	10.7203	11.5706	10.9544	11.1497	10.4541
ENSG00000099804	CDC34	-0.642922	0.252607	None	9.67227	9.85428	9.88682	9.74484	10.8147	10.3718	10.6539	11.1058	12.3001	10.6601	10.4952	10.0287
ENSG00000099810	MTAP	0.212563	0.445106	None	8.37558	8.1986	8.609	8.85216	8.67389	8.40327	8.75125	8.26026	8.63788	8.78302	9.12691	8.80387
ENSG00000099814	CEP170B	-1.30436	0.00048983	Down	8.13242	8.57473	8.7245	9.14992	7.41383	8.7659	9.93166	10.0067	9.68079	8.18474	7.80023	8.37162
ENSG00000099817	POLR2E	-1.21115	0.00240732	Down	11.6282	12.1537	11.4908	12.3983	12.1808	12.624	12.7739	12.8616	14.1984	11.9376	11.8373	11.6117
ENSG00000099821	POLRMT	-0.797092	0.109536	None	8.3997	8.60872	8.72796	9.44743	9.34329	9.62362	10.2204	10.0447	11.1554	9.48921	9.63131	9.59231
ENSG00000099822	HCN2	0.312113	0.757161	None	3.08398	4.39548	3.47494	3.25937	3.23367	3.09104	2.97516	4.78555	3.40599	4.10384	4.73576	4.70648
ENSG00000099840	IZUMO4	-3.02332	4.96093e-05	Down	4.02845	6.28292	4.10607	4.90784	4.25841	4.96007	7.11119	6.53021	9.09063	4.63754	5.09561	4.3889
ENSG00000099849	RASSF7	0.0731059	0.916771	None	7.10082	6.10381	6.39817	5.45808	7.24927	7.20721	7.27309	7.94073	7.98384	7.44646	7.8189	7.52215
ENSG00000099860	GADD45B	-1.10515	0.0211576	Down	10.2934	12.3312	10.8563	12.3943	10.3651	13.1684	12.1658	10.6733	11.8623	11.7619	11.3809	11.6654
ENSG00000099864	PALM	-4.3311	1.63809e-12	Down	8.14389	11.3585	9.74185	11.6269	6.99176	11.8357	12.7237	12.7405	13.8835	6.99033	8.7351	6.63036
ENSG00000099866	MADCAM1	0.319292	0.766883	None	4.72233	3.57952	2	3.73257	3.88881	3.60145	4.95625	4.62249	4.76021	4.27748	4.79731	5.65618
ENSG00000099869	IGF2-AS	-3.55602	0.00319778	Down	3.26294	4.39548	2	3.25937	2	3.89245	4.41856	4.93204	3.40599	2.63204	2	2
ENSG00000099875	MKNK2	-1.49938	1.15313e-05	Down	10.2382	11.1834	10.5399	11.788	9.88214	11.9995	11.9626	11.3327	12.7138	9.97864	10.5869	10.9992
ENSG00000099889	ARVCF	-1.28323	0.00869045	Down	6.801	7.68049	6.9183	6.8976	5.59497	7.21601	8.97819	8.30577	7.08745	6.39685	7.09152	6.64105
ENSG00000099899	TRMT2A	-0.199494	0.596486	None	8.592	8.65826	8.64243	8.85506	9.0806	8.97218	9.22402	9.44432	9.92317	9.20467	9.25719	9.31026
ENSG00000099901	RANBP1	0.916938	0.0035289	None	11.2748	11.1848	11.5581	11.1981	12.5147	10.7873	10.5199	10.534	11.1554	12.0224	11.9691	11.2929
ENSG00000099904	ZDHHC8	-0.932038	0.0240664	None	8.63327	8.76763	8.68583	9.55115	8.01788	9.34944	10.4647	10.4442	9.66622	9.24182	9.1073	9.33517
ENSG00000099910	KLHL22	-0.945726	0.0802638	None	7.99984	8.24257	7.53946	8.02503	8.65853	8.65701	9.05092	9.33004	10.6582	8.63925	8.58395	8.37162
ENSG00000099917	MED15	-0.335705	0.353257	None	10.0361	10.0618	9.78573	10.3611	10.2998	10.3033	11.0114	11.1077	11.065	10.7318	10.4701	10.6995
ENSG00000099937	SERPIND1	1.12634	0.349795	None	5.1439	4.85802	5.26968	4.5555	5.52893	4.27588	3.66593	2.57652	2	4.50409	5.02018	2
[truncated: 18,621 more rows]

## Sheet: Up_fat
ensembl_ID	symbol	description	DFU-CTRL_log2FC	DFU-CTRL_adjPval	Regulation	DFF1	CF1	DFF2	CF2	DFF3	CF3	CF4	CF5	CF6	DFF4	DFF5	DFF6
ENSG00000095752	IL11	interleukin 11 [Source:HGNC Symbol;Acc:HGNC:5966]	10.0122	3.11174e-12	Up	4.1242	2	8.10608	2	11.0142	2.29402	2	2.57652	2	8.67073	8.31342	7.7217
ENSG00000156234	CXCL13	C-X-C motif chemokine ligand 13 [Source:HGNC Symbol;Acc:HGNC:10639]	9.65385	2.74608e-08	Up	10.0993	5.06809	5.9053	2	6.355	3.80182	3.55175	2	2	12.05	12.7158	14.6607
ENSG00000163735	CXCL5	C-X-C motif chemokine ligand 5 [Source:HGNC Symbol;Acc:HGNC:10642]	9.62463	4.1635e-46	Up	12.232	4.04443	13.6483	4.61141	15.7445	4.82852	3.77174	5.78372	3.16188	13.8313	11.8281	12.7946
ENSG00000263655	None	novel transcript	9.58217	4.46104e-06	Up	5.356	2	2.32682	2	8.52515	2	2	2	2	8.92685	4.38116	2.79657
ENSG00000124875	CXCL6	C-X-C motif chemokine ligand 6 [Source:HGNC Symbol;Acc:HGNC:10643]	9.14756	1.24797e-35	Up	10.8095	3.94148	9.95197	3.1121	13.8199	3.09104	2.56845	3.78921	3.40599	11.1993	10.6999	9.42298
ENSG00000137745	MMP13	matrix metallopeptidase 13 [Source:HGNC Symbol;Acc:HGNC:7159]	9.08938	3.02521e-32	Up	12.4986	3.71053	7.71731	2.55054	12.1838	4.05823	3.96258	5.22516	4.23649	11.6114	13.1559	14.4605
ENSG00000225107	None	novel transcript	9.03423	2.46483e-12	Up	6.72668	2	3.6012	2	5.27061	2	2	2	2	4.87227	6.64102	8.47683
ENSG00000196611	MMP1	matrix metallopeptidase 1 [Source:HGNC Symbol;Acc:HGNC:7155]	9.02872	7.40336e-45	Up	12.2018	5.01837	14.0516	5.96681	15.8831	5.95116	3.77174	6.06351	3.40599	13.7747	13.1914	13.5624
ENSG00000188064	WNT7B	Wnt family member 7B [Source:HGNC Symbol;Acc:HGNC:12787]	8.60718	1.11241e-12	Up	5.18889	2	3.82475	2.30138	8.27619	2	2	2.31687	2	7.60966	6.3541	8.14249
ENSG00000164400	CSF2	colony stimulating factor 2 [Source:HGNC Symbol;Acc:HGNC:2434]	8.59034	2.40844e-06	Up	3.08398	2	4.60523	2.55054	7.53653	2	2	2.31687	2	9.94202	4.53361	3.68298
ENSG00000262406	MMP12	matrix metallopeptidase 12 [Source:HGNC Symbol;Acc:HGNC:7158]	8.53004	3.63055e-15	Up	9.19282	3.09518	13.6209	5.03595	8.79122	3.89245	4.35189	3.44328	2	13.051	8.77771	11.3607
ENSG00000054356	PTPRN	protein tyrosine phosphatase receptor type N [Source:HGNC Symbol;Acc:HGNC:9676]	8.32181	4.65273e-33	Up	8.08561	2	8.42915	2.30138	7.91821	2.74688	2	2	3.16188	9.44438	8.67898	8.84144
ENSG00000256802	LCIIAR	lung cancer immune cell infiltration associated lncRNA [Source:HGNC Symbol;Acc:HGNC:56346]	8.19978	1.08649e-11	Up	4.83982	2	3.92474	2	7.24927	2	2	2	2	6.67039	5.0709	5.32594
ENSG00000130720	FIBCD1	fibrinogen C domain containing 1 [Source:HGNC Symbol;Acc:HGNC:25922]	8.04032	9.94222e-13	Up	4.83982	2	6.7513	2.30138	7.32905	2	2	2	2	5.33213	4.88497	6.5072
ENSG00000149968	MMP3	matrix metallopeptidase 3 [Source:HGNC Symbol;Acc:HGNC:7173]	7.92959	1.74513e-11	Up	8.33112	5.87153	11.9752	5.36356	15.4609	6.25432	3.66593	6.85805	3.6147	12.7217	13.891	7.16277
ENSG00000270980	None	coiled-coil-helix-coiled-coil-helix domain containing 2 (CHCHD2) pseudogene	7.51717	3.54753e-12	Up	5.04949	2	4.54366	2	4.41286	2	2	2	2	5.6803	5.81394	5.75793
ENSG00000173391	OLR1	oxidized low density lipoprotein receptor 1 [Source:HGNC Symbol;Acc:HGNC:8133]	7.35625	1.3015e-30	Up	8.64946	2.36076	10.0228	4.30726	10.4445	2.9292	3.42775	3.56803	2	10.9615	8.19264	9.7611
ENSG00000166670	MMP10	matrix metallopeptidase 10 [Source:HGNC Symbol;Acc:HGNC:7156]	7.34965	5.49432e-08	Up	3.26294	2	6.46613	2.30138	6.17239	2.53815	2	2.57652	2	9.32826	3.90996	3.19516
ENSG00000120659	TNFSF11	TNF superfamily member 11 [Source:HGNC Symbol;Acc:HGNC:11926]	7.33952	1.68559e-12	Up	5.04949	2.64911	5.85549	2.55054	5.00515	2	2	2.31687	2	7.03939	7.68284	8.67713
ENSG00000115009	CCL20	C-C motif chemokine ligand 20 [Source:HGNC Symbol;Acc:HGNC:10619]	7.27041	4.31963e-09	Up	6.63211	3.57952	12.069	4.81563	10.358	4.20691	2.78609	2	2	10.5234	8.28953	7.88803
ENSG00000092345	DAZL	deleted in azoospermia like [Source:HGNC Symbol;Acc:HGNC:2685]	7.20589	1.26144e-12	Up	7.01598	2	4.7756	2	6.91627	2	2	2.98732	2	6.05901	6.62413	7.62268
ENSG00000151790	TDO2	tryptophan 2,3-dioxygenase [Source:HGNC Symbol;Acc:HGNC:11708]	7.16406	2.20849e-34	Up	10.2071	5.5602	10.4692	5.15362	12.7475	4.20691	3.1423	5.22516	3.6147	11.3351	10.786	12.4866
ENSG00000122133	PAEP	progestagen associated endometrial protein [Source:HGNC Symbol;Acc:HGNC:8573]	6.99325	7.84539e-07	Up	3.56549	2	6.9183	2	3.77946	2.29402	2	2	2	5.93486	4.34039	2.6348
ENSG00000115008	IL1A	interleukin 1 alpha [Source:HGNC Symbol;Acc:HGNC:5991]	6.85667	5.65018e-10	Up	5.1439	3.43542	5.41431	2	9.36238	2.74688	2	2.31687	2	8.36875	4.06814	7.3762
ENSG00000154319	FAM167A	family with sequence similarity 167 member A [Source:HGNC Symbol;Acc:HGNC:15549]	6.74633	1.28401e-23	Up	7.86081	3.09518	6.39817	2.55054	7.64962	2	3.29207	2.31687	2	8.66292	7.40496	8.58876
ENSG00000267123	SCAT1	S-phase cancer associated transcript 1 [Source:HGNC Symbol;Acc:HGNC:52930]	6.69894	7.33073e-08	Up	3.26294	2	5.06576	2	5.42383	2	2	2	2	5.02624	3.96463	3.68298
ENSG00000251144	None	novel transcript	6.69301	3.09423e-09	Up	6.4408	3.09518	4.10607	2	6.63163	2.29402	2	2.57652	2	9.01227	5.79898	4.228
ENSG00000122641	INHBA	inhibin subunit beta A [Source:HGNC Symbol;Acc:HGNC:6066]	6.59887	1.02881e-24	Up	9.5887	6.93293	11.6627	5.11545	12.8976	4.34169	4.81489	6.45142	3.40599	12.5264	11.8714	12.5169
ENSG00000172752	COL6A5	collagen type VI alpha 5 chain [Source:HGNC Symbol;Acc:HGNC:26674]	6.55818	2.8325e-08	Up	3.81546	2	6.08894	2.30138	6.29666	2	2.31204	2	2	5.33213	4.21067	4.43878
ENSG00000162892	IL24	interleukin 24 [Source:HGNC Symbol;Acc:HGNC:11346]	6.54922	7.86097e-13	Up	3.81546	2	7.57067	2.94806	8.12793	2.74688	2.31204	2.31687	2	7.79962	5.55356	6.80216
ENSG00000211658	IGLV3-27	immunoglobulin lambda variable 3-27 [Source:HGNC Symbol;Acc:HGNC:5910]	6.51494	0.00204533	Up	3.26294	2	2	2	2	2	2	2	2	4.19327	2.6605	6.48363
ENSG00000175874	CREG2	cellular repressor of E1A stimulated genes 2 [Source:HGNC Symbol;Acc:HGNC:14272]	6.4887	1.82615e-09	Up	4.65979	2	5.97693	2.55054	4.67956	2	2	2	2	4.92544	5.14379	5.65618
ENSG00000167634	NLRP7	NLR family pyrin domain containing 7 [Source:HGNC Symbol;Acc:HGNC:22947]	6.48208	0.000359017	Up	3.42213	2	2	2	3.23367	2	2	2	2	2.63204	3.85313	6.39797
ENSG00000050730	TNIP3	TNFAIP3 interacting protein 3 [Source:HGNC Symbol;Acc:HGNC:19315]	6.41583	4.00984e-13	Up	7.49937	3.09518	5.88061	3.62801	8.0594	2	2	2	2	6.19513	7.66644	8.54958
ENSG00000232679	LINC01705	long intergenic non-protein coding RNA 1705 [Source:HGNC Symbol;Acc:HGNC:52493]	6.39304	3.06786e-07	Up	4.29853	2	4.87895	2	7.23897	2	2.78609	2	2	5.07411	4.06814	5.37801
ENSG00000114251	WNT5A	Wnt family member 5A [Source:HGNC Symbol;Acc:HGNC:12784]	6.38526	3.66409e-27	Up	10.2998	5.84325	9.19905	3.25937	12.3062	4.13449	5.81138	5.33459	5.14363	12.1763	10.7431	11.4626
ENSG00000145040	UCN2	urocortin 2 [Source:HGNC Symbol;Acc:HGNC:18414]	6.38024	6.18929e-07	Up	3.56549	2.36076	3.92474	2	5.59497	2	2.31204	2	2	6.5401	3.37669	5.21582
ENSG00000108342	CSF3	colony stimulating factor 3 [Source:HGNC Symbol;Acc:HGNC:2438]	6.37343	4.67397e-07	Up	4.72233	3.27531	9.91749	6.97424	12.6923	3.80182	2.97516	3.44328	3.40599	11.9924	8.92112	9.47769
ENSG00000273415	LINC02725	long intergenic non-protein coding RNA 2725 [Source:HGNC Symbol;Acc:HGNC:54242]	6.34109	2.02309e-05	Up	4.99986	2	3.82475	2.55054	2.85678	2	2.31204	2	2	2.35036	5.38338	7.48109
ENSG00000163739	CXCL1	C-X-C motif chemokine ligand 1 [Source:HGNC Symbol;Acc:HGNC:4602]	6.31571	1.21909e-22	Up	11.4146	6.40403	11.6954	8.30909	14.1383	6.60191	4.48229	5.59134	5.86912	13.4663	12.1218	13.0271
ENSG00000177807	KCNJ10	potassium inwardly rectifying channel subfamily J member 10 [Source:HGNC Symbol;Acc:HGNC:6256]	6.26507	1.00258e-05	Up	4.45404	2.36076	2.81782	2.30138	2.85678	2	2	2	2	3.40559	6.39449	6.10545
ENSG00000123500	COL10A1	collagen type X alpha 1 chain [Source:HGNC Symbol;Acc:HGNC:2185]	6.23357	6.77666e-08	Up	10.9598	6.6524	6.23244	2.55054	13.06	4.13449	4.20851	6.26125	3.6147	11.8548	8.50083	9.9188
ENSG00000083782	EPYC	epiphycan [Source:HGNC Symbol;Acc:HGNC:3053]	6.23279	2.53429e-06	Up	8.3997	3.27531	3.0122	2.30138	5.14398	2	2	2	2	3.40559	6.37443	5.35221
ENSG00000169429	CXCL8	C-X-C motif chemokine ligand 8 [Source:HGNC Symbol;Acc:HGNC:6025]	6.20803	2.66529e-15	Up	13.0611	7.98873	14.3759	10.5464	16.444	9.40052	7.86363	6.31565	7.37242	16.0372	11.9365	14.4793
ENSG00000152611	CAPSL	calcyphosine like [Source:HGNC Symbol;Acc:HGNC:28375]	6.18955	7.15326e-07	Up	4.83982	2	3.18347	2	5.22962	2	2	2.31687	2	5.16534	4.60419	3.19516
ENSG00000105697	HAMP	hepcidin antimicrobial peptide [Source:HGNC Symbol;Acc:HGNC:15598]	6.15824	3.65328e-14	Up	6.97804	3.27531	6.30846	2.94806	5.71862	3.60145	2.97516	3.3067	2	6.95241	9.92639	9.37414
ENSG00000166920	C15orf48	chromosome 15 open reading frame 48 [Source:HGNC Symbol;Acc:HGNC:29898]	6.15136	3.27061e-20	Up	6.10754	3.57952	6.59313	2.55054	7.81808	2.53815	2	2.79649	2	8.16829	7.34439	7.84243
ENSG00000255921	None	novel transcript, antisense to BCAT1	6.08599	4.84421e-08	Up	5.8236	3.09518	4.18885	2	4.85152	2	2	2	2	6.99033	5.1199	5.77744
ENSG00000228742	LINC02577	long intergenic non-protein coding RNA 2577 [Source:HGNC Symbol;Acc:HGNC:53749]	6.07027	4.23029e-06	Up	4.52594	2	3.47494	2	2.62355	2	2	2	2	4.6999	4.06814	4.33723
ENSG00000244586	WNT5A-AS1	WNT5A antisense RNA 1 [Source:HGNC Symbol;Acc:HGNC:40616]	6.06192	5.35708e-07	Up	5.90674	2.88932	3.6012	2	6.05997	2	2	2	2	5.90869	3.96463	4.89695
ENSG00000266995	None	telomeric repeat binding factor (NIMA-interacting) 1 (TERF1) pseudogene	6.0578	9.48902e-06	Up	3.81546	2	3.0122	2	3.0575	2	2	2	2	5.33213	4.01731	3.98108
ENSG00000104415	CCN4	cellular communication network factor 4 [Source:HGNC Symbol;Acc:HGNC:12769]	5.99934	1.89784e-21	Up	11.0249	6.87824	10.3916	4.00725	10.6526	4.40464	4.71231	4.06803	2.86789	11.3203	10.2783	11.4455
ENSG00000118113	MMP8	matrix metallopeptidase 8 [Source:HGNC Symbol;Acc:HGNC:7175]	5.9882	2.2972e-10	Up	8.45599	2	9.93558	5.15362	9.57161	3.09104	3.1423	2.98732	2	9.37917	5.30079	6.99787
ENSG00000120436	GPR31	G protein-coupled receptor 31 [Source:HGNC Symbol;Acc:HGNC:4486]	5.97295	0.000773737	Up	3.81546	2	2	2	2.85678	2	2	2	2	2.63204	4.70398	5.32594
ENSG00000164266	SPINK1	serine peptidase inhibitor Kazal type 1 [Source:HGNC Symbol;Acc:HGNC:11244]	5.93212	1.59488e-06	Up	2.64149	2.64911	6.08894	2	8.02986	2	2.56845	2.57652	2	4.6999	3.79396	5.00022
ENSG00000149948	HMGA2	high mobility group AT-hook 2 [Source:HGNC Symbol;Acc:HGNC:5009]	5.92993	4.08013e-14	Up	5.85185	2	6.79159	3.25937	7.45886	2.9292	2	2	2	7.2098	6.46256	5.75793
ENSG00000125538	IL1B	interleukin 1 beta [Source:HGNC Symbol;Acc:HGNC:5992]	5.91018	8.03405e-18	Up	11.2911	6.26171	10.8814	8.1388	13.8941	7.35796	5.27691	4.97774	5.39059	12.7508	10.7688	13.0643
ENSG00000114270	COL7A1	collagen type VII alpha 1 chain [Source:HGNC Symbol;Acc:HGNC:2214]	5.85562	4.6161e-22	Up	10.5423	5.81441	9.32563	5.07625	10.7152	5.42228	5.68165	6.40199	4.57288	12.9699	9.44196	11.5901
ENSG00000132744	ACY3	aminoacylase 3 [Source:HGNC Symbol;Acc:HGNC:24104]	5.85436	0.00084117	Up	3.26294	2	2	2	2.62355	2	2	2	2	3.67763	4.42081	5.24415
ENSG00000137558	PI15	peptidase inhibitor 15 [Source:HGNC Symbol;Acc:HGNC:8946]	5.83119	1.66877e-05	Up	8.82002	5.41406	12.0532	7.38044	11.8579	5.45238	2	3.3067	2	11.6524	10.7509	9.55039
ENSG00000287561	None	novel transcript	5.78507	3.09094e-05	Up	3.08398	2	5.26968	2.30138	4.3377	2	2	2	2	2.35036	4.25522	4.53364
ENSG00000047936	ROS1	ROS proto-oncogene 1, receptor tyrosine kinase [Source:HGNC Symbol;Acc:HGNC:10261]	5.78332	1.65097e-05	Up	4.78227	2	3.33655	2	4.25841	2	2	2	2	3.79656	2.90376	3.50712
ENSG00000236213	CDC42EP3-AS1	CDC42EP3 antisense RNA 1 [Source:HGNC Symbol;Acc:HGNC:56370]	5.71271	0.000718348	Up	3.42213	2	2	2.30138	2.62355	2	2	2	2	3.79656	5.88654	3.98108
ENSG00000211891	IGHE	immunoglobulin heavy constant epsilon [Source:HGNC Symbol;Acc:HGNC:5522]	5.70812	0.00203079	Up	2	2	2.5931	2.30138	2	2	2	2.79649	2	3.79656	6.42405	6.94707
ENSG00000263745	None	novel transcript	5.69481	8.36682e-06	Up	4.1242	2	3.33655	2	4.1745	2	2	2	2	4.27748	3.20565	3.50712
ENSG00000229271	None	novel transcript	5.64872	9.57078e-05	Up	6.15365	2	2.5931	2	4.55236	2	2	2.57652	2	4.00851	3.79396	3.19516
ENSG00000256292	LINC02376	long intergenic non-protein coding RNA 2376 [Source:HGNC Symbol;Acc:HGNC:53298]	5.64699	0.00452036	Up	2.35611	2	2.32682	2	4.73919	2	2	2	2	4.92544	2	3.59773
ENSG00000159182	PRAC1	PRAC1 small nuclear protein [Source:HGNC Symbol;Acc:HGNC:30591]	5.62423	0.00339074	Up	5.57517	2	4.26714	2	2	2	2.31204	2	2	3.07005	4.45939	2
ENSG00000151012	SLC7A11	solute carrier family 7 member 11 [Source:HGNC Symbol;Acc:HGNC:11059]	5.62338	3.18743e-12	Up	7.14715	3.43542	7.51561	5.15362	9.9277	3.48976	2.56845	2.31687	2	9.09	7.8226	8.61883
ENSG00000166923	GREM1	gremlin 1, DAN family BMP antagonist [Source:HGNC Symbol;Acc:HGNC:2001]	5.61501	7.49509e-06	Up	11.1041	7.29842	10.3096	5.07625	12.0563	4.20691	2.31204	5.14731	2	11.5177	7.4246	8.87126
ENSG00000205300	None	novel transcript	5.61154	0.000177375	Up	3.08398	2	2.5931	2	4.73919	2	2	2	2	4.50409	2.90376	3.41044
ENSG00000165685	TMEM52B	transmembrane protein 52B [Source:HGNC Symbol;Acc:HGNC:26438]	5.5675	1.22434e-13	Up	6.10754	2.64911	5.69483	2.76295	6.0364	2.53815	2	2	2	6.60672	5.53561	5.29919
ENSG00000211710	TRBV4-1	T cell receptor beta variable 4-1 [Source:HGNC Symbol;Acc:HGNC:12215]	5.53288	0.00867038	Up	4.45404	2	2	2	2.85678	2	2	2	2	2	4.67147	3.98108
ENSG00000149635	OCSTAMP	osteoclast stimulatory transmembrane protein [Source:HGNC Symbol;Acc:HGNC:16116]	5.49559	0.000232376	Up	2.87963	2	2.32682	2	4.1745	2	2.31204	2.57652	2	3.40559	4.99413	6.56449
ENSG00000126259	KIRREL2	kirre like nephrin family adhesion molecule 2 [Source:HGNC Symbol;Acc:HGNC:18816]	5.49503	0.0155334	Up	3.26294	2	2	2	2	2	2	2	2	2.35036	3.96463	5.27193
ENSG00000086717	PPEF1	protein phosphatase with EF-hand domain 1 [Source:HGNC Symbol;Acc:HGNC:9243]	5.49117	7.69048e-08	Up	5.6414	2	5.85549	2.30138	3.66113	2.53815	2.31204	2	2	4.87227	4.63822	5.12733
ENSG00000284999	None	novel transcript	5.48206	0.000221224	Up	3.81546	2	2	2.30138	4.25841	2	2	2	2	4.57236	3.66782	4.57883
ENSG00000132164	SLC6A11	solute carrier family 6 member 11 [Source:HGNC Symbol;Acc:HGNC:11044]	5.45481	0.00126819	Up	4.214	2	2.32682	2.76295	2.3452	2	2	2	2	4.87227	2.78725	6.58678
ENSG00000197106	SLC6A17	solute carrier family 6 member 17 [Source:HGNC Symbol;Acc:HGNC:31399]	5.42321	7.66936e-06	Up	3.08398	2.88932	5.44831	2	4.67956	2	2	2	2	4.57236	4.56933	5.29919
ENSG00000170128	GPR25	G protein-coupled receptor 25 [Source:HGNC Symbol;Acc:HGNC:4480]	5.40859	0.00399244	Up	2.87963	2	2	2	2.3452	2	2	2	2	3.67763	4.76686	4.10982
ENSG00000251538	LINC02201	long intergenic non-protein coding RNA 2201 [Source:HGNC Symbol;Acc:HGNC:53067]	5.38283	5.82476e-05	Up	4.94846	2	2.81782	2.55054	5.05292	2	2	2	2	4.63754	3.11187	3.98108
ENSG00000186442	KRT3	keratin 3 [Source:HGNC Symbol;Acc:HGNC:6440]	5.33003	0.0166458	Up	3.26294	2	2	2	3.53222	2	2	2	2	5.02624	2	3.30681
ENSG00000211721	TRBV6-5	T cell receptor beta variable 6-5 [Source:HGNC Symbol;Acc:HGNC:12230]	5.29991	0.00272367	Up	2.64149	2	2.32682	2	2	2	2.31204	2	2	4.19327	5.02018	4.48699
ENSG00000211734	TRBV5-1	T cell receptor beta variable 5-1 [Source:HGNC Symbol;Acc:HGNC:12218]	5.27513	5.25491e-05	Up	3.42213	2	3.33655	2.30138	3.88881	2	2.31204	2	2	3.40559	5.55356	4.228
ENSG00000258227	CLEC5A	C-type lectin domain containing 5A [Source:HGNC Symbol;Acc:HGNC:2054]	5.2625	8.93185e-10	Up	8.82715	4.14052	7.97227	6.0501	11.2925	4.34169	4.41856	3.44328	2	9.89114	6.94285	7.91911
ENSG00000183347	GBP6	guanylate binding protein family member 6 [Source:HGNC Symbol;Acc:HGNC:25395]	5.23354	0.000158461	Up	4.59441	2	4.18885	2.30138	4.08541	2	2	2	2	2.35036	3.37669	3.50712
ENSG00000166922	SCG5	secretogranin V [Source:HGNC Symbol;Acc:HGNC:10816]	5.1982	2.46526e-09	Up	6.63211	5.16266	7.44158	3.73257	10.5575	3.89245	3.29207	3.56803	2	8.9301	6.53661	6.42297
ENSG00000205927	OLIG2	oligodendrocyte transcription factor 2 [Source:HGNC Symbol;Acc:HGNC:9398]	5.195	0.00011972	Up	2.64149	2	4.26714	2	3.23367	2	2.31204	2	2	4.57236	3.90996	3.41044
ENSG00000144119	C1QL2	complement C1q like 2 [Source:HGNC Symbol;Acc:HGNC:24181]	5.18721	0.0151752	Up	2	2	5.19154	2	3.39066	2	2	2	2	2.63204	2.36772	2.24396
ENSG00000172156	CCL11	C-C motif chemokine ligand 11 [Source:HGNC Symbol;Acc:HGNC:10610]	5.14287	0.00230974	Up	9.38389	6.07977	3.47494	2.55054	10.1568	2	2	2.57652	2.49825	7.68096	8.52604	6.08993
ENSG00000134028	ADAMDEC1	ADAM like decysin 1 [Source:HGNC Symbol;Acc:HGNC:16299]	5.1325	1.53258e-05	Up	10.0019	6.80682	7.49135	4.61141	5.38703	3.80182	3.55175	5.02204	2	9.59965	10.5437	11.3636
ENSG00000242048	PRKAG2-AS2	PRKAG2 antisense RNA 2 [Source:HGNC Symbol;Acc:HGNC:40467]	5.12159	0.000294025	Up	5.09747	2	2	2	4.3377	2.29402	2.56845	2	2	3.79656	4.60419	5.21582
ENSG00000283265	None	novel transcript	5.11455	0.000516696	Up	3.81546	2	4.10607	2.55054	5.59497	2	2	2	2	3.07005	3.2937	2.6348
ENSG00000211789	TRAV12-2	T cell receptor alpha variable 12-2 [Source:HGNC Symbol;Acc:HGNC:12106]	5.08407	0.00807828	Up	3.92588	2	2.32682	2	2	2	2	2	2	3.07005	4.45939	3.19516
ENSG00000211597	IGKJ1	immunoglobulin kappa joining 1 [Source:HGNC Symbol;Acc:HGNC:5719]	5.07559	0.0101867	Up	2.64149	2.36076	2	2	2.3452	2	2	2	2	2.35036	3.66782	5.52379
ENSG00000138675	FGF5	fibroblast growth factor 5 [Source:HGNC Symbol;Acc:HGNC:3683]	5.06915	0.000424756	Up	3.69588	2	3.47494	2.55054	5.27061	2	2	2	2	4.10384	2.36772	4.04688
ENSG00000273301	None	None	5.06461	0.0166379	Up	3.56549	2	2	2.76295	2	2	2.31204	2	2	2	5.27938	6.56449
ENSG00000131668	BARX1	BARX homeobox 1 [Source:HGNC Symbol;Acc:HGNC:955]	5.06051	0.000567712	Up	2.64149	2	3.47494	2	4.61736	2	2.78609	2	2	6.01063	3.60036	3.59773
ENSG00000165973	NELL1	neural EGFL like 1 [Source:HGNC Symbol;Acc:HGNC:7750]	5.05224	0.0142051	Up	3.26294	2	4.87895	2	2	2	2	2	2	3.24756	2.19554	2.6348
ENSG00000225007	None	novel transcript	5.03806	0.00282106	Up	3.69588	2	3.18347	2	2.3452	2	2	2	2	4.19327	3.66782	2.24396
ENSG00000111012	CYP27B1	cytochrome P450 family 27 subfamily B member 1 [Source:HGNC Symbol;Acc:HGNC:2606]	5.03586	8.50849e-11	Up	6.22018	2.36076	5.77739	4.0883	7.94378	2.53815	2.31204	3.88826	2	7.23108	6.70665	8.37483
ENSG00000100985	MMP9	matrix metallopeptidase 9 [Source:HGNC Symbol;Acc:HGNC:7176]	5.01102	1.28826e-12	Up	13.5363	7.3191	11.8958	9.44935	10.785	7.63231	9.59039	9.34973	7.66994	13.4992	13.083	15.5542
ENSG00000242147	LASTR	lncRNA associated with SART3 regulation of splicing [Source:HGNC Symbol;Acc:HGNC:54143]	4.98499	0.000309758	Up	4.214	2	2.32682	2.76295	6.08317	2	2.31204	2	2	5.25114	3.79396	3.30681
ENSG00000236453	None	novel transcript	4.97575	0.00561076	Up	2	2	3.82475	2	5.18744	2	2.31204	2	2	2.86761	3.11187	2.45258
ENSG00000224367	OACYLP	O-acyltransferase like, pseudogene [Source:HGNC Symbol;Acc:HGNC:44362]	4.97486	0.000270978	Up	4.65979	2	5.15082	2.76295	2.85678	2	2	2	2	4.57236	2.90376	4.57883
ENSG00000168685	IL7R	interleukin 7 receptor [Source:HGNC Symbol;Acc:HGNC:6024]	4.97336	8.00819e-17	Up	11.4923	6.53355	11.7716	9.0035	12.3124	6.74255	6.10251	6.27961	4.92599	12.4365	11.8685	12.6719
ENSG00000162723	SLAMF9	SLAM family member 9 [Source:HGNC Symbol;Acc:HGNC:18430]	4.94841	3.01728e-07	Up	7.7675	2.36076	7.71731	4.5555	9.76868	3.48976	3.1423	5.33459	2	9.58113	4.49698	6.48363
ENSG00000159261	CLDN14	claudin 14 [Source:HGNC Symbol;Acc:HGNC:2035]	4.93361	2.76502e-05	Up	4.214	2	5.19154	2.30138	4.25841	2	2.56845	2	2	3.24756	4.38116	4.04688
ENSG00000235636	NUS1P1	NUS1 pseudogene 1 [Source:HGNC Symbol;Acc:HGNC:38472]	4.92782	0.0240664	Up	3.26294	2	5.95345	2.55054	3.0575	2	2	2	2	2	2	2.6348
ENSG00000106341	PPP1R17	protein phosphatase 1 regulatory subunit 17 [Source:HGNC Symbol;Acc:HGNC:16973]	4.91485	0.0335051	Up	3.26294	2	3.33655	2	4.61736	2	2	2	2	2	2.90376	2
ENSG00000276953	TRBV12-4	T cell receptor beta variable 12-4 [Source:HGNC Symbol;Acc:HGNC:12186]	4.89461	0.0038765	Up	3.81546	2	2.5931	2.30138	3.0575	2	2	2	2	2	4.60419	3.98108
ENSG00000175746	LINC02915	long intergenic non-protein coding RNA 2915 [Source:HGNC Symbol;Acc:HGNC:33797]	4.8918	2.22842e-05	Up	3.08398	2	5.60724	2.76295	4.55236	2	2.31204	2	2	4.57236	4.01731	4.66517
ENSG00000128714	HOXD13	homeobox D13 [Source:HGNC Symbol;Acc:HGNC:5136]	4.89035	4.97559e-07	Up	6.34468	2.64911	6.41546	2	4.08541	2.29402	3.42775	2	2	4.35704	4.91304	6.55321
ENSG00000237372	LINC03062	long intergenic non-protein coding RNA 3062 [Source:HGNC Symbol;Acc:HGNC:56369]	4.88378	0.00037183	Up	3.08398	2	2.32682	2	4.25841	2	2	2.31687	2.49825	4.75967	3.96463	4.04688
ENSG00000275385	CCL18	C-C motif chemokine ligand 18 [Source:HGNC Symbol;Acc:HGNC:10616]	4.87776	7.75608e-09	Up	11.3853	9.10786	12.9067	9.38664	11.6863	10.1032	5.44627	9.42589	5.3327	15.5687	13.6176	13.9153
ENSG00000112116	IL17F	interleukin 17F [Source:HGNC Symbol;Acc:HGNC:16404]	4.86935	0.0397214	Up	2	2	2	2	2.3452	2	2	2	2	4.35704	3.2937	3.91213
ENSG00000276085	CCL3L3	C-C motif chemokine ligand 3 like 3 [Source:HGNC Symbol;Acc:HGNC:30554]	4.86037	4.50422e-13	Up	7.76006	5.59454	8.52387	5.73475	10.7031	3.89245	5.97539	5.88313	5.39059	11.6012	8.00974	10.8568
ENSG00000135094	SDS	serine dehydratase [Source:HGNC Symbol;Acc:HGNC:10691]	4.84988	2.61543e-20	Up	9.21202	3.71053	10.219	5.92329	9.77404	5.69831	5.38089	6.67596	3.95884	10.9703	10.5516	10.4893
ENSG00000105641	SLC5A5	solute carrier family 5 member 5 [Source:HGNC Symbol;Acc:HGNC:11040]	4.84127	0.00632399	Up	3.42213	2	2	2.30138	2.62355	2	2	2	2	3.40559	2.90376	5.00022
ENSG00000108702	CCL1	C-C motif chemokine ligand 1 [Source:HGNC Symbol;Acc:HGNC:10609]	4.8331	0.0483516	Up	2	2	2	2	3.66113	2	2	2	2	4.63754	2.90376	2.24396
ENSG00000176887	SOX11	SRY-box transcription factor 11 [Source:HGNC Symbol;Acc:HGNC:11191]	4.82925	8.89477e-05	Up	4.45404	3.27531	6.73762	2	2.85678	2.53815	2	2	2	3.79656	4.56933	5.97631
ENSG00000104321	TRPA1	transient receptor potential cation channel subfamily A member 1 [Source:HGNC Symbol;Acc:HGNC:497]	4.80472	9.67347e-11	Up	7.12417	2	4.18885	3.25937	6.59982	2.29402	3.29207	2.98732	2	6.43402	6.1569	6.45967
ENSG00000128285	MCHR1	melanin concentrating hormone receptor 1 [Source:HGNC Symbol;Acc:HGNC:4479]	4.77225	7.59704e-09	Up	5.73537	3.94148	6.9183	2.55054	4.95573	3.23654	3.1423	2	2	6.3587	6.21443	8.28565
ENSG00000119283	TRIM67	tripartite motif containing 67 [Source:HGNC Symbol;Acc:HGNC:31859]	4.77046	0.00918466	Up	4.78227	2	2	2	2.3452	2	2.31204	2	2	2.63204	3.73227	3.68298
ENSG00000111218	PRMT8	protein arginine methyltransferase 8 [Source:HGNC Symbol;Acc:HGNC:5188]	4.74649	0.016824	Up	4.214	2	2.81782	2	2	2	2	2	2	3.79656	2.78725	2.45258
ENSG00000267013	LINC01929	long intergenic non-protein coding RNA 1929 [Source:HGNC Symbol;Acc:HGNC:52751]	4.72945	1.54062e-09	Up	9.60954	4.61207	6.23244	2.76295	7.54491	3.09104	3.96258	2.57652	4.46923	8.60707	5.99559	6.3069
ENSG00000169427	KCNK9	potassium two pore domain channel subfamily K member 9 [Source:HGNC Symbol;Acc:HGNC:6283]	4.71717	0.00401087	Up	2	2	3.18347	2.76295	3.99046	2	2	2	2	4.19327	3.90996	5.45274
ENSG00000196132	MYT1	myelin transcription factor 1 [Source:HGNC Symbol;Acc:HGNC:7622]	4.70045	0.00106649	Up	3.08398	2.64911	2.81782	2	3.23367	2	2	2	2	4.35704	3.2937	4.82375
ENSG00000277089	CCL3-AS1	CCL3 antisense RNA 1 [Source:HGNC Symbol;Acc:HGNC:55229]	4.69033	9.1659e-06	Up	3.56549	2	4.26714	2.55054	4.61736	3.23654	2.56845	2	2	7.15521	4.67147	5.73814
ENSG00000136689	IL1RN	interleukin 1 receptor antagonist [Source:HGNC Symbol;Acc:HGNC:6000]	4.68872	1.27724e-12	Up	10.7011	7.83207	11.0459	9.23025	13.7682	8.37604	8.0381	7.93495	6.09486	14.0476	10.9113	12.8979
ENSG00000228863	None	novel transcript, antisense to CD48	4.68709	0.00482611	Up	2.64149	2	2.81782	2.55054	2.85678	2	2	2	2	2.35036	4.45939	5.12733
ENSG00000170373	CST1	cystatin SN [Source:HGNC Symbol;Acc:HGNC:2473]	4.67959	0.00294572	Up	3.26294	2	5.15082	2	3.23367	2	2	2.79649	2	2.35036	5.23559	3.07413
ENSG00000123496	IL13RA2	interleukin 13 receptor subunit alpha 2 [Source:HGNC Symbol;Acc:HGNC:5975]	4.67638	0.000136109	Up	2.35611	3.94148	8.4334	2.76295	6.61581	2	2.56845	3.78921	2	7.63382	5.1199	3.07413
ENSG00000286919	None	novel transcript	4.66843	0.0377971	Up	2	2	2.32682	2.55054	5.62689	2	2	2	2	3.79656	2.6605	2
ENSG00000250274	None	novel transcript	4.62447	3.7309e-05	Up	3.81546	2.36076	5.15082	2.76295	5.09917	2.29402	2	2	2	4.27748	2.78725	5.32594
ENSG00000181577	LINC03040	long intergenic non-protein coding RNA 3040 [Source:HGNC Symbol;Acc:HGNC:28692]	4.59883	0.000107897	Up	3.92588	3.71053	5.54576	2	6.39262	2	2	2	2	5.29221	4.49698	5.00022
ENSG00000116703	PDC	phosducin [Source:HGNC Symbol;Acc:HGNC:8759]	4.59086	0.029307	Up	3.08398	2	3.0122	2	4.1745	2	2	2	2	3.24756	2.19554	2
ENSG00000286076	None	novel transcript	4.5731	0.00145558	Up	2.87963	2	2.32682	2.30138	3.99046	2	2	2	2.49825	4.10384	3.20565	4.57883
ENSG00000137868	STRA6	signaling receptor and transporter of retinol STRA6 [Source:HGNC Symbol;Acc:HGNC:30650]	4.57038	2.12196e-08	Up	4.59441	3.09518	4.8282	2.55054	5.45972	2	3.1423	2.31687	2	6.63891	4.9676	6.54184
ENSG00000154608	CEP170P1	centrosomal protein 170 pseudogene 1 [Source:HGNC Symbol;Acc:HGNC:28364]	4.5696	0.0472776	Up	3.92588	2	4.18885	2	2.3452	2	2	2	2	2.35036	2.19554	2
ENSG00000162873	KLHDC8A	kelch domain containing 8A [Source:HGNC Symbol;Acc:HGNC:25573]	4.56709	1.03503e-11	Up	4.59441	3.09518	5.75039	2.76295	6.21502	3.09104	2.56845	2	2	5.61706	6.18019	6.49546
ENSG00000189120	SP6	Sp6 transcription factor [Source:HGNC Symbol;Acc:HGNC:14530]	4.56623	1.48496e-11	Up	8.14389	4.47134	7.3183	4.30726	9.44304	3.70511	4.0493	6.33334	3.79701	8.36394	8.5351	10.6119
ENSG00000286442	None	novel transcript	4.52809	0.00328808	Up	3.42213	2	2.5931	2	3.53222	2.29402	2	2	2	4.35704	3.01156	2.45258
ENSG00000110777	POU2AF1	POU class 2 homeobox associating factor 1 [Source:HGNC Symbol;Acc:HGNC:9211]	4.52697	0.00444586	Up	3.42213	5.37508	2.32682	3.1121	3.23367	4.05823	3.1423	5.4363	3.40599	6.03502	8.32392	10.9992
ENSG00000183876	ARSI	arylsulfatase family member I [Source:HGNC Symbol;Acc:HGNC:32521]	4.51411	1.5252e-12	Up	8.96285	5.6929	7.59364	5.07625	8.89972	3.60145	3.77174	5.4363	2	9.70982	9.33448	8.85986
ENSG00000230267	HERC2P4	HERC2 pseudogene 4 [Source:HGNC Symbol;Acc:HGNC:4872]	4.5111	0.00831524	Up	3.81546	2	2.81782	2.30138	2.85678	2	2	2	2	2	4.06814	3.59773
ENSG00000256234	ITPR2-AS1	ITPR2 and SSPN antisense RNA 1 [Source:HGNC Symbol;Acc:HGNC:56072]	4.50513	0.0385601	Up	2	2	2	2	5.34926	2	2.78609	2	2	5.12045	2.36772	2.94202
ENSG00000287277	None	novel transcript	4.49772	0.00063518	Up	2.35611	2	3.33655	2.30138	3.23367	2.29402	2	2	2.86789	5.55093	4.91304	4.48699
ENSG00000261036	None	novel transcript	4.48975	0.0152418	Up	2.35611	2	4.01826	2	3.23367	2	2	2	2	3.24756	2.52152	2.24396
ENSG00000211727	TRBV7-6	T cell receptor beta variable 7-6 [Source:HGNC Symbol;Acc:HGNC:12240]	4.47875	0.0289742	Up	2.35611	2	3.0122	2	2	2	2	2	2	2.86761	3.96463	3.30681
ENSG00000198754	OXCT2	3-oxoacid CoA-transferase 2 [Source:HGNC Symbol;Acc:HGNC:18606]	4.4746	0.0200155	Up	2.64149	2	2	2.30138	3.23367	2	2	2	2	3.79656	2.19554	4.48699
ENSG00000253593	None	novel transcript	4.44149	0.039478	Up	2.35611	2	2.32682	2	3.0575	2	2	2	2	2	3.37669	4.04688
ENSG00000182632	CCNYL2	cyclin Y like 2 (pseudogene) [Source:HGNC Symbol;Acc:HGNC:23495]	4.4402	0.0322746	Up	2	2	3.0122	2	2.3452	2	2	2	2	4.10384	2.78725	3.07413
ENSG00000211807	TRAV26-1	T cell receptor alpha variable 26-1 [Source:HGNC Symbol;Acc:HGNC:12123]	4.43964	0.033441	Up	2.64149	2	2	2	2.3452	2	2	2	2	3.40559	3.90996	3.07413
ENSG00000010379	SLC6A13	solute carrier family 6 member 13 [Source:HGNC Symbol;Acc:HGNC:11046]	4.43486	0.0177775	Up	2.87963	2	2.32682	2	2	2	2	2	2.86789	3.54801	3.73227	5.00022
ENSG00000022556	NLRP2	NLR family pyrin domain containing 2 [Source:HGNC Symbol;Acc:HGNC:22948]	4.43396	4.20426e-07	Up	5.70472	2.88932	2.5931	3.25937	7.20766	3.48976	3.1423	2	2.49825	6.12868	6.3541	7.3762
ENSG00000261618	LINC02605	long intergenic non-protein coding RNA 2605 [Source:HGNC Symbol;Acc:HGNC:53974]	4.4266	0.000187	Up	2.64149	2.64911	3.92474	2.30138	3.53222	2	2.31204	2	2	4.43244	4.94058	4.86081
ENSG00000249992	TMEM158	transmembrane protein 158 [Source:HGNC Symbol;Acc:HGNC:30293]	4.3985	4.38372e-11	Up	8.95636	6.89211	7.75855	6.74348	10.9791	5.328	4.86356	5.80922	3.6147	11.3497	9.76632	9.94923
ENSG00000266709	None	novel transcript	4.37418	1.29327e-09	Up	4.52594	3.57952	5.69483	3.25937	6.99176	2.29402	2	2.98732	2.49825	6.81828	6.00866	5.92473
ENSG00000287747	None	novel transcript	4.37381	0.0282398	Up	3.42213	2	2.32682	2	2.3452	2	2	2	2	2.35036	2.36772	4.10982
ENSG00000255750	None	novel transcript, antisense to SSPN	4.37057	0.0428639	Up	2.35611	2	2	2	3.39066	2	2	2	2	4.00851	2.36772	2.94202
ENSG00000124479	NDP	norrin cystine knot growth factor NDP [Source:HGNC Symbol;Acc:HGNC:7678]	4.36032	2.95011e-12	Up	4.72233	2.88932	6.1522	2.94806	5.65812	2.29402	3.29207	2.79649	2	5.79901	6.23682	6.68305
ENSG00000226777	FAM30A	family with sequence similarity 30 member A [Source:HGNC Symbol;Acc:HGNC:19955]	4.33328	0.00904793	Up	3.42213	3.27531	3.18347	3.25937	2	2.53815	2.78609	4.37174	2	5.12045	6.24788	9.1074
ENSG00000204020	LIPN	lipase family member N [Source:HGNC Symbol;Acc:HGNC:23452]	4.33019	3.86784e-06	Up	4.89516	2	4.8282	2.76295	5.31047	2.9292	2	2	2	4.35704	3.79396	5.06517
ENSG00000118785	SPP1	secreted phosphoprotein 1 [Source:HGNC Symbol;Acc:HGNC:11255]	4.32615	1.30742e-10	Up	13.9127	9.46413	14.8625	11.7758	16.0891	11.5683	10.759	10.2875	7.05202	15.6945	13.1277	14.9002
ENSG00000124102	PI3	peptidase inhibitor 3 [Source:HGNC Symbol;Acc:HGNC:8947]	4.30672	9.94369e-14	Up	8.5234	5.78498	11.1347	7.54023	10.5419	6.25432	5.9304	6.06351	7.8866	11.9791	10.4184	11.7747
ENSG00000117501	MROH9	maestro heat like repeat family member 9 [Source:HGNC Symbol;Acc:HGNC:26287]	4.28687	0.00570457	Up	3.08398	2	4.18885	2.30138	2.85678	2	2	2	2	2.63204	3.2937	2.6348
ENSG00000188282	RUFY4	RUN and FYVE domain containing 4 [Source:HGNC Symbol;Acc:HGNC:24804]	4.27791	2.98281e-05	Up	5.316	2	2.5931	3.39299	3.77946	3.80182	3.55175	3.15583	3.40599	6.71637	7.47255	8.55241
ENSG00000168421	RHOH	ras homolog family member H [Source:HGNC Symbol;Acc:HGNC:686]	4.27591	9.84448e-09	Up	7.11254	6.51575	7.48317	5.80837	10.4689	5.69831	5.12547	5.29903	2.49825	10.9607	9.10121	9.47021
ENSG00000256171	GCSHP4	GCSH pseudogene 4 [Source:HGNC Symbol;Acc:HGNC:43930]	4.27481	0.00652384	Up	2.35611	2.36076	2.5931	2	4.1745	2	2.31204	2	2	4.63754	2.6605	3.07413
ENSG00000108688	CCL7	C-C motif chemokine ligand 7 [Source:HGNC Symbol;Acc:HGNC:10634]	4.27333	0.0107248	Up	7.12417	2	8.83786	6.43805	10.1039	3.70511	2.31204	2.57652	2	5.55093	5.76857	5.97631
ENSG00000284690	CD300H	CD300H molecule (gene/pseudogene) [Source:HGNC Symbol;Acc:HGNC:52292]	4.2639	4.58902e-08	Up	5.04949	3.09518	6.23244	4.16504	6.9033	4.05823	2.56845	2	2	7.10999	7.62884	6.83046
ENSG00000271216	LINC01050	long intergenic non-protein coding RNA 1050 [Source:HGNC Symbol;Acc:HGNC:49044]	4.26027	2.99966e-05	Up	5.09747	2	6.48263	2.76295	4.55236	3.60145	2	2	2	5.7109	4.76686	4.33723
ENSG00000253998	IGKV2-29	immunoglobulin kappa variable 2-29 [Source:HGNC Symbol;Acc:HGNC:5784]	4.25402	0.029426	Up	4.214	2	2	3.25937	2	2.29402	2	2.31687	2	2	5.90063	6.32027
ENSG00000156510	HKDC1	hexokinase domain containing 1 [Source:HGNC Symbol;Acc:HGNC:23302]	4.25169	0.0161236	Up	3.42213	2	2.32682	2	2	2.29402	2.31204	2	2	2.86761	4.88497	3.41044
ENSG00000129990	SYT5	synaptotagmin 5 [Source:HGNC Symbol;Acc:HGNC:11513]	4.24984	0.00217503	Up	2.64149	2	3.18347	2	3.39066	2.29402	2.31204	2	2	3.90642	3.01156	4.228
ENSG00000236591	UST-AS2	UST antisense RNA 2 [Source:HGNC Symbol;Acc:HGNC:40803]	4.23937	0.00919164	Up	4.59441	2.64911	3.47494	2	3.66113	2	2	2	2	3.07005	2.19554	2.79657
ENSG00000233542	None	novel transcript	4.22506	0.01525	Up	2	2.36076	4.01826	2	3.0575	2	2	2	2	3.24756	2.78725	3.30681
ENSG00000099985	OSM	oncostatin M [Source:HGNC Symbol;Acc:HGNC:8506]	4.22234	1.94003e-06	Up	9.73428	7.28797	9.61475	7.96727	11.3817	6.09169	3.42775	2.31687	5.07467	10.1753	9.50903	11.6343
ENSG00000224137	LINC01857	long intergenic non-protein coding RNA 1857 [Source:HGNC Symbol;Acc:HGNC:52673]	4.20198	0.000689203	Up	5.76539	2	4.66429	2	4.61736	2	2	3.98094	2	4.19327	5.57128	6.25215
ENSG00000066279	ASPM	assembly factor for spindle microtubules [Source:HGNC Symbol;Acc:HGNC:19048]	4.19637	2.75524e-08	Up	7.37835	5.29383	8.07921	3.62801	9.76689	6.23712	3.66593	3.88826	2	9.07831	8.11621	8.58046
ENSG00000124813	RUNX2	RUNX family transcription factor 2 [Source:HGNC Symbol;Acc:HGNC:10472]	4.19415	2.99774e-19	Up	10.1796	6.56852	8.22363	6.79268	10.8515	6.49026	6.21932	6.38513	5.00224	11.3576	10.2387	10.4164
ENSG00000111536	IL26	interleukin 26 [Source:HGNC Symbol;Acc:HGNC:17119]	4.19346	0.00993548	Up	2.87963	2	2.81782	2.30138	2	2	2.78609	2	2	4.43244	5.40331	3.98108
ENSG00000276557	TRBV18	T cell receptor beta variable 18 [Source:HGNC Symbol;Acc:HGNC:12193]	4.18968	0.0207224	Up	3.56549	2	2	2.30138	2.3452	2	2.31204	2	2	2.35036	3.96463	4.57883
ENSG00000251365	LINC02236	long intergenic non-protein coding RNA 2236 [Source:HGNC Symbol;Acc:HGNC:53107]	4.18741	0.0237657	Up	4.29853	2	2	2	3.0575	2.29402	2	2	2	2.86761	2.52152	3.19516
ENSG00000095713	CRTAC1	cartilage acidic protein 1 [Source:HGNC Symbol;Acc:HGNC:14882]	4.18638	0.00684516	Up	4.29853	4.14052	10.9153	6.3909	3.88881	5.64717	3.42775	5.53131	2	3.79656	8.80231	10.0216
ENSG00000139572	GPR84	G protein-coupled receptor 84 [Source:HGNC Symbol;Acc:HGNC:4535]	4.16325	3.62782e-07	Up	7.21397	5.11615	6.85633	4.9945	8.88988	4.96007	3.55175	2	2	8.23825	7.64567	8.87579
ENSG00000115363	EVA1A	eva-1 homolog A, regulator of programmed cell death [Source:HGNC Symbol;Acc:HGNC:25816]	4.15799	3.77154e-18	Up	8.72776	6.70049	8.35491	4.95182	10.8489	5.72322	5.41395	6.04215	5.14363	10.0205	9.68521	10.054
ENSG00000273445	None	novel transcript	4.14432	0.00332162	Up	3.69588	2	2	2.30138	4.41286	2.9292	2	2	2	4.57236	4.53361	4.66517
ENSG00000140379	BCL2A1	BCL2 related protein A1 [Source:HGNC Symbol;Acc:HGNC:991]	4.11294	1.44765e-10	Up	10.7941	7.01127	11.1393	9.56891	13.8285	8.45251	6.67973	7.87583	7.28354	12.39	11.081	11.7662
ENSG00000255833	TIFAB	TIFA inhibitor [Source:HGNC Symbol;Acc:HGNC:34024]	4.11147	1.42277e-05	Up	6.36442	2.64911	2.81782	3.25937	4.73919	2	2.97516	3.15583	2	5.16534	6.96313	5.40335
ENSG00000255398	HCAR3	hydroxycarboxylic acid receptor 3 [Source:HGNC Symbol;Acc:HGNC:16824]	4.11136	5.92995e-08	Up	8.46058	4.54342	8.0126	5.07625	8.75195	5.36011	3.1423	2	3.95884	7.49123	5.7375	9.04637
ENSG00000164283	ESM1	endothelial cell specific molecule 1 [Source:HGNC Symbol;Acc:HGNC:3466]	4.11121	0.00880159	Up	6.22018	3.57952	9.27206	2.30138	7.87899	2.29402	6.06137	2	2	7.53465	4.56933	7.18486
ENSG00000263301	None	novel transcript, antisense to FGF11	4.09978	0.0036737	Up	3.42213	2	4.10607	2.30138	2	2.29402	2.31204	2	2	4.00851	3.73227	4.04688
ENSG00000128578	STRIP2	striatin interacting protein 2 [Source:HGNC Symbol;Acc:HGNC:22209]	4.09758	1.95868e-12	Up	6.32466	2.64911	6.70986	4.30726	6.9033	2.9292	3.1423	3.78921	3.6147	5.55093	7.47726	8.01265
ENSG00000183196	CHST6	carbohydrate sulfotransferase 6 [Source:HGNC Symbol;Acc:HGNC:6938]	4.09377	7.32781e-08	Up	7.82563	4.85802	6.13142	3.62801	6.58364	2.29402	2.31204	3.68286	2	7.01507	7.35978	6.55321
ENSG00000259225	LINC02345	long intergenic non-protein coding RNA 2345 [Source:HGNC Symbol;Acc:HGNC:53267]	4.09066	2.43523e-05	Up	5.85185	2.36076	5.82992	4.66524	7.7179	3.97772	2.97516	2	2.49825	8.3249	4.38116	5.56928
ENSG00000153789	CIBAR2	CBY1 interacting BAR domain containing 2 [Source:HGNC Symbol;Acc:HGNC:24781]	4.08805	0.0337938	Up	2	3.09518	2	2.30138	2.3452	2	2	2.57652	2	2.35036	5.02018	6.64105
ENSG00000144057	ST6GAL2	ST6 beta-galactoside alpha-2,6-sialyltransferase 2 [Source:HGNC Symbol;Acc:HGNC:10861]	4.0819	0.000280688	Up	8.79841	4.04443	3.92474	2	4.4843	2.74688	2.56845	4.73322	2	6.17332	6.20311	6.19525
ENSG00000152766	ANKRD22	ankyrin repeat domain 22 [Source:HGNC Symbol;Acc:HGNC:28321]	4.07551	6.99041e-08	Up	6.56544	5.11615	6.59313	4.9945	9.42272	5.29515	2.31204	3.88826	3.16188	9.2392	7.35467	7.98773
ENSG00000117650	NEK2	NIMA related kinase 2 [Source:HGNC Symbol;Acc:HGNC:7745]	4.07161	2.57992e-07	Up	7.50827	4.85802	6.79159	3.62801	8.87998	5.11866	3.1423	2.31687	2	7.79249	6.42405	7.14033
ENSG00000181617	FDCSP	follicular dendritic cell secreted protein [Source:HGNC Symbol;Acc:HGNC:19215]	4.06236	0.00215531	Up	7.10082	4.61207	2	2	6.37393	2.74688	2.56845	2	2	6.27923	5.53561	6.56449
ENSG00000170476	MZB1	marginal zone B and B1 cell specific protein [Source:HGNC Symbol;Acc:HGNC:30125]	4.04124	0.0232348	Up	5.67341	7.41828	4.10607	4.37344	5.27061	3.3687	3.1423	7.38453	2	7.60151	9.82937	12.2011
ENSG00000137812	KNL1	kinetochore scaffold 1 [Source:HGNC Symbol;Acc:HGNC:24054]	4.03657	1.52856e-11	Up	7.69917	5.20772	8.01827	4.16504	8.4952	4.91754	3.96258	2.31687	2.49825	8.00499	7.34439	7.81436
ENSG00000171724	VAT1L	vesicle amine transport 1 like [Source:HGNC Symbol;Acc:HGNC:29315]	4.03569	1.98789e-09	Up	6.47752	3.43542	7.75176	3.1121	7.36734	3.3687	5.00045	4.30159	2	6.47025	6.6986	8.59977
ENSG00000116985	BMP8B	bone morphogenetic protein 8b [Source:HGNC Symbol;Acc:HGNC:1075]	4.02534	7.32103e-06	Up	4.83982	2	5.06576	3.51528	4.73919	3.60145	2.97516	2	3.40599	5.64903	6.18019	7.8745
ENSG00000198768	APCDD1L	APC down-regulated 1 like [Source:HGNC Symbol;Acc:HGNC:26892]	4.01987	2.26807e-06	Up	5.356	3.43542	8.09539	2.76295	7.76169	2.29402	4.1311	4.43863	2	5.29221	6.55454	5.52379
ENSG00000285851	None	novel transcript	4.01113	0.0336409	Up	2.64149	2.36076	2.81782	2	2	2	2	2	2	3.24756	2.6605	4.10982
ENSG00000228741	SPATA13	spermatogenesis associated 13 [Source:NCBI gene (formerly Entrezgene);Acc:221178]	4.01051	0.00676945	Up	4.94846	2.64911	2.5931	2	3.0575	2	2.31204	2	2	2.63204	3.73227	3.59773
ENSG00000286122	LINC02964	long intergenic non-protein coding RNA 2964 [Source:HGNC Symbol;Acc:HGNC:53487]	4.0084	0.033734	Up	2.35611	2	2	2	2.85678	2	2	2.57652	2	3.54801	3.45517	4.43878
ENSG00000185155	MIXL1	Mix paired-like homeobox [Source:HGNC Symbol;Acc:HGNC:13363]	4.00083	0.0228912	Up	2.64149	2.64911	2	2	2.62355	2	2	2.79649	2	3.24756	3.79396	6.08993
ENSG00000241657	TRBV11-2	T cell receptor beta variable 11-2 [Source:HGNC Symbol;Acc:HGNC:12181]	3.99916	0.0322617	Up	3.26294	2.64911	2	2	2.3452	2	2	2	2	3.07005	3.79396	4.28365
ENSG00000227496	None	novel transcript	3.99879	5.47064e-05	Up	7.74508	4.39548	4.8282	2	5.27061	3.89245	2.97516	2	2	6.25866	6.77708	6.08993
ENSG00000137673	MMP7	matrix metallopeptidase 7 [Source:HGNC Symbol;Acc:HGNC:7174]	3.99646	1.16977e-05	Up	11.1295	8.31128	11.5556	6.55673	9.45198	5.00138	6.47567	4.83605	2.49825	10.5202	6.3643	10.2209
ENSG00000049249	TNFRSF9	TNF receptor superfamily member 9 [Source:HGNC Symbol;Acc:HGNC:11924]	3.98912	5.57188e-08	Up	6.97804	2.36076	4.7756	3.1121	5.38703	3.70511	3.1423	3.78921	2	5.74087	5.94209	7.62807
ENSG00000260454	LINC02957	long intergenic non-protein coding RNA 2957 [Source:HGNC Symbol;Acc:HGNC:55977]	3.98552	0.0248135	Up	2	2.64911	5.23114	2.30138	2.3452	2	2	2	2	3.24756	3.60036	2.94202
ENSG00000171889	MIR31HG	MIR31 host gene [Source:HGNC Symbol;Acc:HGNC:37187]	3.98119	0.000297749	Up	5.95962	2	3.82475	2.30138	4.25841	2	2.97516	2.57652	2	3.40559	3.96463	3.91213
ENSG00000253227	None	novel transcript	3.97909	0.0010227	Up	3.69588	2	4.60523	2.76295	4.55236	2.29402	2	3.15583	2	2.86761	3.2937	6.44754
ENSG00000223552	CCR5AS	CCR5 antisense RNA [Source:HGNC Symbol;Acc:HGNC:54398]	3.96911	9.98438e-21	Up	7.62745	3.71053	6.25182	4.2379	7.78309	3.97772	3.87031	2.79649	3.6147	7.34278	7.18659	7.03887
ENSG00000173404	INSM1	INSM transcriptional repressor 1 [Source:HGNC Symbol;Acc:HGNC:6090]	3.96891	0.0108748	Up	3.26294	2	2.32682	2	5.74795	2.53815	2.78609	2.31687	2	2	3.2937	5.12733
ENSG00000231131	LNCAROD	lncRNA activating regulator of DKK1 [Source:HGNC Symbol;Acc:HGNC:50913]	3.9583	8.23729e-07	Up	6.64831	3.71053	4.41201	2.94806	4.61736	3.09104	2.31204	2	2	5.61706	5.90063	5.87125
ENSG00000138795	LEF1	lymphoid enhancer binding factor 1 [Source:HGNC Symbol;Acc:HGNC:6551]	3.95806	1.02665e-12	Up	7.95497	5.01837	7.28105	5.33062	8.96984	4.91754	4.20851	6.29774	3.40599	9.39104	9.47999	9.35154
ENSG00000078081	LAMP3	lysosomal associated membrane protein 3 [Source:HGNC Symbol;Acc:HGNC:14582]	3.95731	1.6987e-12	Up	8.06162	3.94148	7.15288	5.90102	8.62731	4.20691	5.00045	4.43863	2.86789	7.7781	9.061	9.01793
ENSG00000115163	CENPA	centromere protein A [Source:HGNC Symbol;Acc:HGNC:1851]	3.9481	3.62843e-09	Up	7.23557	4.39548	6.96602	2.76295	8.92882	4.96007	3.55175	4.73322	2	7.43733	7.07918	7.34384
ENSG00000258183	LINC02392	long intergenic non-protein coding RNA 2392 [Source:HGNC Symbol;Acc:HGNC:53319]	3.9448	0.0421094	Up	2.64149	2	4.10607	2	2	2	2.31204	2	2	3.07005	2.36772	3.07413
ENSG00000105376	ICAM5	intercellular adhesion molecule 5 [Source:HGNC Symbol;Acc:HGNC:5348]	3.9366	0.0009108	Up	3.92588	2	3.33655	2.76295	4.79645	3.3687	2.56845	2	2	6.92656	3.60036	3.91213
ENSG00000102962	CCL22	C-C motif chemokine ligand 22 [Source:HGNC Symbol;Acc:HGNC:10621]	3.93517	0.0144455	Up	7.22481	3.27531	5.92957	2.94806	11.1217	2.29402	7.52082	5.14731	2	7.62581	6.47202	9.4307
ENSG00000203740	NTMT2	N-terminal Xaa-Pro-Lys N-methyltransferase 2 [Source:HGNC Symbol;Acc:HGNC:31932]	3.93281	0.0290718	Up	6.15365	2	2	2	3.0575	2	2	2	3.6147	4.35704	3.37669	4.3889
ENSG00000215267	AKR1C7P	aldo-keto reductase family 1 member C7, pseudogene [Source:HGNC Symbol;Acc:HGNC:44681]	3.92787	0.00951975	Up	3.26294	2	3.47494	2.55054	3.0575	2	2	2	2	3.07005	2.52152	3.98108
ENSG00000241749	RPSAP52	ribosomal protein SA pseudogene 52 [Source:HGNC Symbol;Acc:HGNC:35752]	3.91462	0.000235379	Up	3.08398	2	4.72102	2.55054	5.91238	2.74688	2.31204	3.68286	2	6.6229	5.51744	3.19516
ENSG00000112041	TULP1	TUB like protein 1 [Source:HGNC Symbol;Acc:HGNC:12423]	3.91357	0.0351884	Up	3.81546	2.64911	2	2	2.85678	2	2	2	2	4.27748	2.52152	3.07413
ENSG00000024526	DEPDC1	DEP domain containing 1 [Source:HGNC Symbol;Acc:HGNC:22949]	3.91335	7.42062e-10	Up	6.96517	5.9794	7.83764	3.39299	9.61801	5.08062	3.96258	3.98094	3.40599	8.21708	7.73881	8.0652
ENSG00000211752	TRBV27	T cell receptor beta variable 27 [Source:HGNC Symbol;Acc:HGNC:12208]	3.91101	0.0404117	Up	3.08398	2	2	2.30138	2	2	2.78609	2	2	4.6999	5.02018	3.30681
ENSG00000282939	TRBV7-2	T cell receptor beta variable 7-2 [Source:HGNC Symbol;Acc:HGNC:12236]	3.90451	0.000857186	Up	4.37838	2	2.5931	3.1121	3.23367	2.53815	2.78609	2	2	4.10384	5.82876	5.90712
ENSG00000123610	TNFAIP6	TNF alpha induced protein 6 [Source:HGNC Symbol;Acc:HGNC:11898]	3.89904	1.05228e-15	Up	10.6507	9.0687	11.0438	8.81692	12.431	7.41258	7.11119	7.2971	6.94016	12.0781	12.1499	12.3128
ENSG00000158402	CDC25C	cell division cycle 25C [Source:HGNC Symbol;Acc:HGNC:1727]	3.89707	2.52211e-06	Up	6.22018	5.11615	6.53103	2.76295	8.17186	3.97772	2.78609	2.57652	2	7.59332	5.81394	6.12081
ENSG00000224821	COL4A2-AS2	COL4A2 antisense RNA 2 [Source:HGNC Symbol;Acc:HGNC:39849]	3.894	0.0129593	Up	5.09747	2	3.6012	2	3.66113	2.29402	3.29207	2	2	4.00851	2	5.5915
ENSG00000175063	UBE2C	ubiquitin conjugating enzyme E2 C [Source:HGNC Symbol;Acc:HGNC:15937]	3.89256	3.85157e-09	Up	8.8307	7.08558	8.55151	4.86247	10.7911	6.99862	5.31241	4.22786	3.79701	10.1279	9.45395	9.40897
ENSG00000176177	ENTHD1	ENTH domain containing 1 [Source:HGNC Symbol;Acc:HGNC:26352]	3.89044	0.00236931	Up	2.64149	2.36076	3.47494	2	3.77946	2	2.56845	2.57652	2	4.00851	3.01156	5.50049
ENSG00000026559	KCNG1	potassium voltage-gated channel modifier subfamily G member 1 [Source:HGNC Symbol;Acc:HGNC:6248]	3.88458	8.36487e-10	Up	5.67341	3.09518	5.26968	2	5.00515	2.74688	3.1423	3.15583	2	5.33213	6.29131	5.40335
ENSG00000254337	None	novel transcript	3.88372	0.00641676	Up	3.08398	2	2.32682	2	4.79645	2.29402	2	2.79649	2	3.40559	4.45939	3.41044
ENSG00000169594	BNC1	basonuclin zinc finger protein 1 [Source:HGNC Symbol;Acc:HGNC:1081]	3.87941	1.41221e-07	Up	6.0599	3.94148	5.23114	2.55054	7.64962	3.23654	2.56845	3.88826	2	6.45225	4.99413	6.12081
ENSG00000226806	LCT-AS1	LCT antisense RNA 1 [Source:HGNC Symbol;Acc:HGNC:40337]	3.87936	0.0236707	Up	4.99986	2	2	3.62801	5.98806	2	2	2	2	4.87227	3.20565	3.76348
ENSG00000283063	TRBV6-2	T cell receptor beta variable 6-2 [Source:HGNC Symbol;Acc:HGNC:12227]	3.86714	0.015873	Up	3.08398	2	2.32682	2.30138	2.3452	2	2	2.57652	2	3.07005	4.49698	4.33723
ENSG00000125430	HS3ST3B1	heparan sulfate-glucosamine 3-sulfotransferase 3B1 [Source:HGNC Symbol;Acc:HGNC:5198]	3.85678	1.45564e-06	Up	7.84684	5.06809	8.65704	7.3561	9.90835	4.46495	4.0493	5.26257	2	9.83841	9.32014	9.16964
ENSG00000260302	LINC01882	long intergenic non-protein coding RNA 1882 [Source:HGNC Symbol;Acc:HGNC:52701]	3.85164	0.0370005	Up	3.69588	2.36076	2	2	2	2	2.78609	2	2	3.79656	4.85634	4.33723
ENSG00000120149	MSX2	msh homeobox 2 [Source:HGNC Symbol;Acc:HGNC:7392]	3.84497	1.29882e-20	Up	7.61102	4.91347	8.12723	5.57519	8.9479	5.29515	4.65815	5.06501	3.40599	9.26263	8.71331	8.59702
ENSG00000140557	ST8SIA2	ST8 alpha-N-acetyl-neuraminide alpha-2,8-sialyltransferase 2 [Source:HGNC Symbol;Acc:HGNC:10870]	3.83535	1.34297e-05	Up	6.08391	3.27531	5.02128	2	3.88881	2.9292	3.66593	2.31687	2	5.12045	5.14379	6.84903
ENSG00000105509	HAS1	hyaluronan synthase 1 [Source:HGNC Symbol;Acc:HGNC:4818]	3.82849	5.98036e-05	Up	6.82969	4.80035	6.41546	7.16381	8.24053	4.91754	4.41856	3.15583	2	9.83841	9.41153	9.88546
ENSG00000275791	TRBV10-3	T cell receptor beta variable 10-3 [Source:HGNC Symbol;Acc:HGNC:12179]	3.82244	0.0228322	Up	2.64149	2	2	2.30138	3.0575	2.29402	2	2	2	3.40559	3.96463	3.50712
ENSG00000124731	TREM1	triggering receptor expressed on myeloid cells 1 [Source:HGNC Symbol;Acc:HGNC:17760]	3.81235	8.54293e-08	Up	10.9378	6.24019	10.6896	9.19637	12.6826	8.39941	5.73495	5.06501	7.6582	12.0836	9.99367	11.1359
ENSG00000211753	TRBV28	T cell receptor beta variable 28 [Source:HGNC Symbol;Acc:HGNC:12209]	3.80319	0.000331813	Up	3.56549	2.64911	3.0122	3.1121	3.53222	2.29402	2	2.57652	2	5.44567	6.00866	4.66517
ENSG00000034053	APBA2	amyloid beta precursor protein binding family A member 2 [Source:HGNC Symbol;Acc:HGNC:579]	3.79727	4.18126e-12	Up	8.85184	4.39548	7.73119	4.49732	8.75557	4.40464	4.76451	6.64796	3.79701	9.35273	8.22939	9.00143
ENSG00000188389	PDCD1	programmed cell death 1 [Source:HGNC Symbol;Acc:HGNC:8760]	3.78745	0.000937955	Up	3.81546	3.57952	3.0122	3.25937	3.0575	2	3.66593	3.44328	2	5.98581	7.36487	7.41409
ENSG00000233785	SAT1-DT	SAT1 divergent transcript [Source:HGNC Symbol;Acc:HGNC:56726]	3.77535	0.00561075	Up	2.35611	2.36076	3.47494	2	3.99046	2	2.31204	2.31687	2	2.86761	3.73227	3.91213
ENSG00000284946	None	novel protein	3.77255	0.00592722	Up	3.26294	2.36076	3.18347	2	3.39066	2.53815	2	2	2	3.79656	2.6605	4.17012
ENSG00000211893	IGHG2	immunoglobulin heavy constant gamma 2 (G2m marker) [Source:HGNC Symbol;Acc:HGNC:5526]	3.7653	0.038177	Up	8.75793	12.2399	8.20387	9.07733	6.21502	7.09719	5.12547	11.3155	6.90086	10.0537	14.3551	16.4352
ENSG00000141668	CBLN2	cerebellin 2 precursor [Source:HGNC Symbol;Acc:HGNC:1544]	3.75707	0.0147742	Up	3.56549	2	4.72102	2.55054	2	2.9292	2	2	2	5.12045	2.6605	4.28365
ENSG00000102794	ACOD1	aconitate decarboxylase 1 [Source:HGNC Symbol;Acc:HGNC:33904]	3.74872	0.0367327	Up	2.64149	2	2	2.76295	2.62355	2	2.31204	2	2	2.63204	4.88497	4.66517
ENSG00000236841	None	novel transcript	3.7482	6.67299e-05	Up	3.81546	3.43542	5.41431	2.55054	3.77946	2	2.97516	2	2	4.97672	5.27938	5.71809
ENSG00000228956	SATB1-AS1	SATB1 antisense RNA 1 [Source:HGNC Symbol;Acc:HGNC:50687]	3.74744	2.11353e-09	Up	4.52594	2.36076	4.97538	3.25937	5.45972	2.9292	2.97516	2.98732	2	5.51669	6.12124	6.05837
ENSG00000282431	TRBD1	T cell receptor beta diversity 1 [Source:HGNC Symbol;Acc:HGNC:12158]	3.74212	0.0322089	Up	2.64149	2.36076	2	2.76295	2.62355	2	2	2	2	3.07005	4.82712	4.66517
ENSG00000103522	IL21R	interleukin 21 receptor [Source:HGNC Symbol;Acc:HGNC:6006]	3.73713	1.07939e-05	Up	6.3839	5.41406	4.72102	3.83005	5.85962	4.13449	3.29207	3.68286	2	7.09846	8.14017	8.87126
ENSG00000147570	DNAJC5B	DnaJ heat shock protein family (Hsp40) member C5 beta [Source:HGNC Symbol;Acc:HGNC:24138]	3.73193	4.27785e-11	Up	6.47752	3.09518	5.30722	3.25937	6.23586	3.89245	3.1423	3.3067	2	5.25114	6.56343	6.97269
ENSG00000168671	UGT3A2	UDP glycosyltransferase family 3 member A2 [Source:HGNC Symbol;Acc:HGNC:27266]	3.73007	0.0307034	Up	4.29853	2.36076	2	2	2.85678	2	2	2.57652	2	3.24756	2.52152	4.3889
ENSG00000101447	FAM83D	family with sequence similarity 83 member D [Source:HGNC Symbol;Acc:HGNC:16122]	3.72552	2.091e-11	Up	6.77173	5.06809	7.06795	3.39299	8.19866	4.34169	4.0493	3.44328	2	7.39083	6.94964	7.29728
ENSG00000231233	CFAP58-DT	CFAP58 divergent transcript [Source:HGNC Symbol;Acc:HGNC:45243]	3.7249	1.34931e-09	Up	6.15365	2.64911	5.57683	4.30726	6.08317	2.74688	3.42775	2.57652	2	6.3779	6.03444	6.58678
ENSG00000138316	ADAMTS14	ADAM metallopeptidase with thrombospondin type 1 motif 14 [Source:HGNC Symbol;Acc:HGNC:14899]	3.71264	2.13361e-06	Up	8.75045	5.25142	8.20387	5.96681	7.22861	3.09104	3.29207	5.99848	2	8.25911	8.47986	9.30186
ENSG00000184106	TREML3P	triggering receptor expressed on myeloid cells like 3, pseudogene [Source:HGNC Symbol;Acc:HGNC:30806]	3.71232	0.00086344	Up	4.65979	2.36076	4.18885	3.83005	5.18744	2.29402	2	2	2	6.03502	3.2937	5.18692
ENSG00000105369	CD79A	CD79a molecule [Source:HGNC Symbol;Acc:HGNC:1698]	3.70653	0.0274526	Up	4.1242	4.91347	3.18347	4.66524	4.90457	5.36011	4.65815	7.47495	2	6.91347	9.9912	11.2784
ENSG00000105877	DNAH11	dynein axonemal heavy chain 11 [Source:HGNC Symbol;Acc:HGNC:2942]	3.70129	0.0253507	Up	2	2	3.82475	2.30138	4.25841	2	2.56845	2	2	3.54801	2.52152	3.41044
ENSG00000117724	CENPF	centromere protein F [Source:HGNC Symbol;Acc:HGNC:1857]	3.70087	1.19036e-12	Up	8.65748	6.71616	9.17133	5.70935	10.1053	6.64165	5.04334	5.10675	3.6147	9.87772	8.95865	9.2097
ENSG00000132185	FCRLA	Fc receptor like A [Source:HGNC Symbol;Acc:HGNC:18504]	3.68687	6.06036e-06	Up	4.59441	4.2306	5.514	3.39299	5.38703	2	2.31204	3.3067	3.16188	5.55093	7.34954	6.93843
ENSG00000169436	COL22A1	collagen type XXII alpha 1 chain [Source:HGNC Symbol;Acc:HGNC:22989]	3.67784	9.93117e-08	Up	6.3839	2.64911	7.3183	3.1121	6.86366	2.53815	4.20851	4.15016	3.16188	5.88205	4.25522	6.99787
ENSG00000011426	ANLN	anillin, actin binding protein [Source:HGNC Symbol;Acc:HGNC:14082]	3.67314	5.09374e-05	Up	9.36441	7.42784	9.89609	5.90102	10.9183	7.63231	4.41856	3.44328	2	10.0862	8.80419	9.22222
ENSG00000168078	PBK	PDZ binding kinase [Source:HGNC Symbol;Acc:HGNC:18282]	3.66997	6.12917e-05	Up	8.30581	7.34958	8.83143	4.86247	10.1306	4.73365	4.48229	2.79649	2	9.02145	7.8189	8.18329
ENSG00000174938	SEZ6L2	seizure related 6 homolog like 2 [Source:HGNC Symbol;Acc:HGNC:30844]	3.66473	7.15749e-14	Up	8.31091	4.74028	7.65316	4.00725	6.73776	5.6209	4.91065	5.29903	3.95884	8.69772	8.42243	9.21865
ENSG00000157456	CCNB2	cyclin B2 [Source:HGNC Symbol;Acc:HGNC:1580]	3.65622	9.96977e-09	Up	8.26438	6.71616	8.12197	4.86247	10.3651	6.69298	4.54333	4.43863	3.95884	9.58113	8.63119	8.72817
ENSG00000230099	TRBV5-4	T cell receptor beta variable 5-4 [Source:HGNC Symbol;Acc:HGNC:12221]	3.65581	0.0414044	Up	2.64149	2	2.5931	2	2.62355	2	2.78609	2	2	2.35036	4.63822	3.91213
ENSG00000089685	BIRC5	baculoviral IAP repeat containing 5 [Source:HGNC Symbol;Acc:HGNC:593]	3.6505	6.18551e-06	Up	9.50001	8.15325	9.40352	6.32554	11.7084	7.83444	5.62631	5.10675	2.49825	10.7243	9.9082	9.81875
ENSG00000118193	KIF14	kinesin family member 14 [Source:HGNC Symbol;Acc:HGNC:19181]	3.65033	5.21591e-09	Up	6.63211	4.80035	7.3183	4.49732	8.05354	4.68376	2.78609	3.3067	2	7.63382	6.69052	6.99787
ENSG00000104951	IL4I1	interleukin 4 induced 1 [Source:HGNC Symbol;Acc:HGNC:19094]	3.64924	2.50586e-11	Up	8.69305	6.63601	8.10075	6.55673	9.77225	6.38493	5.76088	6.87021	3.95884	10.8001	10.0798	10.146
ENSG00000163421	PROK2	prokineticin 2 [Source:HGNC Symbol;Acc:HGNC:18455]	3.64365	2.40163e-06	Up	9.92251	4.96687	8.87583	8.11965	11.2237	6.74255	3.29207	4.37174	5.90928	9.78906	9.09203	9.65827
ENSG00000100558	PLEK2	pleckstrin 2 [Source:HGNC Symbol;Acc:HGNC:19238]	3.64255	2.28613e-11	Up	6.75687	4.74028	7.39875	4.37344	8.16101	3.3687	3.42775	4.73322	2	7.16629	6.96313	7.18486
ENSG00000154839	SKA1	spindle and kinetochore associated complex subunit 1 [Source:HGNC Symbol;Acc:HGNC:28109]	3.6324	2.95615e-06	Up	6.89902	5.52503	7.23309	4.2379	8.39681	4.63209	3.1423	2.31687	2	7.60151	6.55454	7.42031
ENSG00000154451	GBP5	guanylate binding protein 5 [Source:HGNC Symbol;Acc:HGNC:19895]	3.63111	1.40092e-13	Up	10.3427	7.7199	9.97984	6.46865	11.3294	6.77865	5.86018	6.80832	5.60139	8.83257	9.37036	10.5656
ENSG00000171502	COL24A1	collagen type XXIV alpha 1 chain [Source:HGNC Symbol;Acc:HGNC:20821]	3.62831	1.75408e-11	Up	8.91345	6.10381	6.08894	4.76722	8.05354	4.87372	4.71231	5.18676	4.35754	9.54548	8.27066	8.77017
ENSG00000120217	CD274	CD274 molecule [Source:HGNC Symbol;Acc:HGNC:17635]	3.62816	3.77154e-18	Up	7.98078	5.48898	7.16316	5.22704	8.61144	5.04155	4.54333	4.56377	4.76021	8.79735	7.75053	9.28321
ENSG00000213694	S1PR3	sphingosine-1-phosphate receptor 3 [Source:HGNC Symbol;Acc:HGNC:3167]	3.62723	9.2631e-13	Up	9.55043	8.05804	11.3102	7.56875	9.54471	6.23712	6.44401	6.14588	5.60139	10.5017	10.1879	11.1068
ENSG00000117069	ST6GALNAC5	ST6 N-acetylgalactosaminide alpha-2,6-sialyltransferase 5 [Source:HGNC Symbol;Acc:HGNC:19342]	3.62647	0.0213264	Up	4.1242	3.57952	2.81782	3.39299	2.85678	2	2	2	2	2.35036	5.40331	6.95566
ENSG00000269404	SPIB	Spi-B transcription factor [Source:HGNC Symbol;Acc:HGNC:11242]	3.6215	0.000722635	Up	4.99986	2.88932	3.0122	4.5555	5.38703	2	3.29207	2.31687	2.49825	4.57236	7.51896	6.9642
ENSG00000125245	GPR18	G protein-coupled receptor 18 [Source:HGNC Symbol;Acc:HGNC:4472]	3.6199	4.72818e-05	Up	5.04949	3.57952	4.34139	3.25937	3.99046	2.53815	2.97516	2.31687	2	3.90642	6.7462	6.3853
ENSG00000172215	CXCR6	C-X-C motif chemokine receptor 6 [Source:HGNC Symbol;Acc:HGNC:16647]	3.61769	3.16739e-05	Up	6.45928	4.96687	3.18347	3.25937	4.73919	4.05823	2.78609	4.50256	3.40599	7.80672	8.25155	8.10822
ENSG00000213186	TRIM59	tripartite motif containing 59 [Source:HGNC Symbol;Acc:HGNC:30834]	3.61577	5.88003e-22	Up	8.6292	5.20772	7.10039	4.16504	8.93839	5.00138	5.04334	4.56377	5.00224	8.04758	8.38783	7.97511
ENSG00000276070	CCL4L2	C-C motif chemokine ligand 4 like 2 [Source:HGNC Symbol;Acc:HGNC:24066]	3.61219	1.9039e-08	Up	7.71464	7.22361	8.01827	5.85544	8.90298	5.86426	6.62431	6.16576	5.00224	10.8178	8.96871	11.1073
ENSG00000136541	ERMN	ermin [Source:HGNC Symbol;Acc:HGNC:29208]	3.61173	0.000784713	Up	4.1242	3.27531	3.18347	3.51528	6.61581	2	3.87031	4.15016	2	8.09476	4.88497	5.92473
ENSG00000126787	DLGAP5	DLG associated protein 5 [Source:HGNC Symbol;Acc:HGNC:16864]	3.60618	1.59488e-06	Up	8.44676	6.95952	9.36622	3.51528	10.2773	6.96769	4.35189	4.30159	3.6147	9.2806	8.15787	8.6403
ENSG00000178882	RFLNA	refilin A [Source:HGNC Symbol;Acc:HGNC:27051]	3.59998	9.52696e-05	Up	8.06162	6.73167	6.49894	3.51528	9.87052	3.97772	3.42775	6.04215	2	8.72797	7.31839	8.8298
ENSG00000198216	CACNA1E	calcium voltage-gated channel subunit alpha1 E [Source:HGNC Symbol;Acc:HGNC:1392]	3.59616	1.30793e-05	Up	5.09747	3.27531	4.8282	2.55054	5.68869	2.9292	2.31204	4.50256	2	5.58437	6.58976	7.17017
ENSG00000163599	CTLA4	cytotoxic T-lymphocyte associated protein 4 [Source:HGNC Symbol;Acc:HGNC:2505]	3.58794	0.000325474	Up	5.85185	2	3.33655	3.51528	5.98806	2	4.54333	4.56377	3.40599	7.09846	7.41481	7.80963
ENSG00000090889	KIF4A	kinesin family member 4A [Source:HGNC Symbol;Acc:HGNC:13339]	3.58177	8.33114e-05	Up	8.13242	6.30383	8.26715	4.37344	9.0806	5.36011	3.96258	2	2	8.06546	7.10375	7.44493
ENSG00000237702	TRBV3-1	T cell receptor beta variable 3-1 [Source:HGNC Symbol;Acc:HGNC:12212]	3.58011	0.0162558	Up	2.87963	2	2.32682	3.1121	3.0575	2	2.31204	2	2	5.37098	3.73227	4.28365
ENSG00000275743	TRBV14	T cell receptor beta variable 14 [Source:HGNC Symbol;Acc:HGNC:12189]	3.5686	0.0464895	Up	2.35611	2.64911	2.32682	2	2.62355	2	2	2	2	3.24756	4.11723	2.94202
ENSG00000287626	None	novel transcript, antisense to DTNBP1	3.56544	1.95107e-05	Up	4.72233	3.71053	5.8039	2.55054	4.08541	2	2.31204	3.44328	2	5.25114	5.64009	5.92473
ENSG00000162849	KIF26B	kinesin family member 26B [Source:HGNC Symbol;Acc:HGNC:25484]	3.56256	7.59948e-05	Up	10.3952	8.00158	6.73762	4.5555	9.31663	3.97772	3.66593	5.40318	3.40599	9.83841	8.28147	9.42916
ENSG00000176697	BDNF	brain derived neurotrophic factor [Source:HGNC Symbol;Acc:HGNC:1033]	3.55782	0.000952679	Up	4.02845	3.09518	3.0122	2.30138	4.85152	3.60145	2	2	2	5.48162	5.04576	5.85297
ENSG00000163568	AIM2	absent in melanoma 2 [Source:HGNC Symbol;Acc:HGNC:357]	3.55434	7.39345e-08	Up	6.9908	4.80035	6.39817	5.07625	8.40603	4.46495	2.78609	4.62249	2	6.96516	8.16373	7.58994
ENSG00000279277	None	novel transcript	3.55008	0.00457327	Up	2.35611	2	3.0122	2.30138	3.77946	2.53815	2.56845	2	2	4.63754	3.85313	4.04688
ENSG00000163600	ICOS	inducible T cell costimulator [Source:HGNC Symbol;Acc:HGNC:5351]	3.55003	2.1345e-05	Up	6.63211	3.94148	4.18885	4.2379	5.62689	2	3.55175	3.98094	2	6.70121	6.58976	7.63878
ENSG00000008118	CAMK1G	calcium/calmodulin dependent protein kinase IG [Source:HGNC Symbol;Acc:HGNC:14585]	3.53707	0.00016085	Up	3.92588	2.64911	5.37949	2.30138	4.67956	2	2.31204	3.98094	2	5.44567	4.82712	5.8893
ENSG00000133107	TRPC4	transient receptor potential cation channel subfamily C member 4 [Source:HGNC Symbol;Acc:HGNC:12336]	3.53428	2.42781e-06	Up	5.6414	3.57952	7.56293	4.00725	4.3377	3.70511	2.97516	3.15583	2	6.85985	4.82712	6.12081
ENSG00000156738	MS4A1	membrane spanning 4-domains A1 [Source:HGNC Symbol;Acc:HGNC:7315]	3.53241	0.00166132	Up	4.29853	4.04443	3.47494	4.66524	4.25841	4.82852	3.55175	5.75776	2.49825	5.55093	9.43472	9.23462
ENSG00000112195	TREML2	triggering receptor expressed on myeloid cells like 2 [Source:HGNC Symbol;Acc:HGNC:21092]	3.52805	8.63815e-06	Up	8.16092	4.31539	6.69577	5.87841	9.1968	4.96007	3.55175	2.31687	3.79701	6.15117	6.19169	7.99192
ENSG00000112394	SLC16A10	solute carrier family 16 member 10 [Source:HGNC Symbol;Acc:HGNC:17027]	3.52047	4.56007e-08	Up	8.00614	5.16266	9.32563	7.61736	10.2352	6.33732	3.87031	4.78555	5.00224	9.46921	9.2681	9.60055
ENSG00000163734	CXCL3	C-X-C motif chemokine ligand 3 [Source:HGNC Symbol;Acc:HGNC:4604]	3.5059	9.66508e-06	Up	9.48655	6.00516	10.6975	8.20844	11.99	8.95651	5.20318	4.97774	5.3327	11.324	9.2517	10.1214
ENSG00000198814	GK	glycerol kinase [Source:HGNC Symbol;Acc:HGNC:4289]	3.50534	8.65249e-11	Up	9.86823	7.37942	10.846	8.75931	11.774	7.70913	5.59782	6.12573	7.05202	11.2927	10.2022	10.8407
ENSG00000142224	IL19	interleukin 19 [Source:HGNC Symbol;Acc:HGNC:5990]	3.49905	0.00166366	Up	3.56549	2.88932	3.0122	2.30138	3.88881	2	2.31204	2	2	3.67763	4.16471	4.17012
ENSG00000178752	ERFE	erythroferrone [Source:HGNC Symbol;Acc:HGNC:26727]	3.49891	9.19715e-05	Up	5.98535	3.27531	7.77203	5.42726	6.55074	3.09104	4.41856	2	2	6.92656	6.22567	7.74667
ENSG00000171848	RRM2	ribonucleotide reductase regulatory subunit M2 [Source:HGNC Symbol;Acc:HGNC:10452]	3.49885	6.31347e-05	Up	9.69388	7.90912	10.626	7.04701	11.6288	8.91928	5.04334	4.56377	2.49825	10.6988	10.3378	10.6619
ENSG00000140600	SH3GL3	SH3 domain containing GRB2 like 3, endophilin A3 [Source:HGNC Symbol;Acc:HGNC:10832]	3.49798	0.00777663	Up	5.73537	2.64911	2	2.30138	3.39066	2	2.78609	3.3067	2	2.86761	5.67329	5.15744
ENSG00000145794	MEGF10	multiple EGF like domains 10 [Source:HGNC Symbol;Acc:HGNC:29634]	3.49691	3.82162e-05	Up	5.70472	4.54342	3.82475	2.94806	7.1539	3.70511	2.31204	2.31687	3.16188	7.18821	4.91304	6.27979
ENSG00000184661	CDCA2	cell division cycle associated 2 [Source:HGNC Symbol;Acc:HGNC:14623]	3.48727	0.000116695	Up	6.40311	5.33503	6.83078	2.94806	8.24568	5.22712	2.31204	2.57652	2	7.17729	6.71464	7.07874
ENSG00000254639	None	novel transcript	3.48626	0.0204182	Up	2.87963	2	3.47494	3.1121	4.55236	2	2	2	2	4.27748	3.60036	2.6348
ENSG00000174939	ASPHD1	aspartate beta-hydroxylase domain containing 1 [Source:HGNC Symbol;Acc:HGNC:27380]	3.48482	3.2262e-08	Up	7.8398	3.71053	6.9893	4.86247	7.73996	3.23654	5.27691	5.36929	2	8.46166	7.61609	7.42651
ENSG00000278231	None	novel transcript	3.48226	0.0025286	Up	3.56549	2.36076	3.7173	2.30138	4.90457	2	2.56845	2	2.49825	3.54801	3.45517	2.79657
ENSG00000168621	GDNF	glial cell derived neurotrophic factor [Source:HGNC Symbol;Acc:HGNC:4232]	3.48171	0.000745058	Up	4.214	2.64911	3.7173	2.76295	5.77669	2	2.31204	2.79649	2	4.27748	3.85313	2.94202
ENSG00000171049	FPR2	formyl peptide receptor 2 [Source:HGNC Symbol;Acc:HGNC:3827]	3.4798	1.12575e-05	Up	10.1371	6.86423	9.67702	8.56414	11.8821	7.4049	3.96258	3.88826	6.22785	9.69076	9.19852	10.2509
ENSG00000121621	KIF18A	kinesin family member 18A [Source:HGNC Symbol;Acc:HGNC:29441]	3.47926	8.1558e-08	Up	5.39492	4.47134	6.77829	4.0883	7.96266	4.13449	4.0493	2	3.6147	7.52607	6.1569	6.65167
ENSG00000169679	BUB1	BUB1 mitotic checkpoint serine/threonine kinase [Source:HGNC Symbol;Acc:HGNC:1148]	3.478	1.92492e-07	Up	8.1944	6.17361	8.12197	5.60304	9.82652	6.49026	3.29207	4.22786	3.40599	8.77217	7.77368	8.70032
ENSG00000105255	FSD1	fibronectin type III and SPRY domain containing 1 [Source:HGNC Symbol;Acc:HGNC:13745]	3.47641	0.0020708	Up	4.1242	2	3.82475	2	4.3377	2	3.77174	2.98732	2	5.85489	5.38338	4.82375
ENSG00000288547	C3orf36	chromosome 3 putative open reading frame 36 [Source:HGNC Symbol;Acc:HGNC:26170]	3.4736	0.0351336	Up	2.87963	2	4.10607	3.62801	2.3452	2	2	2	2	3.24756	4.73576	5.75793
ENSG00000197272	IL27	interleukin 27 [Source:HGNC Symbol;Acc:HGNC:19157]	3.47094	5.91771e-05	Up	4.78227	2.88932	3.6012	2.94806	5.71862	2.53815	2.78609	2	2	3.79656	4.25522	5.12733
ENSG00000104722	NEFM	neurofilament medium chain [Source:HGNC Symbol;Acc:HGNC:7734]	3.46815	0.000579839	Up	4.214	2	4.60523	2	4.1745	3.09104	2.31204	2	2.49825	3.79656	4.16471	3.50712
ENSG00000178999	AURKB	aurora kinase B [Source:HGNC Symbol;Acc:HGNC:11390]	3.46732	2.00669e-06	Up	7.4814	6.51575	7.7854	4.30726	9.73246	6.66754	4.20851	3.78921	3.16188	9.29329	8.53736	8.36519
ENSG00000171241	SHCBP1	SHC binding and spindle associated 1 [Source:HGNC Symbol;Acc:HGNC:29547]	3.46683	2.12877e-09	Up	8.71628	6.36478	9.2433	6.16666	10.1403	7.19836	4.95625	4.67892	3.6147	9.46248	8.6851	9.21687
ENSG00000178146	GK4P	glycerol kinase 4 pseudogene [Source:HGNC Symbol;Acc:HGNC:4295]	3.46578	0.000835138	Up	4.37838	2.36076	4.10607	2.55054	4.41286	2.53815	2	2	2.49825	3.54801	2.78725	4.04688
ENSG00000112984	KIF20A	kinesin family member 20A [Source:HGNC Symbol;Acc:HGNC:9787]	3.44791	1.96019e-05	Up	8.63734	7.06123	8.05735	4.16504	9.63773	6.56104	4.86356	3.88826	2	9.51978	8.60776	8.60524
ENSG00000271856	LINC01215	long intergenic non-protein coding RNA 1215 [Source:HGNC Symbol;Acc:HGNC:49651]	3.43959	0.000159624	Up	3.26294	3.71053	4.41201	2.55054	5.18744	2.74688	2.31204	2	2	4.81707	5.55356	5.35221
ENSG00000148773	MKI67	marker of proliferation Ki-67 [Source:HGNC Symbol;Acc:HGNC:7107]	3.43809	4.88834e-06	Up	8.94657	7.29842	9.08751	5.94521	10.3484	7.65838	5.27691	5.46867	2	10.1265	9.48351	10.1118
ENSG00000166396	SERPINB7	serpin family B member 7 [Source:HGNC Symbol;Acc:HGNC:13902]	3.43504	0.00556142	Up	4.1242	3.94148	4.87895	2.94806	6.17239	4.52284	2.78609	2	2.49825	8.28477	2.78725	2.94202
ENSG00000186185	KIF18B	kinesin family member 18B [Source:HGNC Symbol;Acc:HGNC:27102]	3.43476	1.03574e-06	Up	6.56544	5.06809	5.97693	3.51528	7.34832	4.87372	3.1423	2.79649	2	7.39083	6.68238	7.63343
ENSG00000180044	C3orf80	chromosome 3 open reading frame 80 [Source:HGNC Symbol;Acc:HGNC:40048]	3.43271	3.38332e-06	Up	8.10334	3.83062	6.79159	2.76295	6.8902	2.53815	5.08499	5.02204	2.49825	6.87344	5.85794	7.33728
ENSG00000211778	TRAV4	T cell receptor alpha variable 4 [Source:HGNC Symbol;Acc:HGNC:12140]	3.4304	0.0137869	Up	2.64149	2	2.5931	2.94806	3.99046	2	2	2.79649	2	3.24756	5.23559	4.53364
ENSG00000147488	ST18	ST18 C2H2C-type zinc finger transcription factor [Source:HGNC Symbol;Acc:HGNC:18695]	3.43014	0.00114278	Up	4.02845	2	4.7756	2.55054	4.41286	2.9292	2	3.78921	2	3.90642	4.70398	6.45967
ENSG00000167105	TMEM92	transmembrane protein 92 [Source:HGNC Symbol;Acc:HGNC:26579]	3.43006	3.39286e-05	Up	6.84383	4.2306	4.47934	2.76295	6.27668	2	3.77174	4.37174	2	7.09846	6.21443	6.25215
ENSG00000135312	HTR1B	5-hydroxytryptamine receptor 1B [Source:HGNC Symbol;Acc:HGNC:5287]	3.4284	0.0413152	Up	4.89516	2	4.41201	2.94806	2	2	2.56845	2	2	4.00851	2.19554	3.59773
ENSG00000253983	None	novel transcript	3.42731	0.0376769	Up	3.42213	2.36076	4.01826	2.30138	2.85678	2	2.31204	2	2	3.90642	2.52152	2
ENSG00000196747	H2AC13	H2A clustered histone 13 [Source:HGNC Symbol;Acc:HGNC:4725]	3.42123	0.0297478	Up	4.89516	2	3.6012	2.55054	2.3452	2	2.56845	2	2	2.86761	2.90376	2.6348
ENSG00000059915	PSD	pleckstrin and Sec7 domain containing [Source:HGNC Symbol;Acc:HGNC:9507]	3.41937	2.52958e-12	Up	8.53652	4.96687	6.5468	3.83005	7.9936	4.46495	5.00045	6.04215	4.35754	8.54472	8.39532	8.38122
ENSG00000164935	DCSTAMP	dendrocyte expressed seven transmembrane protein [Source:HGNC Symbol;Acc:HGNC:18549]	3.41828	0.000245901	Up	6.30436	2.64911	6.21279	2.55054	5.74795	2.74688	3.66593	5.64897	2	7.64178	5.96909	7.79055
ENSG00000175779	LINC02694	long intergenic non-protein coding RNA 2694 [Source:HGNC Symbol;Acc:HGNC:33796]	3.41722	0.0154043	Up	2.35611	2	2.32682	2.55054	3.39066	2	2.56845	2	2.86789	4.00851	3.85313	5.45274
ENSG00000139734	DIAPH3	diaphanous related formin 3 [Source:HGNC Symbol;Acc:HGNC:15480]	3.41499	1.47216e-11	Up	7.22481	5.52503	7.59364	4.71713	8.74833	5.22712	3.66593	3.98094	3.40599	8.02948	7.16923	7.56208
ENSG00000259354	SLC30A4-AS1	SLC30A4 antisense RNA 1 [Source:HGNC Symbol;Acc:HGNC:56661]	3.41417	0.0151241	Up	3.26294	2	2.81782	2	4.25841	2	2	3.44328	2	4.43244	4.25522	4.53364
ENSG00000236501	None	novel transcript	3.41132	0.00980661	Up	4.214	2	4.18885	2.55054	4.25841	2	2	2	3.16188	3.54801	2.36772	3.83971
ENSG00000117399	CDC20	cell division cycle 20 [Source:HGNC Symbol;Acc:HGNC:1723]	3.40783	1.49658e-08	Up	8.56666	6.66861	8.36829	5.48826	11.1672	7.71535	5.88397	6.16576	5.00224	10.0128	9.21412	9.36933
ENSG00000183287	CCBE1	collagen and calcium binding EGF domains 1 [Source:HGNC Symbol;Acc:HGNC:29426]	3.40334	1.00577e-10	Up	8.1092	6.00516	7.45836	4.00725	8.9352	5.48187	5.34706	4.30159	3.6147	8.94627	7.32885	8.10822
ENSG00000115414	FN1	fibronectin 1 [Source:HGNC Symbol;Acc:HGNC:3778]	3.40034	3.66904e-12	Up	15.8583	12.6729	14.6328	11.2899	15.8411	12.0755	13.3971	12.5661	10.4797	16.6272	15.2308	15.6259
ENSG00000169607	CKAP2L	cytoskeleton associated protein 2 like [Source:HGNC Symbol;Acc:HGNC:26877]	3.39979	3.82683e-08	Up	7.27783	5.37508	7.74493	3.73257	8.19866	5.11866	3.1423	4.73322	2	7.63382	7.07297	7.19215
ENSG00000171236	LRG1	leucine rich alpha-2-glycoprotein 1 [Source:HGNC Symbol;Acc:HGNC:29480]	3.3927	1.11185e-05	Up	8.94984	5.59454	8.78229	8.29208	12.0559	7.53016	4.0493	6.02048	6.7761	9.0245	9.82753	9.81757
ENSG00000060718	COL11A1	collagen type XI alpha 1 chain [Source:HGNC Symbol;Acc:HGNC:2186]	3.38111	0.0177454	Up	12.9236	9.63881	5.8039	4.30726	9.54471	4.82852	7.35198	7.68927	2.49825	10.2785	10.2998	10.4714
ENSG00000106178	CCL24	C-C motif chemokine ligand 24 [Source:HGNC Symbol;Acc:HGNC:10623]	3.37745	0.00255135	Up	6.61573	2.64911	4.7756	2	8.26609	2	4.35189	4.83605	5.20945	8.16829	4.79731	5.90712
ENSG00000057657	PRDM1	PR/SET domain 1 [Source:HGNC Symbol;Acc:HGNC:9346]	3.37004	1.69188e-12	Up	9.00748	7.3596	9.25535	7.7353	10.2104	7.30944	7.218	6.45142	6.09486	11.3066	10.1217	11.3009
ENSG00000253214	None	novel transcript	3.36292	0.000333016	Up	3.42213	2.64911	4.18885	2.94806	4.95573	2	2.78609	2	2	4.27748	3.85313	4.66517
ENSG00000103569	AQP9	aquaporin 9 [Source:HGNC Symbol;Acc:HGNC:643]	3.36064	1.45564e-06	Up	11.3621	7.58978	11.9138	10.2954	12.8689	8.97478	5.83599	6.02048	8.29553	11.9201	11.0438	12.0912
ENSG00000197046	SIGLEC15	sialic acid binding Ig like lectin 15 [Source:HGNC Symbol;Acc:HGNC:27596]	3.35965	0.000644374	Up	7.54334	5.11615	5.37949	3.73257	5.49474	5.08062	4.1311	5.93038	2	5.58437	7.48663	9.9199
ENSG00000101057	MYBL2	MYB proto-oncogene like 2 [Source:HGNC Symbol;Acc:HGNC:7548]	3.35442	2.47054e-10	Up	9.23633	7.32933	8.99851	6.29171	10.947	7.85149	5.47788	5.67695	6.02347	10.2119	9.21271	10.4211
ENSG00000270547	LINC01235	long intergenic non-protein coding RNA 1235 [Source:HGNC Symbol;Acc:HGNC:49769]	3.34216	3.75618e-06	Up	9.0231	7.40867	10.0903	5.87841	7.71047	4.05823	4.48229	4.30159	4.10433	7.79249	8.78533	8.59977
ENSG00000258791	LINC00520	long intergenic non-protein coding RNA 520 [Source:HGNC Symbol;Acc:HGNC:19843]	3.34166	0.00113905	Up	3.08398	2.36076	4.87895	2.55054	5.34926	2	2.97516	2.98732	2	4.57236	2.78725	4.82375
ENSG00000215808	LINC01139	long intergenic non-protein coding RNA 1139 [Source:HGNC Symbol;Acc:HGNC:27924]	3.33942	0.00693046	Up	7.44478	2.64911	5.82992	2.55054	2	2.53815	4.86356	4.22786	2	3.67763	7.35467	6.32027
ENSG00000153404	PLEKHG4B	pleckstrin homology and RhoGEF domain containing G4B [Source:HGNC Symbol;Acc:HGNC:29399]	3.33863	0.00113905	Up	5.18889	3.57952	3.92474	2.30138	3.53222	2	2.56845	3.68286	2	4.92544	4.76686	6.69336
ENSG00000147614	ATP6V0D2	ATPase H+ transporting V0 subunit d2 [Source:HGNC Symbol;Acc:HGNC:18266]	3.33863	0.00682755	Up	7.61926	2	4.7756	3.1121	4.1745	2.53815	4.28198	5.80922	2	4.6999	6.6742	8.6667
ENSG00000186871	ERCC6L	ERCC excision repair 6 like, spindle assembly checkpoint helicase [Source:HGNC Symbol;Acc:HGNC:20794]	3.33475	8.54743e-10	Up	6.17617	3.71053	6.1522	3.62801	7.1094	3.80182	3.1423	2.31687	3.40599	5.64903	5.57128	5.56928
ENSG00000221887	HMSD	histocompatibility minor serpin domain containing [Source:HGNC Symbol;Acc:HGNC:23037]	3.32655	0.0154951	Up	3.56549	2.36076	2	2	4.67956	2	3.29207	2.31687	2	3.90642	4.60419	4.62265
ENSG00000183682	BMP8A	bone morphogenetic protein 8a [Source:HGNC Symbol;Acc:HGNC:21650]	3.32258	5.04648e-06	Up	6.87169	4.14052	5.77739	4.0883	6.44728	2.53815	5.59782	4.56377	3.95884	7.53465	6.62413	9.03425
ENSG00000180801	ARSJ	arylsulfatase family member J [Source:HGNC Symbol;Acc:HGNC:26286]	3.32029	4.10458e-11	Up	8.57091	5.37508	7.77873	5.15362	7.4939	4.46495	4.48229	2.98732	3.95884	7.63382	6.79227	7.22094
ENSG00000211745	TRBV4-2	T cell receptor beta variable 4-2 [Source:HGNC Symbol;Acc:HGNC:12216]	3.31881	0.0333831	Up	3.08398	2	2	2.55054	2.3452	2	2.56845	2.31687	2	4.19327	4.63822	3.68298
ENSG00000279237	None	TEC	3.31797	8.3307e-05	Up	4.59441	2	4.92797	2.76295	3.39066	2.9292	2.31204	2	3.40599	4.6999	5.21318	4.70648
ENSG00000204936	CD177	CD177 molecule [Source:HGNC Symbol;Acc:HGNC:30072]	3.31785	5.47448e-12	Up	5.98535	4.6776	7.9781	4.95182	7.78309	3.60145	4.76451	4.22786	3.16188	7.58509	6.92228	7.49294
ENSG00000109674	NEIL3	nei like DNA glycosylase 3 [Source:HGNC Symbol;Acc:HGNC:24573]	3.30448	2.0743e-09	Up	5.70472	3.94148	5.60724	3.1121	6.12847	3.23654	2.56845	2.98732	2	5.79901	5.34268	5.09659
ENSG00000232869	TRBV29-1	T cell receptor beta variable 29-1 [Source:HGNC Symbol;Acc:HGNC:12210]	3.30287	0.00157722	Up	4.214	2.64911	2.5931	2.94806	4.67956	3.70511	2	2.98732	2	4.57236	5.48039	6.60874
ENSG00000110900	TSPAN11	tetraspanin 11 [Source:HGNC Symbol;Acc:HGNC:30795]	3.3022	9.98953e-12	Up	9.31707	7.0489	8.93098	5.07625	8.50382	5.04155	6.21932	6.84577	5.07467	9.97076	8.90199	9.94708
ENSG00000205846	CLEC6A	C-type lectin domain containing 6A [Source:HGNC Symbol;Acc:HGNC:14556]	3.30191	0.0279447	Up	4.1242	3.27531	3.7173	2	3.77946	2	2	2	2	3.67763	2.36772	4.04688
ENSG00000181847	TIGIT	T cell immunoreceptor with Ig and ITIM domains [Source:HGNC Symbol;Acc:HGNC:26838]	3.2969	4.72826e-05	Up	6.45928	5.01837	4.26714	3.39299	5.98806	4.13449	4.20851	4.97774	2	7.10999	8.24328	8.25813
ENSG00000171388	APLN	apelin [Source:HGNC Symbol;Acc:HGNC:16665]	3.29537	0.000150758	Up	10.5892	8.06418	11.1464	6.2745	9.07193	4.82852	8.33852	7.30609	2	10.1739	9.17986	11.0707
ENSG00000166851	PLK1	polo like kinase 1 [Source:HGNC Symbol;Acc:HGNC:9077]	3.28972	5.2809e-09	Up	7.52591	5.72425	7.36355	4.76722	9.85038	6.74255	5.27691	4.22786	5.3327	9.09	8.35751	8.76773
ENSG00000279862	None	novel transcript	3.28949	0.0367992	Up	2.35611	2	2.81782	2.30138	2.85678	2	2.56845	2	2	4.19327	2.90376	3.30681
ENSG00000137807	KIF23	kinesin family member 23 [Source:HGNC Symbol;Acc:HGNC:6392]	3.27569	1.26638e-06	Up	8.04947	6.55114	8.59389	5.57519	9.8368	6.30469	5.47788	4.67892	2	8.98122	7.85553	8.46485
ENSG00000138778	CENPE	centromere protein E [Source:HGNC Symbol;Acc:HGNC:1856]	3.27532	1.43685e-09	Up	6.56544	5.33503	8.1635	5.42726	9.47408	5.95116	5.34706	3.68286	5.3327	9.08417	7.71907	8.03714
ENSG00000141526	SLC16A3	solute carrier family 16 member 3 [Source:HGNC Symbol;Acc:HGNC:10924]	3.2739	1.45542e-12	Up	12.2883	9.42412	11.7858	9.86328	12.167	9.00048	7.53591	8.20849	7.15582	12.3401	11.4348	12.3901
ENSG00000284633	None	novel transcript, antisense to PDGFB	3.27275	0.0444142	Up	2.35611	2	2.32682	2.30138	2.62355	2.29402	2.31204	2	2	4.35704	2.6605	3.50712
ENSG00000183813	CCR4	C-C motif chemokine receptor 4 [Source:HGNC Symbol;Acc:HGNC:1605]	3.27207	1.51995e-05	Up	5.90674	3.27531	3.33655	4.30726	5.88624	3.70511	2.78609	4.15016	2.49825	6.21662	7.05419	7.3762
ENSG00000158164	TMSB15A	thymosin beta 15A [Source:HGNC Symbol;Acc:HGNC:30744]	3.2696	9.23833e-06	Up	7.72231	4.96687	5.69483	2.30138	6.97945	4.13449	4.60188	4.06803	2	7.3231	7.18659	5.83445
ENSG00000164611	PTTG1	PTTG1 regulator of sister chromatid separation, securin [Source:HGNC Symbol;Acc:HGNC:9690]	3.2643	1.07635e-08	Up	9.49554	8.07029	8.91283	6.52796	11.5797	7.96025	6.2379	6.75683	5.49984	10.7327	9.93754	9.84094
ENSG00000074410	CA12	carbonic anhydrase 12 [Source:HGNC Symbol;Acc:HGNC:1371]	3.2598	7.00877e-10	Up	10.6027	8.66635	11.4636	9.24136	11.4779	6.89282	7.8696	8.98316	6.63951	12.3355	10.4993	12.2375
ENSG00000237988	OR2I1P	olfactory receptor family 2 subfamily I member 1 pseudogene [Source:HGNC Symbol;Acc:HGNC:8258]	3.2502	1.54823e-05	Up	6.51334	5.20772	5.82992	3.51528	4.3377	4.20691	3.29207	4.50256	4.23649	6.76093	7.23187	8.93347
ENSG00000112742	TTK	TTK protein kinase [Source:HGNC Symbol;Acc:HGNC:12401]	3.24486	3.94553e-05	Up	7.56056	6.03046	8.42488	4.81563	8.71901	6.05291	3.55175	2.98732	2	8.03554	7.45356	7.25614
ENSG00000082126	MPP4	MAGUK p55 scaffold protein 4 [Source:HGNC Symbol;Acc:HGNC:13680]	3.23277	0.00150603	Up	4.45404	2.88932	5.06576	2	5.18744	2.9292	2	2	3.16188	3.40559	3.79396	3.76348
ENSG00000125510	OPRL1	opioid related nociceptin receptor 1 [Source:HGNC Symbol;Acc:HGNC:8155]	3.23046	0.00889314	Up	4.02845	2.36076	3.47494	2.30138	3.23367	2.29402	2.31204	2	2	2.63204	3.01156	3.59773
ENSG00000106689	LHX2	LIM homeobox 2 [Source:HGNC Symbol;Acc:HGNC:6594]	3.22873	2.19309e-05	Up	5.04949	3.57952	6.89383	2.30138	4.73919	3.48976	2.31204	2.79649	3.95884	4.43244	5.34268	6.08993
ENSG00000127507	ADGRE2	adhesion G protein-coupled receptor E2 [Source:HGNC Symbol;Acc:HGNC:3337]	3.22518	0.000189645	Up	9.24168	3.94148	9.59592	8.35486	9.93568	5.95116	4.28198	2.79649	5.94836	9.59145	8.1608	9.96101
ENSG00000002587	HS3ST1	heparan sulfate-glucosamine 3-sulfotransferase 1 [Source:HGNC Symbol;Acc:HGNC:5194]	3.22405	4.62094e-09	Up	8.78748	5.16266	9.05201	7.83261	9.64359	6.28809	5.12547	6.10528	4.84548	9.31836	10.1792	9.40427
ENSG00000175832	ETV4	ETS variant transcription factor 4 [Source:HGNC Symbol;Acc:HGNC:3493]	3.22364	0.00162759	Up	5.39492	5.25142	6.19288	3.25937	8.28121	2	4.48229	2.79649	2	5.90869	5.87231	5.65618
ENSG00000241886	None	novel transcript, sense intronic to GK	3.21993	0.0197664	Up	2.35611	2	3.18347	2.30138	3.66113	2.9292	2.31204	2	2	5.12045	3.20565	3.07413
ENSG00000133110	POSTN	periostin [Source:HGNC Symbol;Acc:HGNC:16953]	3.21785	2.07354e-08	Up	15.3114	12.5842	13.66	10.6953	13.8717	11.1803	11.0308	9.78039	8.95331	14.3643	13.4019	14.6499
ENSG00000266378	None	novel transcript	3.21568	0.00803261	Up	4.37838	2	3.18347	2.76295	7.92465	2	3.1423	4.62249	3.6147	4.92544	4.06814	5.40335
ENSG00000259834	None	None	3.21112	0.000304085	Up	4.52594	3.43542	5.26968	4.71713	4.85152	3.3687	3.77174	3.78921	2	4.97672	6.76172	8.26851
ENSG00000174837	ADGRE1	adhesion G protein-coupled receptor E1 [Source:HGNC Symbol;Acc:HGNC:3336]	3.20351	9.82159e-08	Up	7.98078	5.29383	6.56241	5.15362	6.67808	5.26154	4.28198	2.57652	3.95884	7.28293	8.61419	7.84705
ENSG00000138180	CEP55	centrosomal protein 55 [Source:HGNC Symbol;Acc:HGNC:1161]	3.2012	0.000118272	Up	8.69695	7.03647	9.41432	5.94521	9.79175	7.34197	4.65815	2.79649	2.49825	9.18572	8.51693	8.9443
ENSG00000198729	PPP1R14C	protein phosphatase 1 regulatory inhibitor subunit 14C [Source:HGNC Symbol;Acc:HGNC:14952]	3.18958	8.85622e-05	Up	4.214	2.36076	7.30907	4.5555	5.56233	2.74688	3.29207	3.3067	2.49825	5.74087	5.94209	4.74664
ENSG00000131747	TOP2A	DNA topoisomerase II alpha [Source:HGNC Symbol;Acc:HGNC:11989]	3.18939	0.000220438	Up	10.0019	8.52664	10.4536	6.1852	10.9062	8.3077	5.38089	5.62044	2	10.494	9.5676	10.0318
ENSG00000138829	FBN2	fibrillin 2 [Source:HGNC Symbol;Acc:HGNC:3604]	3.18352	2.68527e-06	Up	7.16977	5.452	5.88061	4.2379	7.6182	4.87372	3.55175	2.98732	2	7.50875	7.32885	6.92099
ENSG00000181634	TNFSF15	TNF superfamily member 15 [Source:HGNC Symbol;Acc:HGNC:11931]	3.1829	3.81956e-06	Up	7.02841	5.06809	8.66067	6.0501	8.84649	4.82852	4.41856	3.15583	3.40599	6.87344	5.9824	7.45102
ENSG00000183856	IQGAP3	IQ motif containing GTPase activating protein 3 [Source:HGNC Symbol;Acc:HGNC:20669]	3.18132	3.84486e-09	Up	7.10082	5.37508	7.39875	4.9945	8.01184	5.15573	4.20851	3.3067	2.86789	8.18474	6.6986	7.42651
ENSG00000287335	None	novel transcript	3.18111	0.00205647	Up	6.13078	4.54342	3.7173	2	5.88624	2.53815	3.55175	2.31687	2	6.55704	4.63822	5.09659
ENSG00000153976	HS3ST3A1	heparan sulfate-glucosamine 3-sulfotransferase 3A1 [Source:HGNC Symbol;Acc:HGNC:5196]	3.17758	2.29629e-13	Up	7.14715	4.47134	6.32685	4.49732	7.77599	4.87372	3.77174	4.56377	2.86789	7.60966	7.1634	6.89442
ENSG00000126262	FFAR2	free fatty acid receptor 2 [Source:HGNC Symbol;Acc:HGNC:4501]	3.17589	0.000147967	Up	9.47978	6.12745	8.54366	9.14045	12.376	7.08763	4.48229	5.85892	8.29553	10.8439	9.20563	10.5515
ENSG00000106236	NPTX2	neuronal pentraxin 2 [Source:HGNC Symbol;Acc:HGNC:7953]	3.17477	0.000193507	Up	7.57757	5.11615	7.5236	4.49732	3.66113	2.29402	2.56845	4.06803	3.79701	5.48162	7.28117	6.77329
ENSG00000157766	ACAN	aggrecan [Source:HGNC Symbol;Acc:HGNC:319]	3.17421	0.000289619	Up	9.08092	3.83062	7.80521	3.39299	4.55236	5.22712	4.1311	7.25132	4.10433	8.72046	7.86634	9.27294
ENSG00000175352	NRIP3	nuclear receptor interacting protein 3 [Source:HGNC Symbol;Acc:HGNC:1167]	3.17378	3.66968e-08	Up	8.31091	5.41406	7.73808	5.33062	8.67006	5.86426	5.31241	5.53131	2	7.54318	7.65817	9.18251
ENSG00000231231	LINC01423	long intergenic non-protein coding RNA 1423 [Source:HGNC Symbol;Acc:HGNC:50732]	3.16775	0.0489941	Up	3.26294	2	2.5931	2.94806	3.23367	2	2	2	2	2.86761	4.25522	3.07413
ENSG00000184524	CEND1	cell cycle exit and neuronal differentiation 1 [Source:HGNC Symbol;Acc:HGNC:24153]	3.16718	0.00586347	Up	2.64149	2	2.5931	2.30138	3.88881	2.29402	2.78609	2.57652	2	4.63754	4.34039	3.91213
ENSG00000165474	GJB2	gap junction protein beta 2 [Source:HGNC Symbol;Acc:HGNC:4284]	3.16093	4.35563e-08	Up	8.30581	5.5602	5.85549	4.81563	7.20766	5.51077	3.77174	3.88826	3.6147	7.31316	7.9534	8.37803
ENSG00000026751	SLAMF7	SLAM family member 7 [Source:HGNC Symbol;Acc:HGNC:21394]	3.15876	0.000526006	Up	9.0262	7.10952	8.03514	6.16666	7.73996	5.9721	6.06137	7.90569	2	8.07137	10.3097	11.2805
ENSG00000186407	CD300E	CD300e molecule [Source:HGNC Symbol;Acc:HGNC:28874]	3.15542	2.07354e-08	Up	9.9024	7.19032	10.1599	9.15464	11.2464	6.95723	5.56876	6.38513	7.31378	10.9064	10.5308	10.9349
ENSG00000176049	JAKMIP2	janus kinase and microtubule interacting protein 2 [Source:HGNC Symbol;Acc:HGNC:29067]	3.15381	4.63134e-06	Up	5.57517	4.2306	6.68155	4.0883	8.09407	3.09104	2.56845	4.93204	3.79701	6.99033	5.57128	5.7967
ENSG00000138315	OIT3	oncoprotein induced transcript 3 [Source:HGNC Symbol;Acc:HGNC:29953]	3.14998	0.00573245	Up	4.65979	4.04443	4.60523	2	4.41286	2.29402	2	2.79649	2	3.40559	6.03444	4.3889
ENSG00000160791	CCR5	C-C motif chemokine receptor 5 [Source:HGNC Symbol;Acc:HGNC:1606]	3.14457	2.01974e-08	Up	9.67227	6.38453	7.43311	7.10659	9.35525	5.74771	5.56876	6.70342	3.6147	8.95908	9.58951	9.63573
ENSG00000111206	FOXM1	forkhead box M1 [Source:HGNC Symbol;Acc:HGNC:3818]	3.14045	9.36884e-07	Up	8.55382	6.53355	8.07378	4.61141	8.57099	5.9721	5.12547	4.62249	2	8.519	7.50057	8.62153
ENSG00000107731	UNC5B	unc-5 netrin receptor B [Source:HGNC Symbol;Acc:HGNC:12568]	3.13881	2.29065e-13	Up	9.37418	7.02393	9.95936	6.59883	8.75557	6.05291	7.36893	6.75683	5.27239	10.002	9.09203	10.548
ENSG00000139044	B4GALNT3	beta-1,4-N-acetyl-galactosaminyltransferase 3 [Source:HGNC Symbol;Acc:HGNC:24137]	3.12101	0.00318235	Up	4.37838	3.71053	4.01826	3.25937	3.53222	2.53815	2.97516	3.56803	2	2.86761	5.62319	7.3762
ENSG00000211697	TRGV5	T cell receptor gamma variable 5 [Source:HGNC Symbol;Acc:HGNC:12290]	3.11608	0.0292372	Up	4.83982	3.09518	2.32682	2	3.99046	2.74688	2	2	2	3.54801	2.6605	4.33723
ENSG00000188822	CNR2	cannabinoid receptor 2 [Source:HGNC Symbol;Acc:HGNC:2160]	3.11434	0.0485242	Up	3.42213	2	2	2.94806	3.23367	2	2.97516	2	2	3.24756	4.85634	4.86081
ENSG00000165891	E2F7	E2F transcription factor 7 [Source:HGNC Symbol;Acc:HGNC:23820]	3.10849	0.000220438	Up	5.356	3.94148	5.77739	3.25937	6.80906	4.5785	2.56845	2	2	5.98581	5.02018	5.94213
ENSG00000118946	PCDH17	protocadherin 17 [Source:HGNC Symbol;Acc:HGNC:14267]	3.10574	2.3221e-07	Up	7.88834	5.66085	10.0576	7.60364	8.17726	6.44606	5.08499	6.20472	5.20945	8.28477	9.45037	10.3762
ENSG00000115919	KYNU	kynureninase [Source:HGNC Symbol;Acc:HGNC:6469]	3.1032	1.53994e-08	Up	9.93081	8.36199	11.1992	8.11482	10.6546	7.75212	5.81138	6.35081	5.27239	10.1794	10.1544	10.1894
ENSG00000285077	ARHGAP11B	Rho GTPase activating protein 11B [Source:HGNC Symbol;Acc:HGNC:15782]	3.09833	0.0190586	Up	2.64149	2	2.32682	2.55054	4.3377	3.23654	2.31204	2	2	4.00851	5.1199	3.98108
ENSG00000178445	GLDC	glycine decarboxylase [Source:HGNC Symbol;Acc:HGNC:4313]	3.09493	0.00052659	Up	4.37838	2.36076	5.19154	2	4.61736	3.23654	2.56845	2.31687	3.79701	3.24756	5.09561	5.73814
ENSG00000131203	IDO1	indoleamine 2,3-dioxygenase 1 [Source:HGNC Symbol;Acc:HGNC:6059]	3.09455	2.05486e-05	Up	7.66773	5.62807	4.54366	4.5555	8.00579	4.27588	5.68165	4.78555	3.6147	5.6803	8.60991	8.85757
ENSG00000123485	HJURP	Holliday junction recognition protein [Source:HGNC Symbol;Acc:HGNC:25444]	3.09242	4.40398e-05	Up	7.24625	5.92648	7.72427	2.94806	8.5378	6.33732	3.96258	3.98094	2.49825	8.21708	7.31313	7.81436
ENSG00000117009	KMO	kynurenine 3-monooxygenase [Source:HGNC Symbol;Acc:HGNC:6381]	3.09094	1.92729e-07	Up	6.95218	4.31539	6.79159	4.71713	6.78096	4.63209	2.56845	4.62249	2	6.52295	6.79227	7.52215
ENSG00000179913	B3GNT3	UDP-GlcNAc:betaGal beta-1,3-N-acetylglucosaminyltransferase 3 [Source:HGNC Symbol;Acc:HGNC:13528]	3.09063	0.0118644	Up	4.83982	4.2306	2.5931	3.92137	3.77946	3.09104	2.56845	2	2	3.90642	5.88654	7.48109
ENSG00000161905	ALOX15	arachidonate 15-lipoxygenase [Source:HGNC Symbol;Acc:HGNC:433]	3.08958	0.0165134	Up	4.94846	2.88932	2.32682	2.76295	4.3377	2	2	2	2.86789	4.81707	3.11187	3.07413
ENSG00000134668	SPOCD1	SPOC domain containing 1 [Source:HGNC Symbol;Acc:HGNC:26338]	3.08837	1.879e-06	Up	8.60865	5.6929	10.1535	7.48142	8.96984	4.68376	5.00045	6.59029	4.23649	9.46921	7.56392	8.37803
ENSG00000109265	CRACD	capping protein inhibiting regulator of actin dynamics [Source:HGNC Symbol;Acc:HGNC:29219]	3.07629	0.0268557	Up	6.64831	4.14052	5.34381	2.94806	2	2	2.31204	2.57652	2	3.07005	4.01731	4.70648
ENSG00000129173	E2F8	E2F transcription factor 8 [Source:HGNC Symbol;Acc:HGNC:24727]	3.06999	0.000652492	Up	5.18889	4.04443	6.32685	3.1121	6.12847	4.82852	2	2	2.49825	6.01063	5.76857	6.42297
ENSG00000137571	SLCO5A1	solute carrier organic anion transporter family member 5A1 [Source:HGNC Symbol;Acc:HGNC:19046]	3.06683	0.00089328	Up	3.56549	2	4.01826	2.55054	3.88881	2.29402	3.55175	2.98732	2	4.87227	5.1199	5.40335
ENSG00000115590	IL1R2	interleukin 1 receptor type 2 [Source:HGNC Symbol;Acc:HGNC:5994]	3.0654	6.94615e-06	Up	9.1192	6.68464	9.02973	8.58524	11.2987	7.67762	5.78635	5.4363	6.5149	11.3066	9.03728	9.11509
ENSG00000103257	SLC7A5	solute carrier family 7 member 5 [Source:HGNC Symbol;Acc:HGNC:11063]	3.06181	0.000639133	Up	8.36581	5.62807	9.81045	8.80798	9.01878	5.90837	4.86356	4.88484	2.86789	9.55817	9.26129	10.9109
ENSG00000202019	Y_RNA	Y RNA [Source:RFAM;Acc:RF00019]	3.06136	0.0425663	Up	2.35611	2.36076	2	2.55054	6.97945	2.9292	2	2.31687	3.95884	3.90642	2.78725	4.3889
ENSG00000237649	KIFC1	kinesin family member C1 [Source:HGNC Symbol;Acc:HGNC:6389]	3.05099	4.0303e-06	Up	7.87464	6.15072	7.98391	5.03595	9.13987	6.76671	5.50881	4.83605	2	8.9906	8.1608	8.64296
ENSG00000145386	CCNA2	cyclin A2 [Source:HGNC Symbol;Acc:HGNC:1578]	3.04313	2.65706e-06	Up	9.04161	6.91945	8.9812	5.65717	9.425	6.66754	4.76451	4.56377	2.86789	8.14606	7.92611	8.31932
ENSG00000127564	PKMYT1	protein kinase, membrane associated tyrosine/threonine 1 [Source:HGNC Symbol;Acc:HGNC:29650]	3.03684	0.000925183	Up	5.87956	4.6776	6.7513	5.45808	7.50253	5.42228	3.1423	2	2	8.0234	7.1634	7.16277
ENSG00000227482	None	novel transcript	3.03292	0.0171239	Up	4.214	2	4.01826	2.30138	2.85678	2	2.56845	2	3.16188	3.54801	2.52152	4.43878
ENSG00000285492	None	novel transcript	3.03072	0.0143128	Up	4.37838	2	3.33655	2.55054	3.23367	2	2.97516	2	2	3.67763	3.11187	3.59773
ENSG00000157542	KCNJ6	potassium inwardly rectifying channel subfamily J member 6 [Source:HGNC Symbol;Acc:HGNC:6267]	3.02802	0.0448744	Up	4.214	4.04443	2.32682	2	2.85678	2.29402	2.31204	2	2	4.27748	3.45517	6.3069
ENSG00000166342	NETO1	neuropilin and tolloid like 1 [Source:HGNC Symbol;Acc:HGNC:13823]	3.0263	0.0152433	Up	4.59441	3.71053	3.7173	2.30138	5.31047	2.29402	2	2	2	3.79656	2.78725	3.91213
ENSG00000233355	CHRM3-AS2	CHRM3 antisense RNA 2 [Source:HGNC Symbol;Acc:HGNC:43725]	3.02389	0.00385777	Up	3.42213	2	3.7173	2.76295	3.53222	2	3.29207	2.31687	2.49825	5.25114	4.9676	3.50712
ENSG00000211747	TRBV20-1	T cell receptor beta variable 20-1 [Source:HGNC Symbol;Acc:HGNC:12196]	3.02304	0.00105412	Up	4.65979	3.27531	3.33655	3.25937	3.99046	2	3.55175	2.98732	2	5.16534	6.43378	5.29919
ENSG00000177455	CD19	CD19 molecule [Source:HGNC Symbol;Acc:HGNC:1633]	3.01735	0.00735172	Up	3.42213	3.09518	2	2.94806	3.23367	2.9292	3.29207	3.68286	3.16188	4.35704	6.88023	6.84903
ENSG00000101842	VSIG1	V-set and immunoglobulin domain containing 1 [Source:HGNC Symbol;Acc:HGNC:28675]	3.01705	0.00270662	Up	4.1242	2.36076	4.26714	3.1121	3.53222	2	3.29207	2	2	4.00851	5.19042	4.33723
ENSG00000166926	MS4A6E	membrane spanning 4-domains A6E [Source:HGNC Symbol;Acc:HGNC:14285]	3.01	0.00856482	Up	7.81131	3.27531	9.01562	6.65313	8.05354	4.46495	3.87031	3.44328	2	6.67039	3.37669	4.3889
ENSG00000171798	KNDC1	kinase non-catalytic C-lobe domain containing 1 [Source:HGNC Symbol;Acc:HGNC:29374]	3.00897	0.0174799	Up	3.08398	2.36076	2.5931	2	2.62355	2.29402	2.31204	2.57652	2	3.40559	3.96463	4.17012
ENSG00000156970	BUB1B	BUB1 mitotic checkpoint serine/threonine kinase B [Source:HGNC Symbol;Acc:HGNC:1149]	3.00661	0.000581714	Up	7.69917	5.75493	7.80521	4.2379	8.02388	5.99273	2.78609	2.31687	2.49825	7.36219	5.96909	7.2837
ENSG00000129195	PIMREG	PICALM interacting mitotic regulator [Source:HGNC Symbol;Acc:HGNC:25483]	3.00572	0.000293747	Up	7.57757	5.75493	6.86894	2.94806	8.06524	5.328	4.76451	2	2.86789	7.51744	6.54561	6.78298
ENSG00000132000	PODNL1	podocan like 1 [Source:HGNC Symbol;Acc:HGNC:26275]	3.00136	0.000124296	Up	9.51995	8.03946	6.04518	5.33062	8.38752	5.64717	4.35189	4.62249	4.66959	9.46248	9.29635	9.56309
ENSG00000276043	UHRF1	ubiquitin like with PHD and ring finger domains 1 [Source:HGNC Symbol;Acc:HGNC:12556]	3.0001	0.00047069	Up	8.19991	6.47946	9.23602	7.32299	9.46086	6.53315	3.87031	3.56803	2	8.74285	8.64171	8.60524
ENSG00000176170	SPHK1	sphingosine kinase 1 [Source:HGNC Symbol;Acc:HGNC:11240]	2.99647	1.31624e-10	Up	11.0256	7.97576	11.0151	8.56059	12.4559	7.84583	9.5994	9.84346	8.00253	12.4522	11.8102	11.6894
ENSG00000129810	SGO1	shugoshin 1 [Source:HGNC Symbol;Acc:HGNC:25088]	2.99518	0.000252094	Up	4.37838	3.83062	6.13142	4.37344	7.25948	4.52284	2.31204	2.79649	2	6.21662	5.78385	5.7967
ENSG00000119698	PPP4R4	protein phosphatase 4 regulatory subunit 4 [Source:HGNC Symbol;Acc:HGNC:23788]	2.98628	0.000166735	Up	5.43281	4.2306	5.44831	2.76295	5.68869	2.74688	2.56845	2.31687	2	4.81707	4.34039	4.48699
ENSG00000159166	LAD1	ladinin 1 [Source:HGNC Symbol;Acc:HGNC:6472]	2.98486	0.000500142	Up	4.59441	4.31539	3.0122	2.55054	6.63163	2.74688	2.97516	3.78921	2.49825	5.02624	5.96909	6.34663
ENSG00000123975	CKS2	CDC28 protein kinase regulatory subunit 2 [Source:HGNC Symbol;Acc:HGNC:2000]	2.98272	1.83689e-15	Up	10.0499	8.03946	9.611	7.15443	10.7698	7.4049	6.27437	6.53021	6.70942	10.3616	9.83855	9.51885
ENSG00000169245	CXCL10	C-X-C motif chemokine ligand 10 [Source:HGNC Symbol;Acc:HGNC:10637]	2.98123	0.000655536	Up	9.89393	7.10952	6.30846	4.61141	6.17239	5.64717	6.06137	5.85892	2.49825	7.00276	9.73226	8.86215
ENSG00000186431	FCAR	Fc alpha receptor [Source:HGNC Symbol;Acc:HGNC:3608]	2.98098	0.00562122	Up	8.3007	3.83062	7.06795	6.0501	7.634	5.51077	2.31204	2	2.49825	6.5401	4.63822	7.53368
ENSG00000146938	NLGN4X	neuroligin 4 X-linked [Source:HGNC Symbol;Acc:HGNC:14287]	2.97786	0.000488786	Up	7.75259	5.59454	3.7173	6.09001	5.45972	6.05291	3.77174	5.70439	4.10433	9.24444	8.87012	9.19526
ENSG00000133816	MICAL2	microtubule associated monooxygenase, calponin and LIM domain containing 2 [Source:HGNC Symbol;Acc:HGNC:24693]	2.97615	2.55229e-12	Up	11.0046	6.38453	9.59781	8.12446	10.3544	7.078	7.72561	7.05211	6.09486	9.94524	9.37919	10.2614
ENSG00000233817	None	novel transcript	2.97217	0.03816	Up	3.08398	2.64911	4.87895	2.30138	3.0575	2.53815	2	2	2.49825	3.67763	2	3.59773
ENSG00000142512	SIGLEC10	sialic acid binding Ig like lectin 10 [Source:HGNC Symbol;Acc:HGNC:15620]	2.97163	9.22075e-06	Up	7.4632	5.48898	7.24281	7.37238	8.80872	6.79048	4.0493	5.02204	5.64961	9.00919	9.67398	10.0093
ENSG00000196460	RFX8	regulatory factor X8 [Source:HGNC Symbol;Acc:HGNC:37253]	2.9699	7.5339e-08	Up	6.34468	4.54342	6.06722	4.37344	7.9813	4.78186	4.0493	5.75776	3.79701	8.39254	7.00286	7.65469
ENSG00000102096	PIM2	Pim-2 proto-oncogene, serine/threonine kinase [Source:HGNC Symbol;Acc:HGNC:8987]	2.96669	1.3568e-05	Up	8.06765	7.36954	7.05698	6.95276	9.81791	6.33732	7.18964	7.52967	7.6582	9.35999	10.1367	11.8924
ENSG00000169684	CHRNA5	cholinergic receptor nicotinic alpha 5 subunit [Source:HGNC Symbol;Acc:HGNC:1959]	2.96449	0.00115489	Up	4.214	2	4.8282	3.25937	4.55236	2.53815	2.31204	2.79649	2	3.54801	4.67147	3.30681
ENSG00000132429	POPDC3	popeye domain containing 3 [Source:HGNC Symbol;Acc:HGNC:17649]	2.96102	1.51041e-05	Up	7.69917	3.27531	6.81784	4.61141	8.71531	4.91754	3.42775	6.36807	3.79701	7.75626	6.92228	6.68305
ENSG00000035499	DEPDC1B	DEP domain containing 1B [Source:HGNC Symbol;Acc:HGNC:24902]	2.95491	0.000567596	Up	6.13078	4.47134	6.41546	4.16504	6.9033	5.04155	2.56845	2	2	5.90869	6.23682	6.75372
ENSG00000157168	NRG1	neuregulin 1 [Source:HGNC Symbol;Acc:HGNC:7997]	2.95231	0.00117018	Up	7.95497	5.48898	5.77739	5.80837	8.1111	5.19187	2.78609	3.3067	2	8.47063	6.24788	5.8893
ENSG00000075218	GTSE1	G2 and S-phase expressed 1 [Source:HGNC Symbol;Acc:HGNC:13698]	2.94681	1.3321e-10	Up	7.65176	5.81441	7.53156	3.73257	8.34497	6.05291	4.54333	4.67892	4.76021	8.30998	7.50057	8.06123
ENSG00000078589	P2RY10	P2Y receptor family member 10 [Source:HGNC Symbol;Acc:HGNC:19906]	2.94576	0.000783677	Up	5.67341	4.39548	4.47934	5.29691	7.44101	4.27588	3.1423	5.78372	2	6.99033	8.21537	8.27882
ENSG00000136492	BRIP1	BRCA1 interacting helicase 1 [Source:HGNC Symbol;Acc:HGNC:20473]	2.94393	1.26816e-11	Up	6.61573	4.2306	7.00081	4.00725	7.61024	4.91754	3.55175	4.37174	5.00224	7.7489	6.24788	6.84903
ENSG00000234156	None	novel transcript	2.94373	0.0094224	Up	3.81546	3.57952	4.18885	2.76295	6.0364	2.53815	2.31204	2	2	3.40559	3.45517	3.30681
ENSG00000121807	CCR2	C-C motif chemokine receptor 2 [Source:HGNC Symbol;Acc:HGNC:1603]	2.93842	5.1781e-07	Up	9.38872	7.15624	7.23309	6.65313	9.41131	6.11069	5.16485	4.83605	4.10433	8.49282	9.27488	8.59152
ENSG00000167900	TK1	thymidine kinase 1 [Source:HGNC Symbol;Acc:HGNC:11830]	2.93707	8.19454e-07	Up	9.72476	8.18176	9.70717	7.46634	11.8226	9.14343	6.67973	6.33334	6.46188	11.1081	10.1127	10.25
ENSG00000104972	LILRB1	leukocyte immunoglobulin like receptor B1 [Source:HGNC Symbol;Acc:HGNC:6605]	2.93349	2.32436e-10	Up	9.98283	7.43733	8.11669	7.37238	9.67637	7.62572	6.32738	6.90611	5.69626	10.0097	10.7678	9.95674
ENSG00000178401	DNAJC22	DnaJ heat shock protein family (Hsp40) member C22 [Source:HGNC Symbol;Acc:HGNC:25802]	2.93202	0.0114145	Up	4.83982	3.27531	3.33655	2.30138	5.00515	2	2	3.44328	2	4.6999	2.78725	4.62265
ENSG00000125144	MT1G	metallothionein 1G [Source:HGNC Symbol;Acc:HGNC:7399]	2.93063	0.0180914	Up	10.2856	8.06418	11.0638	8.33007	13.8479	10.8143	7.5434	4.73322	6.73199	9.54972	9.04523	10.0944
ENSG00000225684	FAM225B	family with sequence similarity 225 member B [Source:HGNC Symbol;Acc:HGNC:21865]	2.92965	1.58158e-07	Up	5.50574	4.14052	4.8282	2.94806	7.01606	3.60145	4.54333	4.06803	3.6147	6.67039	7.02232	6.5072
ENSG00000119457	SLC46A2	solute carrier family 46 member 2 [Source:HGNC Symbol;Acc:HGNC:16055]	2.92731	0.000685118	Up	4.37838	2.88932	5.34381	3.25937	4.55236	2.29402	2.78609	2	2.49825	3.54801	3.45517	4.78571
ENSG00000101443	WFDC2	WAP four-disulfide core domain 2 [Source:HGNC Symbol;Acc:HGNC:15939]	2.91968	0.0219633	Up	4.02845	4.6776	3.33655	2.30138	4.4843	4.63209	2.31204	2	2	6.31951	5.81394	7.45708
ENSG00000171320	ESCO2	establishment of sister chromatid cohesion N-acetyltransferase 2 [Source:HGNC Symbol;Acc:HGNC:27230]	2.91885	3.50194e-05	Up	6.801	5.75493	8.25279	4.16504	7.7179	5.45238	3.77174	2.57652	3.16188	6.87344	6.3643	6.80216
ENSG00000088340	FER1L4	fer-1 like family member 4 (pseudogene) [Source:HGNC Symbol;Acc:HGNC:15801]	2.91802	0.0199617	Up	2.87963	4.04443	3.0122	2	3.88881	3.23654	2.56845	4.78555	4.76021	6.77549	5.38338	8.41276
ENSG00000273143	DUSP5-DT	DUSP5 divergent transcript [Source:HGNC Symbol;Acc:HGNC:55154]	2.9179	0.0044546	Up	3.81546	2	4.34139	2.76295	5.05292	3.48976	2.31204	2	2	4.00851	4.01731	3.68298
ENSG00000165480	SKA3	spindle and kinetochore associated complex subunit 3 [Source:HGNC Symbol;Acc:HGNC:20262]	2.91622	6.2303e-06	Up	6.74185	5.33503	7.68202	5.60304	8.6853	5.95116	3.66593	4.22786	2.49825	7.81379	7.12191	7.52215
ENSG00000143228	NUF2	NUF2 component of NDC80 kinetochore complex [Source:HGNC Symbol;Acc:HGNC:14621]	2.91513	0.000240614	Up	6.81542	6.19614	8.33687	5.42726	9.04264	6.46094	3.87031	3.88826	2	8.39254	7.39005	7.46914
ENSG00000179750	APOBEC3B	apolipoprotein B mRNA editing enzyme catalytic subunit 3B [Source:HGNC Symbol;Acc:HGNC:17352]	2.91483	0.00135918	Up	6.93907	3.09518	5.30722	3.25937	7.48522	5.99273	2.97516	3.88826	2	6.9778	5.21318	7.36334
ENSG00000138623	SEMA7A	semaphorin 7A (John Milton Hagen blood group) [Source:HGNC Symbol;Acc:HGNC:10741]	2.9143	8.65249e-11	Up	8.3707	5.452	9.36176	6.40679	8.83628	5.84169	5.88397	6.99769	4.10433	8.48399	8.52604	9.29342
ENSG00000121966	CXCR4	C-X-C motif chemokine receptor 4 [Source:HGNC Symbol;Acc:HGNC:2561]	2.91395	2.25681e-11	Up	10.6538	8.24797	11.5629	9.41834	10.5699	9.42919	8.78006	7.56003	8.3837	12.1219	11.9867	12.3094
ENSG00000166527	CLEC4D	C-type lectin domain family 4 member D [Source:HGNC Symbol;Acc:HGNC:14554]	2.90395	0.000803917	Up	6.30436	4.61207	6.13142	6.07019	9.27695	5.15573	2.97516	2.31687	5.27239	7.07512	6.29131	7.63878
ENSG00000165304	MELK	maternal embryonic leucine zipper kinase [Source:HGNC Symbol;Acc:HGNC:16870]	2.9033	3.13326e-06	Up	8.25911	6.38453	8.66429	5.07625	9.40672	7.00878	5.12547	5.29903	2.86789	8.80091	7.65817	8.0652
ENSG00000183625	CCR3	C-C motif chemokine receptor 3 [Source:HGNC Symbol;Acc:HGNC:1604]	2.90111	0.00418323	Up	4.78227	3.09518	3.33655	4.49732	7.39541	3.3687	2.31204	2	3.95884	4.35704	5.4615	6.0261
ENSG00000072571	HMMR	hyaluronan mediated motility receptor [Source:HGNC Symbol;Acc:HGNC:5012]	2.88639	0.000143077	Up	6.95218	5.92648	8.11669	4.37344	8.41976	6.38493	4.41856	2.31687	3.16188	7.86912	7.12191	7.76634
ENSG00000111665	CDCA3	cell division cycle associated 3 [Source:HGNC Symbol;Acc:HGNC:14624]	2.88497	1.25021e-06	Up	6.89902	6.24019	6.89383	4.43671	9.1968	5.86426	4.41856	5.26257	3.95884	8.48841	7.15167	7.85166
ENSG00000116031	CD207	CD207 molecule [Source:HGNC Symbol;Acc:HGNC:17935]	2.88347	0.0328628	Up	2.87963	2	2.32682	2.30138	3.66113	2	2.78609	2	2.49825	3.79656	3.90996	3.19516
ENSG00000196735	HLA-DQA1	major histocompatibility complex, class II, DQ alpha 1 [Source:HGNC Symbol;Acc:HGNC:4942]	2.88183	1.01291e-06	Up	12.0032	8.54431	10.3829	8.45758	12.885	9.87074	10.7314	10.8542	9.53439	13.8388	13.0351	12.908
ENSG00000151651	ADAM8	ADAM metallopeptidase domain 8 [Source:HGNC Symbol;Acc:HGNC:215]	2.87895	6.77448e-08	Up	9.97	6.28292	9.7367	8.93119	10.9596	8.22727	6.36168	7.26059	8.43274	11.529	10.4408	11.1644
ENSG00000134057	CCNB1	cyclin B1 [Source:HGNC Symbol;Acc:HGNC:1579]	2.87783	1.30029e-09	Up	9.42678	8.03322	9.36399	6.93095	11.2819	7.85712	6.29226	6.89424	6.5407	10.3026	9.48935	9.44297
ENSG00000185436	IFNLR1	interferon lambda receptor 1 [Source:HGNC Symbol;Acc:HGNC:18584]	2.87234	0.000139442	Up	5.54087	3.43542	4.72102	3.25937	3.88881	2.9292	2.97516	2	3.40599	4.87227	4.29843	6.26604
ENSG00000170312	CDK1	cyclin dependent kinase 1 [Source:HGNC Symbol;Acc:HGNC:1722]	2.87135	7.5974e-06	Up	10.0711	8.66231	10.5537	6.48371	10.6517	8.12351	6.41164	5.62044	4.66959	10.1615	9.2517	9.5347
ENSG00000112655	PTK7	protein tyrosine kinase 7 (inactive) [Source:HGNC Symbol;Acc:HGNC:9618]	2.86953	1.88291e-06	Up	11.0061	8.91076	9.78739	6.82851	10.9721	7.73385	8.06437	9.17928	5.00224	11.7394	10.6513	11.1106
ENSG00000088325	TPX2	TPX2 microtubule nucleation factor [Source:HGNC Symbol;Acc:HGNC:1249]	2.86706	4.2039e-08	Up	9.17895	7.46543	9.13786	6.48371	10.5134	7.87946	6.01902	6.26125	4.66959	9.78187	9.11487	9.45211
ENSG00000143851	PTPN7	protein tyrosine phosphatase non-receptor type 7 [Source:HGNC Symbol;Acc:HGNC:9659]	2.86557	2.92608e-06	Up	8.13242	6.10381	7.41603	7.02659	9.24645	5.64717	5.68165	6.97533	3.16188	9.15823	9.18563	9.67917
ENSG00000166803	PCLAF	PCNA clamp associated factor [Source:HGNC Symbol;Acc:HGNC:28961]	2.86162	0.000183836	Up	7.26738	6.03046	7.39875	4.95182	8.9479	5.79546	3.1423	4.88484	2	7.73408	6.8515	6.93843
ENSG00000178623	GPR35	G protein-coupled receptor 35 [Source:HGNC Symbol;Acc:HGNC:4492]	2.86118	1.15532e-05	Up	7.05296	3.27531	5.72288	5.39576	7.50253	2.29402	4.65815	4.43863	4.76021	7.67321	7.09152	6.5072
ENSG00000158714	SLAMF8	SLAM family member 8 [Source:HGNC Symbol;Acc:HGNC:21391]	2.86113	6.15242e-05	Up	9.14225	6.97263	7.43311	5.65717	8.02388	5.00138	5.44627	4.88484	2	8.5658	7.31313	8.61069
ENSG00000261210	CLEC19A	C-type lectin domain containing 19A [Source:HGNC Symbol;Acc:HGNC:34522]	2.85756	0.0480876	Up	4.52594	2	3.82475	2	3.53222	3.70511	2	2	2	4.19327	4.06814	3.19516
ENSG00000102575	ACP5	acid phosphatase 5, tartrate resistant [Source:HGNC Symbol;Acc:HGNC:124]	2.85723	2.44482e-05	Up	13.1571	11.1757	11.9012	8.09043	12.5811	9.79494	9.95009	12.0353	9.46198	12.6976	13.6891	14.8128
ENSG00000224982	TMEM233	transmembrane protein 233 [Source:HGNC Symbol;Acc:HGNC:37219]	2.85672	0.00101225	Up	3.92588	2.88932	7.25247	3.51528	4.61736	2.74688	4.71231	2.57652	3.40599	4.10384	6.10916	6.07423
ENSG00000105989	WNT2	Wnt family member 2 [Source:HGNC Symbol;Acc:HGNC:12780]	2.85656	0.000211635	Up	10.3686	7.61509	7.49135	7.38847	9.91805	4.27588	6.04035	7.50647	3.16188	9.70223	8.51464	9.67917
ENSG00000205710	C17orf107	chromosome 17 open reading frame 107 [Source:HGNC Symbol;Acc:HGNC:37238]	2.85229	0.0174064	Up	5.1439	2	2	2.55054	3.77946	2.74688	2.56845	3.15583	2	3.67763	3.73227	4.9322
ENSG00000149418	ST14	ST14 transmembrane serine protease matriptase [Source:HGNC Symbol;Acc:HGNC:11344]	2.85215	9.73152e-07	Up	10.9087	7.46543	10.8587	9.13808	10.9454	8.39554	6.90573	7.86978	5.27239	11.5682	9.73816	9.70233
ENSG00000163814	CDCP1	CUB domain containing protein 1 [Source:HGNC Symbol;Acc:HGNC:24357]	2.85067	4.79263e-07	Up	7.94844	5.72425	7.34562	6.69254	8.71159	5.79546	4.60188	3.78921	4.35754	8.9301	7.51438	8.28224
ENSG00000259479	SORD2P	sorbitol dehydrogenase 2, pseudogene [Source:HGNC Symbol;Acc:HGNC:49919]	2.84773	0.0260609	Up	2.64149	3.43542	2.32682	3.25937	3.39066	2.29402	2.56845	2	3.16188	4.43244	6.76172	3.83971
ENSG00000011422	PLAUR	plasminogen activator, urokinase receptor [Source:HGNC Symbol;Acc:HGNC:9053]	2.84516	1.45438e-10	Up	11.0856	9.23029	11.4703	10.5138	12.8553	9.47207	8.65082	9.05687	8.47349	12.8054	12.0352	12.3669
ENSG00000087589	CASS4	Cas scaffold protein family member 4 [Source:HGNC Symbol;Acc:HGNC:15878]	2.84478	3.45768e-05	Up	8.56666	4.6776	6.95424	6.43805	9.60405	6.65465	4.76451	3.88826	4.76021	8.2277	6.45303	7.76634
ENSG00000105205	CLC	Charcot-Leyden crystal galectin [Source:HGNC Symbol;Acc:HGNC:2014]	2.8438	0.00259619	Up	9.52215	5.75493	5.02128	4.95182	9.44975	5.79546	3.55175	4.83605	5.9864	5.77023	5.55356	5.06517
ENSG00000134489	HRH4	histamine receptor H4 [Source:HGNC Symbol;Acc:HGNC:17383]	2.84332	0.0237761	Up	2.87963	2.36076	2.5931	2.76295	5.56233	2.9292	2.56845	2	2	4.19327	3.01156	3.07413
ENSG00000164509	IL31RA	interleukin 31 receptor A [Source:HGNC Symbol;Acc:HGNC:18969]	2.8418	0.0121961	Up	3.56549	2	3.92474	2.94806	3.53222	2.29402	2.56845	2	2	3.54801	2.78725	4.10982
ENSG00000182885	ADGRG3	adhesion G protein-coupled receptor G3 [Source:HGNC Symbol;Acc:HGNC:13728]	2.8385	0.00018747	Up	8.40923	4.39548	7.97227	7.44342	10.4242	6.46094	3.96258	4.50256	7.32867	9.18845	7.58152	9.11892
ENSG00000211751	TRBC1	T cell receptor beta constant 1 [Source:HGNC Symbol;Acc:HGNC:12156]	2.83724	0.000208982	Up	7.65176	6.85009	5.92957	5.57519	7.91821	6.03313	6.2379	7.74319	5.00224	9.28569	10.8947	9.56169
ENSG00000177272	KCNA3	potassium voltage-gated channel subfamily A member 3 [Source:HGNC Symbol;Acc:HGNC:6221]	2.83373	0.0011782	Up	5.23252	3.71053	4.54366	3.73257	4.61736	2.9292	2.97516	2	2	4.00851	4.63822	6.41052
ENSG00000140451	PIF1	PIF1 5'-to-3' DNA helicase [Source:HGNC Symbol;Acc:HGNC:26220]	2.83107	5.75431e-09	Up	6.56544	5.11615	5.88061	3.39299	7.24927	4.96007	3.87031	4.37174	3.40599	7.36219	6.93602	7.08659
ENSG00000142945	KIF2C	kinesin family member 2C [Source:HGNC Symbol;Acc:HGNC:6393]	2.82922	7.50685e-07	Up	7.90866	6.60266	8.32319	4.9945	9.52155	7.10668	5.44627	5.73132	3.6147	9.16929	8.31605	8.43136
ENSG00000132965	ALOX5AP	arachidonate 5-lipoxygenase activating protein [Source:HGNC Symbol;Acc:HGNC:436]	2.82512	8.17047e-07	Up	10.6305	9.436	10.3618	9.16868	13.1854	9.77423	8.31245	7.7629	8.72485	12.4763	10.6653	11.1686
ENSG00000099953	MMP11	matrix metallopeptidase 11 [Source:HGNC Symbol;Acc:HGNC:7157]	2.8203	3.74488e-05	Up	11.6565	7.42784	8.10608	6.22158	7.4677	6.18429	7.04941	7.59711	6.83983	8.94305	8.95359	9.117
ENSG00000249096	LINC02362	long intergenic non-protein coding RNA 2362 [Source:HGNC Symbol;Acc:HGNC:53284]	2.81918	0.00966376	Up	3.26294	2.88932	2.5931	3.62801	3.66113	2.29402	2.97516	3.15583	3.16188	3.67763	4.9676	7.09439
ENSG00000121380	BCL2L14	BCL2 like 14 [Source:HGNC Symbol;Acc:HGNC:16657]	2.81751	0.025852	Up	3.42213	2.64911	3.0122	2.55054	2.85678	2	2.78609	2	2	2.63204	4.34039	4.43878
ENSG00000171208	NETO2	neuropilin and tolloid like 2 [Source:HGNC Symbol;Acc:HGNC:14644]	2.81673	1.08572e-07	Up	8.44676	5.75493	9.524	6.91992	7.57795	5.42228	5.86018	4.50256	4.46923	7.80672	8.49387	8.04923
ENSG00000187474	FPR3	formyl peptide receptor 3 [Source:HGNC Symbol;Acc:HGNC:3828]	2.81551	3.35671e-06	Up	11.8924	9.63675	11.4964	8.81395	11.1549	8.86435	7.4667	7.7629	4.84548	11.2832	10.6929	10.7936
ENSG00000236708	SDK1-AS1	SDK1 antisense RNA 1 [Source:HGNC Symbol;Acc:HGNC:40883]	2.80986	0.0177665	Up	3.26294	2.88932	3.82475	2.55054	3.0575	2.53815	2	2	2	2.63204	4.16471	4.17012
ENSG00000198826	ARHGAP11A	Rho GTPase activating protein 11A [Source:HGNC Symbol;Acc:HGNC:15783]	2.80974	1.16415e-05	Up	8.03106	6.85009	8.20387	5.75971	9.64164	6.74255	5.24051	4.15016	3.40599	8.59891	7.70709	8.29921
ENSG00000261222	None	novel transcript	2.80657	0.00135683	Up	3.56549	2.88932	4.34139	3.51528	5.49474	4.40464	2.31204	2.57652	2.49825	4.87227	6.6326	5.65618
ENSG00000182853	VMO1	vitelline membrane outer layer 1 homolog [Source:HGNC Symbol;Acc:HGNC:30387]	2.80654	8.39389e-16	Up	9.48655	6.66861	9.42075	6.91992	9.13433	5.69831	7.27309	6.8334	7.17242	10.1364	10.1028	8.87126
ENSG00000171310	CHST11	carbohydrate sulfotransferase 11 [Source:HGNC Symbol;Acc:HGNC:17422]	2.8064	5.61062e-09	Up	10.5648	8.93105	10.134	8.7531	10.8699	7.97588	7.51321	7.10455	6.05961	11.1714	10.2891	11.3987
ENSG00000073756	PTGS2	prostaglandin-endoperoxide synthase 2 [Source:HGNC Symbol;Acc:HGNC:9605]	2.8017	0.000428381	Up	10.2791	7.62343	11.5731	10.0991	12.0334	9.03819	6.52189	4.88484	6.68649	11.4575	9.31882	11.0937
ENSG00000080511	RDH8	retinol dehydrogenase 8 [Source:HGNC Symbol;Acc:HGNC:14423]	2.8	0.0333849	Up	2	2	3.82475	2	4.85152	2.74688	2.97516	2.31687	3.16188	3.67763	5.34268	2.94202
ENSG00000261327	None	novel transcript	2.79949	0.00160812	Up	7.13571	5.06809	4.97538	2.55054	4.85152	2.29402	2.78609	2.98732	3.16188	4.97672	5.81394	5.29919
ENSG00000136040	PLXNC1	plexin C1 [Source:HGNC Symbol;Acc:HGNC:9106]	2.7982	7.10496e-13	Up	11.2452	8.48606	9.64255	8.57824	10.3862	7.67123	7.0703	7.94648	6.97842	10.6766	10.5934	11.1149
ENSG00000135451	TROAP	trophinin associated protein [Source:HGNC Symbol;Acc:HGNC:12327]	2.79746	5.6695e-06	Up	6.63211	5.20772	6.06722	3.92137	8.34497	6.18429	4.0493	4.30159	4.23649	8.40195	7.08536	7.21379
ENSG00000203721	LINC00862	long intergenic non-protein coding RNA 862 [Source:HGNC Symbol;Acc:HGNC:21901]	2.79295	0.0150549	Up	3.81546	3.09518	3.92474	2	4.1745	2.53815	2.31204	2	2	2.86761	3.52959	3.19516
ENSG00000196581	AJAP1	adherens junctions associated protein 1 [Source:HGNC Symbol;Acc:HGNC:30801]	2.79273	0.000739363	Up	6.15365	4.04443	6.69577	3.1121	4.73919	2.74688	5.50881	4.30159	2	5.96056	6.96313	7.44493
ENSG00000170891	CYTL1	cytokine like 1 [Source:HGNC Symbol;Acc:HGNC:24435]	2.78783	8.09307e-08	Up	7.4814	6.7921	9.72288	5.90102	8.79473	5.72322	6.77187	6.88228	3.95884	9.1016	9.22396	8.88257
ENSG00000276931	None	novel transcript, sense intronic to LMF1	2.78766	0.0123977	Up	3.81546	2	4.47934	3.1121	3.77946	2.29402	2.78609	2	2	3.24756	4.21067	2.94202
ENSG00000164109	MAD2L1	mitotic arrest deficient 2 like 1 [Source:HGNC Symbol;Acc:HGNC:6763]	2.78705	1.80892e-09	Up	9.34715	8.01432	9.512	6.43805	10.6738	6.73032	5.9304	6.43513	6.5149	9.44438	8.84666	8.81571
ENSG00000109805	NCAPG	non-SMC condensin I complex subunit G [Source:HGNC Symbol;Acc:HGNC:24304]	2.78698	8.63238e-06	Up	8.06162	6.40403	8.85697	5.07625	8.7735	6.56104	4.65815	4.50256	3.16188	7.47348	7.04153	7.96664
ENSG00000154027	AK5	adenylate kinase 5 [Source:HGNC Symbol;Acc:HGNC:365]	2.78422	0.01072	Up	8.31091	5.06809	3.33655	2.94806	4.41286	4.34169	4.28198	7.0197	3.79701	5.77023	8.36769	9.3964
ENSG00000239961	LILRA4	leukocyte immunoglobulin like receptor A4 [Source:HGNC Symbol;Acc:HGNC:15503]	2.77879	0.0408412	Up	4.89516	2	2.5931	4.16504	5.42383	2.9292	3.66593	2	2	2.35036	6.26976	5.52379
ENSG00000139193	CD27	CD27 molecule [Source:HGNC Symbol;Acc:HGNC:11922]	2.77253	0.00760594	Up	5.09747	3.27531	2.32682	3.83005	4.25841	3.09104	3.1423	4.56377	2	4.81707	7.15755	6.7036
ENSG00000136573	BLK	BLK proto-oncogene, Src family tyrosine kinase [Source:HGNC Symbol;Acc:HGNC:1057]	2.77235	0.0484142	Up	3.69588	2	3.18347	3.62801	3.23367	3.09104	2	4.88484	2	4.27748	6.96983	6.81166
ENSG00000174371	EXO1	exonuclease 1 [Source:HGNC Symbol;Acc:HGNC:3511]	2.77206	0.00268583	Up	6.28377	5.5602	7.43311	4.9945	7.74724	5.328	3.1423	2	2	7.10999	6.33347	6.77329
ENSG00000171631	P2RY6	pyrimidinergic receptor P2Y6 [Source:HGNC Symbol;Acc:HGNC:8543]	2.77132	2.92831e-06	Up	8.17217	7.70426	8.73831	6.48371	9.21529	5.74771	5.27691	5.99848	3.79701	8.28477	9.29502	9.66484
ENSG00000135074	ADAM19	ADAM metallopeptidase domain 19 [Source:HGNC Symbol;Acc:HGNC:197]	2.77045	2.5262e-10	Up	9.65834	5.95318	9.47742	7.94568	9.34569	6.80221	6.01902	6.99769	5.64961	9.25226	8.91419	10.1479
ENSG00000287763	None	novel transcript	2.76423	0.0221853	Up	4.52594	2.36076	2.32682	2.30138	6.31637	3.3687	4.1311	2	4.10433	3.07005	5.30079	6.69336
ENSG00000123219	CENPK	centromere protein K [Source:HGNC Symbol;Acc:HGNC:29479]	2.76265	0.00278685	Up	7.00345	6.51575	8.9812	5.6835	8.5954	6.40046	4.65815	2.31687	2	8.28477	7.27036	7.26998
ENSG00000138160	KIF11	kinesin family member 11 [Source:HGNC Symbol;Acc:HGNC:6388]	2.76203	3.86045e-08	Up	8.43747	7.13307	9.17133	6.32554	9.85544	7.63231	5.56876	5.22516	5.3327	9.56446	8.75463	9.03019
ENSG00000006118	TMEM132A	transmembrane protein 132A [Source:HGNC Symbol;Acc:HGNC:31092]	2.76008	2.78641e-14	Up	9.38631	7.68846	9.8775	7.48891	9.65525	7.27616	7.60911	7.06275	6.43462	10.8379	9.27081	10.5387
ENSG00000183918	SH2D1A	SH2 domain containing 1A [Source:HGNC Symbol;Acc:HGNC:10820]	2.75509	0.0011214	Up	6.19834	5.25142	4.26714	4.16504	5.18744	3.97772	4.91065	3.78921	2	6.10583	7.96686	7.80963
ENSG00000187634	SAMD11	sterile alpha motif domain containing 11 [Source:HGNC Symbol;Acc:HGNC:28706]	2.75412	6.00584e-05	Up	4.65979	4.6776	6.30846	4.16504	7.60224	3.60145	3.1423	5.06501	2.49825	6.05901	6.9564	6.25215
ENSG00000278982	None	TEC	2.75375	0.00385268	Up	4.214	2	4.47934	3.1121	3.66113	3.23654	2.78609	3.15583	2	2.86761	5.64009	5.24415
ENSG00000108176	DNAJC12	DnaJ heat shock protein family (Hsp40) member C12 [Source:HGNC Symbol;Acc:HGNC:28908]	2.75358	5.45038e-05	Up	7.84684	5.06809	7.81176	5.45808	7.05178	5.11866	2.97516	5.78372	2	7.16629	7.83733	6.89442
ENSG00000186583	SPATC1	spermatogenesis and centriole associated 1 [Source:HGNC Symbol;Acc:HGNC:30510]	2.75103	0.0323102	Up	3.26294	2.88932	2.5931	3.25937	3.23367	2	2	2.31687	2	3.54801	4.29843	5.15744
ENSG00000181333	HEPHL1	hephaestin like 1 [Source:HGNC Symbol;Acc:HGNC:30477]	2.75052	0.0300354	Up	3.92588	4.61207	3.47494	3.25937	2.3452	3.70511	2.56845	2.31687	2	7.53465	4.01731	5.5915
ENSG00000256540	IQSEC3-AS1	IQSEC3 antisense RNA 1 [Source:HGNC Symbol;Acc:HGNC:56002]	2.74999	0.00131117	Up	5.8236	2.36076	6.43255	3.1121	4.25841	3.70511	3.1423	2	4.76021	5.96056	4.42081	5.7967
ENSG00000089012	SIRPG	signal regulatory protein gamma [Source:HGNC Symbol;Acc:HGNC:15757]	2.74904	0.0168315	Up	4.214	2.88932	2.32682	2.76295	4.1745	2.74688	3.1423	5.10675	2	6.27923	6.66598	6.68305
ENSG00000178773	CPNE7	copine 7 [Source:HGNC Symbol;Acc:HGNC:2320]	2.74854	0.0357386	Up	3.08398	2	2	2.55054	3.0575	3.09104	2.78609	3.56803	2	5.02624	5.51744	5.40335
ENSG00000180316	PNPLA1	patatin like phospholipase domain containing 1 [Source:HGNC Symbol;Acc:HGNC:21246]	2.74607	0.0114408	Up	4.37838	2	4.26714	2.76295	4.3377	2.74688	2	2.57652	2.86789	2.63204	2.6605	4.48699
ENSG00000115884	SDC1	syndecan 1 [Source:HGNC Symbol;Acc:HGNC:10658]	2.74384	0.00205535	Up	9.29923	9.14018	7.85676	5.42726	8.56689	5.19187	5.04334	7.03059	6.3496	8.5574	9.774	11.6981
ENSG00000226149	None	novel transcript	2.74365	0.0276753	Up	4.45404	2.64911	2	2.30138	3.77946	2.74688	2.56845	2	2	4.00851	3.11187	3.83971
ENSG00000159958	TNFRSF13C	TNF receptor superfamily member 13C [Source:HGNC Symbol;Acc:HGNC:17755]	2.73201	0.0132122	Up	2.87963	3.09518	3.0122	2.76295	2.62355	2.74688	3.1423	3.68286	3.79701	4.19327	5.91458	7.16277
ENSG00000160654	CD3G	CD3 gamma subunit of T-cell receptor complex [Source:HGNC Symbol;Acc:HGNC:1675]	2.72999	0.000212917	Up	5.93342	4.04443	4.41201	4.9945	5.77669	4.82852	4.35189	5.64897	3.40599	7.48238	8.44664	7.97933
ENSG00000039560	RAI14	retinoic acid induced 14 [Source:HGNC Symbol;Acc:HGNC:14873]	2.72586	5.2809e-09	Up	11.0886	8.7525	11.5281	9.22578	11.1412	8.04666	8.15026	8.3324	5.9864	10.341	10.4011	11.469
ENSG00000188766	SPRED3	sprouty related EVH1 domain containing 3 [Source:HGNC Symbol;Acc:HGNC:31041]	2.72468	0.00364691	Up	4.52594	2.36076	6.56241	5.57519	6.56729	4.20691	3.1423	2.79649	2	5.88205	5.96909	7.12518
ENSG00000117090	SLAMF1	signaling lymphocytic activation molecule family member 1 [Source:HGNC Symbol;Acc:HGNC:10903]	2.72399	0.000150309	Up	5.46974	4.47134	5.02128	5.75971	6.33582	4.91754	5.08499	3.68286	3.6147	7.40025	8.221	8.40651
ENSG00000275713	H2BC9	H2B clustered histone 9 [Source:HGNC Symbol;Acc:HGNC:4755]	2.72359	0.012551	Up	4.29853	2	3.82475	3.39299	4.67956	4.13449	2.31204	2	2	4.75967	5.65679	4.9322
ENSG00000188505	NCCRP1	NCCRP1, F-box associated domain containing [Source:HGNC Symbol;Acc:HGNC:33739]	2.72245	0.00464352	Up	5.39492	4.47134	3.47494	3.25937	5.31047	2	3.42775	2	3.40599	4.6999	6.22567	6.16594
ENSG00000115165	CYTIP	cytohesin 1 interacting protein [Source:HGNC Symbol;Acc:HGNC:9506]	2.72011	2.53565e-06	Up	9.65834	7.28797	9.69483	9.15699	11.463	8.70156	6.63837	6.71696	7.32867	11.554	9.87825	10.4609
ENSG00000236963	LINC01141	long intergenic non-protein coding RNA 1141 [Source:HGNC Symbol;Acc:HGNC:49455]	2.7175	0.047238	Up	3.08398	3.09518	2.81782	2.30138	2.85678	2.9292	2	2	2	5.37098	3.73227	2.94202
ENSG00000007264	MATK	megakaryocyte-associated tyrosine kinase [Source:HGNC Symbol;Acc:HGNC:6906]	2.71547	0.000131154	Up	9.4707	5.92648	8.45864	6.99541	9.87883	6.05291	7.71238	8.17945	2.86789	10.2145	8.99358	10.2012
ENSG00000169258	GPRIN1	G protein regulated inducer of neurite outgrowth 1 [Source:HGNC Symbol;Acc:HGNC:24835]	2.71528	1.13958e-06	Up	5.87956	3.09518	6.7238	4.90784	6.46504	4.63209	4.35189	2.98732	2.86789	6.31951	6.10916	6.97269
ENSG00000196932	TMEM26	transmembrane protein 26 [Source:HGNC Symbol;Acc:HGNC:28550]	2.71043	0.000403231	Up	7.3588	3.94148	5.44831	5.54679	6.99176	5.26154	2.78609	2.57652	2.86789	6.77549	6.58103	6.94707
ENSG00000093009	CDC45	cell division cycle 45 [Source:HGNC Symbol;Acc:HGNC:1739]	2.70833	0.000273335	Up	7.02841	6.10381	7.90653	5.92329	8.83628	6.40046	4.65815	2.98732	2.49825	8.2277	7.50057	7.76634
ENSG00000236438	FAM157A	family with sequence similarity 157 member A [Source:HGNC Symbol;Acc:HGNC:34079]	2.70199	0.00268237	Up	5.39492	2.64911	3.6012	4.00725	5.68869	4.13449	2.97516	2.98732	2	6.3587	3.2937	6.0261
ENSG00000065328	MCM10	minichromosome maintenance 10 replication initiation factor [Source:HGNC Symbol;Acc:HGNC:18043]	2.70143	5.99578e-05	Up	6.26288	4.80035	7.94871	5.63036	7.44101	5.328	3.42775	4.15016	2	7.02728	6.51845	7.06293
ENSG00000105825	TFPI2	tissue factor pathway inhibitor 2 [Source:HGNC Symbol;Acc:HGNC:11761]	2.70087	0.0299336	Up	5.60866	7.66441	11.2757	7.64441	11.4113	7.44288	7.5434	5.95344	5.60139	5.51669	7.50979	6.19525
ENSG00000152315	KCNK13	potassium two pore domain channel subfamily K member 13 [Source:HGNC Symbol;Acc:HGNC:6275]	2.69958	0.00208665	Up	7.65977	4.31539	7.83764	6.8976	7.45886	4.40464	2.78609	3.3067	3.16188	8.30998	6.79981	5.56928
ENSG00000119714	GPR68	G protein-coupled receptor 68 [Source:HGNC Symbol;Acc:HGNC:4519]	2.69504	8.86836e-05	Up	7.51712	5.66085	7.72427	6.3909	8.82257	6.41582	6.21932	7.41807	2.49825	9.25486	9.41399	9.6196
ENSG00000060566	CREB3L3	cAMP responsive element binding protein 3 like 3 [Source:HGNC Symbol;Acc:HGNC:18855]	2.69295	0.0249755	Up	2.64149	2.64911	3.33655	2.94806	3.88881	2.53815	2.31204	2	2	5.07411	3.60036	2.6348
ENSG00000175264	CHST1	carbohydrate sulfotransferase 1 [Source:HGNC Symbol;Acc:HGNC:1969]	2.68326	9.83629e-05	Up	6.92584	4.2306	9.66079	4.90784	7.93105	5.39153	7.53591	7.04139	4.84548	8.93982	9.04364	8.92912
ENSG00000227036	LINC00511	long intergenic non-protein coding RNA 511 [Source:HGNC Symbol;Acc:HGNC:43564]	2.6818	0.00125875	Up	6.88542	3.43542	4.26714	2.94806	3.39066	3.48976	2.97516	4.15016	5.27239	6.57379	6.82219	6.72386
ENSG00000080986	NDC80	NDC80 kinetochore complex component [Source:HGNC Symbol;Acc:HGNC:16909]	2.68111	5.23151e-05	Up	7.2882	7.10952	8.91283	4.90784	9.5109	6.82541	6.39518	5.36929	2.86789	8.90053	8.47986	8.37162
ENSG00000248187	None	novel transcript	2.67512	0.00636	Up	7.21397	2.64911	7.73119	6.52796	6.7523	3.60145	3.29207	3.44328	2	7.19905	5.87231	6.07423
ENSG00000231528	FAM225A	family with sequence similarity 225 member A [Source:HGNC Symbol;Acc:HGNC:27855]	2.67353	5.604e-05	Up	5.93342	3.57952	4.41201	4.0883	7.53653	3.97772	4.91065	5.59134	3.6147	7.41891	7.5461	6.81166
ENSG00000113368	LMNB1	lamin B1 [Source:HGNC Symbol;Acc:HGNC:6637]	2.67199	3.46217e-05	Up	10.3049	8.37686	10.7221	9.4378	11.7402	8.87828	6.36168	6.40199	5.78528	10.2397	10.4871	10.8238
ENSG00000229409	None	chromosome 6 open reading frame 49 (C6orf49) pseudogene	2.67146	0.0479044	Up	3.08398	2.36076	3.33655	2.76295	2.85678	2.29402	2	2	2	3.07005	3.96463	2.6348
ENSG00000090382	LYZ	lysozyme [Source:HGNC Symbol;Acc:HGNC:6740]	2.66967	7.89436e-05	Up	13.5417	10.6424	12.0243	10.0557	11.9285	10.7799	8.32988	8.48657	6.95941	11.0944	11.3727	13.0193
ENSG00000167208	SNX20	sorting nexin 20 [Source:HGNC Symbol;Acc:HGNC:30390]	2.6682	1.26889e-10	Up	9.38147	7.6067	8.27664	7.2544	10.3182	7.00878	5.59782	6.84577	6.63951	9.33073	9.5906	9.8211
ENSG00000163958	ZDHHC19	zinc finger DHHC-type palmitoyltransferase 19 [Source:HGNC Symbol;Acc:HGNC:20713]	2.66663	0.0203014	Up	3.42213	4.04443	4.72102	2.30138	4.95573	2	2	3.15583	2	5.29221	3.79396	4.28365
ENSG00000099625	CBARP	CACN subunit beta associated regulatory protein [Source:HGNC Symbol;Acc:HGNC:28617]	2.66104	0.00611746	Up	5.57517	3.57952	4.34139	4.2379	4.73919	2	3.1423	2	2	5.07411	5.0709	5.32594
ENSG00000126353	CCR7	C-C motif chemokine receptor 7 [Source:HGNC Symbol;Acc:HGNC:1608]	2.65844	2.76539e-05	Up	6.56544	4.74028	5.8039	6.16666	8.25592	4.68376	5.24051	6.61942	5.14363	8.03554	9.20846	8.75302
ENSG00000272825	None	novel transcript	2.65505	0.00371579	Up	4.214	2	3.6012	3.83005	5.56233	2.29402	3.55175	3.44328	2	5.61706	4.67147	5.27193
ENSG00000137273	FOXF2	forkhead box F2 [Source:HGNC Symbol;Acc:HGNC:3810]	2.64889	8.05209e-07	Up	6.61573	4.2306	5.85549	5.15362	6.63163	5.328	4.76451	3.68286	3.16188	7.67321	6.93602	7.65996
ENSG00000160185	UBASH3A	ubiquitin associated and SH3 domain containing A [Source:HGNC Symbol;Acc:HGNC:12462]	2.64746	0.0010438	Up	5.46974	4.04443	3.33655	3.39299	6.01243	2.9292	3.87031	5.14731	2.86789	5.98581	7.55504	6.34663
ENSG00000188856	RPSAP47	ribosomal protein SA pseudogene 47 [Source:HGNC Symbol;Acc:HGNC:36162]	2.64524	0.0459323	Up	8.40923	3.83062	6.66718	3.73257	2.3452	5.08062	5.62631	2.31687	2	4.10384	3.11187	7.26308
ENSG00000121594	CD80	CD80 molecule [Source:HGNC Symbol;Acc:HGNC:1700]	2.64332	0.00722132	Up	5.1439	4.91347	5.02128	4.37344	5.68869	2.74688	2	2.57652	2	6.71637	5.36317	5.83445
ENSG00000138741	TRPC3	transient receptor potential cation channel subfamily C member 3 [Source:HGNC Symbol;Acc:HGNC:12335]	2.64185	0.00161554	Up	5.1439	3.09518	6.08894	4.0883	5.14398	2.53815	2	2.31687	4.57288	4.92544	5.30079	5.8157
ENSG00000180730	SHISA2	shisa family member 2 [Source:HGNC Symbol;Acc:HGNC:20366]	2.63992	0.00198036	Up	6.78644	2.64911	6.36295	4.90784	4.90457	3.3687	5.34706	2.98732	2	6.48803	5.58879	7.11754
[truncated: 1,371 more rows]

## Sheet: Down_fat
ensembl_ID	symbol	description	DFU-CTRL_log2FC	DFU-CTRL_adjPval	Regulation	DFF1	CF1	DFF2	CF2	DFF3	CF3	CF4	CF5	CF6	DFF4	DFF5	DFF6
[truncated: 2,636 more rows]
