# Supplementary material for: Comprehensive transcriptomic profiling reveals tissue-specific molecular signatures and dysregulated pathways in human diabetic foot ulcers
Source: Front Endocrinol (Lausanne). 2025 Nov 3;16:1669205. doi: 10.3389/fendo.2025.1669205 (PMC12620202; doi:10.3389/fendo.2025.1669205)
Supplement: Supplementary file 6 [file DataSheet6.xlsx]

## Sheet: DE_Muscle
ensembl_ID	symbol	DFU-CTRL_log2FC	DFU-CTRL_adjPval	Regulation	DFM1	CM1	CM2	CM3	CM4	CM5	DFM2	DFM3	DFM4	DFM5	DFM6	CM6
ENSG00000000003	TSPAN6	1.00428	3.08848e-05	Up	9.13678	7.56764	7.07149	7.77006	7.36131	7.45528	8.078	8.35578	8.46231	8.21384	8.10728	7.38948
ENSG00000000005	TNMD	-2.73913	NA	None	6.01922	5.29914	4.65574	9.08469	2	3.96594	3.33249	2.2269	4.85336	2.17379	2.339	4.58254
ENSG00000000419	DPM1	-0.806379	4.97684e-11	None	9.26041	9.86958	10.0668	10.0779	10.1452	10.1864	9.1181	9.47814	9.41476	9.20033	9.31886	10.2623
ENSG00000000457	SCYL3	-0.224278	0.489111	None	6.18097	7.35031	7.03607	6.85138	7.1395	7.10546	7.68965	6.21276	6.99754	7.04457	6.69478	7.15368
ENSG00000000460	C1orf112	1.20086	0.010088	Up	5.54445	4.22795	5.77003	4.41385	3.88902	4.21206	4.40655	5.80156	5.84771	5.93902	5.92323	4.22011
ENSG00000000938	FGR	3.78834	9.39947e-30	Up	10.1993	7.63337	6.00804	6.33698	6.89922	6.02326	10.4872	11.1213	10.2765	9.65445	10.4722	6.58217
ENSG00000000971	CFH	0.302504	0.330768	None	10.7875	10.0668	10.4176	10.7174	10.0404	10.0367	9.64865	10.3219	10.7472	10.6983	10.1897	9.19678
ENSG00000001036	FUCA2	2.6652	7.47625e-39	Up	10.577	7.93217	7.78765	8.00091	7.82984	7.55899	11.0041	10.6556	10.0559	10.2042	10.1261	7.84681
ENSG00000001084	GCLC	0.14674	0.659075	None	8.68588	8.27876	7.34194	7.74116	8.13748	8.5548	7.49291	8.23049	8.75221	7.81842	7.9738	8.15364
ENSG00000001167	NFYA	1.04111	8.8665e-07	Up	7.89688	7.66515	6.84458	7.07629	7.1938	6.60012	8.19723	8.37367	8.12665	8.014	8.00983	6.93578
ENSG00000001460	STPG1	-0.325392	0.289737	None	5.76462	5.54666	5.43132	5.38813	6.24987	6.17607	5.30118	5.67262	5.60084	5.67553	4.97943	5.93588
ENSG00000001461	NIPAL3	0.233674	0.26734	None	7.02142	7.36328	6.6474	6.83779	7.0442	6.74399	6.89962	7.41132	7.07226	7.34643	7.18956	6.92002
ENSG00000001497	LAS1L	0.492716	0.0459498	None	8.75291	8.20861	9.03895	8.26222	8.29481	8.75249	9.16973	9.52692	8.52868	9.05373	9.2108	8.7653
ENSG00000001561	ENPP4	-2.65689	8.9941e-13	Down	7.11902	9.80924	9.7129	8.99879	9.33071	9.4575	5.57067	7.65997	7.42889	5.80009	6.31749	9.39228
ENSG00000001617	SEMA3F	1.71102	1.2268e-06	Up	9.80154	8.54098	7.23664	8.16221	8.52402	8.23113	10.3707	10.2664	8.46231	10.0943	9.20044	7.73411
ENSG00000001629	ANKIB1	0.214209	0.483769	None	8.8567	9.04631	8.33137	8.5348	8.48826	7.85001	8.02292	8.14627	9.09455	8.62276	8.75678	7.93574
ENSG00000001631	KRIT1	-0.174875	0.554434	None	6.68135	6.43525	6.59966	6.41224	7.08308	6.08634	6.32046	6.0293	6.21322	6.81452	5.92323	6.43463
ENSG00000002016	RAD52	-1.40134	0.000132632	Down	6.43536	7.2421	8.25639	7.46889	6.87727	6.92743	6.70339	5.08642	6.46816	6.16174	6.28845	8.26391
ENSG00000002079	MYH16	-1.94989	NA	None	2	2	2.86048	5.35036	2	2.44714	2	2.88875	2.95863	2.4689	2.6133	2
ENSG00000002330	BAD	0.474966	0.167435	None	6.88292	5.29914	6.5503	6.15175	6.50021	6.48779	7.10451	6.77604	5.64503	6.69126	7.09769	6.562
ENSG00000002549	LAP3	0.366816	0.221649	None	11.245	11.0228	10.5832	10.5742	11.0064	11.1911	10.711	10.666	11.9932	10.723	11.704	10.9464
ENSG00000002586	CD99	1.52445	6.89987e-11	Up	13.2687	11.1424	11.8924	12.5879	12.085	11.6743	13.59	13.7208	13.2482	13.4012	13.5797	11.9624
ENSG00000002587	HS3ST1	4.08114	4.00773e-21	Up	8.98173	5.35216	3.78531	4.9568	4.46111	4.76837	8.77229	7.54363	9.81847	7.82495	8.39298	5.31931
ENSG00000002726	AOC1	2.79112	0.00997881	Up	4.42547	5.50044	2	3.78032	2	2	7.60966	5.19772	5.53191	4.75718	5.9482	2.41431
ENSG00000002746	HECW1	0.750034	0.423231	None	2.60847	2	2.86048	4.55338	3.88902	2.44714	4.65862	2.88875	3.70677	4.3853	4.62412	3.58302
ENSG00000002822	MAD1L1	1.31577	0.148356	None	3.71081	2	4.65574	3.39141	2	2	3.81992	4.72691	4.51533	4.23648	4.77131	3.99782
ENSG00000002834	LASP1	2.28706	6.17293e-25	Up	11.5147	9.67782	9.35868	9.97618	9.13646	9.0541	11.5793	11.5123	11.5071	11.9478	12.26	9.39799
ENSG00000002919	SNX11	1.14303	4.99021e-08	Up	8.81249	8.30589	7.76619	7.77719	7.89684	8.06099	9.58162	8.89722	9.06639	8.67792	9.35666	7.93574
ENSG00000002933	TMEM176A	3.08593	1.21489e-16	Up	11.5791	7.68595	8.45723	9.5646	7.68571	7.64531	10.9571	11.0563	11.775	11.078	12.1519	8.43453
ENSG00000003056	M6PR	0.251741	0.494198	None	9.0931	9.08206	8.93219	8.93642	8.88468	9.08145	7.66107	8.87855	10.1365	9.1163	9.28985	8.752
ENSG00000003096	KLHL13	-1.9414	1.13147e-06	Down	4.79617	7.14027	6.36285	6.82408	6.31665	6.02326	3.71262	3.82974	4.81519	5.35292	5.41521	6.60207
ENSG00000003137	CYP26B1	1.09636	0.063469	None	7.74991	7.19934	6.9435	8.19987	7.68571	5.5729	7.3209	8.28822	6.45581	9.61825	8.06224	5.66029
ENSG00000003147	ICA1	1.01263	0.000428126	Up	7.8141	6.38525	6.57519	6.35616	5.94678	6.17607	6.32046	6.9371	7.07226	7.37341	7.51196	6.11274
ENSG00000003249	DBNDD1	-7.25665	1.29533e-56	Down	4.22419	9.1435	10.4832	10.8737	10.9029	9.89197	4.47382	3.13238	2.81128	3.66734	2.73308	10.0433
ENSG00000003393	ALS2	-1.15469	4.4699e-08	Down	7.73578	9.34658	8.51627	8.86789	8.74013	8.66738	7.2745	7.34636	7.72493	7.898	7.96159	8.62648
ENSG00000003400	CASP10	1.22134	0.000371819	Up	8.65617	7.12512	6.9435	7.18758	6.58392	5.61629	7.57178	7.30346	7.9038	8.42846	8.19856	7.30702
ENSG00000003402	CFLAR	-0.501515	0.129132	None	10.3305	11.6964	11.2858	11.1772	11.1241	12.4544	11.1532	11.7276	10.7921	10.823	11.1986	11.1451
ENSG00000003436	TFPI	1.5959	2.17174e-08	Up	10.7846	8.64024	8.70292	9.23476	8.67799	8.19582	9.25346	10.7374	10.0144	10.0963	10.2636	8.47286
ENSG00000003509	NDUFAF7	-1.13469	6.99388e-09	Down	7.63784	8.34565	8.52269	8.11793	8.90652	8.78137	7.73148	7.27201	7.52069	7.51342	7.17377	8.79586
ENSG00000003756	RBM5	-0.497333	0.0644179	None	9.39391	9.13218	10.3739	9.8516	9.44332	9.61285	9.49927	8.7151	9.21304	9.61636	9.43272	10.2098
ENSG00000003987	MTMR7	1.04308	0.0228412	Up	4.86705	4.78566	3.94664	4.25937	3.23384	3.66903	4.10091	5.39748	4.65154	5.49074	5.09575	4.41267
ENSG00000003989	SLC7A2	-3.40072	4.61182e-18	Down	8.41435	11.5713	11.9992	10.8959	11.3551	10.8326	5.97063	8.33463	8.1651	8.61901	7.2155	11.4135
ENSG00000004059	ARF5	0.415072	0.0333117	None	10.9777	10.0846	10.6136	10.5659	10.8489	10.6645	11.3635	10.9082	10.7686	10.8029	11.2848	10.8289
ENSG00000004139	SARM1	0.289326	0.590272	None	5.12015	3.50708	5.19478	5.42494	4.95598	4.21206	5.18555	4.52827	4.07305	5.87752	5.45059	5.27041
ENSG00000004142	POLDIP2	-2.1108	2.44527e-30	Down	10.3163	12.4862	12.6709	12.1104	12.7727	13.0424	10.8257	10.7454	10.499	10.3151	10.5266	12.707
ENSG00000004399	PLXND1	2.79357	6.90922e-49	Up	12.5569	9.9275	9.55605	9.90794	9.13646	9.09685	12.2628	12.2142	12.1586	12.4769	12.491	9.63373
ENSG00000004455	AK2	-0.459343	0.0585198	None	10.6864	10.8108	11.5721	10.9435	11.363	11.7048	11.1083	11.4106	10.6097	10.5191	10.7516	11.4456
ENSG00000004468	CD38	-1.41067	0.0161227	Down	6.67148	8.42822	9.70446	9.03197	8.67163	8.57143	4.47382	6.07376	8.88481	7.88556	7.58144	8.55171
ENSG00000004478	FKBP4	-1.5286	5.90974e-09	Down	8.93094	10.9793	10.4432	10.1456	10.9083	11.3823	9.30747	9.78598	9.75309	8.99413	9.02377	11.0111
ENSG00000004487	KDM1A	-0.565837	2.82961e-05	None	9.39541	10.0123	10.3012	9.93849	9.88132	10.3366	9.6899	9.59713	9.45099	9.60597	9.49865	10.1056
ENSG00000004534	RBM6	0.588649	0.0237175	None	10.2341	9.3916	10.154	9.89324	9.72724	9.95459	11.1654	10.2735	9.87058	10.7417	10.2999	10.1737
ENSG00000004660	CAMKK1	1.19097	0.000203735	Up	7.63784	6.33345	6.39117	6.78214	6.34891	5.92316	7.73148	8.45714	7.17379	7.57283	6.84859	6.98208
ENSG00000004700	RECQL	-0.948927	0.0243514	None	5.66869	7.84237	7.15643	7.84667	6.7622	7.09016	4.82242	6.19944	7.25445	6.85975	6.63452	7.09871
ENSG00000004766	VPS50	-1.22409	8.8891e-06	Down	7.94682	9.07024	8.59141	8.86454	8.81132	8.90898	7.05045	6.99218	8.38298	7.41729	7.30038	8.56698
ENSG00000004776	HSPB6	-6.66734	2.13766e-117	Down	6.15288	13.1501	12.2632	12.8389	13.3793	12.667	5.82367	6.04427	6.69529	6.82107	6.90069	13.6818
ENSG00000004777	ARHGAP33	-0.134563	0.79646	None	5.62845	5.18687	6.24368	5.53005	5.94678	5.52816	5.68862	5.25031	3.70677	6.45908	5.30354	5.31931
ENSG00000004779	NDUFAB1	-2.04424	8.14314e-14	Down	10.0204	10.9939	12.5964	11.948	12.4398	12.1921	10.5586	10.396	9.79782	9.93286	10.1745	12.559
ENSG00000004799	PDK4	-3.69466	0.000617183	Down	12.3232	15.4624	14.3363	11.3463	15.5074	14.8483	10.5174	6.99218	12.2813	6.66966	6.83527	13.2027
ENSG00000004809	SLC22A16	3.73512	0.000128875	Up	3.6316	2.45256	2.49346	4.17545	2	2	6.0609	3.52279	5.50818	5.99801	6.10076	2
ENSG00000004838	ZMYND10	-0.469004	0.481068	None	4.16916	3.0741	4.98786	4.4853	3.48675	3.82511	4.10091	3.96175	2.81128	3.0173	3.75868	3.58302
ENSG00000004846	ABCB5	4.03528	2.81596e-05	Up	3.71081	2	2.49346	2.62398	2	2.44714	3.5967	4.83417	3.70677	4.19675	4.90486	2
ENSG00000004848	ARX	-10.2966	1.23812e-32	Down	2	7.85161	9.19967	8.8443	8.95449	8.47455	2.32546	2	2	2.32887	2	8.71136
ENSG00000004864	SLC25A13	1.10594	1.25703e-11	Up	8.54708	7.37614	7.32736	7.28089	7.21145	7.2224	7.98307	8.45714	8.29211	8.15545	8.52747	7.11265
ENSG00000004866	ST7	-0.174223	0.549498	None	8.12005	7.61179	8.05873	7.90646	7.37704	8.79087	7.92416	8.07151	7.74029	8.02539	7.81996	8.51545
ENSG00000004897	CDC27	0.162879	0.460201	None	9.80718	10.3224	9.42523	9.81393	9.56848	9.49285	9.82484	10.0563	9.99743	9.60976	9.91037	9.42057
ENSG00000004939	SLC4A1	1.80499	0.127761	None	5.70783	5.06512	2	5.23072	4.77786	2.44714	4.26181	3.34075	2.64715	5.31631	7.67042	2
ENSG00000004948	CALCR	-2.71305	3.86937e-07	Down	2.90643	5.71803	5.31789	5.00622	4.46111	4.60566	2.32546	3.82974	2.46193	3.10578	3.13221	4.66052
ENSG00000004961	HCCS	-1.39748	3.56836e-13	Down	8.14522	9.44749	9.80786	9.51851	9.79321	9.6182	7.79203	8.403	8.56363	7.78531	8.40204	9.35466
ENSG00000004975	DVL2	-0.459502	0.0785736	None	8.44653	8.77255	9.10027	8.50072	8.58624	8.91768	7.58705	8.14279	8.70863	8.66523	8.74258	9.30696
ENSG00000005001	PRSS22	1.34515	0.306809	None	3.6316	2.45256	2.86048	2.85733	2	2.78799	2	4.29785	2.46193	2	3.29679	2.41431
ENSG00000005007	UPF1	0.220915	0.224714	None	9.91565	10.2768	10.1887	9.74646	9.68679	9.88977	10.5401	10.1596	10.1012	10.2679	10.1739	10.025
ENSG00000005020	SKAP2	0.976162	0.00448949	None	9.41476	9.12458	7.10607	8.42552	7.88588	7.98854	8.9333	9.23886	9.88331	8.80393	8.83585	8.33103
ENSG00000005022	SLC25A5	2.12366	1.23477e-47	Up	11.5695	9.19883	9.71009	9.36122	9.60233	9.58582	11.4375	11.7975	11.8654	11.4199	11.5127	9.44832
ENSG00000005059	MCUB	2.14772	1.41286e-10	Up	9.649	7.03071	7.15643	8.41183	7.02436	6.46424	9.28189	9.49322	9.92311	8.85587	9.27389	7.02693
ENSG00000005073	HOXA11	0.790389	0.211844	None	5.74594	3.68294	6.52496	4.68059	2.92697	6.11687	6.79829	5.53101	6.25659	6.1092	5.63106	5.21979
ENSG00000005075	POLR2J	-1.64286	3.02845e-08	Down	9.98998	10.9877	12.031	11.0861	12.1152	12.2979	10.7782	10.5343	9.97272	9.88834	10.2524	12.3671
ENSG00000005100	DHX33	0.487408	0.0223065	None	7.66792	7.67559	7.45356	7.74116	7.51139	7.29095	8.33927	8.08243	7.69896	7.99386	7.76128	6.98208
ENSG00000005102	MEOX1	1.59301	0.00198819	Up	8.31327	8.65614	8.09361	8.50503	7.49706	7.33057	7.83104	8.33158	9.53265	10.45	10.7365	7.62164
ENSG00000005108	THSD7A	2.27754	1.27696e-05	Up	7.08226	5.71803	3.39577	5.59609	4.33793	3.49399	5.77116	6.15875	7.60141	7.26712	6.90708	4.66052
ENSG00000005156	LIG3	-0.717075	3.48976e-05	None	6.94156	8.20141	7.82963	7.83987	7.87485	8.07661	7.43501	7.06004	7.28968	7.30498	7.19479	7.58211
ENSG00000005175	RPAP3	-1.04013	1.40444e-07	Down	8.36928	9.70099	9.32238	9.49057	9.32261	9.56936	8.26051	8.1147	9.01469	8.28662	8.24464	9.20656
ENSG00000005187	ACSM3	0.17824	0.834344	None	4.16916	3.50708	3.60365	2.85733	3.88902	5.61629	3.47063	4.57025	5.35697	3.34267	3.37254	3.22073
ENSG00000005189	REXO5	1.22911	0.000432595	Up	6.27519	4.43873	5.37572	4.33868	4.5746	5.4343	6.4762	6.35162	5.35697	5.96291	5.88494	5.27041
ENSG00000005194	CIAPIN1	0.262945	0.130305	None	9.33263	9.11311	9.08301	9.026	9.50189	9.31664	9.64501	9.71992	9.1531	9.43828	9.30564	9.00461
ENSG00000005206	SPPL2B	0.210693	0.555165	None	8.92888	7.92344	8.65701	8.21045	8.66523	8.97297	9.41407	8.36475	7.93973	9.39504	8.57434	9.15698
ENSG00000005238	FAM214B	1.40251	4.39986e-06	Up	9.32478	8.40958	7.51918	8.61663	8.50982	8.67766	10.2571	10.1457	8.8522	9.67718	9.51023	7.76973
ENSG00000005243	COPZ2	-0.234733	0.478961	None	10.1759	10.172	10.7497	10.872	11.2501	10.9675	11.5248	10.1475	10.2694	10.5226	10.9597	11.2856
ENSG00000005249	PRKAR2B	-1.00173	0.114866	None	8.67604	10.4661	6.9435	7.15508	6.80933	8.27917	7.73833	6.86304	7.93529	7.72723	7.24099	9.15362
ENSG00000005302	MSL3	0.0289978	0.87827	None	9.30895	9.48951	9.10455	9.50353	9.84219	9.40898	9.69167	9.30561	9.60015	9.6471	9.47092	9.45654
ENSG00000005339	CREBBP	-0.401196	0.036517	None	9.34819	10.3207	9.90434	9.80523	9.43207	9.84942	9.71792	9.45031	9.16263	9.4657	9.48911	9.60936
ENSG00000005379	TSPOAP1	-1.91483	6.64924e-05	Down	4.72163	6.68299	7.73338	6.06112	6.28365	6.68408	4.1836	5.35007	4.25515	6.18223	5.58404	7.81306
ENSG00000005381	MPO	1.00352	0.0423013	Up	4.99914	4.78566	3.78531	4.4853	5.03743	4.21206	4.82242	5.19772	6.31246	4.15589	5.45059	3.99782
ENSG00000005436	GCFC2	-2.53156	4.22412e-33	Down	6.91672	9.49246	9.26998	9.026	8.99582	9.9983	6.77181	7.01515	7.2329	6.78803	6.86835	9.55935
ENSG00000005448	WDR54	2.93053	3.95753e-15	Up	8.2517	4.6226	6.24368	5.18852	5.94678	5.10937	9.21712	8.88272	7.90834	7.89179	7.82671	5.93588
ENSG00000005469	CROT	-1.09868	2.39588e-06	Down	7.17597	8.29915	8.53543	7.85343	7.72311	8.52665	7.136	7.02273	7.30353	6.66238	7.02913	7.63136
ENSG00000005471	ABCB4	-1.55568	7.95183e-06	Down	5.56592	6.87638	7.90029	6.6944	7.0442	6.76342	5.68862	5.67262	6.59748	5.31631	5.11792	7.61186
ENSG00000005483	KMT2E	0.450797	0.0653103	None	8.81473	9.20605	8.62756	9.11034	8.20072	8.73291	8.76895	9.53091	9.34615	9.29392	9.472	8.61183
ENSG00000005486	RHBDD2	1.32831	0.000729403	Up	10.2433	9.64632	8.20945	8.75316	9.72109	9.54991	11.0133	11.6033	9.73787	9.75619	10.1478	9.16369
ENSG00000005513	SOX8	-0.847297	0.0700028	None	4.96723	4.86076	5.37572	6.72424	5.11452	5.38498	4.26181	4.02349	4.77599	5.49074	5.22397	5.49985
ENSG00000005700	IBTK	-0.641149	0.00357791	None	9.13678	10.4342	10.3362	10.147	9.6354	9.7724	9.25107	9.3409	9.83763	9.26779	9.39689	9.61671
ENSG00000005801	ZNF195	-0.460192	0.00972823	None	7.83635	8.11201	8.23311	7.98251	8.68432	8.2859	7.85646	7.47899	7.93973	7.81186	7.99493	8.31303
ENSG00000005810	MYCBP2	0.221661	0.517794	None	8.96567	9.26599	8.62756	8.55984	8.41396	7.99677	7.62454	8.47382	9.20568	8.90139	9.09258	8.26391
ENSG00000005812	FBXL3	-0.48217	0.0501101	None	9.77299	10.2333	9.99476	9.97928	9.50189	10.0146	8.85346	9.22742	10.0972	9.40923	9.47629	10.2017
ENSG00000005844	ITGAL	3.78983	2.47413e-23	Up	8.68833	6.04227	3.60365	6.12962	4.33793	5.10937	9.29358	8.90954	9.16073	9.07169	8.89484	5.36661
ENSG00000005882	PDK2	-3.58818	3.40614e-39	Down	7.54902	11.1168	10.8852	9.98083	10.5543	11.1803	6.74483	6.65447	7.49074	7.59592	7.60125	11.2211
ENSG00000005884	ITGA3	0.439358	0.153839	None	9.00353	9.20244	8.07628	8.45696	8.70317	8.52665	8.94223	9.56764	7.99626	9.3265	8.86072	8.30698
ENSG00000005889	ZFX	-0.332625	0.312351	None	8.96365	9.87412	9.60522	8.81687	8.61306	8.52095	9.12596	8.46829	8.719	8.89984	8.26715	8.51019
ENSG00000005893	LAMP2	-0.150627	0.540975	None	11.3765	11.5552	11.7898	11.4188	11.1147	12.0861	11.0133	11.5963	11.9539	11.2331	11.5016	11.6081
ENSG00000005961	ITGA2B	1.83102	0.0504733	None	6.37584	7.10981	2	4.08635	4.86967	3.66903	7.11509	7.78555	4.25515	6.5407	6.93857	2.7358
ENSG00000005981	ASB4	-8.72677	1.33662e-51	Down	3.03512	8.51215	9.50189	9.023	9.01606	8.14487	2.32546	2.59545	2.24937	2	2	9.64576
ENSG00000006007	GDE1	-1.28049	4.13462e-13	Down	9.34509	10.4031	10.6136	10.5092	10.8588	10.6212	8.90616	9.28212	9.81242	9.19151	9.20304	10.5049
ENSG00000006015	REX1BD	-0.689858	0.0268972	None	10.4515	10.6743	11.1792	10.8177	11.6624	11.1372	11.3773	10.754	9.99743	10.0187	10.3627	11.7785
ENSG00000006016	CRLF1	-3.40437	8.92032e-06	Down	6.82178	8.17222	7.7444	8.66744	9.14108	8.18144	5.18555	5.55211	4.07305	3.41371	2	8.69756
ENSG00000006025	OSBPL7	-2.00953	4.08464e-05	Down	6.70088	6.76348	9.93351	9.38009	8.50267	7.38175	6.50864	5.98344	6.70576	7.42591	7.29065	8.752
ENSG00000006042	TMEM98	1.50704	1.12189e-05	Up	9.16343	6.8021	7.7444	8.49208	6.24987	7.51382	8.83439	8.72675	9.09654	9.00567	8.9956	7.04157
ENSG00000006047	YBX2	-6.11006	1.25921e-19	Down	2.23251	5.87119	6.24368	5.56345	5.90399	5.88818	2	2	2	2.92305	2	6.21964
ENSG00000006062	MAP3K14	-1.26497	0.00377642	Down	7.32817	9.90328	8.1854	7.90646	7.81836	9.83572	7.68965	7.5224	7.60141	7.85398	7.80295	7.79588
ENSG00000006071	ABCC8	-7.24719	4.16814e-10	Down	2.23251	3.0741	6.6936	4.41385	7.1938	4.42224	2.59084	2	2	2	2	5.4124
ENSG00000006118	TMEM132A	3.39562	6.21936e-16	Up	8.67604	6.30684	6.11377	6.64845	6.80933	6.46424	10.3156	10.8688	8.11492	10.0622	9.21466	6.562
ENSG00000006125	AP2B1	0.0710102	0.793785	None	10.8615	11.0572	10.8242	10.4635	10.635	11.6883	11.3479	11.1575	10.8404	10.8308	11.0673	10.7341
ENSG00000006194	ZNF263	0.595893	0.000957593	None	8.40545	8.09655	8.06753	7.89338	8.03214	8.21005	9.07	8.34977	8.62284	8.43914	8.6675	7.81306
ENSG00000006210	CX3CL1	-1.24809	0.0151762	Down	7.27051	9.85358	7.07149	6.93031	8.57946	8.25878	7.75871	6.30266	6.55178	7.14716	7.5894	7.51022
ENSG00000006282	SPATA20	-0.115722	0.704379	None	9.66897	9.76837	10.8563	10.2313	10.262	9.28001	10.3871	9.78598	10.0992	10.2667	10.1397	10.2948
ENSG00000006283	CACNA1G	2.83045	5.09961e-06	Up	4.11194	2.45256	2.49346	3.05813	2.92697	2	4.82242	4.19428	5.06333	5.07467	4.4945	3.41322
ENSG00000006327	TNFRSF12A	0.307723	0.690879	None	9.61465	10.3713	7.26752	10.6635	11.5209	7.84089	10.8005	11.0255	9.15692	10.45	10.3281	6.96681
ENSG00000006432	MAP3K9	-2.76177	4.3341e-07	Down	3.26246	6.00964	5.25765	5.42494	5.66865	6.28763	3.00881	2.42291	3.21465	4.19675	3.57849	4.11324
ENSG00000006451	RALA	1.55151	1.58853e-10	Up	10.1289	9.13596	9.28891	9.22175	9.19087	8.9392	10.4687	11.4156	10.2817	10.4368	10.7184	8.73408
ENSG00000006453	BAIAP2L1	0.394485	0.328367	None	5.81927	5.4033	5.63448	5.18852	5.8144	5.33391	5.26365	5.53101	4.96216	6.58754	6.5226	5.8386
ENSG00000006459	KDM7A	-0.14433	0.67275	None	8.27143	9.62224	8.45052	8.33171	8.57946	9.41513	8.52913	9.01018	8.89857	8.64138	8.88679	8.15364
ENSG00000006468	ETV1	1.63317	7.5043e-06	Up	7.97517	6.07418	5.53647	6.87817	6.02873	5.10937	7.53288	7.58517	6.96304	7.45146	7.22064	4.93607
ENSG00000006530	AGK	0.201576	0.240767	None	8.03025	7.46306	7.82963	7.5293	7.77152	7.6866	7.4766	7.88868	7.78046	7.97929	7.96771	7.72507
ENSG00000006534	ALDH3B1	3.50162	3.55059e-32	Up	9.13499	6.22393	6.39117	6.43045	5.66865	5.65841	9.75558	10.404	9.69121	9.23874	9.73762	6.92002
ENSG00000006555	TTC22	2.65861	0.00739786	Up	2.23251	2.45256	2.86048	2.34546	2.53669	2.44714	3.33249	3.52279	4.07305	4.61369	3.51305	2
ENSG00000006576	PHTF2	-2.45089	1.56659e-51	Down	9.01332	11.5783	11.7252	11.4431	11.2045	11.2431	8.79219	9.32259	9.2421	8.88742	8.7497	11.4936
ENSG00000006606	CCL26	3.22831	6.56416e-05	Up	7.90111	3.50708	3.60365	3.39141	3.48675	3.29475	5.97063	5.30105	4.46691	4.02588	3.21684	2.99855
ENSG00000006607	FARP2	0.0557444	0.83842	None	7.22401	8.14243	7.89041	7.5293	7.42323	7.33057	7.54857	7.7403	7.66717	7.64842	8.06224	7.14013
ENSG00000006625	GGCT	0.910677	0.0171323	None	8.21481	6.53033	7.7444	6.79625	7.66022	7.01109	8.97453	8.13582	7.44772	7.36895	7.27593	6.66017
ENSG00000006634	DBF4	1.39814	1.72192e-10	Up	7.08226	6.33345	6.00804	5.56345	6.17986	6.17607	7.41803	7.22679	7.55584	7.28617	7.30038	5.45679
ENSG00000006638	TBXA2R	2.34229	2.72812e-10	Up	7.51631	4.78566	5.77003	5.77782	5.56259	5.33391	7.80515	7.64532	6.00857	8.23361	7.9306	5.1129
ENSG00000006652	IFRD1	-1.25114	0.00216495	Down	9.00549	10.8119	9.74068	10.2911	11.702	9.24933	9.53711	10.1396	8.91896	8.92742	9.11619	10.4823
ENSG00000006695	COX10	-2.4156	1.40349e-30	Down	6.86571	10.0688	9.60824	9.01397	9.50904	9.47823	7.0394	6.99988	7.56162	7.34643	7.17905	9.53885
ENSG00000006704	GTF2IRD1	-2.7088	7.24327e-41	Down	6.99	10.2888	10.0733	9.54592	9.609	10.2583	7.07232	7.68884	7.17379	7.42591	7.37133	9.97438
ENSG00000006712	PAF1	-0.0439336	0.879949	None	10.1864	10.3552	10.9473	10.2659	10.8075	10.9065	11.1742	11.1375	10.3358	10.2685	10.4576	10.7575
ENSG00000006715	VPS41	0.82318	2.46039e-06	None	9.32792	8.42203	7.83994	8.36997	8.46637	8.25192	9.01461	8.72442	9.29679	8.96634	9.14887	8.23871
ENSG00000006740	ARHGAP44	-0.43419	0.268062	None	6.57951	6.68299	6.52496	5.96442	5.32378	6.05515	5.40822	5.32577	5.03039	6.15138	5.6464	6.27026
ENSG00000006744	ELAC2	-1.02982	1.03078e-14	Down	9.52982	10.3389	10.7551	10.3158	10.6896	10.5404	9.64319	9.6665	9.45565	9.57435	9.40142	10.7397
ENSG00000006747	SCIN	1.40325	0.0664732	None	5.70783	5.24409	2	3.99137	3.48675	3.29475	3.5967	3.60586	5.66663	5.47421	4.87912	3.58302
ENSG00000006756	ARSD	1.86018	3.02048e-10	Up	8.50603	6.98107	6.90474	6.23702	5.66865	5.69934	8.46858	7.58517	8.35332	8.04789	8.08775	6.34301
ENSG00000006757	PNPLA4	-2.67237	1.40109e-25	Down	8.14878	10.0266	10.5878	9.72817	9.83651	10.641	7.94209	7.13887	7.5788	7.2909	7.42123	10.5555
ENSG00000006788	MYH13	1.39086	0.394257	None	2.23251	2	2	3.23438	2.53669	2	4.01319	2.74954	2	2.71377	2.6133	2
ENSG00000006831	ADIPOR2	-0.208751	0.462664	None	9.90305	10.4357	10.0379	9.70403	9.51971	10.5642	10.3281	10.3583	9.63206	9.46466	9.60454	10.2498
ENSG00000006837	CDKL3	-0.781241	0.214138	None	3.45881	3.83967	4.34432	4.25937	3.88902	4.09424	4.01319	2.42291	2.64715	4.27515	3.81406	4.41267
ENSG00000007038	PRSS21	4.40465	6.87684e-07	Up	5.20467	2	2	2.34546	3.23384	2.44714	5.74417	4.08269	4.73568	5.00736	3.75868	2
ENSG00000007047	MARK4	-1.21747	2.64019e-08	Down	8.6436	10.6401	9.81048	9.80872	10.1429	10.6078	9.12335	9.07175	8.79941	9.39942	9.13262	10.3205
ENSG00000007062	PROM1	-0.356707	0.67898	None	5.90597	4.70643	3.94664	4.9568	3.23384	4.21206	4.1836	2.74954	3.78785	2.71377	4.15166	5.62182
ENSG00000007080	CCDC124	-0.705241	0.00912082	None	10.7191	10.9602	11.8129	11.3166	11.896	11.978	11.564	11.3162	10.5154	10.5579	10.8958	11.8879
ENSG00000007129	CEACAM21	3.0985	4.96891e-10	Up	6.23556	2	3.60365	3.99137	2.53669	3.06351	5.60107	6.46721	5.80939	5.47421	5.6766	3.99782
ENSG00000007168	PAFAH1B1	-0.544612	0.00110281	None	10.2223	11.4049	10.9639	10.978	11.1124	11.1956	10.6641	10.8005	10.4335	10.5206	10.5047	10.7262
ENSG00000007171	NOS2	-0.0197309	0.981655	None	4.83205	6.00964	2.49346	3.23438	4.05467	4.60566	4.336	5.44337	2.81128	3.9798	4.97943	4.80486
ENSG00000007202	KIAA0100	-0.379385	0.0737431	None	9.55015	10.2404	9.7324	9.81046	9.48384	10.2618	9.64319	9.4629	9.67532	9.27735	9.25275	9.42057
ENSG00000007237	GAS7	0.703914	0.100251	None	9.38489	8.19417	8.89807	10.2195	7.85252	7.72675	9.67747	9.31026	9.65115	9.39723	9.78863	8.46744
ENSG00000007255	TRAPPC6A	-0.202227	0.489005	None	8.67851	8.32591	8.8782	8.46582	8.52402	9.03424	8.46031	7.90927	8.85925	8.39374	9.08557	9.36343
ENSG00000007264	MATK	5.6954	3.10587e-36	Up	8.66116	2.45256	3.60365	4.68059	3.48675	2.78799	9.55469	9.60346	8.49587	8.97223	8.78131	4.5001
ENSG00000007312	CD79B	1.50665	0.000965314	Up	6.67148	5.12728	3.15281	4.79749	4.95598	4.76837	6.22607	5.39748	6.65263	6.83408	5.70618	5.80465
ENSG00000007314	SCN4A	-6.99735	5.18655e-11	Down	6.76724	11.9038	12.2056	11.2463	11.0315	11.088	3.91979	2.42291	4.69422	2.92305	2	11.5568
ENSG00000007341	ST7L	-0.444398	0.0222353	None	6.44697	7.04688	6.7818	7.20884	7.06377	6.48779	6.54037	6.74888	6.49255	6.41648	6.43698	6.95138
ENSG00000007350	TKTL1	0.100453	0.89517	None	4.51646	3.98103	4.55921	3.39141	4.46111	2.44714	3.81992	4.57025	4.9268	3.10578	4.74305	5.4124
ENSG00000007376	RPUSD1	1.21048	8.89003e-05	Up	8.55515	7.65463	7.69982	7.49509	8.59299	7.83172	9.73687	9.41476	8.21725	9.16215	8.85578	7.7431
ENSG00000007384	RHBDF1	-0.646711	0.0407072	None	8.38748	8.48273	9.09597	9.11879	8.90109	8.51524	7.25551	8.03075	7.35764	8.82036	8.45527	8.54144
ENSG00000007392	LUC7L	0.615568	0.0371576	None	9.67516	8.54668	9.58391	9.47529	9.51616	9.11587	10.6722	9.90967	9.28985	10.1828	9.96798	9.83631
ENSG00000007402	CACNA2D2	-0.966297	0.0570137	None	3.92528	5.00017	4.83133	3.66197	4.77786	4.60566	2.59084	3.68441	3.78785	4.3853	3.8674	4.22011
ENSG00000007516	BAIAP3	-2.1398	4.03456e-08	Down	4.32834	5.71803	6.47292	5.10025	5.66865	5.81558	3.47063	3.24032	4.19697	4.45433	3.75868	5.80465
ENSG00000007520	TSR3	-0.652752	0.0246557	None	9.38186	10.0509	10.5647	10.0038	10.7737	10.2872	10.5174	10.1535	9.72763	9.32766	9.65186	11.0587
ENSG00000007541	PIGQ	0.647801	0.0704505	None	9.02886	8.60791	7.53195	7.89338	8.42157	8.64136	9.85827	9.18584	7.97478	8.67249	8.35146	8.56698
ENSG00000007545	CRAMP1	0.618234	0.00486144	None	7.63276	7.07869	6.71616	7.18758	6.80933	7.09016	7.71767	7.45678	7.00603	7.99675	7.73641	7.15368
ENSG00000007866	TEAD3	-0.582533	0.0581783	None	8.11641	8.93775	8.88319	8.30728	9.01606	8.6466	8.83119	8.24352	7.15863	8.74316	7.88283	9.10564
ENSG00000007908	SELE	2.14964	0.121725	None	5.47808	8.85751	2.49346	2.62398	8.24425	4.84332	8.3793	9.30716	8.5751	10.3318	9.71688	2.41431
ENSG00000007923	DNAJC11	-1.41022	5.45736e-06	Down	6.90834	8.67187	8.95608	8.42097	7.98159	8.38331	5.77116	7.03027	7.12001	7.56114	7.59336	8.36636
ENSG00000007933	FMO3	0.316787	0.597061	None	8.30053	7.01435	7.95822	7.94498	6.10627	6.31422	6.37426	7.30966	5.3833	7.99095	7.46515	5.87176
ENSG00000007944	MYLIP	-1.14148	0.000372687	Down	8.28767	9.81633	9.97151	9.80697	10.0029	8.94771	7.16682	8.74976	8.96544	8.7654	8.67874	9.1737
ENSG00000007952	NOX1	3.15404	0.000401104	Up	3.6316	2.45256	3.15281	2	2	2	4.336	4.08269	3.86461	3.34267	3.91884	2.41431
ENSG00000007968	E2F2	4.57392	8.86423e-15	Up	5.98776	2.79655	3.15281	3.53302	2.53669	2	6.49251	6.92097	5.33016	6.85338	5.77758	2.41431
ENSG00000008018	PSMB1	-0.6138	0.0100486	None	11.4544	11.7009	12.1662	11.8583	12.1146	12.6429	11.9674	11.9523	11.2684	11.1251	11.4083	12.3865
ENSG00000008056	SYN1	1.07659	0.0879237	None	4.93461	5.12728	4.45576	5.74908	2.92697	5.226	6.16633	6.88815	4.96216	4.75718	5.6766	3.58302
ENSG00000008083	JARID2	0.669358	0.024058	None	8.04943	7.89692	8.5853	8.39801	7.62113	7.5023	8.74532	9.43478	8.62284	8.43701	8.74436	8.11261
ENSG00000008086	CDKL5	1.28369	2.27741e-05	Up	7.18986	5.97625	5.93298	6.06112	4.95598	4.84332	6.37426	6.68345	6.75699	7.16786	7.10326	5.87176
ENSG00000008118	CAMK1G	3.30741	0.00020411	Up	4.47168	3.0741	2	2	2	2	3.47063	4.65071	4.31107	4.64355	5.51886	3.58302
ENSG00000008128	CDK11A	0.627545	0.342882	None	4.90122	3.50708	4.09172	2.62398	4.6798	4.60566	5.05984	5.14314	3.78785	3.54609	3.70108	3.73493
ENSG00000008130	NADK	1.78924	1.07215e-12	Up	9.68622	8.955	8.68015	8.86789	8.4737	8.97297	11.1037	10.7585	10.9753	10.2136	10.575	9.04151
ENSG00000008226	DLEC1	2.39528	0.00204614	Up	3.7859	2.79655	2.49346	3.23438	2	2	3.47063	3.68441	4.51533	3.72434	3.8674	2.41431
ENSG00000008256	CYTH3	0.336152	0.248145	None	9.1687	8.90708	8.29436	8.80993	8.08097	7.98026	8.25095	8.55446	8.25695	9.19781	9.09817	8.55171
ENSG00000008277	ADAM22	-1.27061	0.00615598	Down	5.60791	6.45961	5.85381	6.31753	5.90399	5.38498	4.10091	4.08269	4.51533	4.42023	4.955	4.41267
ENSG00000008282	SYPL1	-1.42175	7.49696e-17	Down	10.4363	11.7331	11.7203	11.4073	11.6847	11.8863	9.84404	10.1492	10.7022	10.1506	10.2692	11.7414
ENSG00000008283	CYB561	2.03016	3.18339e-10	Up	9.14394	7.32401	7.65382	8.3605	7.10213	6.64271	10.0795	9.941	9.12607	9.76131	9.01494	7.69759
ENSG00000008294	SPAG9	-0.879974	0.000303611	None	9.77068	11.479	10.3668	10.5772	10.5264	10.8978	9.50732	9.90762	10.2991	9.7698	9.93556	10.3851
ENSG00000008300	CELSR3	1.70464	0.000656819	Up	4.51646	3.30677	4.65574	4.08635	2.92697	3.06351	5.71666	5.27591	4.65154	5.11786	4.90486	3.41322
ENSG00000008311	AASS	-1.03061	4.38392e-05	Down	7.01363	8.14243	8.00478	7.35906	7.22889	8.09206	6.78511	6.50016	7.24012	6.9036	6.95098	8.36053
ENSG00000008323	PLEKHG6	0.203947	0.862257	None	6.49252	5.06512	3.39577	3.05813	2	5.226	3.91979	3.82974	3.86461	2.8222	2.339	5.16734
ENSG00000008324	SS18L2	0.933522	0.00203288	None	8.52533	7.04688	7.80879	7.57095	8.49548	7.92094	9.4932	9.06442	8.71641	8.31241	8.66185	8.28253
ENSG00000008382	MPND	-0.400902	0.104551	None	6.55825	6.61953	7.10607	6.85138	7.08308	7.20829	6.08261	6.81147	6.84487	6.7746	6.97548	7.53113
ENSG00000008394	MGST1	0.3024	0.67062	None	11.0702	9.99573	8.52907	7.8868	7.37704	9.41513	9.73001	9.39591	9.1531	7.23315	7.93373	10.331
ENSG00000008405	CRY1	0.324459	0.289113	None	8.04179	8.56924	7.51918	8.36997	7.68571	8.03724	7.79203	7.85087	8.6173	8.80723	8.77783	7.87978
ENSG00000008438	PGLYRP1	3.12705	0.00262331	Up	3.7859	4.43873	2	2.34546	4.33793	3.06351	6.95951	7.38215	3.86461	3.72434	4.93015	2
ENSG00000008441	NFIX	-3.40687	3.26348e-30	Down	9.57683	12.9713	12.7739	12.5849	12.0044	12.7723	9.52922	8.34977	8.24623	9.16215	9.58577	12.0801
ENSG00000008513	ST3GAL1	0.193668	0.512804	None	9.28973	10.314	9.80523	9.8516	9.16393	9.79853	10.2439	10.3621	9.71732	9.59837	10.1968	9.33101
ENSG00000008516	MMP25	3.79113	3.22601e-07	Up	6.16699	6.30684	3.78531	4.25937	6.34891	4.76837	10.009	10.1388	6.65263	8.19632	8.03336	3.41322
ENSG00000008517	IL32	-1.34518	0.00307903	Down	11.3757	12.1463	12.5172	14.5133	13.0024	13.0545	12.5389	11.7066	10.5601	11.7246	12.3093	12.3317
ENSG00000008710	PKD1	-3.30919	2.7603e-16	Down	7.28998	11.1434	10.77	10.2182	10.1815	10.9304	5.63085	6.52172	7.1888	8.45607	7.83342	10.6766
ENSG00000008735	MAPK8IP2	0.401991	0.546908	None	4.42547	2.45256	4.22354	4.55338	3.48675	3.82511	4.87314	4.29785	3.70677	4.34951	2.9464	3.99782
ENSG00000008838	MED24	-0.988028	6.62634e-08	None	9.32792	10.5536	10.8715	10.9235	10.5817	10.4579	10.1129	9.90147	9.51788	9.81396	9.74921	10.9858
ENSG00000008853	RHOBTB2	-0.923398	0.000198291	None	7.69739	9.07419	8.27929	8.59257	8.459	8.40821	7.70373	7.67447	6.86369	7.77523	7.61691	7.88791
ENSG00000008869	HEATR5B	-0.00481904	0.988508	None	7.88839	7.78568	7.75534	8.17307	7.45322	7.2224	6.67508	7.29096	8.05066	7.67396	7.75068	7.07043
ENSG00000008952	SEC62	0.321749	0.108148	None	10.6155	11.0012	10.5396	10.7476	10.4997	10.8956	11.4396	10.7345	11.071	11.1301	11.0091	10.4469
ENSG00000008988	RPS20	-0.486279	0.0826303	None	14.3845	14.1803	15.2428	14.0882	15.0575	14.7137	14.5785	14.2182	14.3238	14.1873	14.6676	15.5054
ENSG00000009307	CSDE1	-2.80137	3.28017e-51	Down	12.5325	15.6643	15.0728	15.2002	15.3521	15.8807	12.6512	12.6232	12.886	12.329	12.5599	15.0744
ENSG00000009335	UBE3C	-0.99748	4.27187e-10	None	9.52982	10.6975	10.6	10.7155	10.3877	10.9506	9.38378	9.56505	9.56608	9.88366	9.86765	10.4037
ENSG00000009413	REV3L	-0.106861	0.731494	None	8.5685	9.19157	8.25639	8.21571	8.10005	8.03724	7.91814	8.02322	8.64477	7.96753	8.20893	7.91997
ENSG00000009694	TENM1	-1.7584	0.0801783	None	3.92528	4.78566	5.06018	6.7094	4.20324	4.32097	2.32546	2.88875	5.62311	2.71377	2	5.05633
ENSG00000009709	PAX7	-9.57002	4.05863e-23	Down	2	7.42645	7.51918	8.70907	7.22889	6.87481	2	2	2.46193	2	2	6.52078
ENSG00000009724	MASP2	-2.37294	8.99678e-09	Down	3.71081	5.06512	5.37572	5.35036	4.77786	4.60566	3.00881	2.88875	3.78785	3.10578	3.13221	5.31931
ENSG00000009780	FAM76A	-0.811069	0.00134075	None	7.78694	8.09655	9.06115	8.76756	7.99184	8.06882	8.01729	7.6404	7.21835	7.80196	7.54916	8.59207
ENSG00000009790	TRAF3IP3	3.14315	8.70603e-11	Up	6.72969	4.70643	4.22354	5.14506	4.20324	2.78799	6.0609	7.26563	8.146	7.66671	7.94618	5.1129
ENSG00000009830	POMT2	-0.569435	0.121171	None	7.95497	9.12077	7.69982	8.21571	9.06543	9.22851	8.72476	8.42032	7.41619	8.05624	7.65533	7.91997
ENSG00000009844	VTA1	-1.23001	1.3938e-13	Down	8.95555	10.4899	10.1867	10.1346	10.2997	10.4786	9.16465	9.15168	9.54437	8.82526	8.85578	10.3384
ENSG00000009950	MLXIPL	-6.10782	1.64938e-16	Down	5.64871	8.955	9.91169	8.41183	8.09055	11.8918	4.92213	3.43464	4.19697	2.32887	3.29679	10.0213
ENSG00000009954	BAZ1B	0.190249	0.451533	None	9.53934	10.2137	9.40455	9.60926	9.11317	9.82651	10.0957	9.87031	9.62931	9.89456	9.65945	9.13325
ENSG00000010017	RANBP9	-1.35281	3.51667e-09	Down	8.64108	10.3372	9.88206	9.96216	10.219	10.6658	8.13625	8.8426	9.1531	9.08943	8.91081	9.81941
ENSG00000010030	ETV7	3.56587	9.56932e-10	Up	5.03036	3.30677	2.86048	3.23438	3.23384	3.96594	7.70373	6.86304	6.86369	5.09642	6.41027	4.3196
ENSG00000010072	SPRTN	-0.264979	0.0892936	None	7.34067	7.38888	7.48016	7.33024	7.48259	7.5023	6.89962	7.07469	7.26157	7.15236	7.28085	7.44562
ENSG00000010165	METTL13	-0.123148	0.597979	None	8.65116	8.7774	9.19165	8.72022	9.4729	9.31335	8.957	9.31181	9.28637	8.74316	8.80543	9.00461
ENSG00000010219	DYRK4	0.493352	0.0399562	None	8.55515	7.42645	7.85018	7.74116	8.24425	7.65574	8.60235	8.72442	7.94416	8.05347	7.9829	8.09165
ENSG00000010244	ZNF207	0.210942	0.0743212	None	10.7131	10.1002	10.3068	10.422	10.3935	10.3592	10.4163	10.4285	10.5236	10.6277	10.4962	10.3634
ENSG00000010256	UQCRC1	-2.27545	4.91388e-21	Down	11.414	13.6399	14.4394	13.4031	13.9339	13.984	12.2586	12.0056	11.3686	11.3836	11.5327	14.2254
ENSG00000010270	STARD3NL	0.769117	0.000223792	None	9.63383	9.02606	9.08734	8.62061	9.20856	8.58241	9.05085	10.0084	9.78677	9.63135	9.89118	8.97439
ENSG00000010278	CD9	1.05638	0.00783497	Up	11.2856	9.30012	10.1416	10.6548	9.59562	10.1425	9.24145	11.9678	10.8657	11.1258	10.7315	9.87975
ENSG00000010282	HHATL	-11.5556	1.18359e-85	Down	2.4327	10.9495	12.5095	11.4414	12.1385	11.223	2.81491	2.88875	2	2	2	11.7244
ENSG00000010292	NCAPD2	1.26086	5.53626e-10	Up	9.25877	7.89692	7.87043	8.5557	7.64731	8.41437	9.63586	9.46012	9.35116	9.23507	9.07427	7.95907
ENSG00000010295	IFFO1	-0.252546	0.488824	None	9.30098	8.88476	9.19566	9.65064	9.9799	8.29928	8.6321	8.19068	8.71641	9.48645	9.31166	8.95131
ENSG00000010310	GIPR	3.96822	8.11958e-06	Up	5.98776	2.79655	2	2.34546	3.23384	2	3.71262	5.61362	3.43201	6.57984	4.23519	3.22073
ENSG00000010318	PHF7	-0.0442911	0.894236	None	6.50368	6.13596	6.33397	6.12962	6.21529	6.28763	5.77116	6.53237	5.33016	6.41648	5.83226	5.93588
ENSG00000010319	SEMA3G	-0.337896	0.490856	None	9.44404	9.27974	7.93917	8.32686	8.57946	7.96356	7.49291	6.58451	7.87162	7.63361	8.11557	8.23235
ENSG00000010322	NISCH	0.593075	0.0224273	None	9.91251	9.1435	9.72408	9.47749	9.04588	9.69103	10.101	9.56375	9.75813	10.5332	10.5954	9.9357
ENSG00000010327	STAB1	3.29462	8.07085e-19	Up	12.3447	8.71299	8.8221	9.8734	8.29481	7.69674	11.9666	11.0937	12.1473	12.2705	12.8916	9.20005
ENSG00000010361	FUZ	-1.45874	3.09368e-06	Down	7.16194	8.09655	8.55433	7.68915	8.53808	8.89584	7.74516	6.76704	6.68474	6.85338	7.45211	9.26702
ENSG00000010379	SLC6A13	0.0768358	0.969575	None	2	2.45256	3.60365	4.25937	2	2.44714	2.32546	2	2	5.18031	2	3.22073
ENSG00000010404	IDS	-0.775525	9.26494e-05	None	5.68839	6.91213	6.92425	6.81023	7.06377	6.7243	5.97063	6.35162	6.27076	6.04352	6.25882	6.69764
ENSG00000010539	ZNF200	1.01662	1.17755e-06	Up	6.92505	6.48357	6.39117	6.73894	6.55655	6.64271	7.66827	7.66482	7.82916	7.41729	7.68534	6.58217
ENSG00000010610	CD4	3.68894	1.06725e-23	Up	11.3021	7.06287	7.41271	8.42552	6.41135	6.53378	10.9032	10.8407	11.6707	10.7348	11.5056	8.18035
ENSG00000010626	LRRC23	-0.653085	0.0702367	None	6.53667	7.64404	7.65382	7.49509	7.74752	8.0452	7.59463	7.99267	5.97434	6.5721	6.92605	7.7431
ENSG00000010671	BTK	3.50548	9.28289e-29	Up	8.70535	5.50044	5.25765	5.77782	4.5746	3.96594	8.62101	8.45994	9.05415	8.10804	8.59623	5.62182
ENSG00000010704	HFE	1.74665	1.55426e-09	Up	8.02251	6.00964	5.77003	5.71975	5.76744	4.84332	7.136	7.31585	7.607	6.91589	7.19999	6.05616
ENSG00000010803	SCMH1	-1.55356	1.54954e-15	Down	7.90111	9.74378	9.65278	9.51211	9.7056	9.67059	8.45616	8.15664	7.3443	8.24095	8.18023	9.44557
ENSG00000010810	FYN	1.78159	8.78357e-14	Up	10.4223	8.59146	8.77989	9.38009	8.22699	8.09206	10.5023	10.5363	10.2974	10.8132	10.5795	9.06679
ENSG00000010818	HIVEP2	-0.452605	0.0826275	None	8.32591	9.6569	9.24692	9.3517	8.67799	8.86019	8.9333	8.85327	8.46231	8.49139	8.69543	8.36636
ENSG00000010932	FMO1	5.93724	1.62048e-08	Up	11.5768	5.00017	3.78531	6.82408	3.48675	3.49399	11.066	6.54295	12.1229	7.68118	8.45091	3.22073
ENSG00000011007	ELOA	0.239313	0.388752	None	9.14394	9.78293	9.30388	9.01397	9.73336	9.3232	10.126	9.96578	9.48178	9.17499	9.51859	8.88383
ENSG00000011009	LYPLA2	1.30073	3.37915e-06	Up	10.1099	9.00137	9.19165	8.86119	9.51971	9.73106	11.4152	10.7971	10.1238	10.229	10.3994	9.31301
ENSG00000011021	CLCN6	-0.395149	0.0636297	None	7.8539	7.89692	7.91011	7.50372	7.74752	7.93814	7.45179	7.18011	6.97174	7.68836	7.33392	7.95133
ENSG00000011028	MRC2	2.25099	2.48588e-05	Up	11.4269	9.03824	9.34427	11.5417	8.70939	8.54922	12.9821	11.7827	11.4958	12.2602	11.7384	8.77848
ENSG00000011083	SLC6A7	4.71134	8.78604e-05	Up	2.4327	2	2	2.34546	2	2	3.5967	4.68931	3.93749	3.41371	3.70108	2
ENSG00000011105	TSPAN9	1.37133	5.96814e-05	Up	9.857	9.05832	8.41649	9.59923	8.65881	8.07661	10.3394	10.1177	8.96979	10.7724	10.4909	8.65533
ENSG00000011114	BTBD7	0.0182935	0.94688	None	8.23504	8.88925	8.24867	8.50503	8.04204	8.06099	8.01729	8.20407	8.46231	8.50569	8.33262	7.63136
ENSG00000011132	APBA3	-0.630434	0.000424332	None	7.59672	8.17222	8.24091	8.07805	8.57946	8.60413	7.79861	7.82075	7.87162	8.01686	7.63625	8.72049
ENSG00000011143	MKS1	-0.0659364	0.805483	None	7.01363	6.53033	7.03607	6.85138	6.55655	6.99474	7.26503	6.50016	6.90062	6.70549	6.63452	7.35471
ENSG00000011198	ABHD5	0.0848477	0.803787	None	9.14394	9.18428	8.48377	8.53901	9.21733	9.05804	9.15443	9.69167	8.61453	8.37828	8.23453	8.56698
ENSG00000011201	ANOS1	-3.13005	2.79873e-16	Down	6.33892	9.62494	8.40958	8.50072	9.12719	9.49866	4.47382	5.37397	6.75699	5.80009	6.37387	8.89193
ENSG00000011243	AKAP8L	-1.49852	8.65888e-08	Down	7.04453	8.42822	9.19566	8.40263	8.70317	8.73291	6.9118	6.8027	7.07226	8.014	7.69275	9.17037
ENSG00000011258	MBTD1	-0.120542	0.667326	None	7.77316	8.37156	7.99559	7.68915	7.69828	7.53658	7.58705	7.29722	8.40564	7.9011	7.50356	7.99714
ENSG00000011260	UTP18	-0.0734999	0.724165	None	8.97573	9.03824	9.11307	8.94278	9.32667	8.99368	8.46031	9.01018	9.40516	8.90447	9.18346	9.10912
ENSG00000011275	RNF216	-0.0346746	0.827538	None	8.98373	9.34004	9.21163	9.01397	9.20856	9.29009	9.02305	9.00253	9.22582	9.39942	9.29837	9.11951
ENSG00000011295	TTC19	-0.608497	0.00111142	None	8.61042	8.89373	9.21163	9.15758	9.32261	9.49576	8.5758	8.09327	8.72416	8.54973	8.94533	9.10215
ENSG00000011304	PTBP1	1.75888	2.21426e-32	Up	11.5277	9.81869	9.72963	9.64675	9.66773	9.46642	11.5567	11.5632	10.9535	11.5829	11.3285	9.73407
ENSG00000011332	DPF1	5.36228	2.69193e-08	Up	4.16916	2	2.49346	2.62398	2	2	5.01538	5.67262	4.65154	4.91243	5.37894	2
ENSG00000011347	SYT7	-0.405559	0.445525	None	5.76462	6.45961	5.48485	6.44844	6.31665	5.04731	6.87494	4.86822	4.56218	5.42348	4.85291	5.62182
ENSG00000011376	LARS2	-0.652673	0.0102315	None	6.60046	7.8143	8.22527	7.30083	7.31307	7.57007	6.58669	7.12485	7.44772	7.00486	7.22575	7.5921
ENSG00000011405	PIK3C2A	0.864542	0.00316552	None	9.19992	8.83906	8.25639	8.21045	7.87485	7.62421	8.42675	8.54922	9.70563	9.08671	8.89645	7.99714
ENSG00000011422	PLAUR	5.89121	1.75654e-46	Up	10.8479	6.59774	6.24368	7.00514	6.31665	5.9573	12.3282	13.3907	11.8194	10.9554	12.5221	6.16718
ENSG00000011426	ANLN	5.3436	6.12128e-23	Up	8.97974	4.10977	2.49346	5.53005	4.33793	3.49399	9.53907	9.84808	8.52868	9.03272	8.68618	2.7358
ENSG00000011451	WIZ	0.0133083	0.95342	None	8.99168	9.16218	9.02546	8.99267	8.97013	9.26304	8.58724	9.03287	8.88251	9.52807	9.39349	9.11605
ENSG00000011454	RABGAP1	-0.756506	1.77271e-05	None	8.69077	9.71371	9.39759	9.38943	9.42453	9.42126	8.2365	8.5778	8.70863	8.79231	8.77434	8.90801
ENSG00000011465	DCN	0.0553366	0.887892	None	14.0099	13.8957	14.3447	15.4061	13.4018	14.0373	14.3151	14.381	14.8812	14.8065	13.9917	14.3728
ENSG00000011478	QPCTL	2.93288	8.90966e-12	Up	7.45437	4.33719	4.09172	5.10025	3.70186	5.16886	8.1206	7.90518	6.10664	7.60733	6.81505	5.27041
ENSG00000011485	PPP5C	-0.449558	0.0229382	None	9.58998	9.92968	10.2499	9.93371	10.2872	10.1846	9.21466	10.1274	9.314	9.77571	9.81007	10.0986
ENSG00000011523	CEP68	-1.13819	1.11283e-05	Down	8.50047	10.2819	8.9935	9.5501	9.81935	9.25277	7.93016	8.84901	8.76478	8.27713	8.52124	9.5568
ENSG00000011566	MAP4K3	-1.17255	2.68128e-07	Down	8.88045	10.0865	9.66732	9.5501	9.83367	9.03823	7.93614	8.43175	8.73186	8.34912	8.4088	9.52589
ENSG00000011590	ZBTB32	3.17549	0.000496656	Up	3.03512	2.79655	2.86048	3.05813	2	2.78799	5.05984	2.74954	4.9268	5.67553	4.23519	2
ENSG00000011600	TYROBP	4.77654	5.92496e-53	Up	12.5247	8.14243	8.05873	8.41641	7.64731	7.43119	13.2162	13.3799	12.9039	11.5389	12.9458	8.58708
ENSG00000011638	LDAF1	-3.31342	6.20582e-50	Down	8.55247	11.2856	11.8285	11.1514	10.9097	11.6194	8.00028	8.10045	8.47154	8.08374	7.86655	11.913
ENSG00000012048	BRCA1	0.668344	0.0682021	None	6.72969	6.8021	6.07938	6.29782	6.73804	5.4343	7.14635	7.83804	6.66341	6.36363	6.45451	6.16718
ENSG00000012061	ERCC1	-0.539612	0.018379	None	9.84279	10.3372	10.4279	10.0808	10.968	10.5034	10.2196	10.2703	9.74803	9.41141	10.2611	10.7045
ENSG00000012124	CD22	2.82164	2.07531e-06	Up	6.095	4.22795	4.91172	4.85257	3.48675	3.06351	5.47541	6.30266	7.22564	6.87871	6.82856	2
ENSG00000012171	SEMA3B	-1.5608	0.00284453	Down	7.16897	7.45096	8.77453	9.03495	6.47119	7.6348	6.50864	5.25031	5.40916	7.65576	6.82182	8.60198
ENSG00000012174	MBTPS2	-0.520847	0.0665974	None	7.32187	8.40331	7.88046	7.77719	8.02217	7.86807	6.55597	7.6055	7.82916	7.45987	7.23085	7.1671
ENSG00000012211	PRICKLE3	-1.28005	3.68878e-07	Down	6.24889	8.14993	8.24867	7.61144	7.96086	8.46272	6.22607	6.96883	6.94548	7.02201	7.09769	7.67897
ENSG00000012223	LTF	1.76053	0.000350129	Up	6.5475	6.07418	4.09172	5.31157	5.18769	5.4343	7.59463	8.23376	5.99156	5.9747	6.60342	5.69775
ENSG00000012232	EXTL3	0.250154	0.381577	None	8.75525	9.48951	9.17546	8.80644	8.93867	9.08917	10.0033	9.70233	8.8522	9.30914	8.97297	8.94743
ENSG00000012660	ELOVL5	1.60754	1.10852e-08	Up	10.4061	8.96354	7.59417	8.55984	8.07134	8.41437	9.28891	9.49186	10.3206	10.0862	9.89921	8.28253
ENSG00000012779	ALOX5	4.05144	3.66375e-26	Up	9.76489	6.85816	6.52496	6.43045	6.17986	5.04731	9.46868	11.3629	9.95308	9.70312	10.3937	6.08472
ENSG00000012817	KDM5D	-1.08405	0.627131	None	2	2.45256	2.86048	9.30309	8.93867	8.89584	2	8.04198	8.73952	2	8.65049	9.45927
ENSG00000012822	CALCOCO1	-2.15686	2.47597e-13	Down	9.76257	10.908	11.8089	11.2553	11.2166	12.2655	8.66844	9.20927	9.69647	9.87974	9.59173	12.0823
ENSG00000012963	UBR7	0.226279	0.266849	None	8.60265	8.89373	8.06753	8.32199	8.39091	8.45676	8.78559	8.97935	8.38624	8.60958	8.46828	8.30091
ENSG00000012983	MAP4K5	0.644624	0.00603876	None	9.0894	8.72811	8.19346	8.82033	8.13748	8.35157	8.32568	9.07175	9.17963	9.06894	9.39235	8.09165
ENSG00000013016	EHD3	2.27807	3.04249e-11	Up	7.70225	6.641	5.53647	6.6944	6.02873	6.08634	8.55265	8.70336	7.67785	8.89675	8.07647	5.21979
ENSG00000013275	PSMC4	-0.0581322	0.815958	None	10.4899	10.7869	10.538	10.8159	10.9745	11.1381	11.0019	11.2732	10.4701	10.3641	10.6568	10.4661
ENSG00000013288	MAN2B2	1.54835	2.74842e-09	Up	9.72251	8.14993	7.53195	8.35574	7.00424	8.00496	8.96579	9.56245	9.12217	9.26059	9.35432	7.43456
ENSG00000013297	CLDN11	-0.109384	0.894925	None	3.85727	5.29914	6.24368	5.31157	5.56259	5.4343	3.91979	3.24032	6.37939	4.02588	6.91343	5.05633
ENSG00000013306	SLC25A39	1.15106	2.18422e-07	Up	11.037	9.8673	9.88455	10.0038	10.4184	10.4247	11.5945	11.1699	10.8261	10.9983	11.8157	10.1074
ENSG00000013364	MVP	1.86753	1.87064e-12	Up	11.9088	10.1346	10.0602	10.809	11.0202	9.8242	12.5152	12.6033	11.9784	11.9893	12.1936	9.83841
ENSG00000013374	NUB1	-0.272238	0.182335	None	9.63256	10.2938	10.0799	9.97308	10.0478	10.5862	10.374	10.0027	9.98567	9.55287	10.0019	10.2561
ENSG00000013375	PGM3	1.69341	1.40671e-16	Up	8.7853	7.63337	7.26752	7.6194	6.73804	7.02725	9.15187	9.10068	9.03352	8.98103	8.56428	7.1671
ENSG00000013392	RWDD2A	-0.156204	0.526789	None	6.71055	6.59774	6.59966	6.99294	7.31307	7.33057	6.9118	6.75799	7.25445	6.91589	6.56358	7.09871
ENSG00000013441	CLK1	-1.37302	7.8182e-14	Down	10.2466	10.9343	11.5289	11.2392	11.1575	11.2551	9.7972	9.61854	10.0446	10.0766	9.9246	11.7492
ENSG00000013503	POLR3B	-0.668043	0.00845106	None	6.53667	7.72667	7.69982	6.96821	7.24612	6.53378	6.77181	6.78498	6.65263	6.50861	6.38306	7.02693
ENSG00000013523	ANGEL1	0.167428	0.568788	None	8.06458	8.07306	7.39883	7.27082	7.5673	7.77541	7.57944	8.35578	7.14331	7.98222	7.38053	7.66011
ENSG00000013561	RNF14	-0.729931	5.06222e-07	None	9.1546	9.77081	9.51482	9.68139	9.75158	10.0105	8.97743	9.01018	9.07651	8.7671	8.88518	9.4538
ENSG00000013563	DNASE1L1	-3.22704	2.97572e-20	Down	6.30102	8.71804	9.35509	8.91717	9.33877	9.47528	3.91979	6.07376	6.22782	6.34557	5.98486	8.85924
ENSG00000013573	DDX11	0.47123	0.353971	None	6.85703	6.04227	5.72625	5.91352	6.87727	7.96356	7.81815	7.87619	6.44335	7.88868	6.64983	7.51022
ENSG00000013583	HEBP1	0.495109	0.00966252	None	10.1872	9.53894	9.66152	9.20067	9.609	10.0407	9.88477	10.2814	10.4453	9.92908	10.2316	9.88787
ENSG00000013588	GPRC5A	0.745285	0.331466	None	4.32834	5.59145	3.15281	5.00622	5.32378	4.60566	4.10091	6.63483	6.59748	4.7296	3.37254	4.11324
ENSG00000013619	MAMLD1	0.174501	0.719439	None	5.70783	6.85816	6.80303	5.98921	6.55655	5.5729	5.22513	7.11779	6.10664	6.97581	7.38968	6.58217
ENSG00000013725	CD6	4.11188	4.6349e-18	Up	6.69115	3.0741	4.09172	4.33868	2	3.06351	7.23626	6.90465	8.01322	7.70262	7.59731	4.5001
ENSG00000013810	TACC3	4.24945	7.52195e-38	Up	10.1361	6.57562	6.11377	6.7094	6.52866	6.31422	11.4754	11.3788	9.70954	10.2577	10.2599	6.67903
ENSG00000014123	UFL1	-0.778653	1.26591e-06	None	8.80348	10.0164	9.6731	9.51851	9.77848	9.59399	8.84078	8.78361	9.31913	8.9737	8.77957	9.58707
ENSG00000014138	POLA2	1.7604	1.94387e-05	Up	6.71055	4.93215	5.12905	5.23072	5.44812	5.04731	7.76543	7.59537	5.74993	6.1092	6.35532	5.62182
ENSG00000014164	ZC3H3	-0.222222	0.282577	None	8.08703	8.57483	8.82729	8.42552	8.69691	8.73783	8.71784	8.76791	7.97478	8.29605	8.50661	8.55682
ENSG00000014216	CAPN1	0.112807	0.523784	None	10.9324	10.7052	11.1933	10.8314	10.478	10.9304	11.1724	10.9051	10.7087	11.0442	11.079	10.9696
ENSG00000014257	ACP3	4.12805	4.61163e-08	Up	5.20467	3.68294	2.86048	2	2	2	6.12508	4.61104	5.30283	4.64355	5.87195	2.41431
ENSG00000014641	MDH1	-2.2853	1.17073e-22	Down	10.849	12.3868	13.4486	13.0736	12.8856	12.7466	10.4077	10.7112	11.2421	10.5744	10.7432	13.5133
ENSG00000014824	SLC30A9	-1.01926	1.03075e-13	Down	9.24885	10.3487	10.1968	10.5199	10.407	10.6502	9.27484	9.29938	9.59593	9.33568	9.47629	10.1704
ENSG00000014914	MTMR11	0.717028	0.0744003	None	6.66155	4.86076	5.89394	6.87817	5.38729	5.33391	5.94716	6.15875	6.36625	7.0106	6.53089	5.54166
ENSG00000014919	COX15	-0.857779	5.99454e-06	None	8.0721	8.80143	8.79056	9.25535	8.97013	8.74273	8.31196	7.88453	8.4216	7.78196	7.73282	8.78284
ENSG00000015133	CCDC88C	1.32293	0.000529151	Up	7.42531	6.70354	6.47292	6.67925	5.56259	5.16886	6.8243	6.78498	7.12001	7.98805	7.86982	5.45679
ENSG00000015153	YAF2	-1.4676	2.94245e-10	Down	7.8051	9.65953	9.00729	9.527	9.4729	10.1332	8.26051	7.87619	8.54626	7.77523	8.25469	9.36634
ENSG00000015171	ZMYND11	-0.856155	1.80499e-05	None	9.72251	11.0421	10.3307	10.5347	10.5387	10.6145	9.5508	9.54545	9.90959	9.57822	9.73941	9.90399
ENSG00000015285	WAS	4.37424	2.59126e-41	Up	9.9219	6.85816	6.07938	6.81023	6.7622	5.85234	11.4806	11.421	10.5702	10.1454	10.9845	6.67903
ENSG00000015413	DPEP1	2.83202	0.0245906	Up	3.71081	2	2.86048	2.34546	2	2	2	3.0157	4.31107	5.82636	3.4445	3.58302
ENSG00000015475	BID	2.04721	1.11748e-17	Up	9.80943	8.34565	7.85018	8.40263	8.40632	8.06882	10.3293	10.949	10.3961	9.71986	10.3059	8.48362
ENSG00000015479	MATR3 ENSG00000015479	-2.50148	8.8891e-06	Down	3.03512	3.83967	5.53647	5.00622	4.6798	3.82511	3.71262	2.74954	2.46193	3.18914	3.13221	5.45679
ENSG00000015532	XYLT2	1.26147	1.41539e-05	Up	8.59484	7.75648	8.06753	8.14576	7.37704	7.34353	9.35953	9.67854	8.24264	9.15569	8.63903	7.8045
ENSG00000015676	NUDCD3	-1.25466	1.15208e-11	Down	9.3879	11.1311	10.8601	10.7349	10.8089	11.2882	10.0876	9.85977	9.4243	9.54794	9.67449	10.6871
ENSG00000016391	CHDH	-2.04437	4.52888e-09	Down	5.38454	7.15527	6.49918	6.29782	6.61078	6.9101	5.33775	4.86822	3.86461	4.75718	4.108	6.54154
ENSG00000016402	IL20RA	-2.33571	0.000467079	Down	4.51646	7.7166	3.78531	5.14506	5.56259	6.05515	4.40655	3.89725	4.9268	3.26794	2.9464	6.02702
ENSG00000016864	GLT8D1	1.03694	4.33839e-07	Up	9.97902	8.65086	8.45052	9.43074	8.72176	8.6202	9.93785	9.75447	9.96838	9.77487	9.47307	8.65056
ENSG00000017260	ATP2C1	0.275519	0.207648	None	9.79927	9.9684	9.34427	9.62517	9.36267	8.93063	9.82323	9.56764	10.1576	9.66267	9.62695	9.62889
ENSG00000017427	IGF1	-0.0982961	0.891961	None	6.71055	5.87119	4.83133	6.67925	5.56259	6.05515	3.33249	5.27591	6.78689	3.9798	5.9482	5.90418
ENSG00000017483	SLC38A5	4.95421	3.64142e-22	Up	8.59745	4.6226	4.34432	5.31157	5.44812	4.51686	9.89554	10.7024	8.62007	9.20158	8.03918	3.22073
ENSG00000017797	RALBP1	-0.290925	0.273723	None	9.58342	10.9124	9.65278	10.0384	10.2234	10.6344	9.91231	10.1952	10.0405	10.0518	10.0866	9.8066
ENSG00000018189	RUFY3	-0.386981	0.0390103	None	8.92057	9.14726	9.44563	9.38243	9.38228	8.86918	9.00327	8.29449	8.9054	9.01284	8.95306	9.20981
ENSG00000018236	CNTN1	0.00907573	0.989871	None	5.25839	6.33345	5.19478	5.49586	3.70186	4.84332	5.30118	2.88875	5.84771	6.05467	4.46019	4.66052
ENSG00000018280	SLC11A1	5.21728	7.35352e-31	Up	10.3445	6.641	5.89394	5.77782	7.17592	5.73914	11.9681	12.783	10.2553	10.8485	11.2967	6.562
ENSG00000018408	WWTR1	0.940752	0.00825587	None	10.3515	9.75613	8.37455	9.59116	8.86808	7.98026	9.02024	9.82551	9.97272	9.87582	10.191	8.5259
ENSG00000018510	AGPS	-0.00669544	0.98139	None	9.55284	9.75859	9.15908	9.75913	9.62885	9.2215	9.1621	9.36792	9.91411	9.06205	9.24016	8.69293
ENSG00000018610	STEEP1	-0.592585	0.0155002	None	8.28443	8.07306	8.55433	8.43457	8.01213	8.92632	7.73148	7.97715	7.39694	8.0423	8.03918	8.87976
ENSG00000018625	ATP1A2	-10.6838	1.83423e-89	Down	4.64303	14.4181	14.3086	13.658	14.5139	14.3662	4.65862	3.24032	4.73568	2.59652	2.339	14.2044
ENSG00000018699	TTC27	-0.687007	0.000883191	None	7.82749	8.558	8.33137	8.06644	8.02217	8.22414	7.42654	7.85087	7.8901	7.22823	7.20518	8.37795
ENSG00000018869	ZNF582	-0.768544	0.0412631	None	5.28452	5.54666	6.14736	5.18852	5.25734	5.226	4.96951	4.29785	4.46691	4.34951	4.79902	4.73449
ENSG00000019102	VSIG2	1.46976	0.000661421	Up	5.25839	4.22795	4.34432	3.78032	4.33793	3.66903	5.71666	5.35007	4.00686	5.5392	5.13977	3.73493
ENSG00000019144	PHLDB1	-0.232478	0.5704	None	9.27678	9.41047	9.61726	10.1065	8.59971	8.92201	8.0452	8.60834	8.9567	10.1237	9.39121	9.52328
ENSG00000019169	MARCO	4.53741	6.31841e-13	Up	11.0763	6.94701	6.49918	6.61698	3.70186	5.85234	11.4749	12.1176	11.5342	8.65244	11.8486	8.45108
ENSG00000019186	CYP24A1	-0.3765	0.878359	None	2	2	2	2.34546	3.88902	2.44714	2	3.7589	2	2	2.17943	2
ENSG00000019485	PRDM11	-1.02654	0.0046897	Down	5.62845	7.31068	6.59966	6.67925	6.02873	7.55899	5.18555	5.63356	6.19847	6.33646	6.62681	7.29484
ENSG00000019549	SNAI2	1.97634	4.22807e-10	Up	9.46846	7.31068	7.54461	7.54611	6.63714	7.09016	8.30274	8.24999	9.43378	9.83919	9.39576	7.37798
ENSG00000019582	CD74	3.06883	3.09986e-42	Up	16.3536	12.502	12.892	13.2585	13.106	13.1313	15.9463	15.729	16.0487	15.8521	16.7336	13.4411
ENSG00000019991	HGF	2.15816	2.72446e-06	Up	7.92206	6.04227	4.22354	6.73894	5.38729	4.84332	6.71733	7.13187	8.21725	8.03105	7.47807	4.87196
ENSG00000019995	ZRANB1	-3.04705	9.67719e-15	Down	5.78307	9.69844	8.82729	8.86454	9.01103	9.42126	4.59961	5.46579	7.08836	6.5407	6.05551	8.43453
ENSG00000020129	NCDN	0.17889	0.452762	None	7.83635	7.8143	7.87043	8.47023	8.43666	7.77541	8.3705	8.36475	8.08716	8.6321	8.16434	7.98203
ENSG00000020181	ADGRA2	1.0048	0.026636	Up	8.93713	8.98468	7.58194	8.78182	7.60786	8.06099	7.48478	8.37367	9.38412	10.1693	9.78603	8.00463
ENSG00000020256	ZFP64	-0.0798303	0.744221	None	7.16897	7.65463	7.34194	7.11059	7.15783	7.1356	7.187	6.8027	7.60141	7.18319	6.90069	6.93578
ENSG00000020426	MNAT1	-3.09591	1.71258e-35	Down	6.68135	9.46264	9.52444	9.20861	9.53732	10.3187	6.55597	7.08197	6.59748	6.82107	6.7597	10.3794
ENSG00000020577	SAMD4A	-1.35468	5.90155e-05	Down	8.62838	11.029	10.945	10.9514	10.79	9.7748	8.96579	9.6893	8.44679	9.96943	9.95725	10.7148
ENSG00000020633	RUNX3	3.77579	8.21312e-24	Up	7.31555	4.33719	4.55921	5.31157	4.46111	4.09424	7.91814	8.25964	8.50189	8.65794	9.03693	5.45679
ENSG00000020922	MRE11	0.486681	0.00400088	None	8.29411	7.93217	7.677	7.52083	7.68571	7.55899	8.28412	7.97715	7.94416	8.3805	8.32787	7.96676
ENSG00000021300	PLEKHB1	-2.43948	7.60745e-08	Down	4.86705	6.83972	6.11377	7.46889	6.34891	7.98854	3.71262	4.39448	5.82867	5.22049	5.00346	7.83003
ENSG00000021355	SERPINB1	1.28312	4.88426e-05	Up	10.4743	10.0388	9.50189	9.56047	10.1056	10.5517	11.762	11.9018	10.9185	10.624	11.0232	9.57453
ENSG00000021574	SPAST	-0.0631569	0.819417	None	8.03795	8.88476	8.08497	8.37468	7.9292	8.23113	8.07258	8.10759	8.7896	8.1632	7.97076	7.93574
ENSG00000021645	NRXN3	-1.36398	0.0420335	Down	3.26246	3.83967	5.37572	3.78032	4.77786	4.21206	3.47063	2.2269	3.52953	3.66734	3.64108	2.99855
ENSG00000021762	OSBPL5	1.38588	7.20367e-09	Up	9.04041	8.03303	8.16914	8.20517	8.01213	7.82248	9.51931	9.16373	8.61175	9.85762	9.72864	7.76091
ENSG00000021776	AQR	0.608817	0.015812	None	8.9268	8.60791	7.88046	7.9513	8.85128	8.06099	8.41824	8.79914	9.18712	8.80558	8.79858	7.73411
ENSG00000021826	CPS1	1.30507	0.0600598	None	6.01922	7.48697	4.34432	5.46083	4.5746	4.60566	7.51702	7.37625	7.37743	6.31806	5.81878	3.58302
ENSG00000021852	C8B	1.17971	0.509633	None	3.54779	4.78566	2	2	2	2	4.01319	4.39448	4.25515	2.4689	2	2
ENSG00000022267	FHL1	-7.30973	2.0621e-63	Down	11.7631	17.5235	17.9101	17.551	17.5163	17.2563	9.15187	8.6939	10.1528	9.58304	9.86683	17.4837
ENSG00000022277	RTF2	-0.672937	0.00157739	None	10.034	10.7429	11.1505	10.5975	10.7021	11.3181	10.478	10.6941	9.98567	9.89068	10.337	10.9715
ENSG00000022556	NLRP2	6.36811	1.71786e-11	Up	6.37584	2.79655	2	2	2	2.44714	6.28344	5.76588	6.07469	6.271	4.52801	2
ENSG00000022567	SLC45A4	1.07421	0.000853887	Up	7.3092	7.56764	6.36285	6.33698	7.17592	7.49069	7.97148	8.7429	8.21359	8.06179	7.91802	6.87166
ENSG00000022840	RNF10	-1.98648	6.54451e-59	Down	10.7458	12.9441	12.9003	12.741	12.9236	12.9471	10.7128	11.008	10.7184	10.8872	11.1046	12.6508
ENSG00000022976	ZNF839	-2.8968	1.93258e-25	Down	5.09083	7.46306	8.1444	7.48641	7.87485	8.14487	4.10091	5.14314	5.60084	5.4575	5.07322	8.16036
ENSG00000023041	ZDHHC6	0.54356	0.000412922	None	9.31531	8.42822	8.53543	8.48773	8.70317	8.84202	9.04534	9.28054	9.11825	8.89519	8.94067	8.36636
ENSG00000023171	GRAMD1B	0.0927688	0.808096	None	5.9556	6.50714	6.67069	6.78214	5.56259	7.23637	7.05045	6.59471	6.91873	7.32815	6.67248	7.04157
ENSG00000023191	RNH1	0.397665	0.0202998	None	11.8422	11.0868	11.4138	11.3952	11.452	11.5692	11.5352	12.186	11.7309	11.5424	11.9751	11.5733
ENSG00000023228	NDUFS1	-3.1426	1.22365e-116	Down	9.13678	12.0633	12.58	12.271	12.1477	12.135	8.85976	9.17057	9.26706	9.15698	8.96687	12.1383
ENSG00000023287	RB1CC1	-1.29555	1.46013e-07	Down	8.97373	10.6454	9.8416	10.0663	10.281	10.5362	8.36608	8.7383	9.54291	8.96634	8.78131	9.77846
ENSG00000023318	ERP44	0.940364	3.06106e-06	None	10.4024	9.37568	9.01185	9.53123	9.74553	9.48116	10.1299	10.6756	10.5673	10.0094	10.0365	9.0632
ENSG00000023330	ALAS1	-1.02645	7.75212e-06	Down	9.60042	10.7602	11.0273	10.6136	10.7482	10.3735	9.08083	10.3265	9.79537	9.49773	9.41939	10.5707
ENSG00000023445	BIRC3	1.63185	0.00656876	Up	7.28352	9.05832	6.07938	6.5011	6.31665	6.05515	9.13897	8.51739	9.66731	8.61901	8.88194	6.14021
ENSG00000023516	AKAP11	0.632444	0.0576353	None	9.05186	9.16218	7.66546	8.49641	7.55352	8.15961	8.62841	8.43743	9.55888	8.81545	8.70461	8.04153
ENSG00000023572	GLRX2	-0.856628	0.000238639	None	8.17346	9.03013	8.79587	8.64811	9.81935	8.86019	8.02852	8.53074	8.37644	8.13194	8.10728	9.03054
ENSG00000023608	SNAPC1	1.41977	1.40994e-05	Up	6.87434	6.43525	5.68109	6.67925	5.50649	6.11687	7.74516	8.13582	7.95736	7.02769	7.69275	6.71602
ENSG00000023697	DERA	-0.704168	0.00018423	None	9.20506	9.36282	9.35868	9.37069	9.14568	9.83113	8.59858	8.55185	8.73442	8.51582	8.80543	9.5568
ENSG00000023734	STRAP	-1.01667	4.42898e-13	Down	10.517	11.5963	11.334	11.2236	11.702	11.6247	10.656	10.2495	10.5723	10.3421	10.4208	11.3377
ENSG00000023839	ABCC2	-0.36346	0.554786	None	3.7859	4.43873	5.58631	4.90562	4.33793	3.66903	5.57067	5.32577	4.60755	4.34951	4.35207	6.19365
ENSG00000023892	DEF6	4.14302	1.53122e-58	Up	9.22206	5.4033	5.25765	6.3751	5.18769	5.33391	9.67211	9.7556	9.38412	9.61165	9.91434	5.45679
ENSG00000023902	PLEKHO1	1.66984	7.88042e-12	Up	11.4088	10.0865	10.0668	9.8734	10.6594	10.3495	12.4522	12.2939	11.494	11.4653	11.9142	10.2291
ENSG00000023909	GCLM	-1.27678	1.32108e-07	Down	8.59484	9.67782	9.02546	9.29317	9.81647	9.95248	8.18223	8.30386	8.71382	7.5767	8.26963	9.52849
ENSG00000024048	UBR2	-0.95892	2.34897e-07	None	8.6711	10.1403	9.94071	9.58304	9.5855	9.41513	8.54876	8.96369	9.06842	8.75689	8.55211	9.55935
ENSG00000024422	EHD2	0.998111	5.28861e-05	None	11.8932	11.1235	10.2324	10.8011	10.3423	10.322	11.2458	11.4274	10.9151	11.87	11.733	10.2978
ENSG00000024526	DEPDC1	5.15821	1.68089e-22	Up	6.86571	3.30677	2.86048	3.39141	2.92697	2.78799	7.73148	7.69833	6.93662	6.5721	6.2488	2
ENSG00000024862	CCDC28A	0.544979	0.028758	None	9.0308	7.62262	8.47056	8.40263	8.74013	8.58787	9.24386	9.02346	9.34447	8.43914	8.86401	8.7741
ENSG00000025039	RRAGD	-3.22381	1.23539e-35	Down	8.72933	11.699	11.9145	11.7956	11.9885	12.205	8.56041	9.20095	9.29506	7.71673	8.38385	12.0392
ENSG00000025156	HSF2	-3.0947	5.24547e-75	Down	7.20362	9.94486	10.7888	10.3956	10.3423	10.483	7.30252	7.46237	7.52661	7.48483	7.15244	10.4755
ENSG00000025293	PHF20	-0.921281	2.79656e-08	None	8.80574	10.1232	10.0199	9.83289	10.0355	10.3687	9.1621	9.38272	9.40836	9.00567	8.9926	9.90999
ENSG00000025423	HSD17B6	1.83611	0.0630128	None	4.16916	5.00017	2	2	2.53669	2.44714	4.96951	5.02737	4.31107	4.11384	4.38902	2.41431
ENSG00000025434	NR1H3	2.89115	4.92855e-12	Up	10.034	7.57881	7.51918	7.2909	6.68847	8.10735	10.1949	11.0203	11.67	9.2654	9.93634	8.42339
ENSG00000025708	TYMP	4.36542	3.14287e-55	Up	12.016	8.39702	7.85018	7.89993	8.51694	8.07661	13.2105	12.9148	11.9245	11.996	12.8752	8.52068
ENSG00000025770	NCAPH2	-0.022063	0.94473	None	9.46132	9.26944	9.82612	9.04089	9.5855	9.73844	10.1506	9.9785	9.07247	9.47818	9.53928	10.2825
ENSG00000025772	TOMM34	0.544859	0.0687742	None	8.32591	8.02489	7.75534	8.30234	8.53107	8.90898	8.85346	9.65191	8.67705	8.50366	8.80372	8.17372
ENSG00000025796	SEC63	0.593611	0.00399809	None	10.2324	10.0728	9.27378	9.75371	9.46557	9.83343	10.0619	10.2406	10.3904	10.3028	9.98165	9.05601
ENSG00000025800	KPNA6	-0.89763	0.000733335	None	8.38748	10.172	9.70728	9.77525	9.13646	9.57212	7.97729	8.93987	8.74207	9.26059	9.08978	9.56443
ENSG00000026025	VIM	2.58563	2.47857e-29	Up	15.6879	12.4869	13.2948	13.3649	12.343	12.8256	15.3913	16.0016	15.4517	15.4477	15.4078	13.3246
ENSG00000026036	RTEL1-TNFRSF6B	-0.549429	0.514016	None	2.90643	2.79655	4.65574	4.33868	2	4.76837	3.17971	3.24032	3.43201	4.81081	3.51305	4.11324
ENSG00000026103	FAS	1.67987	3.13676e-09	Up	8.07585	6.50714	6.49918	7.65082	7.10213	6.82019	8.92431	8.32546	8.77724	8.54578	8.37467	6.21964
ENSG00000026297	RNASET2	2.92986	8.01949e-29	Up	10.2859	6.78292	7.55716	7.25045	7.64731	7.30428	9.67926	10.7223	10.6791	9.87109	10.6028	7.95133
ENSG00000026508	CD44	3.15472	2.0955e-12	Up	12.4042	9.12839	10.3579	10.7549	10.4184	8.79559	12.8283	14.4386	12.9966	12.1393	12.6535	9.39799
ENSG00000026559	KCNG1	3.84915	2.26072e-08	Up	4.2772	2	2	3.05813	2.92697	3.29475	5.01538	5.98344	5.33016	5.15979	5.13977	2
ENSG00000026652	AGPAT4	3.23192	2.41817e-20	Up	8.51984	5.71803	6.11377	6.56846	4.95598	5.04731	9.66853	8.91769	8.28863	9.04536	8.5663	5.49985
ENSG00000026751	SLAMF7	5.18609	2.2139e-19	Up	7.78694	3.30677	3.15281	5.054	3.88902	4.09424	6.79829	7.85936	9.80757	9.45942	8.73363	3.22073
ENSG00000026950	BTN3A1	0.915211	0.000349347	None	8.35394	8.09655	7.54461	7.44221	7.58095	7.44328	8.47269	7.80326	9.02518	8.73625	8.92817	7.98203
ENSG00000027001	MIPEP	-1.26215	1.30408e-17	Down	7.32187	8.24411	8.40264	8.29241	8.44414	8.4205	6.9118	7.0964	7.32406	6.87242	7.02913	8.23235
ENSG00000027075	PRKCH	0.2848	0.532363	None	8.91012	8.90708	7.92955	7.98867	8.65881	10.0605	7.98307	9.06626	9.1435	9.56072	9.51859	8.15364
ENSG00000027644	INSRR	1.96315	0.0534453	None	4.32834	2.45256	2	2.85733	2	2.78799	3.00881	2.59545	2.64715	3.41371	3.29679	2.41431
ENSG00000027697	IFNGR1	1.34157	2.02805e-08	Up	11.1041	10.0569	9.83388	10.1037	10.4089	9.87421	11.2258	11.9054	11.861	10.8935	10.9042	9.87771
ENSG00000027847	B4GALT7	0.749787	0.00968694	None	9.06134	7.95805	8.25639	8.18385	8.72791	9.00597	9.94379	9.5741	8.70341	8.9485	8.92817	8.69293
ENSG00000027869	SH2D2A	3.92123	1.92833e-19	Up	6.67148	3.68294	3.15281	4.08635	4.77786	3.96594	8.54876	7.82075	7.31041	6.7947	7.52446	4.11324
ENSG00000028116	VRK2	-1.42607	0.00030511	Down	6.18097	7.78568	7.68846	7.30083	7.52557	7.85907	4.40655	5.78383	7.26157	6.11986	6.41923	7.57206
ENSG00000028137	TNFRSF1B	3.74462	1.03614e-24	Up	11.1986	9.22394	7.85018	8.53059	8.65237	7.77541	12.4986	13.1491	12.0459	11.3902	12.5064	8.76971
ENSG00000028203	VEZT	-1.82529	1.12757e-19	Down	9.05566	11.0033	10.633	10.6548	10.8319	10.9421	8.31655	8.77466	9.27059	8.86699	9.08275	10.2717
ENSG00000028277	POU2F2	4.3699	2.48728e-21	Up	7.99508	5.29914	5.12905	5.46083	2.53669	3.96594	8.8754	8.75887	8.52277	9.67809	9.53	4.93607
ENSG00000028310	BRD9	0.0353113	0.854096	None	9.05945	9.09767	9.3694	8.83065	9.37838	9.44251	9.57971	9.26625	9.12021	9.3448	9.31766	9.33399
ENSG00000028528	SNX1	0.343485	0.0868306	None	10.8385	10.4494	10.3561	10.3304	10.2234	10.206	10.2866	10.4762	11.2002	10.4637	10.831	10.6301
ENSG00000028839	TBPL1	0.767377	0.000257822	None	7.68764	6.91213	6.24368	6.89138	7.22889	7.17965	7.54857	7.53306	7.90834	7.58442	7.46947	6.6217
ENSG00000029153	ARNTL2	3.72362	2.19377e-15	Up	7.69739	5.75787	4.09172	5.59609	4.46111	3.06351	8.3749	9.20595	7.82436	8.05347	8.57434	4.5001
ENSG00000029363	BCLAF1	-0.389034	0.035803	None	9.98998	11.0482	10.4963	10.5294	10.6927	10.3022	10.3361	10.2406	10.4846	10.127	9.98994	10.3605
ENSG00000029364	SLC39A9	1.07831	1.31777e-08	Up	9.31689	8.59146	7.89041	8.63639	8.26975	8.43269	9.6899	9.54018	9.52232	9.3516	9.01494	8.14009
ENSG00000029534	ANK1	-6.66832	7.46483e-78	Down	5.85458	11.6201	13.7342	12.7755	13.0207	11.7758	5.66002	6.75799	6.02539	6.25174	6.48042	12.8848
ENSG00000029559	IBSP	6.76922	8.8936e-10	Up	5.20467	2	2	2	2	2.44714	5.22513	6.99988	4.31107	4.11384	4.77131	2
ENSG00000029639	TFB1M	-1.28957	2.25985e-06	Down	6.35133	7.42645	7.80879	7.04115	7.34541	8.02924	5.84923	6.69298	6.84487	6.09846	6.48896	8.11261
ENSG00000029725	RABEP1	-1.77864	4.94319e-12	Down	7.77316	10.6507	9.44563	9.885	9.99272	9.74578	7.98883	7.91743	8.661	8.27474	8.15096	9.43728
ENSG00000029993	HMGB3	2.10656	1.76687e-10	Up	9.34819	7.2421	6.76025	8.03107	8.26975	7.85907	10.4882	10.1518	9.05824	9.53107	9.45685	7.35471
ENSG00000030066	NUP160	0.0355621	0.88763	None	8.69321	8.68742	8.09361	8.44357	8.29481	8.56591	7.81815	8.28822	8.82604	8.48934	8.25719	8.20658
ENSG00000030110	BAK1	0.606182	0.0257507	None	8.64613	8.20861	7.61832	7.91941	8.66523	8.19582	8.76224	8.58037	8.17266	8.86224	8.675	7.14013
ENSG00000030304	MUSK	-5.81249	1.19259e-15	Down	2.4327	5.97625	6.9435	7.13301	5.76744	4.98247	2.59084	2.2269	2	2.4689	2.48266	4.11324
ENSG00000030419	IKZF2	-1.13146	0.000319383	Down	5.83703	7.22799	7.15643	6.61698	6.28365	6.68408	6.18652	5.69176	6.02539	4.93675	5.20338	6.38955
ENSG00000030582	GRN	3.15167	1.60077e-33	Up	13.681	10.3306	10.6196	11.3653	10.5439	10.8633	13.6094	14.7418	13.7633	13.5151	13.8951	10.7542
ENSG00000031003	FAM13B	0.393146	0.234893	None	8.47517	7.8143	7.65382	8.29738	7.36131	6.9101	7.38346	7.36437	8.08315	7.98222	8.2893	7.12646
ENSG00000031081	ARHGAP31	1.69639	2.35467e-08	Up	9.30577	8.78224	7.63025	7.72649	6.89922	7.1356	9.28424	9.64333	9.28637	9.5069	9.57779	7.5921
ENSG00000031691	CENPQ	-0.538878	0.20761	None	6.89144	6.98107	7.53195	7.08781	7.32933	7.55899	4.71532	7.5224	7.33759	6.55648	6.30788	7.30702
ENSG00000031698	SARS1	-0.286815	0.0356815	None	10.8297	11.0897	11.2658	10.9957	11.3875	11.3449	10.7799	11.1801	10.9162	10.8798	11.0723	11.2971
ENSG00000031823	RANBP3	-0.0149911	0.929225	None	9.7415	9.72129	9.95738	9.80872	9.5303	10.0126	9.96001	9.69997	9.53412	9.81724	9.81941	9.59949
ENSG00000032219	ARID4A	0.264661	0.363818	None	7.92622	8.25111	6.9435	7.86687	7.46798	7.59197	7.62454	7.81203	8.54917	7.56505	7.90851	7.60201
ENSG00000032389	EIPR1	0.00467496	0.982438	None	8.32276	8.28559	8.20148	8.4614	8.53808	8.42661	8.85976	8.06051	8.49587	8.05347	8.37237	8.3429
ENSG00000032444	PNPLA6	0.89742	0.0108676	None	11.2973	10.5105	10.095	9.8817	10.1634	10.8452	12.1799	11.663	10.563	10.3675	10.5266	10.4755
ENSG00000032742	IFT88	0.150931	0.412291	None	7.437	7.09433	7.28271	7.21936	7.66022	7.6348	7.68965	7.61556	7.43519	7.43874	7.68905	7.47828
ENSG00000033011	ALG1	1.26568	3.04749e-06	Up	7.90953	6.07418	6.73838	7.00514	6.58392	7.5023	7.67543	8.46829	8.31281	8.0728	7.77879	6.66017
ENSG00000033030	ZCCHC8	-0.472724	0.0193942	None	8.17695	8.65614	8.89807	8.47023	8.70317	8.72797	7.68965	8.06786	8.661	8.45186	8.36311	8.91995
ENSG00000033050	ABCF2	-0.344574	0.294614	None	7.65796	8.37156	8.437	7.9513	8.78208	8.56591	8.77229	8.37959	7.31725	7.78531	7.60518	7.73411
ENSG00000033100	CHPF2	2.21676	2.68783e-15	Up	9.78562	7.82372	7.7444	8.77114	8.19185	7.44328	10.0413	10.3894	10.1012	10.5744	9.92774	7.24509
ENSG00000033122	LRRC7	-2.8048	1.22872e-06	Down	2.90643	6.61953	4.22354	5.56345	5.03743	6.36598	3.00881	3.0157	4.60755	3.34267	3.91884	6.47835
ENSG00000033170	FUT8	1.5386	2.09696e-08	Up	8.78071	6.70354	6.96249	7.89993	7.1395	7.07469	8.24615	8.3407	9.18712	9.09349	8.38614	7.14013
ENSG00000033178	UBA6	1.0111	2.65823e-06	Up	9.07076	8.89373	8.47718	8.58446	8.59971	7.89475	9.60619	9.5189	9.63343	9.23752	9.57779	8.02688
ENSG00000033327	GAB2	1.26723	0.000566547	Up	8.82811	8.89819	7.20509	8.00699	6.44158	8.05312	9.24867	9.5507	8.96326	8.80888	9.33434	7.5921
ENSG00000033627	ATP6V0A1	-0.830389	0.013799	None	9.51196	10.656	9.87957	9.89652	10.5051	11.2789	10.4841	10.0581	9.04799	9.27973	9.29351	10.4863
ENSG00000033800	PIAS1	-0.0448605	0.821719	None	8.22833	8.64556	8.33137	8.59257	8.00202	8.45676	8.31196	8.21403	8.55207	8.32398	8.26466	8.01209
ENSG00000033867	SLC4A7	0.799557	0.03422	None	8.62838	8.38435	7.59417	7.54611	7.36131	6.94455	6.92387	8.01184	9.11825	8.2795	8.57834	7.42342
ENSG00000034053	APBA2	6.26195	1.74816e-28	Up	7.38964	3.50708	3.15281	3.23438	2	2	8.98609	7.14582	7.61258	8.85108	8.53573	3.22073
ENSG00000034152	MAP2K3	-0.626621	0.0854997	None	9.85591	11.6673	11.0397	11.5926	11.7601	10.8812	11.0578	11.4913	9.80026	10.3836	10.7409	10.4863
ENSG00000034239	CLXN	2.58565	6.79754e-05	Up	4.11194	3.30677	2.86048	2.62398	2	2.44714	5.05984	4.44047	4.85336	3.60799	4.46019	3.22073
ENSG00000034510	TMSB10	3.16462	1.50181e-26	Up	15.9413	12.3872	13.154	13.267	13.4095	12.439	16.9736	16.3078	15.5675	15.4381	16.1846	13.0271
ENSG00000034533	ASTE1	-0.42906	0.115732	None	6.51476	6.53033	6.33397	6.64845	6.14353	6.34033	5.50787	5.50959	6.15328	5.81329	6.21833	6.38955
ENSG00000034677	RNF19A	-0.111251	0.66208	None	9.24553	9.22394	8.8221	9.14384	9.0508	9.0541	8.26526	8.62337	9.35449	8.83338	8.74079	8.63133
ENSG00000034693	PEX3	-0.870265	0.000152248	None	6.83951	7.8699	7.63025	7.5123	7.80679	7.70682	6.16633	6.8027	7.42255	6.58754	6.95714	7.62164
ENSG00000034713	GABARAPL2	-1.35023	9.51723e-11	Down	10.4913	11.1658	11.5636	11.467	11.6863	12.1368	10.0523	10.6453	10.3757	10.2583	10.4302	12.1354
ENSG00000034971	MYOC	-8.19895	3.06946e-10	Down	2.90643	8.57483	10.2805	9.00183	9.25612	10.397	4.26181	2	2	2	2	10.2592
ENSG00000035115	SH3YL1	-0.427407	0.109068	None	7.83635	8.08877	8.30184	8.33171	8.20072	7.81319	7.58705	6.83749	8.36988	7.8282	7.74356	8.32505
ENSG00000035141	FAM136A	0.522258	0.0265989	None	9.18786	8.91591	8.93219	8.76398	9.09902	9.03023	10.0495	9.69286	9.22401	9.15439	8.90125	8.62648
ENSG00000035403	VCL	0.297996	0.335556	None	10.7841	10.9311	11.3593	11.0169	10.7376	9.96722	10.5798	11.0419	10.8086	11.3067	11.7251	10.359
ENSG00000035499	DEPDC1B	4.99159	2.00097e-12	Up	5.76462	2.45256	2	2	2.92697	2.78799	6.28344	5.65322	5.24658	5.5392	5.09575	2.41431
ENSG00000035664	DAPK2	-2.92552	8.91194e-18	Down	8.12728	10.9091	11.1116	9.74282	10.1383	10.1314	8.2219	7.55413	6.97174	7.09408	6.70946	10.2227
ENSG00000035681	NSMAF	-0.107041	0.636123	None	9.27025	9.79734	8.9935	9.22436	9.27304	9.32973	8.96287	9.04595	9.15882	9.08263	9.36015	8.71136
ENSG00000035687	ADSS2	1.12641	5.53894e-06	Up	8.50325	7.80483	7.12305	7.56272	7.12093	7.96356	7.89991	8.55707	8.72673	8.96634	8.85743	7.28257
ENSG00000035720	STAP1	2.54539	0.000357737	Up	4.47168	3.30677	3.39577	2.85733	3.23384	3.29475	4.336	3.0157	5.88504	5.22049	4.955	2
ENSG00000035862	TIMP2	1.83385	4.42939e-08	Up	12.3123	10.428	10.6839	11.5521	9.16393	9.9983	12.5288	12.2799	12.0505	12.7122	12.4041	10.5154
ENSG00000035928	RFC1	-0.273684	0.278144	None	8.65366	9.54179	8.77989	8.90093	8.35958	9.21798	8.54094	8.45434	8.92569	8.6506	8.69173	8.41779
ENSG00000036054	TBC1D23	-0.278915	0.23596	None	9.19304	9.84898	9.13835	9.59116	9.36267	9.22851	9.16719	8.84474	9.76815	9.01997	8.81054	9.39799
ENSG00000036257	CUL3	-2.73053	4.93132e-21	Down	7.97115	11.149	10.6652	10.6235	10.5868	11.088	6.9712	7.5224	8.75725	8.26036	8.28686	10.4373
ENSG00000036448	MYOM2	-8.04689	9.26289e-82	Down	5.3354	13.5988	14.5119	13.3876	13.7838	12.4825	6.81135	4.68931	6.35299	5.40616	4.85291	13.824
ENSG00000036473	OTC	-0.328047	0.887892	None	2	4.70643	2	2	2	2.44714	3.71262	3.43464	2.81128	2	2	2
ENSG00000036530	CYP46A1	-0.520489	0.428242	None	5.88904	3.30677	5.971	4.61839	4.46111	5.73914	4.26181	4.39448	3.78785	4.7296	3.75868	5.21979
ENSG00000036549	ZZZ3	-0.270323	0.279114	None	8.50603	9.1435	8.36745	8.63639	8.52402	8.59873	8.3749	8.00037	8.67439	8.33318	7.89573	8.02688
ENSG00000036672	USP2	-5.89936	1.84878e-115	Down	5.43207	10.4265	11.5448	10.7358	11.0875	10.6683	5.01538	5.55211	5.21761	5.27875	4.4945	10.8919
ENSG00000037042	TUBG2	0.562274	0.0886351	None	8.16996	6.68299	7.6063	8.01305	7.15783	7.16512	7.91209	8.04942	6.98899	8.60958	7.80295	7.66957
ENSG00000037241	RPL26L1	0.273282	0.347191	None	8.93094	8.265	8.6216	8.65587	9.01103	9.53019	9.764	9.32106	9.25819	8.7293	9.01346	9.18033
ENSG00000037280	FLT4	1.18064	0.000400216	Up	8.9433	7.75648	6.76025	6.85138	7.1938	6.39118	7.45179	8.46272	7.50279	8.23115	8.16434	7.05607
ENSG00000037474	NSUN2	-0.39128	0.00192439	None	9.03465	9.73383	9.7867	9.52912	9.78143	9.77	9.31437	9.39007	9.4243	9.36399	9.26522	9.54143
ENSG00000037637	FBXO42	-0.790785	1.00852e-06	None	8.44073	9.32022	9.3765	9.33003	9.28142	9.54991	8.08877	8.73138	8.75725	8.60769	8.83919	9.43451
ENSG00000037749	MFAP3	-1.05236	0.0120932	Down	6.095	8.05718	6.90474	7.07629	6.47119	6.57834	5.26365	5.19772	6.56334	6.23222	6.06696	5.87176
ENSG00000037757	MRI1	-0.395979	0.420447	None	6.62111	6.16588	5.37572	6.64845	6.61078	5.69934	4.10091	5.0572	6.07469	6.16174	6.11185	6.64106
ENSG00000037897	METTL1	1.39765	4.4576e-06	Up	7.49409	6.87638	5.971	5.98921	7.26315	6.68408	8.30736	8.47934	7.9791	7.74456	7.49934	6.43463
ENSG00000037965	HOXC8	-0.968547	0.25661	None	5.62845	3.68294	7.93917	5.00622	4.77786	7.88591	8.00028	5.81908	5.18804	6.21243	5.92323	8.85924
ENSG00000038002	AGA	0.0905899	0.761254	None	7.77316	7.70645	8.03201	7.6194	7.5673	7.41899	6.95951	7.29722	8.23181	8.18621	7.67042	7.5921
ENSG00000038210	PI4K2B	1.57448	5.33826e-16	Up	8.12367	6.92967	6.90474	7.12184	7.02436	6.51097	8.28412	8.30386	8.61453	8.50569	8.86237	6.99718
ENSG00000038219	BOD1L1	0.451911	0.0601915	None	8.33531	9.02197	8.4302	8.58852	8.04204	7.99677	8.85662	8.93787	9.05005	8.92893	8.976	8.14009
ENSG00000038274	MAT2B	-0.275807	0.287726	None	10.1307	10.0509	10.0928	10.0765	10.4373	10.7363	9.54299	9.8406	10.7287	9.8408	10.1322	10.6118
ENSG00000038295	TLL1	1.06741	0.16082	None	7.26395	7.09433	4.09172	5.77782	6.73804	2.78799	5.74417	7.8678	7.48467	5.555	5.50209	4.93607
ENSG00000038358	EDC4	-1.31551	0.0016627	Down	6.51476	8.6349	8.74192	8.42097	7.62113	8.38331	5.37341	6.22595	7.62917	7.86035	7.53274	8.31303
ENSG00000038382	TRIO	0.548125	0.0659132	None	9.24885	9.48358	9.43206	9.33728	9.11786	7.88591	9.31895	9.75674	9.50744	10.0029	9.78344	8.67894
ENSG00000038427	VCAN	3.45037	3.06422e-15	Up	11.6085	8.05718	7.49329	9.74828	8.90109	7.2775	11.4454	11.5803	12.6619	11.3933	12.2859	7.62164
ENSG00000038532	CLEC16A	-0.385295	0.114926	None	7.62255	8.8712	7.73338	7.83304	8.16492	8.25192	8.17214	7.90518	7.78046	7.71322	7.66289	8.04153
ENSG00000038945	MSR1	5.16125	2.39567e-40	Up	12.2749	6.07418	6.00804	6.98063	5.66865	5.33391	11.4953	11.268	11.1914	10.0357	10.8171	6.71602
ENSG00000039068	CDH1	-0.208321	0.856303	None	2.23251	4.22795	3.78531	5.71975	2	3.66903	4.76986	3.96175	4.51533	3.83201	3.51305	2
ENSG00000039123	MTREX	-1.75331	1.64531e-09	Down	8.34776	10.309	9.94549	9.90631	9.83936	10.2025	7.01702	7.94561	9.00201	8.34912	8.20116	9.68827
ENSG00000039139	DNAH5	0.193505	0.831123	None	3.03512	3.83967	3.39577	3.23438	2.92697	2	2.32546	4.02349	2.81128	3.18914	3.91884	3.41322
ENSG00000039319	ZFYVE16	-0.176873	0.608225	None	7.81858	8.81093	7.88046	8.27235	8.02217	7.59197	7.11509	7.89696	8.67705	7.82169	7.81657	7.67897
ENSG00000039523	RIPOR1	0.774592	0.000324717	None	9.99295	9.40734	9.39759	9.09614	8.99072	9.59399	9.82806	10.4192	9.40997	10.3466	10.2549	9.29784
ENSG00000039537	C6	-1.72781	0.0575758	None	4.42547	6.66215	5.81253	4.85257	4.46111	6.64271	4.82242	4.934	5.64503	2.17379	2	6.562
ENSG00000039560	RAI14	3.45447	2.22868e-17	Up	9.67268	7.10981	6.00804	7.86687	6.83234	6.53378	10.0189	10.4727	9.29333	10.879	10.5685	5.45679
ENSG00000039600	SOX30	1.82313	0.145684	None	2.4327	2.79655	2	2	3.23384	2.44714	4.336	2.42291	3.78785	2.8222	2.48266	2
ENSG00000039650	PNKP	0.728514	0.00300856	None	9.30258	7.94948	8.937	8.47023	8.63284	9.03823	9.92739	9.57281	8.99562	9.32766	9.24898	8.9239
ENSG00000040199	PHLPP2	0.14799	0.666152	None	6.33892	6.70354	5.53647	6.58481	6.14353	6.08634	5.79765	5.81908	6.49255	6.6841	6.60342	5.73427
ENSG00000040275	SPDL1	0.816502	1.15464e-05	None	7.48286	6.30684	6.99975	6.89138	6.96315	6.48779	7.60216	7.49542	7.4098	7.65209	7.37594	6.49972
ENSG00000040341	STAU2	-2.44951	1.4412e-39	Down	8.38446	10.3857	10.5364	10.5504	10.2955	10.6951	7.84381	7.68406	8.4311	7.70969	7.96465	10.2856
ENSG00000040487	SLC66A1	0.693028	0.00791251	None	8.12367	7.55639	7.5696	7.5293	8.04204	8.02924	8.86916	8.77914	7.99199	8.39812	7.80295	7.31909
ENSG00000040531	CTNS	0.469585	0.110516	None	8.56051	7.82372	7.05389	7.36854	8.02217	8.40203	8.46445	8.67719	8.00052	8.11338	7.72562	7.93574
ENSG00000040608	RTN4R	-0.484287	0.397929	None	3.85727	4.93215	4.7462	5.27171	5.38729	4.42224	3.5967	4.34697	5.21761	4.58319	4.15166	2.99855
ENSG00000040633	PHF23	1.28284	7.21732e-08	Up	9.62107	8.70791	8.29436	8.75316	8.59971	9.44251	10.4205	10.4851	9.94648	10.0406	10.0004	8.96674
ENSG00000040933	INPP4A	0.469274	0.0388	None	8.34155	8.22292	7.93917	8.38406	7.98159	7.6866	8.02852	8.19739	8.51088	8.81381	8.68246	7.57206
ENSG00000041353	RAB27B	2.36494	6.67481e-05	Up	4.51646	3.83967	4.22354	4.33868	2.53669	3.06351	4.96951	5.42061	5.60084	7.11021	5.81878	4.11324
ENSG00000041357	PSMA4	-0.145265	0.525973	None	11.4709	11.7585	12.0594	11.829	12.0406	12.1876	12.1803	12.2239	11.8923	11.2784	11.5987	11.8494
ENSG00000041802	LSG1	-0.12492	0.569123	None	8.42613	9.18793	8.48377	8.47023	8.86808	8.67253	9.05361	8.47934	8.37316	8.72756	8.63903	8.74307
ENSG00000041880	PARP3	-0.199831	0.414621	None	8.06081	7.94948	8.4302	8.44805	7.37704	8.24502	7.76543	7.95752	8.17266	8.17091	8.03336	8.60198
ENSG00000041982	TNC	2.45387	0.0124486	Up	11.8767	6.87638	7.08888	9.28067	11.4087	7.51382	11.6341	12.8583	9.95966	11.9072	10.6686	5.49985
ENSG00000041988	THAP3	-0.501295	0.028659	None	8.10179	8.22292	8.98888	8.33655	8.58624	8.32566	8.58343	7.97715	7.99626	7.72024	8.10728	8.93963
ENSG00000042062	RIPOR3	2.12824	2.96828e-07	Up	7.78694	6.41046	6.62373	6.12962	5.25734	6.57834	9.08621	6.82887	8.56938	9.19403	8.37237	6.99718
ENSG00000042088	TDP1	2.33947	6.13973e-31	Up	7.75459	5.50044	5.68109	5.86076	6.17986	5.5729	8.26051	8.17716	8.11492	7.80527	7.90532	5.69775
ENSG00000042286	AIFM2	-0.0114036	0.979648	None	8.76224	9.10541	7.61832	7.89338	7.74752	9.36514	8.57962	9.25825	7.9661	7.80196	8.33262	8.57707
ENSG00000042304	C2orf83	3.48439	0.19658	None	2.76513	2	2	2	2	2	4.1836	2	2	2	2.339	2
ENSG00000042317	SPATA7	-0.222023	0.481527	None	7.40163	7.15527	7.63025	7.58728	7.06377	7.39427	6.49251	6.89643	7.93083	6.62545	7.08649	7.31909
ENSG00000042429	MED17	0.597101	0.17485	None	5.85458	4.10977	4.83133	5.27171	5.03743	4.51686	5.22513	4.24699	4.85336	5.95101	5.28405	4.87196
ENSG00000042445	RETSAT	-1.29817	1.3463e-07	Down	8.67357	9.82807	9.62622	9.29068	9.70871	10.2096	8.61357	8.15319	9.03974	8.74143	8.24464	10.4276
ENSG00000042493	CAPG	5.21806	2.33022e-52	Up	12.3767	7.26993	8.01391	8.70159	7.17592	7.5023	13.2735	13.8626	12.8551	12.2294	12.9044	7.7068
ENSG00000042753	AP2S1	2.13032	1.57137e-08	Up	12.269	9.9275	10.7821	10.4083	10.8405	10.7065	13.8907	13.0303	11.6647	11.8021	12.2697	10.6553
ENSG00000042832	TG	5.17787	1.27683e-07	Up	4.68287	2	2.49346	2	2	2.44714	5.18555	5.69176	3.86461	4.88768	4.52801	2.41431
ENSG00000042980	ADAM28	4.48271	7.73658e-12	Up	7.70709	4.53359	2.86048	5.31157	2	3.06351	6.03886	8.39134	8.21359	8.32859	8.46179	3.22073
ENSG00000043093	DCUN1D1	-0.841278	5.34234e-06	None	8.63601	9.3531	9.97151	9.57692	9.51971	9.59127	8.82476	8.53869	9.28985	8.65976	8.69173	9.69754
ENSG00000043143	JADE2	-0.0201288	0.940662	None	8.10912	8.7774	8.42336	8.14576	7.86372	8.819	8.44781	8.32546	8.73697	8.72407	8.5883	8.84678
ENSG00000043462	LCP2	4.40014	1.72331e-25	Up	10.1777	6.74378	6.59966	7.15508	6.61078	5.99066	10.2523	12.3981	10.9914	9.72598	10.9983	6.85517
ENSG00000043514	TRIT1	-0.0414817	0.846588	None	7.60711	7.26993	7.54461	7.42414	7.87485	7.59197	7.67543	7.15275	7.69371	7.68118	7.28576	7.66011
ENSG00000043591	ADRB1	-2.95183	0.000994084	Down	3.15326	5.18687	3.15281	4.68059	2	4.32097	2	2.2269	2.64715	2.71377	2.339	4.22011
ENSG00000044090	CUL7	0.145985	0.57411	None	8.95351	8.47677	9.449	8.43457	8.63938	8.5548	9.19984	8.49577	8.75725	9.09214	8.69543	8.61673
ENSG00000044115	CTNNA1	0.638248	2.10678e-05	None	12.0991	11.5685	11.4215	11.5072	11.1586	11.4095	11.61	12.2059	11.9321	12.0614	12.1975	11.2576
ENSG00000044446	PHKA2	-0.932831	0.00269235	None	6.28816	7.63337	7.82963	7.2298	6.66304	7.83172	5.84923	6.25197	6.93662	6.84054	7.15244	7.67897
ENSG00000044459	CNTLN	0.926449	2.6206e-05	None	7.53276	6.78292	6.14736	6.43045	6.38047	6.41595	7.48478	7.13887	7.8387	7.20838	7.2155	6.85517
ENSG00000044524	EPHA3	0.304544	0.702142	None	6.87434	6.55315	6.27441	6.19502	4.77786	5.52816	3.00881	3.7589	7.09634	5.60139	6.50588	4.5001
ENSG00000044574	HSPA5	1.30285	1.8796e-05	Up	13.0578	11.6369	11.3385	12.0249	12.4561	11.1575	12.9895	13.4189	13.1286	12.8841	12.1754	10.915
ENSG00000046604	DSG2	1.1232	0.174585	None	7.78694	7.47506	4.7462	5.27171	5.85989	4.76837	4.71532	8.31932	6.40531	7.25749	2.9464	5.8386
ENSG00000046647	GEMIN8	0.810116	0.0016915	None	7.97115	6.7238	6.96249	7.18758	7.52557	6.89256	8.47269	7.61053	7.46014	8.13719	7.45647	7.21956
ENSG00000046651	OFD1	0.514406	0.00261416	None	7.68764	7.38888	7.41271	7.66627	7.22889	7.58106	7.86275	7.872	7.98771	8.26996	8.10451	7.49965
ENSG00000046653	GPM6B	2.80301	2.74649e-12	Up	8.79214	6.04227	5.48485	6.6944	5.03743	5.85234	7.75195	7.24634	8.46231	9.16215	9.14887	5.45679
ENSG00000046889	PREX2	0.81203	0.0477947	None	8.78071	8.54668	6.57519	7.81235	7.90771	6.87481	6.93585	8.403	8.814	8.58286	8.76207	7.60201
ENSG00000047056	WDR37	-0.2798	0.0965756	None	8.37233	8.59697	9.02546	8.59661	8.50267	8.90461	8.18725	8.67478	8.58364	8.58478	8.46179	8.88383
ENSG00000047188	YTHDC2	-0.36531	0.0183637	None	8.47517	9.10926	9.03447	8.91717	8.59299	8.79087	8.39673	8.31932	8.77476	8.54578	8.53573	8.752
ENSG00000047230	CTPS2	0.216862	0.397424	None	7.53276	7.42645	7.49329	7.05296	6.68847	7.10546	6.99429	7.37032	7.90834	7.58057	7.19479	7.54147
ENSG00000047249	ATP6V1H	-0.179897	0.480951	None	9.5407	9.05032	9.9431	9.75732	9.65489	10.1792	9.07543	9.97069	9.7644	9.36286	9.48485	9.61916
ENSG00000047315	POLR2B	-1.32585	9.42146e-09	Down	9.30258	10.3984	10.4583	10.6741	10.2364	10.5697	8.2219	8.81886	9.55888	9.37293	9.07852	10.2561
ENSG00000047346	FAM214A	-1.99871	5.09236e-10	Down	8.12367	9.90771	9.51803	9.35647	9.25186	10.8789	7.14635	7.75403	8.19884	8.35139	7.76831	9.94352
ENSG00000047365	ARAP2	2.3111	6.47526e-08	Up	6.63133	5.45268	4.45576	5.53005	4.95598	4.32097	6.24545	7.58517	7.69371	6.23222	7.13623	3.87235
ENSG00000047410	TPR	0.201358	0.448871	None	9.44693	9.76837	9.57159	9.81393	9.28559	9.64201	8.98032	9.88285	10.231	9.87503	9.75276	9.04151
ENSG00000047457	CP	0.216234	0.799029	None	4.99914	7.33722	5.43132	4.68059	4.46111	3.82511	5.97063	6.86304	6.58619	3.60799	4.38902	4.87196
ENSG00000047578	KATNIP	1.20474	3.3483e-06	Up	7.00579	6.48357	5.63448	6.3751	6.34891	6.05515	7.06143	7.15275	7.21835	7.58442	7.36207	5.27041
ENSG00000047579	DTNBP1	-0.258553	0.286556	None	9.0308	9.07419	8.73641	8.35574	9.25186	9.14208	8.48089	8.96172	8.80672	8.56151	8.90604	9.53368
ENSG00000047597	XK	-4.57864	9.70551e-17	Down	3.54779	7.14027	7.78765	7.24016	7.06377	7.07469	2.32546	3.34075	2.24937	2.59652	4.4945	7.05607
ENSG00000047617	ANO2	0.697511	0.13428	None	5.45526	5.63489	4.45576	4.55338	4.20324	4.68931	4.59961	4.52827	5.57823	5.15979	6.17668	4.5001
ENSG00000047621	C12orf4	-0.350677	0.0311536	None	8.21481	8.85292	8.20148	8.60465	8.50267	8.38331	8.02852	8.14627	8.18394	8.0054	8.25469	8.28253
ENSG00000047634	SCML1	-1.18525	0.00042877	Down	7.54902	8.20861	9.03447	8.1347	8.93336	8.0131	6.104	7.74489	7.52069	7.49306	7.88607	9.13325
ENSG00000047644	WWC3	1.13428	1.37224e-09	Up	9.17744	8.62416	7.97702	8.5136	8.14668	8.15226	9.51132	9.32259	9.07247	9.46256	9.58378	7.87978
ENSG00000047648	ARHGAP6	-1.55941	3.74795e-06	Down	7.14778	7.60088	8.1444	8.04886	8.20072	7.61354	5.14485	6.10265	6.40531	6.81452	6.84195	8.53628
ENSG00000047662	FAM184B	-4.08677	5.11435e-10	Down	2.4327	5.06512	7.68846	7.48641	5.90399	6.34033	4.47382	3.13238	2.46193	3.60799	2.6133	5.9669
ENSG00000047849	MAP4	-1.7302	1.37221e-13	Down	11.545	14.0638	13.3272	13.324	13.3589	13.2576	11.7948	11.7334	11.02	11.9322	11.9102	12.8944
ENSG00000047932	GOPC	0.534227	0.00878618	None	9.0745	9.02197	8.6096	8.99879	8.63284	8.4205	9.4932	8.89102	9.70824	9.35837	9.13398	8.84261
ENSG00000047936	ROS1	-3.26356	2.41346e-06	Down	3.03512	5.97625	6.99975	6.91745	4.95598	3.49399	3.71262	3.13238	2.81128	4.15589	2.6133	4.66052
ENSG00000048028	USP28	-2.70691	1.66977e-27	Down	7.33443	10.2802	9.95026	9.8734	10.374	10.0247	6.64622	6.84606	7.81472	7.63361	7.43455	9.44281
ENSG00000048052	HDAC9	-1.77349	0.000623193	Down	7.81858	7.33722	8.60356	9.18466	8.83998	6.14677	5.79765	5.61362	6.60868	6.83408	6.58761	8.8551
ENSG00000048140	TSPAN17	-0.239878	0.344197	None	9.5161	9.9427	10.0335	9.39176	10.3622	10.1257	10.2737	10.0442	9.2421	9.57918	9.65566	9.97056
ENSG00000048162	NOP16	-0.357089	0.373206	None	7.75926	7.97505	8.03201	8.2673	9.47656	8.8003	8.8503	8.96958	7.35764	8.02822	7.83677	8.49962
ENSG00000048342	CC2D2A	0.264916	0.386177	None	7.48849	7.28364	7.18905	7.47768	5.90399	6.89256	7.35698	6.92905	7.76553	7.19332	7.10326	7.19357
ENSG00000048392	RRM2B	-1.1189	2.13646e-07	Down	8.78758	10.1903	9.92627	10.1675	10.4504	10.3528	8.91829	9.43478	9.13384	8.64138	9.02817	9.47014
ENSG00000048405	ZNF800	0.324406	0.168275	None	7.84953	7.82372	7.29775	7.44221	7.22889	6.87481	7.34805	7.46793	8.09514	7.47656	7.71838	7.35471
ENSG00000048462	TNFRSF17	4.57094	0.000444958	Up	5.17704	2.45256	2.49346	2	2	2.78799	2.32546	2	5.45952	7.35096	3.29679	2.99855
ENSG00000048471	SNX29	0.655719	0.00100951	None	8.53625	8.05718	7.45356	7.89993	7.42323	7.75614	8.26526	7.9336	8.33321	8.40686	8.37467	7.28257
ENSG00000048540	LMO3	-1.06256	0.165899	None	5.76462	5.67706	4.98786	4.17545	4.20324	5.81558	4.40655	3.24032	4.89055	2.71377	2.84368	6.02702
ENSG00000048544	MRPS10	-1.18354	5.22119e-12	Down	9.33575	10.6454	10.5817	10.6874	10.6252	10.8823	9.71619	9.7556	9.55454	9.13087	9.13262	10.3547
ENSG00000048649	RSF1	0.166095	0.432824	None	8.37841	8.97203	8.40264	8.58446	8.27815	8.35157	8.45616	8.59569	8.96544	8.61713	8.94067	8.36053
ENSG00000048707	VPS13D	-0.711044	0.00151889	None	8.81473	10.1156	9.77868	9.46428	9.39393	9.39035	8.93031	9.18077	9.02309	8.32168	8.86401	9.15362
ENSG00000048740	CELF2	0.392259	0.114964	None	9.50225	9.28315	9.57159	9.8684	9.11317	8.8003	9.59112	10.1501	9.96294	9.49977	9.41492	9.03054
ENSG00000048828	FAM120A	-0.250093	0.193711	None	10.6716	11.4259	11.008	10.9834	11.3087	10.7679	10.8607	10.8667	11.0861	10.5773	10.6993	10.6731
ENSG00000048991	R3HDM1	-0.525781	0.014846	None	8.23839	9.4291	8.66283	8.91393	9.04588	8.805	8.41824	8.28822	8.53456	8.53586	8.20375	8.26391
ENSG00000049089	COL9A2	2.33694	1.31975e-05	Up	4.68287	3.0741	4.45576	4.79749	2.92697	4.09424	6.18652	5.35007	6.39241	6.9875	6.51426	4.5001
ENSG00000049130	KITLG	0.889875	0.0201854	None	9.32949	8.94208	7.95822	8.15675	7.66022	6.78259	8.11007	8.28822	9.21487	8.60958	9.1367	7.43456
ENSG00000049167	ERCC8	0.11066	0.705036	None	6.94156	6.57562	6.18019	6.6328	6.85498	6.14677	5.87434	6.41057	6.60868	6.55648	6.61126	6.02702
ENSG00000049192	ADAMTS6	3.62489	8.10905e-15	Up	5.88904	3.98103	2.86048	3.99137	3.48675	3.66903	7.11509	7.1936	6.00857	6.47578	6.32704	2.41431
ENSG00000049239	H6PD	-0.699824	0.0372902	None	10.0038	11.1593	11.4671	10.2948	9.95129	10.7065	10.6873	10.6738	9.45099	10.2601	9.71233	11.2521
ENSG00000049245	VAMP3	-0.0411141	0.826378	None	11.0162	10.806	10.6151	10.8886	10.6849	11.0802	10.2737	10.8407	10.8475	10.743	10.8501	10.8012
ENSG00000049246	PER3	-1.76249	4.04093e-10	Down	8.26488	9.37568	9.9431	9.53123	8.84564	8.819	7.41803	7.7357	7.2329	7.77186	6.97548	9.38369
ENSG00000049247	UTS2	4.64973	1.85141e-12	Up	5.31018	3.68294	2	3.23438	4.05467	2	6.92387	7.79	7.33084	6.18223	6.67248	2.41431
ENSG00000049249	TNFRSF9	4.36711	1.11847e-09	Up	3.85727	2.45256	2	3.05813	2.53669	2	5.18555	6.0293	6.00857	5.87752	6.07831	3.22073
ENSG00000049323	LTBP1	1.56641	7.9011e-13	Up	10.551	9.24511	9.02094	9.55425	8.83998	8.88257	10.428	11.06	10.1326	10.8888	10.5457	8.72049
ENSG00000049449	RCN1	3.38493	4.38299e-19	Up	11.6271	8.48273	8.29436	8.69784	9.35077	8.08436	13.2018	11.8164	11.0137	11.3424	11.5734	8.22595
ENSG00000049540	ELN	-1.68398	NA	None	8.36928	8.7381	9.08301	11.6462	8.75224	8.1742	7.31174	8.88895	7.30353	8.34003	7.49511	8.10566
ENSG00000049541	RFC2	0.54311	0.0525073	None	9.13499	8.31926	8.91766	7.91295	8.89564	8.96879	9.52922	9.76693	8.73952	8.7466	9.19784	8.87568
ENSG00000049618	ARID1B	-0.997643	2.73526e-08	None	8.93507	10.0943	10.1643	9.80872	9.43583	9.80324	8.61357	8.74519	9.19828	8.68511	8.91873	9.69754
ENSG00000049656	CLPTM1L	1.20208	1.00515e-06	Up	10.2956	9.1952	9.10455	8.29738	9.5443	9.63939	10.2678	10.4574	10.3341	10.8417	10.051	9.0632
ENSG00000049759	NEDD4L	-2.04276	8.34139e-13	Down	7.33443	9.47464	10.1164	9.00183	9.41313	8.66738	6.64622	7.71246	7.68844	7.11021	7.70379	9.51018
ENSG00000049768	FOXP3	4.5238	1.46641e-09	Up	3.36397	2.79655	2.49346	2.62398	2.53669	2.78799	6.42613	5.99889	4.9268	6.2614	5.69147	2.41431
ENSG00000049769	PPP1R3F	-4.02774	5.0607e-63	Down	5.20467	8.9464	8.94657	8.6903	9.18195	9.67316	5.79765	5.19772	4.9268	4.9842	5.09575	8.90401
ENSG00000049860	HEXB	1.78321	6.61382e-15	Up	11.8331	10.0668	9.66152	10.3255	10.2599	10.3318	11.4978	12.4417	11.9787	11.4874	11.6335	9.61182
ENSG00000049883	PTCD2	-1.92655	5.22273e-21	Down	6.41185	8.18689	8.12767	7.86017	8.21829	8.19582	5.74417	6.13097	6.80647	6.17202	6.27864	8.37216
ENSG00000050030	NEXMIF	0.587708	0.703006	None	2.76513	2	2	2.34546	2	2.78799	2.59084	2.2269	3.78785	3.18914	2	3.73493
ENSG00000050130	JKAMP	-0.0377368	0.877099	None	9.27352	8.67187	8.98424	9.2579	9.27723	8.91768	8.50922	8.79693	9.42588	9.10024	8.78478	9.12296
ENSG00000050165	DKK3	1.21543	0.0329726	Up	8.93919	8.00847	8.04988	10.1456	7.86372	7.65574	8.02852	10.5356	9.02727	10.2834	10.2188	7.31909
ENSG00000050327	ARHGEF5	1.75175	0.000230722	Up	5.47808	4.43873	4.7462	4.55338	2	3.96594	5.82367	5.99889	4.96216	6.38146	5.41521	4.3196
ENSG00000050344	NFE2L3	1.77829	4.07929e-07	Up	7.9179	5.94207	5.58631	5.98921	6.10627	5.5729	6.9118	6.99218	8.57224	7.5533	6.90069	6.14021
ENSG00000050393	MCUR1	-0.682045	0.000484608	None	9.00549	9.68041	9.62324	9.47967	9.92745	9.45451	9.17983	9.39299	9.01469	8.85747	9.06288	10.2902
ENSG00000050405	LIMA1	0.824393	0.000448651	None	11.2417	10.1775	10.2167	10.6076	9.85909	9.64986	10.5144	10.4588	10.9866	10.8501	11.1597	9.70906
ENSG00000050426	LETMD1	-0.0479827	0.876811	None	9.20677	8.27876	8.9079	8.83408	8.481	9.55549	9.07813	8.26285	8.95889	8.82526	8.48757	8.912
ENSG00000050438	SLC4A8	5.22206	7.42694e-12	Up	5.3354	2.45256	2	2.85733	2	2.44714	5.63085	5.27591	5.12703	5.78677	6.04397	2
ENSG00000050555	LAMC3	4.16583	1.12971e-27	Up	6.63133	3.0741	3.60365	3.23438	2.92697	3.66903	6.39176	6.54295	6.77699	6.6984	6.60342	2.41431
ENSG00000050628	PTGER3	0.458787	0.510155	None	7.43116	7.35031	4.34432	4.9568	3.88902	5.69934	5.47541	6.76704	6.04201	6.23222	5.07322	6.47835
ENSG00000050730	TNIP3	7.60762	1.5566e-12	Up	4.32834	2.45256	2	2	2	2.44714	6.73115	6.64468	6.50459	5.22049	8.10173	2
ENSG00000050748	MAPK9	-1.02633	5.22746e-10	Down	8.97974	10.3006	9.82353	9.8883	10.089	10.137	8.66485	9.2356	9.06435	8.81217	9.05428	9.68127
ENSG00000050767	COL23A1	1.94976	0.000429027	Up	6.46992	3.30677	4.09172	4.9568	6.24987	3.82511	5.10297	6.79386	6.79671	6.91589	7.08085	4.73449
ENSG00000050820	BCAR1	0.181258	0.535257	None	10.5327	10.5788	10.0624	10.0084	10.4373	11.125	10.7412	10.8109	9.93206	11.0347	11.0338	10.7453
ENSG00000051009	FHIP1B	-0.179541	0.240147	None	8.23504	8.3907	8.6335	8.47463	8.70939	8.75734	8.32112	8.61588	8.24623	8.57125	8.44654	8.56698
ENSG00000051108	HERPUD1	-0.839282	3.7223e-05	None	10.5993	10.9036	11.7616	11.383	11.4613	11.6026	10.3327	10.5638	10.7785	11.0893	10.3656	11.6391
ENSG00000051128	HOMER3	-0.661487	0.0486488	None	9.28651	9.61412	10.5709	9.43526	10.5282	10.5234	10.3662	9.86505	9.66597	9.16215	9.78603	11.0881
ENSG00000051180	RAD51	2.89328	9.71408e-11	Up	6.93333	3.0741	4.83133	4.55338	4.6798	5.61629	7.75871	8.43743	6.88227	7.02769	7.05234	4.87196
ENSG00000051341	POLQ	3.22007	4.10753e-11	Up	5.54445	2.45256	2.86048	3.05813	3.70186	3.96594	6.14585	5.9036	5.43456	5.64633	5.20338	2.41431
ENSG00000051382	PIK3CB	-0.529287	0.0417061	None	8.2517	9.40421	8.9935	8.92039	9.14108	9.27663	8.28412	9.12377	8.94349	8.17091	8.18287	8.54659
ENSG00000051523	CYBA	3.88562	2.93215e-40	Up	13.5982	9.61412	9.92385	10.0692	10.1948	8.95195	14.4881	14.1178	13.3821	13.2465	13.7425	10.4809
ENSG00000051596	THOC3	0.545647	0.0424181	None	8.28443	6.96414	8.46391	7.5123	7.98159	7.72675	8.36165	8.54397	8.67705	8.47488	8.22179	8.26391
ENSG00000051620	HEBP2	-2.28142	2.20616e-15	Down	9.39091	11.7622	12.1703	11.36	12.4091	12.4492	10.412	10.0451	10.2137	9.0758	9.875	12.5846
ENSG00000051825	MPHOSPH9	0.157018	0.641939	None	6.83068	7.41404	6.24368	6.6944	6.17986	6.4403	6.4762	6.50016	7.27569	6.53274	6.63452	6.05616
ENSG00000052126	PLEKHA5	1.26692	0.0100072	Up	7.51631	6.57562	6.24368	7.84667	4.95598	6.36598	7.16682	6.75799	8.28863	8.85428	8.03627	6.76979
ENSG00000052723	SIKE1	-0.457594	0.0196731	None	8.33218	9.04228	8.91279	9.30062	9.19087	8.819	8.16707	8.6033	9.05824	8.56736	8.72823	9.03054
ENSG00000052749	RRP12	-0.272352	0.512412	None	8.62327	9.20605	9.60824	9.91119	10.3916	9.5527	10.0564	9.93499	8.81883	9.28802	8.7497	8.37216
ENSG00000052795	FNIP2	0.392754	0.394187	None	8.6436	9.00137	8.1022	8.95226	9.7056	7.30428	8.6173	9.89941	9.44163	8.61525	8.74792	7.76973
ENSG00000052802	MSMO1	1.35637	2.83358e-05	Up	9.94154	7.28364	7.42645	7.58728	7.60786	7.5023	8.43943	8.60582	8.45302	8.16062	8.37006	7.38948
ENSG00000052841	TTC17	-0.0694999	0.785839	None	9.29456	9.30685	9.14668	8.80993	9.0895	9.15685	8.31196	8.62337	9.31058	9.27138	8.89645	8.84261
ENSG00000052850	ALX4	-3.98952	0.000392089	Down	3.54779	3.83967	2.86048	8.1123	5.71889	2.78799	2	2	3.21465	3.18914	2.9464	3.87235
ENSG00000053254	FOXN3	-1.08423	1.28128e-05	Down	8.89324	10.7869	10.1036	10.1662	9.73946	10.8834	9.29125	9.39153	9.13965	9.26779	9.3426	9.73632
ENSG00000053371	AKR7A2	-0.902157	6.32382e-05	None	9.89141	10.1403	10.603	10.0235	10.1475	10.6305	9.30517	9.48227	9.62242	9.40597	9.73403	11.0784
ENSG00000053372	MRTO4	1.2303	0.000133268	Up	9.82509	8.9464	8.50336	8.5722	9.28975	8.84202	10.718	10.8147	9.34949	9.5069	9.39803	8.78284
ENSG00000053438	NNAT	-0.906461	0.100199	None	6.0347	6.99781	6.5503	5.71975	6.06802	6.99474	5.01538	3.43464	6.59748	4.75718	5.88494	5.8386
ENSG00000053501	USE1	-1.14624	7.91357e-07	Down	8.75057	9.37248	9.66152	9.19269	9.82796	10.4047	8.59481	8.50932	8.70863	8.58093	8.94533	10.1435
ENSG00000053524	MCF2L2	-2.70063	2.71392e-06	Down	2.60847	7.2421	4.7462	7.2909	7.66022	5.77787	4.40655	4.52827	4.89055	3.9322	4.82622	6.31916
ENSG00000053702	NRIP2	-1.59048	0.00311789	Down	5.81927	6.89436	6.49918	6.83779	5.44812	8.09972	5.68862	3.34075	5.35697	5.75975	6.27864	7.54147
ENSG00000053747	LAMA3	0.0161317	0.976126	None	6.48126	6.66215	6.67069	6.39379	5.76744	5.482	3.91979	6.29015	6.4804	6.78803	5.85884	5.66029
ENSG00000053770	AP5M1	-0.619494	0.0200135	None	8.47517	9.48655	9.19165	9.34451	9.42831	8.85113	7.76543	8.29136	9.1721	8.7603	8.6806	8.75645
ENSG00000053900	ANAPC4	-0.0773963	0.715576	None	8.70535	8.91591	8.78524	8.16765	8.57265	8.14487	8.56813	8.36177	8.35332	8.51985	8.43112	8.67894
ENSG00000053918	KCNQ1	2.51986	1.73396e-11	Up	8.46663	5.24409	5.31789	5.62801	4.20324	5.16886	7.49291	7.82075	7.02288	7.00486	8.19856	6.02702
ENSG00000054116	TRAPPC3	0.611095	0.000620634	None	10.0282	9.40107	9.62324	9.46207	9.69309	9.92254	10.5721	10.5864	10.0467	10.0834	10.1831	9.798
ENSG00000054118	THRAP3	-0.648466	0.00572182	None	10.4955	11.4328	11.412	11.2705	10.9497	12.1461	11.1215	11.1116	10.8279	10.6768	10.618	11.3524
ENSG00000054148	PHPT1	-1.7034	1.47017e-08	Down	10.6766	11.8495	13.0426	11.9985	12.821	12.7048	11.4227	10.7866	10.6751	10.9397	11.4953	13.42
ENSG00000054179	ENTPD2	-3.38134	0.000415066	Down	2.23251	3.68294	2.86048	5.27171	4.33793	6.20478	3.71262	2.42291	2.81128	2	2.17943	3.87235
ENSG00000054219	LY75	3.30287	5.72165e-10	Up	7.16897	5.50044	3.60365	3.78032	3.23384	2.78799	7.30252	7.24634	8.20992	6.81452	6.76674	4.99745
ENSG00000054267	ARID4B	0.726507	0.000184085	None	8.68097	8.67187	8.12767	8.2673	8.09055	8.12998	8.92431	8.86386	9.37431	8.69406	9.15559	8.12642
ENSG00000054277	OPN3	1.20333	0.0792212	None	4.16916	3.83967	3.15281	3.23438	2.53669	3.82511	3.00881	3.7589	5.60084	3.9322	4.38902	3.87235
ENSG00000054282	SDCCAG8	-0.193201	0.534405	None	8.24173	8.35217	8.40958	7.96387	7.88588	8.92632	7.3209	8.66997	8.4746	7.84437	8.30871	8.58708
ENSG00000054356	PTPRN	7.75133	9.1205e-18	Up	6.06517	2	2.49346	3.05813	2	2	8.38804	6.50016	7.01448	8.88585	8.59227	2
ENSG00000054392	HHAT	1.19874	0.00814802	Up	5.36018	3.68294	4.22354	3.99137	4.5746	4.32097	3.71262	4.76356	5.68791	5.35292	5.37894	4.11324
ENSG00000054523	KIF1B	-3.26398	2.02421e-44	Down	8.71978	12.7589	12.4375	12.4097	12.344	11.3473	9.00611	9.24858	8.85925	8.96338	9.24395	11.9614
ENSG00000054598	FOXC1	0.139792	0.702108	None	6.80383	7.74661	6.76025	6.67925	6.66304	7.59197	6.33862	7.44555	7.6618	7.4807	7.34807	6.78727
ENSG00000054611	TBC1D22A	0.689897	0.000218796	None	9.68254	9.27288	8.95608	8.99267	9.16393	9.32973	10.2061	10.0599	9.89022	9.32189	9.92066	9.35466
ENSG00000054654	SYNE2	-4.28096	8.28033e-87	Down	8.34776	12.1742	12.6705	12.4123	11.9814	12.8861	7.66107	7.89696	8.45302	8.55367	8.14557	12.5294
ENSG00000054690	PLEKHH1	-3.81678	1.3313e-06	Down	3.7859	4.86076	3.94664	4.9568	4.05467	6.87481	2	2.42291	2.46193	2.4689	2.6133	5.54166
ENSG00000054793	ATP9A	-2.78115	1.41679e-12	Down	7.57571	10.1478	9.05231	9.16847	9.59225	8.69294	6.54037	5.7293	5.78984	6.271	6.59554	8.3429
ENSG00000054803	CBLN4	-8.46126	1.90883e-13	Down	2	5.87119	6.24368	6.53517	4.46111	2.78799	2	2	2	2	2	4.99745
ENSG00000054938	CHRDL2	0.182164	0.810465	None	5.31018	5.63489	7.54461	6.29782	5.50649	5.85234	7.187	8.27241	4.56218	5.44059	5.32276	6.83849
ENSG00000054965	FAM168A	0.145661	0.474987	None	8.73407	8.7381	9.20367	8.64421	8.29481	8.46272	8.73164	9.01208	8.75976	8.72756	8.86237	8.45656
ENSG00000054967	RELT	0.124123	0.721793	None	6.78565	7.8699	7.44007	6.56846	7.02436	7.25021	6.74483	7.8678	7.36427	7.36895	7.49934	6.67903
ENSG00000054983	GALC	1.32794	8.40236e-06	Up	9.9538	8.75788	7.75534	8.47023	8.59299	8.43269	9.16719	9.84915	10.45	8.87803	9.42496	8.17372
ENSG00000055044	NOP58	-0.823264	0.00436314	None	7.67781	8.98468	9.25849	8.75316	9.05569	9.08531	7.10451	8.17035	8.76227	8.50162	8.12107	8.56191
ENSG00000055070	SZRD1	0.398911	0.0518834	None	10.8675	10.8619	10.7767	10.7284	10.8893	11.2063	11.7573	11.5207	10.9391	11.0859	11.3724	10.8551
ENSG00000055118	KCNH2	0.481841	0.535144	None	2.60847	2.79655	3.60365	3.99137	2	4.51686	4.336	3.82974	4.00686	4.61369	4.38902	4.11324
ENSG00000055130	CUL1	-1.04519	6.11955e-14	Down	9.7415	11.0946	11.1052	10.6693	10.9654	11.1232	10.0687	10.1509	9.86241	9.9404	9.78863	10.8374
ENSG00000055147	FAM114A2	-0.398984	0.0312106	None	8.61042	8.558	8.65701	8.87123	8.77022	9.11964	8.23165	8.43743	8.60896	8.14243	8.10173	8.52068
ENSG00000055163	CYFIP2	1.75008	1.30172e-06	Up	8.12005	6.7238	8.19346	6.46621	6.34891	7.44328	8.95111	9.06442	8.60057	8.89519	9.11343	6.43463
ENSG00000055208	TAB2	-0.978194	1.62324e-05	None	9.73678	11.4572	10.6418	10.5884	10.6301	11.1409	9.84086	9.98434	10.3248	9.57628	9.79467	10.4983
ENSG00000055211	GINM1	-0.255534	0.0411267	None	9.66027	9.73881	9.81571	9.76811	9.88957	10.0703	9.55857	9.72921	9.643	9.44571	9.44922	9.72275
ENSG00000055332	EIF2AK2	1.06022	0.00116189	Up	9.02693	9.13218	8.02299	8.78537	8.2528	7.94666	8.93031	9.18415	9.95088	9.12691	10.0936	7.83003
ENSG00000055483	USP36	0.276209	0.23492	None	8.30372	8.62416	9.12155	8.10665	8.31944	8.6202	8.97743	8.91362	8.8522	9.06481	8.94997	8.54659
ENSG00000055609	KMT2C	-0.517415	0.00570254	None	8.78071	10.0549	9.54033	9.43526	9.21733	9.68085	9.05361	9.17737	9.3037	8.93649	9.09118	9.40367
ENSG00000055732	MCOLN3	0.187567	0.810439	None	4.86705	4.33719	5.19478	5.27171	2.92697	4.68931	3.71262	6.54295	4.60755	3.9322	3.70108	5.27041
ENSG00000055813	CCDC85A	-5.32875	6.31439e-14	Down	2.4327	6.13596	5.19478	5.35036	5.03743	4.60566	2	2	2.81128	2.32887	2	5.1129
ENSG00000055917	PUM2	0.608148	0.000346511	None	10.2433	10.1975	9.40107	9.81912	9.80197	9.52166	10.4301	10.3319	10.6104	10.2528	10.3245	9.71135
ENSG00000055950	MRPL43	-0.98588	3.29155e-05	None	9.60691	10.1422	10.85	9.89979	10.856	10.4947	9.95118	9.80258	9.31571	9.42652	9.53516	11.0479
ENSG00000055955	ITIH4	-3.68698	0.000184045	Down	2.23251	2.79655	4.55921	4.85257	5.76744	3.06351	2	2	2.24937	2.32887	3.29679	3.99782
ENSG00000055957	ITIH1	0.596852	0.622721	None	3.6316	5.45268	2	2.85733	4.33793	2	5.10297	4.9658	4.60755	2.59652	2.84368	2.41431
ENSG00000056050	HPF1	-0.256664	0.301526	None	8.90381	8.81565	8.97491	8.95855	9.13184	9.02622	8.66125	8.71977	9.14543	8.31241	7.93997	8.5311
ENSG00000056097	ZFR	-0.692426	0.00286735	None	9.63891	10.7724	10.0379	10.2545	10.1589	10.2804	9.05361	9.22085	10.0752	9.59168	9.60356	9.87157
ENSG00000056277	ZNF280C	0.0194381	0.95487	None	5.45526	6.13596	5.06018	5.77782	5.85989	5.38498	5.30118	5.44337	5.60084	5.9864	5.9482	5.31931
ENSG00000056487	PHF21B	-3.87898	0.009832	Down	2	2	3.78531	4.17545	2	3.49399	2	2.2269	2.64715	2	2	3.87235
ENSG00000056558	TRAF1	2.41556	1.22831e-08	Up	6.94975	5.00017	6.59966	5.98921	6.21529	5.33391	8.17214	8.27241	8.19513	7.91034	9.47092	6.34301
ENSG00000056586	RC3H2	0.443752	0.0338145	None	8.8783	9.35635	8.54176	8.74591	8.72176	8.39581	9.12073	9.14649	9.28113	9.30097	9.34142	8.49431
ENSG00000056736	IL17RB	-0.453809	0.271282	None	5.12015	4.6226	5.85381	4.9568	4.46111	5.33391	3.81992	4.76356	5.09553	4.7296	4.56076	5.16734
ENSG00000056972	TRAF3IP2	2.1736	2.88229e-12	Up	9.37124	7.63337	7.677	7.2298	8.00202	7.6348	10.4406	10.3621	9.30543	9.07031	9.12169	7.14013
ENSG00000056998	GYG2	-0.332282	0.780088	None	7.88412	8.93775	5.58631	4.55338	2	7.09016	7.46838	5.39748	5.70888	6.49229	6.28845	7.15368
ENSG00000057019	DCBLD2	0.982645	6.4809e-07	None	9.28812	8.44662	7.95822	8.27235	7.71075	7.69674	8.98321	8.8297	8.77724	8.96338	8.90763	7.68831
ENSG00000057149	SERPINB3	0.847983	0.664807	None	2.60847	2	2.49346	3.05813	2	3.49399	4.336	3.34075	2	2	2	2
ENSG00000057252	SOAT1	2.86542	2.12384e-26	Up	9.74738	7.36328	6.14736	7.04115	6.87727	6.48779	9.45418	9.7658	10.2192	9.06619	9.27882	6.66017
ENSG00000057294	PKP2	-5.42364	3.58856e-22	Down	3.92528	7.35031	6.57519	7.81928	8.26975	7.01109	2.59084	2.59545	2.81128	3.34267	2	7.28257
ENSG00000057593	F7	2.3724	0.0785322	None	3.15326	2	2	3.78032	2	2	2.81491	2.42291	4.60755	3.60799	4.38902	2
ENSG00000057608	GDI2	0.574512	0.00201476	None	12.0848	11.8627	11.2543	11.4131	11.7405	11.7321	12.419	12.1277	12.5689	11.8724	11.9395	11.6093
ENSG00000057657	PRDM1	4.33092	1.99952e-30	Up	8.58699	6.35958	3.94664	5.10025	5.38729	4.84332	9.25346	9.71992	9.61411	9.62948	9.46228	4.66052
ENSG00000057663	ATG5	-0.0557343	0.748023	None	9.26041	9.32022	8.83762	9.14108	9.30628	9.36195	9.12335	8.99099	9.34949	8.90602	9.09398	9.06679
ENSG00000057704	TMCC3	-0.317981	0.443758	None	7.63784	9.53608	7.89041	8.26222	8.85128	8.74273	7.94209	9.05706	8.51088	7.81186	8.36775	7.52072
ENSG00000057757	PITHD1	-0.399066	0.0559608	None	10.1406	10.2227	10.658	10.1783	10.6864	10.8303	10.3795	10.0292	10.5265	9.65994	10.0474	10.6289
ENSG00000057935	MTA3	0.204332	0.207946	None	8.26816	8.11201	7.95822	7.98867	8.481	8.27917	8.5212	8.25643	8.26405	8.42201	8.2795	7.93574
ENSG00000058056	USP13	-4.35472	6.45327e-67	Down	7.66295	13.0895	11.7663	11.9551	12.5133	12.3859	8.30274	8.14279	7.7094	8.3559	7.88929	12.0991
ENSG00000058063	ATP11B	0.186065	0.541085	None	8.30691	8.83906	7.90029	8.58038	8.2528	7.41899	8.05622	8.69627	8.74461	8.24826	8.20116	7.82157
ENSG00000058085	LAMC2	1.83208	0.00863582	Up	5.12015	5.18687	6.00804	5.86076	6.34891	5.16886	5.99374	9.04595	6.89147	4.48764	8.2269	5.36661
ENSG00000058091	CDK14	1.12985	5.44483e-05	Up	8.45805	7.90581	6.67069	7.45116	7.06377	7.31748	8.05622	8.01943	8.73697	8.11605	8.4897	6.47835
ENSG00000058262	SEC61A1	2.02788	8.99461e-14	Up	12.2027	10.5436	9.8569	10.8434	10.5919	10.9206	13.232	12.9906	12.0803	12.4343	12.1215	10.3444
ENSG00000058272	PPP1R12A	0.0517585	0.845396	None	9.61465	9.86503	9.30388	9.42394	9.18642	9.57761	8.80204	9.40028	10.0238	9.50283	9.37173	9.19351
ENSG00000058335	RASGRF1	1.2892	0.135209	None	2.76513	2.45256	2	3.39141	3.23384	2	3.33249	3.24032	3.93749	3.66734	3.29679	2.7358
ENSG00000058404	CAMK2B	-9.15532	1.86493e-222	Down	2.60847	11.4723	11.6445	11.1327	11.5976	11.618	3.00881	3.52279	3.78785	3.0173	2.9464	11.5682
ENSG00000058453	CROCC	0.578407	0.0587572	None	8.74588	7.94085	8.937	8.48338	8.10005	8.00496	9.45833	8.54397	8.56075	9.58304	9.02817	8.9858
ENSG00000058600	POLR3E	-2.52827	1.86756e-21	Down	7.55439	10.628	9.74068	9.39872	10.6103	10.6078	7.62454	7.27835	8.17643	7.97636	7.82334	10.2291
ENSG00000058668	ATP2B4	0.323415	0.359874	None	10.1099	10.644	9.08301	9.71522	9.13646	8.90461	9.34613	10.3628	9.87638	10.0936	9.69122	9.49163
ENSG00000058729	RIOK2	-0.310942	0.0654599	None	8.32276	8.88476	9.02546	8.80295	8.70939	8.8003	8.43099	8.22393	8.91445	8.54776	8.65239	8.80876
ENSG00000058799	YIPF1	0.172205	0.507244	None	9.23216	9.21681	8.6096	8.59257	9.18642	8.9392	9.45001	9.17057	9.0168	8.51784	8.61194	8.47286
ENSG00000058804	NDC1	0.618576	0.017202	None	7.87125	7.40151	6.98124	7.55444	7.73537	7.34353	8.0452	8.4001	7.94416	7.73765	7.37133	6.66017
ENSG00000058866	DGKG	-2.33859	4.71312e-10	Down	4.68287	7.70645	6.11377	5.83364	7.21145	6.51097	4.76986	4.934	4.51533	4.19675	5.11792	7.08464
ENSG00000059122	FLYWCH1	-1.24215	2.6112e-08	Down	8.67357	9.57841	9.23915	10.2235	9.8758	10.1332	8.38368	8.52808	8.27112	9.09484	8.69358	9.92981
ENSG00000059145	UNKL	-1.63518	1.67615e-09	Down	6.69115	8.54668	8.21738	8.00091	8.20953	9.29343	6.6018	6.87146	6.67412	7.44299	6.96328	8.38944
ENSG00000059377	TBXAS1	4.11448	1.36031e-50	Up	10.1768	6.53033	6.11377	6.6944	5.98833	5.5729	10.227	10.93	10.5251	9.63228	10.4157	6.67903
ENSG00000059378	PARP12	2.36219	5.56834e-23	Up	9.84718	7.54505	7.10607	7.41502	7.5673	7.60279	10.3729	9.91069	9.4572	9.32189	10.2303	8.01209
ENSG00000059573	ALDH18A1	2.39753	3.46163e-27	Up	9.6082	7.61179	7.23664	8.09528	7.51139	7.23637	10.3915	9.70704	10.1509	9.7816	9.72232	7.38948
ENSG00000059588	TARBP1	-0.626175	0.033543	None	8.40545	7.91465	9.41837	8.80644	8.61968	8.49213	8.11007	7.62056	8.22455	8.58863	8.19856	9.28559
ENSG00000059691	GATB	-1.38096	1.70335e-09	Down	8.33531	9.10541	9.74068	9.11316	9.19532	9.11587	8.38368	7.8466	7.93529	7.51746	7.9306	9.83841
ENSG00000059728	MXD1	3.12175	3.27452e-11	Up	8.8783	8.79665	7.65382	7.71167	8.00202	7.82248	11.3969	12.2586	10.7191	10.0158	10.9109	7.1671
ENSG00000059758	CDK17	0.937504	0.00015472	None	9.33887	8.88025	7.64208	8.15127	8.24425	8.05312	8.78559	8.87855	9.54437	8.89364	9.27512	8.04153
ENSG00000059769	DNAJC25	0.908422	1.47786e-05	None	7.50525	6.70354	6.9435	6.76788	6.96315	6.85683	7.90601	7.98881	8.19141	7.5255	7.39423	7.09871
ENSG00000059804	SLC2A3	3.90636	1.1827e-08	Up	10.1864	9.75613	6.59966	7.45116	9.51971	7.51382	12.0623	14.0892	12.0559	10.7382	11.698	6.83849
ENSG00000059915	PSD	4.3579	9.76398e-13	Up	7.09708	3.30677	4.98786	4.25937	2	3.29475	8.78228	5.96782	7.07226	8.45396	7.7648	3.73493
ENSG00000060069	CTDP1	1.5129	2.85174e-12	Up	9.09679	8.21578	8.03201	8.17847	8.21829	8.25192	10.1234	10.1274	9.40836	9.42114	9.51546	8.09165
ENSG00000060138	YBX3	-5.31467	5.02658e-114	Down	11.5461	16.7186	17.1711	16.0499	17.1314	17.4289	11.8646	11.8264	11.6593	11.5557	11.9757	17.4299
ENSG00000060140	STYK1	3.82954	1.06209e-05	Up	4.51646	2	2	2.62398	3.23384	2	4.53809	3.68441	3.93749	4.83689	4.52801	2
ENSG00000060237	WNK1	-0.753596	0.00400498	None	10.3874	11.778	10.5364	10.8357	10.8741	11.1409	10.0189	10.2971	10.3667	10.0587	10.2398	10.2482
ENSG00000060339	CCAR1	0.462825	0.0422017	None	9.29135	9.56724	9.32972	9.62912	9.07511	9.35557	10.0231	9.3709	9.90846	10.0427	9.85698	8.78719
ENSG00000060491	OGFR	1.33942	1.89632e-07	Up	10.5307	9.34004	9.65861	8.90744	9.19087	9.96722	11.2361	11.116	11.0336	10.6777	11.0287	10.2387
ENSG00000060558	GNA15	5.03307	8.10776e-41	Up	9.30098	4.6226	5.53647	5.65925	3.88902	4.91457	10.3167	10.6581	9.83048	8.9781	10.2379	5.4124
ENSG00000060566	CREB3L3	3.42655	0.0284479	Up	3.54779	2.79655	2	2	2	2	3.91979	2.74954	3.86461	2	2.48266	2
ENSG00000060642	PIGV	-0.0176117	0.951027	None	7.09708	6.55315	6.9435	7.02925	6.52866	7.2775	6.77181	6.74888	7.4098	6.72657	6.44577	6.99718
ENSG00000060656	PTPRU	-1.02469	0.000493183	Down	7.69252	9.25906	8.35312	7.98251	8.39091	8.52665	7.90601	7.8678	7.12782	7.80857	6.724	8.70217
ENSG00000060688	SNRNP40	0.817921	1.2997e-05	None	9.1314	8.53526	8.51627	8.71652	8.67799	8.66738	9.86611	9.81027	9.36444	9.1492	9.28005	8.77848
ENSG00000060709	RIMBP2	-0.275694	0.837348	None	2	4.86076	4.09172	3.23438	2.53669	3.66903	2	3.13238	4.77599	2.92305	4.06299	2
ENSG00000060718	COL11A1	4.90239	2.40459e-05	Up	9.77874	2	4.7462	7.19825	4.46111	4.21206	9.36619	8.41169	9.08856	10.5642	10.9931	2
ENSG00000060749	QSER1	0.125028	0.646631	None	8.27143	8.78706	7.83994	8.39801	7.82984	7.96356	7.81815	8.30074	8.5751	8.34912	8.167	7.69759
ENSG00000060762	MPC1	-2.60457	7.4004e-23	Down	9.21528	11.3603	11.8905	10.8853	11.7898	11.9465	8.74532	8.8848	9.62656	9.22892	9.3008	12.4181
ENSG00000060971	ACAA1	-0.533872	0.0142792	None	9.18266	9.26253	9.82353	9.64285	9.74856	9.90297	8.7282	9.06075	9.4833	9.38624	9.54951	10.1968
ENSG00000060982	BCAT1	4.48086	2.60963e-43	Up	10.6986	6.30684	7.01802	7.27082	5.85989	5.482	11.3806	11.4923	11.0755	10.5307	10.9082	6.98208
ENSG00000061273	HDAC7	1.67543	3.47498e-12	Up	10.671	9.23456	9.22349	9.29814	8.76425	9.00597	11.4459	10.9446	10.0661	11.0148	10.7275	9.55169
ENSG00000061337	LZTS1	3.0814	2.26911e-10	Up	7.96712	5.24409	3.15281	5.65925	5.71889	4.76837	6.77181	8.08605	6.86369	8.39812	8.66562	4.3196
ENSG00000061455	PRDM6	-0.333551	0.61827	None	4.2772	3.98103	4.45576	4.79749	3.48675	4.60566	4.71532	3.0157	4.56218	2.92305	3.51305	3.58302
ENSG00000061656	SPAG4	3.75734	2.05282e-09	Up	6.23556	3.30677	2.49346	2.85733	4.77786	4.09424	6.39176	7.76762	5.88504	7.99675	5.51886	3.41322
ENSG00000061676	NCKAP1	-1.17077	2.41009e-08	Down	10.5537	11.8712	11.1556	11.5396	11.5262	11.6691	9.72138	10.1578	10.4531	10.4994	10.4079	11.0324
ENSG00000061794	MRPS35	-1.18447	6.08134e-12	Down	9.23719	10.5802	10.6	10.1971	10.7692	10.6024	9.47074	9.56894	9.72635	8.96486	9.30322	10.6601
ENSG00000061918	GUCY1B1	1.71691	2.13892e-07	Up	9.65527	7.76628	6.88496	8.16765	6.68847	7.79442	8.48089	8.64563	9.12996	9.61448	9.16494	6.96681
ENSG00000061936	SFSWAP	0.153349	0.514898	None	9.25051	8.97203	9.64692	9.16576	9.07028	9.6961	9.70223	9.56245	9.08254	9.87974	9.56069	9.54657
ENSG00000061938	TNK2	-0.750063	0.0499142	None	9.36053	9.93186	11.3981	9.77525	10.136	9.5994	10.0048	9.24858	8.69292	10.0546	10.0682	10.7136
ENSG00000061987	MON2	0.211862	0.304417	None	9.14394	8.8712	8.70855	8.79945	8.71559	8.23113	8.8503	8.30386	9.07449	8.90755	8.9124	8.66482
ENSG00000062194	GPBP1	-0.536716	0.000281713	None	9.79587	10.6104	10.5301	10.5294	10.378	10.5517	9.90319	10.0936	10.3806	9.73641	9.99519	10.5982
ENSG00000062282	DGAT2	1.1554	0.152044	None	8.27143	8.83441	6.04415	4.17545	5.18769	9.38409	9.79227	10.4398	8.74207	7.97048	8.09055	8.47286
ENSG00000062370	ZNF112	-0.872439	0.0294801	None	5.3354	6.1054	6.21228	6.31753	6.66304	6.14677	5.63085	3.60586	5.50818	5.68992	5.80518	5.73427
ENSG00000062485	CS	-2.12642	5.80301e-38	Down	10.5052	12.5275	13.0493	12.4022	12.5349	12.6731	10.5303	10.95	10.3855	10.4001	10.3869	12.7073
ENSG00000062524	LTK	-1.89299	0.0828531	None	3.6316	2	7.73338	7.166	3.88902	2.44714	4.1836	3.24032	4.81519	4.81081	4.71422	3.22073
ENSG00000062582	MRPS24	1.95418	0.00641014	Up	3.99022	2.45256	2.49346	3.53302	2.92697	3.06351	5.10297	4.48504	3.21465	5.25959	5.51886	4.41267
ENSG00000062598	ELMO2	-0.40823	0.0927177	None	8.54977	9.11311	8.20148	8.67127	8.78798	8.67766	7.76543	7.86358	8.71641	8.28898	8.33971	8.58708
ENSG00000062650	WAPL	-0.0530216	0.811864	None	9.08569	9.9275	9.27758	9.41024	9.35475	9.45152	9.35061	9.44609	9.65655	9.23016	9.40819	8.9629
ENSG00000062716	VMP1	2.43872	4.044e-22	Up	12.4001	9.80211	9.34427	9.91442	10.5526	9.50733	12.3273	12.0883	12.3304	12.0479	11.9926	9.00834
ENSG00000062725	APPBP2	-0.017533	0.934986	None	9.10781	9.08988	9.04787	9.17659	8.87917	8.819	8.95406	8.50121	9.37267	8.7671	8.94997	8.85094
ENSG00000062822	POLD1	0.999419	4.05306e-05	None	7.95497	7.12512	7.50629	6.76788	6.92085	7.65574	7.79861	8.71977	8.22091	8.26996	8.42668	7.51022
ENSG00000063046	EIF4B	-1.14889	3.21559e-07	Down	12.1625	13.427	13.5557	12.8222	13.0732	13.8807	12.1274	11.803	12.7305	12.274	12.2348	13.3883
ENSG00000063127	SLC6A16	0.630548	0.300947	None	3.7859	3.0741	4.09172	3.78032	2.92697	4.51686	4.59961	4.02349	3.09231	4.67281	4.65478	3.58302
ENSG00000063169	BICRA	-0.0634368	0.801642	None	7.30282	7.85161	7.83994	7.30083	7.66022	7.94666	7.43501	7.79443	7.2329	7.97929	7.74712	7.31909
ENSG00000063176	SPHK2	0.140981	0.663872	None	6.74859	7.03071	6.88496	6.44844	6.63714	7.86807	6.93585	7.27201	7.03123	7.49306	7.27099	6.71602
ENSG00000063177	RPL18	0.173284	0.611931	None	13.9905	13.5079	14.1486	13.2693	13.9205	14.0242	15.0265	14.0162	13.7437	13.4873	13.8202	14.4287
ENSG00000063180	CA11	-0.521413	0.280263	None	7.02142	6.41046	7.03607	7.49509	6.58392	8.2381	5.53961	7.79443	5.90335	7.14194	6.31749	7.4122
ENSG00000063241	ISOC2	-0.495652	0.0648062	None	10.2466	10.1993	11.172	10.5039	11.1461	10.4712	10.9078	10.3828	9.80392	10.2321	9.95879	10.9886
ENSG00000063244	U2AF2	0.271936	0.0747012	None	10.5862	10.4031	10.6477	10.3352	10.4907	10.7473	10.5663	11.0251	10.7421	11.0062	10.8501	10.5568
ENSG00000063245	EPN1	-0.295384	0.281451	None	11.3773	11.901	12.2111	11.6842	12.15	12.4413	12.4569	12.1986	11.32	11.4018	11.8836	12.3043
ENSG00000063322	MED29	-0.679535	0.000373112	None	9.4118	9.77567	10.1623	9.75552	9.96956	10.6024	9.60056	9.60219	9.36444	9.26059	9.50498	10.3678
ENSG00000063587	ZNF275	0.86948	0.000655872	None	7.84953	7.66515	7.45356	7.14409	6.71347	7.78495	8.13105	8.24676	7.93529	8.52186	8.14826	6.67903
ENSG00000063601	MTMR1	-1.06549	8.85309e-09	Down	6.99	8.69257	8.48377	8.16221	8.42913	8.68277	7.20691	7.38803	7.56162	7.70262	7.57344	8.33103
ENSG00000063660	GPC1	-2.36551	2.19428e-26	Down	9.46132	11.6316	11.4077	11.6364	11.5925	11.5441	9.37501	9.1343	8.19141	9.49159	8.96075	11.2802
ENSG00000063761	ADCK1	-0.56283	0.0281228	None	7.24412	7.06287	8.1854	7.17683	7.37704	7.69674	7.29324	7.18011	6.63082	6.82107	6.96328	7.73411
ENSG00000063854	HAGH	-2.4291	2.39562e-27	Down	9.31847	11.289	11.6177	11.2869	11.9203	12.1975	9.64136	9.65801	8.98706	8.94551	9.30564	11.9867
ENSG00000063978	RNF4	0.786386	1.09703e-05	None	9.45271	8.79186	8.69158	9.03495	9.06057	9.04619	9.2269	9.61604	9.83287	9.87267	9.83288	8.56191
ENSG00000064012	CASP8	2.28924	2.43984e-29	Up	8.55783	7.01435	6.39117	6.96821	6.80933	6.11687	9.02024	8.91565	9.03559	9.19277	8.90604	6.71602
ENSG00000064042	LIMCH1	-5.28136	1.25579e-37	Down	8.04179	11.8609	13.2549	12.9768	12.5648	11.2353	6.40905	6.46721	6.57481	7.67758	7.06952	11.5446
ENSG00000064102	INTS13	-0.529632	0.0185869	None	8.28119	9.13596	8.45723	8.90419	9.0895	9.02622	7.95392	8.44309	8.76478	8.05068	8.37697	8.37216
ENSG00000064115	TM7SF3	-0.240609	0.474273	None	8.59223	8.71299	8.30928	8.52636	8.26975	8.35797	7.24592	7.77213	8.88481	7.83145	7.7648	7.85512
ENSG00000064195	DLX3	2.71466	0.0812333	None	3.85727	2	2	2.34546	2	2.44714	2	2.59545	2.46193	3.18914	2.339	2
ENSG00000064199	SPA17	1.49879	0.0444882	Up	4.22419	3.30677	2.49346	3.05813	4.20324	2	4.10091	3.7589	3.93749	3.9798	3.91884	2
ENSG00000064201	TSPAN32	2.08259	1.13218e-05	Up	4.83205	3.68294	3.15281	3.23438	3.48675	3.29475	5.30118	4.83417	4.46691	5.81329	5.56802	4.22011
ENSG00000064205	CCN5	0.772072	0.259489	None	12.6353	9.33346	10.9745	11.5661	9.22169	9.65767	8.18223	8.9735	11.663	11.2086	10.8285	10.5062
ENSG00000064218	DMRT3	0.941328	0.110898	None	7.02916	3.98103	5.19478	5.83364	4.20324	3.82511	4.53809	5.08642	5.27498	5.82636	5.2643	5.16734
ENSG00000064225	ST3GAL6	-0.119453	0.808135	None	8.41139	8.46479	7.05389	7.15508	7.27998	9.42432	8.28412	8.62586	7.92636	7.88243	7.95545	8.82578
ENSG00000064270	ATP2C2	1.82365	0.0771554	None	3.45881	2	2	3.05813	2	2.44714	3.17971	2.88875	2.46193	3.77918	3.29679	2.7358
ENSG00000064300	NGFR	-0.628748	0.392922	None	6.99	5.71803	5.43132	7.11059	7.408	6.87481	5.10297	3.52279	6.43078	5.58609	5.51886	3.58302
ENSG00000064309	CDON	-1.31827	0.00869467	Down	4.60206	6.57562	5.06018	5.46083	3.88902	4.84332	4.01319	3.82974	4.85336	4.07053	4.01652	5.21979
ENSG00000064313	TAF2	0.123256	0.689908	None	7.84076	8.1273	7.13984	7.66627	7.74752	7.77541	7.07232	7.32813	8.30938	7.92865	7.82671	7.23238
ENSG00000064393	HIPK2	-1.0249	0.00248384	Down	8.99959	10.776	9.67885	9.07314	10.2147	9.47528	8.63944	9.21755	8.10704	9.18898	8.65049	9.22272
ENSG00000064419	TNPO3	-0.207869	0.30966	None	9.17045	10.0205	9.72408	9.42848	9.58211	9.54711	9.45833	9.54282	9.34447	9.35949	9.32364	8.9629
ENSG00000064490	RFXANK	0.381904	0.131893	None	9.57551	8.88925	9.49864	8.92682	9.52678	9.5527	10.0809	10.2201	9.66328	9.50181	9.77386	9.98768
ENSG00000064545	TMEM161A	-1.88945	4.998e-19	Down	8.62583	9.76349	10.0244	9.74646	10.1926	10.2703	7.72459	8.4001	7.71977	8.32398	7.95852	10.1754
ENSG00000064547	LPAR2	3.58354	6.53535e-18	Up	7.05974	4.10977	3.39577	4.08635	4.95598	4.60566	8.18223	7.9336	6.3261	7.73419	7.14165	3.87235
ENSG00000064601	CTSA	1.8446	4.15228e-31	Up	11.7035	9.56163	9.39759	9.83972	9.86468	10.0742	11.4109	11.8305	11.7462	11.4376	11.6668	9.9571
ENSG00000064607	SUGP2	-0.473266	0.0467912	None	9.24885	9.75859	10.3985	10.2557	10.1127	9.91822	9.87392	9.58438	9.0189	10.1257	9.44374	9.85922
ENSG00000064651	SLC12A2	-0.333365	0.202055	None	8.65867	9.23809	9.18761	8.50503	8.15583	8.71306	8.2022	8.39134	8.49889	8.71002	8.90444	9.30089
ENSG00000064652	SNX24	0.340354	0.145165	None	8.13807	8.00019	7.76619	7.9576	7.95039	7.58106	8.59858	7.82942	8.17266	7.57283	8.25719	7.4122
ENSG00000064655	EYA2	0.674037	0.195389	None	6.75794	4.78566	4.55921	5.31157	4.05467	5.33391	5.60107	5.63356	4.25515	5.78677	5.18249	5.87176
ENSG00000064666	CNN2	4.33019	3.68758e-65	Up	11.6825	8.0167	7.41271	7.89338	7.21145	7.55899	12.5745	11.5466	11.5553	11.6746	12.4351	7.7785
ENSG00000064687	ABCA7	0.547525	0.12045	None	7.88839	7.69624	8.24867	8.00699	8.83998	8.50373	9.62665	9.31181	8.19141	9.04816	8.73722	8.67894
ENSG00000064692	SNCAIP	1.15434	0.0630333	None	7.10443	5.12728	5.12905	6.96821	3.88902	4.60566	5.14485	5.17069	6.43078	6.6769	7.38053	4.93607
ENSG00000064703	DDX20	-0.811115	7.30954e-05	None	7.62255	8.48273	8.65117	8.06061	8.26975	8.63082	7.17695	7.29722	7.75548	7.81514	7.99493	8.46744
ENSG00000064726	BTBD1	-2.96259	9.55072e-61	Down	9.96697	12.9939	12.6622	12.6348	12.9564	13.44	9.9644	9.96677	10.3814	9.90385	10.1103	13.2359
ENSG00000064763	FAR2	1.79358	1.48592e-11	Up	8.04179	6.00964	6.27441	6.7094	5.94678	5.16886	7.46838	7.82942	7.71977	7.70616	7.83007	5.66029
ENSG00000064787	BCAS1	-1.5746	0.135354	None	2	3.0741	2.49346	4.55338	2.53669	3.96594	3.33249	3.0157	2.24937	2.17379	2.84368	2.7358
ENSG00000064886	CHI3L2	6.07498	5.35241e-12	Up	8.74352	5.63489	6.11377	3.53302	2.92697	6.11687	10.8313	12.9853	8.93016	11.3203	9.41827	4.66052
ENSG00000064932	SBNO2	2.04317	1.28367e-16	Up	9.88609	8.79665	8.50336	8.42552	9.18195	8.90023	10.9891	10.9805	10.4065	10.9987	10.9678	8.38944
ENSG00000064933	PMS1	-0.536763	0.0287787	None	7.74991	8.18689	8.36745	8.09528	7.73537	8.0131	7.57178	7.05265	8.21725	7.5295	7.22575	8.31303
ENSG00000064961	HMG20B	1.30823	7.18268e-12	Up	10.6155	8.76767	9.3187	9.27564	9.51971	9.51021	10.8693	10.601	10.0992	10.5436	10.5157	8.99711
ENSG00000064989	CALCRL	1.27037	0.000148665	Up	9.47557	9.01788	8.04988	8.35574	8.13748	7.85001	8.20715	9.73845	10.0802	10.1435	9.40819	8.49962
ENSG00000064995	TAF11	-0.215316	0.283185	None	8.66116	8.45876	8.89807	8.83408	8.92803	8.89584	8.95111	8.43743	8.04242	8.64138	8.57434	8.66482
ENSG00000064999	ANKS1A	-0.552836	0.0640284	None	8.28119	8.64556	9.40802	8.64811	8.34366	8.25192	7.51702	7.53835	8.58647	8.25069	8.55415	8.78284
ENSG00000065000	AP3D1	0.251854	0.212525	None	10.2424	10.7216	10.2653	10.0837	10.5051	10.8452	10.9176	10.812	10.7268	10.8946	10.8263	10.4579
ENSG00000065029	ZNF76	-2.01649	3.11823e-28	Down	8.06081	9.77567	10.2147	9.97618	9.90593	10.4429	8.26526	7.85512	7.87162	8.4306	8.24464	10.3866
ENSG00000065054	SLC9A3R2	-0.0964332	0.687312	None	10.8926	10.8562	11.281	10.6712	11.1322	10.7289	11.3006	10.7944	10.1633	10.9352	10.8022	10.9229
ENSG00000065057	NTHL1	0.500157	0.0732954	None	8.22496	7.42645	8.06753	7.78429	7.85252	7.36913	8.96871	8.56228	8.18394	7.94072	8.11832	8.47825
ENSG00000065060	UHRF1BP1	-1.12964	0.00014999	Down	7.31555	9.32022	8.40958	8.33171	8.44414	8.62552	7.02825	7.28467	8.36328	7.32815	7.26106	8.27635
ENSG00000065135	GNAI3	1.96161	3.10858e-30	Up	10.7835	9.23103	9.32238	9.30309	9.17746	8.9604	11.344	11.4786	11.2591	10.7473	11.0962	9.10912
ENSG00000065150	IPO5	-1.02644	2.38155e-07	Down	10.6852	12.421	12.2361	11.9586	12.0874	12.4337	11.2913	11.7057	11.2112	10.9907	11.0073	12.0469
ENSG00000065154	OAT	-0.253303	0.353971	None	10.1724	9.82339	10.8902	10.1918	10.077	10.5889	9.78236	9.56635	10.659	10.2161	10.2201	10.5491
ENSG00000065183	WDR3	-0.490689	0.0663695	None	7.37755	8.39702	7.7111	7.93863	8.65881	8.23113	7.33906	7.69359	8.29211	7.80527	7.33865	7.84681
ENSG00000065243	PKN2	-0.126639	0.69061	None	8.94739	9.43218	8.85297	8.70534	8.46637	8.02924	8.0341	8.39427	9.17775	8.55367	8.61779	8.89597
ENSG00000065268	WDR18	0.810819	0.0136586	None	9.68745	9.13596	9.52763	9.43976	9.13184	9.01004	10.9063	10.7894	9.54728	9.25334	9.93556	9.7182
ENSG00000065308	TRAM2	1.79092	1.89668e-10	Up	9.59912	8.11967	7.55716	8.49641	7.1938	7.38175	9.23177	9.59459	8.95231	10.0173	9.73493	7.52072
ENSG00000065320	NTN1	1.65265	0.0219132	Up	4.86705	6.92967	5.85381	5.71975	4.46111	6.11687	7.81815	5.69176	5.15786	9.20909	7.76128	5.87176
ENSG00000065325	GLP2R	1.35082	0.344546	None	4.99914	3.30677	2.86048	2.34546	2	2.78799	3.00881	2.88875	2	2.4689	2	2.41431
ENSG00000065328	MCM10	3.84503	2.59061e-13	Up	6.095	3.50708	2.49346	2.34546	2.92697	3.49399	6.08261	7.34636	5.86649	6.271	5.98486	3.99782
ENSG00000065357	DGKA	2.99564	2.11536e-20	Up	8.36623	5.24409	6.41894	6.87817	5.32378	5.88818	8.9092	9.46012	8.77476	9.19529	8.85578	5.76989
ENSG00000065361	ERBB3	-3.96543	1.42428e-07	Down	2.76513	4.86076	8.30928	7.09924	5.90399	5.69934	4.10091	3.60586	4.19697	2.4689	2.17943	5.62182
ENSG00000065413	ANKRD44	1.89468	7.79119e-21	Up	8.5088	7.17011	6.90474	6.94305	6.94215	6.36598	8.76895	8.8297	9.19828	8.51582	8.86072	7.1671
ENSG00000065427	KARS1	-0.994306	0.000111519	None	11.1572	12.3119	12.5123	11.5573	12.2801	12.913	11.8168	11.7839	11.4428	10.9768	11.218	12.6469
ENSG00000065457	ADAT1	0.833143	0.000168952	None	7.16897	6.89436	6.14736	6.78214	6.66304	6.39118	7.20691	7.45118	7.47858	7.35998	7.16846	5.90418
ENSG00000065485	PDIA5	2.50747	4.6984e-24	Up	9.88609	7.33722	7.64208	8.04296	7.1395	6.74399	10.1799	10.0645	9.70563	9.83596	9.41939	7.02693
ENSG00000065491	TBC1D22B	-0.351288	0.212973	None	7.21724	7.7166	7.61832	7.50372	7.36131	8.33218	7.82461	7.16649	7.02288	7.3143	7.11984	6.96681
ENSG00000065518	NDUFB4	-2.48129	1.29102e-22	Down	10.5777	12.1169	13.3596	12.1518	13.0626	13.1823	10.1063	10.7194	10.2948	10.4522	10.4516	13.1836
ENSG00000065526	SPEN	-0.220917	0.594367	None	8.04561	9.80924	8.73641	9.06733	7.81836	8.92201	7.9598	8.90544	8.35997	9.01284	9.254	8.12642
ENSG00000065534	MYLK	1.46059	0.0038465	Up	9.37883	8.19417	8.30184	8.3171	7.48259	9.33947	7.60966	8.66271	9.93984	10.3237	10.9909	8.14688
ENSG00000065548	ZC3H15	-0.958581	4.75084e-05	None	9.2784	10.5279	9.90679	10.1262	10.2059	10.6696	8.7385	8.98906	9.91637	9.36286	9.4294	10.1519
ENSG00000065559	MAP2K4	-0.98663	9.2441e-08	None	8.27469	9.56163	9.11732	9.40564	9.4947	9.81026	8.74191	8.24352	8.52277	8.41337	8.41554	8.98958
ENSG00000065600	PACC1	2.40656	6.90837e-15	Up	7.99112	5.90707	5.06018	5.68981	5.03743	5.69934	7.21676	7.78555	8.11884	7.57283	7.21035	4.5001
ENSG00000065613	SLK	-0.212647	0.470672	None	9.28489	10.6009	9.47238	9.82774	9.74856	9.52166	9.02586	9.70939	9.94427	9.63414	9.8312	9.33399
ENSG00000065615	CYB5R4	0.575399	0.0652307	None	8.91012	8.83441	8.23311	8.30728	8.9753	8.84202	8.6173	9.15858	9.92199	8.44551	9.3284	8.0195
ENSG00000065618	COL17A1	1.7942	0.00185397	Up	3.71081	2.79655	4.45576	3.39141	4.33793	4.09424	5.57067	5.02737	5.72955	5.9747	4.71422	3.22073
ENSG00000065621	GSTO2	-0.759002	0.153048	None	3.6316	4.93215	4.65574	4.41385	5.11452	5.33391	5.33775	4.68931	3.70677	4.9842	3.64108	5.90418
ENSG00000065665	SEC61A2	-1.05117	0.00164226	Down	6.0347	7.53362	7.10607	7.17683	7.64731	6.82019	6.03886	6.29015	5.21761	6.9991	5.96052	6.67903
ENSG00000065675	PRKCQ	-5.67834	5.22505e-58	Down	4.22419	10.8846	11.6872	10.8811	10.1566	10.7751	5.01538	5.57291	6.05844	5.35292	6.03234	11.4366
ENSG00000065717	TLE2	-2.7746	5.95336e-28	Down	8.63348	11.0136	11.1505	10.4468	10.7987	10.9955	7.88763	7.37032	8.05066	8.66887	8.33262	11.3377
ENSG00000065802	ASB1	0.378421	0.344875	None	8.60265	9.52169	8.89807	8.97726	9.13184	8.93063	10.3827	10.1159	8.23543	8.83176	9.41604	9.04151
ENSG00000065809	FAM107B	2.60725	1.48451e-21	Up	10.2316	7.48697	7.29775	8.32686	7.0442	7.25021	9.51132	10.6224	10.265	9.78411	10.0358	7.40088
ENSG00000065833	ME1	-1.98558	2.63736e-08	Down	8.85887	10.648	9.7185	10.3207	10.219	10.4976	7.83104	7.8678	9.12021	6.78133	8.33971	10.1687
ENSG00000065882	TBC1D1	-0.378166	0.36465	None	10.5928	10.6294	11.9139	11.5264	11.4362	9.69103	10.9078	10.7849	10.5376	10.5297	10.684	9.62889
ENSG00000065883	CDK13	0.0973787	0.623544	None	8.92888	9.12458	8.50336	8.96169	8.7997	8.8003	8.68628	8.61588	9.26175	9.01997	8.91398	8.66954
ENSG00000065911	MTHFD2	-0.33006	0.377648	None	9.09864	9.05032	9.48228	10.4083	10.5953	8.84202	9.57014	9.83308	9.86007	9.10427	9.07143	9.47284
ENSG00000065923	SLC9A7	-0.702178	0.0149562	None	7.4486	7.87896	8.19346	7.2909	7.84122	8.12247	7.2745	6.9451	7.88089	6.73353	6.53913	7.87978
ENSG00000065970	FOXJ2	-0.794749	2.86735e-05	None	8.3601	9.80924	9.38708	9.09043	9.21733	9.06979	8.82476	8.8297	8.34665	8.44763	8.46828	9.38081
ENSG00000065978	YBX1	-1.81219	1.21322e-15	Down	13.8125	15.1877	15.5975	14.9748	15.5398	15.9489	13.6848	13.5129	14.1906	13.3908	13.905	15.9883
ENSG00000065989	PDE4A	-0.448777	0.144085	None	8.36316	9.55599	9.3765	9.10468	8.69691	9.85849	9.36619	9.54282	8.49587	8.9485	9.14212	9.94352
ENSG00000066027	PPP2R5A	-0.534656	0.0128617	None	10.1794	10.6962	9.99246	10.1904	10.4241	10.206	9.48914	9.32106	10.0332	9.59742	9.68474	10.0614
ENSG00000066032	CTNNA2	-2.3778	0.10816	None	3.03512	2	4.7462	3.23438	4.05467	3.49399	2	2	3.09231	2	2.17943	2
ENSG00000066044	ELAVL1	0.533759	0.000475431	None	10.1433	9.70099	9.68458	9.89159	9.86468	9.98388	10.5673	10.6397	10.1519	10.191	10.2386	9.66953
ENSG00000066056	TIE1	1.81589	6.15743e-12	Up	11.1318	9.06628	8.33866	8.6751	8.89564	8.86918	9.61925	10.4342	10.2219	10.8218	10.5204	8.36636
ENSG00000066084	DIP2B	0.913133	0.000246318	None	8.56051	8.45876	7.51918	8.06644	7.80679	7.5023	8.75887	9.02723	9.22218	8.36489	8.49818	7.5921
ENSG00000066117	SMARCD1	1.03044	1.44662e-06	Up	9.11874	8.55235	8.5853	8.15675	8.39091	8.46865	9.86141	9.57668	8.73952	9.61448	9.47844	8.33103
ENSG00000066135	KDM4A	0.699855	0.0116128	None	7.85826	6.33345	7.50629	7.21936	6.47119	6.92743	8.15687	7.37625	7.27569	7.60354	7.38053	6.95138
ENSG00000066136	NFYC	-0.776132	1.80805e-08	None	9.51058	10.0904	10.2538	10.098	10.1904	10.56	9.5508	9.69997	9.47108	9.27019	9.41156	10.3355
ENSG00000066185	ZMYND12	-1.78159	0.000368241	Down	4.90122	5.67706	6.41894	5.91352	5.61659	5.28096	3.91979	3.34075	5.45952	3.54609	3.91884	6.45665
ENSG00000066248	NGEF	0.922926	NA	None	2.4327	3.83967	2.49346	4.33868	3.48675	4.32097	3.91979	6.54295	3.43201	2.4689	2.84368	3.58302
ENSG00000066279	ASPM	5.87265	8.55666e-30	Up	7.71671	3.30677	2.86048	2.85733	3.48675	2	8.16198	7.95356	6.96304	7.80196	6.84859	2.41431
ENSG00000066294	CD84	4.22204	3.21064e-21	Up	9.86892	5.45268	5.06018	6.23702	3.88902	3.96594	8.70739	8.63083	10.118	8.99991	8.9881	5.49985
ENSG00000066322	ELOVL1	1.64143	1.36039e-22	Up	10.5684	8.75296	8.56058	8.91393	9.17296	8.58787	10.0836	10.4098	10.3667	10.5171	10.3499	8.44007
ENSG00000066336	SPI1	4.60084	3.74731e-39	Up	11.587	8.04112	8.05873	8.34618	8.12821	7.36913	13.2319	13.5445	12.3541	11.6287	12.5135	8.3429
ENSG00000066379	POLR1H	0.896338	0.0460742	None	7.68764	6.04227	6.5503	6.31753	8.01213	7.17965	8.97453	8.12178	7.09634	7.20338	7.36207	7.14013
ENSG00000066382	MPPED2	-3.48401	9.50987e-11	Down	4.51646	7.88797	5.48485	6.08432	6.50021	8.25878	4.47382	4.13957	4.77599	3.18914	4.27521	8.36636
ENSG00000066405	CLDN18	1.5663	0.378079	None	3.15326	2	2	2	3.48675	2	2	2.88875	2.24937	2.4689	3.70108	2
ENSG00000066422	ZBTB11	-0.623271	0.039497	None	7.92622	9.15474	8.09361	8.22095	8.31944	8.12247	7.26503	7.52774	8.60057	7.65209	7.59336	8.44558
ENSG00000066427	ATXN3	1.05186	3.43152e-07	Up	8.46663	7.25608	7.15643	7.65856	7.1395	6.9101	8.43521	7.872	8.60337	8.03105	8.19596	7.28257
ENSG00000066455	GOLGA5	0.396107	0.0162319	None	9.67762	9.36927	8.91279	9.45764	9.32261	9.45152	9.48303	9.49595	9.79782	9.62668	9.79294	8.91995
ENSG00000066468	FGFR2	2.19463	0.0108911	Up	4.51646	4.22795	2	3.23438	2.53669	3.49399	5.10297	3.13238	6.15328	3.60799	4.01652	2.41431
ENSG00000066557	LRRC40	-0.244409	0.335756	None	7.90953	8.42822	7.88046	8.15127	7.59447	7.85001	7.15662	7.49542	8.25695	7.748	7.77879	7.97442
ENSG00000066583	ISOC1	-1.11496	9.7671e-05	Down	8.46378	9.29336	8.16094	8.71652	8.68432	8.98956	7.57178	7.322	8.09115	7.33732	7.43012	9.11259
ENSG00000066629	EML1	-0.293593	0.378344	None	8.3196	8.58594	9.48228	9.70216	8.63938	8.02924	8.41824	8.5906	8.92793	9.16215	8.64668	8.89193
ENSG00000066651	TRMT11	-0.763761	0.00386165	None	6.82178	7.29722	7.59417	7.81235	7.55352	7.69674	5.84923	7.27201	7.29662	6.70549	6.84859	7.68831
ENSG00000066654	THUMPD1	-0.46976	0.017913	None	8.81249	9.62494	9.04342	9.1466	9.06057	9.4575	8.68628	8.49305	9.28637	8.65976	8.73363	9.16704
ENSG00000066697	MSANTD3	0.441572	0.130106	None	8.51157	8.36513	8.1527	8.60866	9.37447	8.6466	9.13897	9.72225	8.814	8.95596	9.0514	8.37795
ENSG00000066735	KIF26A	0.447705	0.252138	None	7.35307	7.8699	7.15643	7.08781	7.37704	7.05905	6.71733	6.82887	7.62366	8.61525	8.20375	6.96681
ENSG00000066739	ATG2B	-0.534299	0.0172585	None	8.16996	9.17695	8.97023	8.92361	8.5658	8.38958	7.93016	7.82075	8.53162	8.6039	8.43995	8.68362
ENSG00000066777	ARFGEF1	-0.0429793	0.861154	None	9.04996	9.595	8.5975	8.8134	9.12719	9.14208	8.86916	8.85539	9.2167	8.89053	8.95306	8.58208
ENSG00000066813	ACSM2B	1.00584	0.359604	None	4.68287	2.79655	3.39577	3.05813	2.92697	3.06351	2.81491	2	4.00686	3.10578	2.6133	2
ENSG00000066827	ZFAT	-1.36005	3.65627e-06	Down	6.72969	7.65463	7.38481	8.3605	7.84122	8.23113	5.89902	6.13097	6.66341	6.57984	6.74552	6.95138
ENSG00000066855	MTFR1	-0.443109	0.00150599	None	7.79605	8.2719	8.13606	8.17847	8.50267	8.14487	7.94802	7.95356	7.86696	7.63361	7.73641	8.30698
ENSG00000066923	STAG3	-3.00604	1.02081e-22	Down	5.58706	7.67559	7.39883	8.22617	7.29662	8.29928	5.05984	4.7993	5.18804	4.88768	4.15166	7.83003
ENSG00000066926	FECH	-1.70837	3.13395e-14	Down	8.46378	10.004	10.0379	9.87173	9.69623	10.0447	8.15174	7.53835	8.79451	7.77523	8.30871	9.86952
ENSG00000066933	MYO9A	-0.893483	0.000907695	None	7.22401	8.61877	8.22527	8.1123	7.21145	7.71682	6.93585	6.7212	7.24012	7.14194	7.26106	7.49965
ENSG00000067048	DDX3Y	-0.204838	0.92004	None	2.23251	3.0741	2.86048	9.433	9.69936	9.67829	2.59084	9.59586	10.0477	2	9.46876	9.19022
ENSG00000067057	PFKP	0.706273	0.0893017	None	9.29617	8.7774	8.75832	9.36596	9.84219	8.80968	8.07258	10.4018	9.60854	9.71371	10.3679	8.20658
ENSG00000067064	IDI1	-1.11891	5.92841e-05	Down	9.89566	11.2282	10.8614	10.9292	11.3933	11.0077	10.2439	10.8277	9.37103	9.54102	9.42607	11.1108
ENSG00000067066	SP100	0.90443	1.09227e-06	None	10.3344	9.33016	9.21559	9.70216	9.6354	9.63675	10.0822	10.4679	10.7921	10.0663	10.67	9.57705
ENSG00000067082	KLF6	0.659141	0.119242	None	11.18	11.7098	10.2691	9.8883	11.4305	9.67059	10.7766	11.7212	11.5086	11.382	11.2903	9.53885
ENSG00000067113	PLPP1	-1.57055	0.000517406	Down	9.17918	9.30349	9.89448	10.2274	10.2081	9.00189	6.0609	7.29096	8.2605	8.73798	7.92432	9.57705
ENSG00000067141	NEO1	-1.26436	1.50714e-08	Down	7.77777	9.22749	9.59003	9.11316	8.62628	8.58241	7.86275	7.46237	7.84818	8.15545	7.6091	8.912
ENSG00000067167	TRAM1	1.17333	2.49797e-06	Up	11.8228	10.8744	10.1582	11.0752	10.5033	10.2131	11.2036	11.5512	12.2961	11.6582	11.5565	10.2
ENSG00000067177	PHKA1	-5.54815	5.21701e-43	Down	6.2621	10.3207	11.6326	11.1493	10.5369	11.0764	5.40822	6.26481	5.21761	4.15589	4.62412	10.4538
ENSG00000067182	TNFRSF1A	1.05591	2.37439e-05	Up	12.0924	10.879	10.5817	11.1859	11.0561	11.8413	12.296	12.6201	12.0793	11.9026	11.8603	10.7531
ENSG00000067191	CACNB1	-6.38774	7.23263e-108	Down	6.78565	12.8249	13.4497	12.8504	13.456	12.3313	7.11509	6.38728	5.74993	7.18826	6.34596	12.8044
ENSG00000067208	EVI5	1.39192	1.38274e-11	Up	8.17695	7.07869	6.88496	7.45116	6.80933	6.34033	8.4931	8.15664	8.36328	8.16834	8.3907	6.76979
ENSG00000067221	STOML1	-0.458622	0.0968004	None	8.14522	8.43438	8.4302	8.3122	8.73403	8.02119	8.73164	7.96933	7.61813	7.48483	7.48235	8.54144
ENSG00000067225	PKM	-0.968116	0.0275578	None	14.2296	15.002	16.9609	15.4177	15.8277	14.8335	15.3752	15.4869	14.1133	14.0924	14.4694	14.9771
ENSG00000067248	DHX29	-1.19523	8.04885e-10	Down	8.51433	10.127	9.6731	9.45319	9.68994	9.85849	8.22678	8.24676	8.79696	8.49549	8.72823	9.27323
ENSG00000067334	DNTTIP2	-0.420744	0.0760747	None	9.46846	10.3519	10.3398	10.2195	10.4146	10.676	9.82	10.6581	10.06	9.56072	9.87581	10.2466
ENSG00000067365	METTL22	-1.98875	7.73991e-09	Down	7.90532	9.76837	9.84672	9.61326	10.2893	10.925	9.15699	8.63083	7.47858	8.16577	7.88607	10.7542
ENSG00000067369	TP53BP1	-0.29181	0.530139	None	6.63133	8.1273	7.5696	8.03702	7.45322	6.74399	6.01647	6.64468	7.91738	7.86669	7.34807	6.41226
ENSG00000067445	TRO	-1.02035	0.0165678	Down	7.23745	7.79529	9.55917	9.12998	7.08308	8.97714	7.98307	6.73049	7.75548	8.20385	7.80637	8.33698
ENSG00000067533	RRP15	-0.833086	0.000300145	None	8.19083	9.80211	9.10455	8.90093	9.2939	8.91768	8.00597	8.70571	8.54334	8.07006	8.54803	8.91995
ENSG00000067560	RHOA	0.712518	0.00012636	None	13.6032	13.1588	12.8293	13.2768	12.9622	13.4264	13.8201	14.2482	13.9611	13.4101	13.9338	13.118
ENSG00000067596	DHX8	0.584955	0.00260456	None	8.96567	8.89373	8.75287	8.28242	8.4737	8.84659	9.32579	9.36792	9.09654	9.10561	9.07001	8.06322
ENSG00000067601	PMS2P4	-0.200258	0.670591	None	5.12015	5.06512	5.58631	5.53005	4.33793	5.33391	6.01647	4.19428	5.21761	4.75718	4.4945	5.31931
ENSG00000067606	PRKCZ	1.04634	0.213673	None	3.85727	2	4.65574	3.8897	2	3.06351	3.17971	5.02737	4.81519	4.78424	3.91884	4.11324
ENSG00000067646	ZFY	-0.582458	0.820833	None	2	2	2	7.5123	7.22889	7.07469	2	6.6249	7.65101	2	6.83527	7.23238
ENSG00000067704	IARS2	-1.52208	1.35266e-17	Down	9.71533	11.1292	11.4654	11.0056	11.3035	11.4203	9.62665	9.80038	10.2109	9.60313	9.31046	11.1477
ENSG00000067715	SYT1	0.372458	0.560186	None	3.85727	3.0741	3.39577	4.17545	4.20324	2.78799	3.47063	4.08269	3.70677	3.18914	4.4945	3.41322
ENSG00000067798	NAV3	0.185577	0.756741	None	6.27519	5.87119	5.85381	5.98921	5.90399	4.51686	6.14585	5.95203	5.60084	5.29765	3.8674	3.87235
ENSG00000067829	IDH3G	-0.579485	0.00771698	None	9.95583	10.1137	11.0183	10.4401	10.7467	11.03	10.4687	10.3967	9.98674	9.88834	10.2486	10.9464
ENSG00000067836	ROGDI	-1.82695	6.62912e-07	Down	7.05974	7.45096	9.26616	7.65082	8.48826	9.03023	7.3209	6.77604	6.21322	6.09846	6.47184	8.28868
ENSG00000067840	PDZD4	-1.18806	0.0107004	Down	5.64871	5.45268	6.33397	8.30234	7.36131	6.17607	6.35655	6.25197	5.92142	5.68992	5.51886	6.95138
ENSG00000067900	ROCK1	0.804385	0.000582686	None	9.41329	9.27631	8.81167	9.01698	8.32756	8.79559	8.95406	9.70469	9.90164	9.77487	9.76949	8.48362
ENSG00000067955	CBFB	0.50252	0.0840937	None	9.87968	10.1701	8.71417	9.20332	9.50189	9.69862	9.44373	10.1379	10.257	9.86159	9.92931	8.8173
ENSG00000067992	PDK3	1.70059	4.9723e-19	Up	8.56584	7.51048	6.84458	7.3966	6.92085	7.40668	8.97743	9.19257	9.01048	8.75175	8.77085	7.07043
ENSG00000068001	HYAL2	1.79786	2.4084e-09	Up	10.6992	8.87573	8.62756	8.5136	9.718	8.35797	10.2925	10.7905	9.96621	11.0591	10.4824	8.13327
ENSG00000068024	HDAC4	-2.13597	2.75039e-07	Down	7.64289	11.4451	9.86954	8.86454	10.0205	10.9389	9.15699	8.39718	7.93083	8.22869	7.92747	10.0397
ENSG00000068028	RASSF1	1.32388	8.12127e-12	Up	10.0578	8.70791	8.49033	8.44357	8.57946	8.03724	10.0646	9.48502	9.37267	9.75619	9.99294	8.64578
ENSG00000068078	FGFR3	1.06998	0.0997812	None	3.71081	5.00017	3.15281	4.08635	2.53669	3.49399	4.10091	5.08642	4.13634	5.60139	5.00346	3.87235
ENSG00000068079	IFI35	2.08339	1.90012e-15	Up	9.46275	7.8143	7.87043	7.60343	7.95039	7.77541	10.2086	9.81573	9.89251	9.32305	10.6942	8.33698
ENSG00000068097	HEATR6	-0.158935	0.451867	None	7.8051	8.29915	8.16914	7.93863	7.58095	7.55899	7.93614	7.52774	7.80988	7.74111	7.6091	7.66957
ENSG00000068120	COASY	0.225892	0.389944	None	9.74386	9.47763	9.67598	9.44201	9.5855	9.92901	10.6267	9.95097	9.50894	9.46883	9.45576	9.62889
ENSG00000068137	PLEKHH3	-1.42733	0.00060815	Down	8.26816	8.92469	9.76252	9.41482	9.37055	10.89	7.60216	8.43175	7.5788	9.22892	9.15559	10.3547
ENSG00000068305	MEF2A	-1.29812	1.7613e-06	Down	8.58173	10.7141	10.0176	10.0174	9.66132	9.7676	8.0452	8.44309	8.70602	9.05651	9.15425	9.49429
ENSG00000068308	OTUD5	0.692263	8.90897e-05	None	9.85918	9.70864	9.67885	9.69087	9.32261	9.69357	10.6917	10.4872	10.0883	10.2528	10.295	9.54657
ENSG00000068323	TFE3	1.03468	4.10916e-07	Up	10.1513	9.72882	9.07867	9.31294	9.32667	9.68849	10.6864	10.7523	10.062	10.1973	10.5543	9.10215
ENSG00000068354	TBC1D25	-0.228964	0.289499	None	7.89688	8.16483	8.13606	8.14024	8.54506	8.63082	8.2888	8.24352	7.56162	8.31241	7.9829	8.07038
ENSG00000068366	ACSL4	1.78986	5.69342e-15	Up	10.2374	9.20244	8.9079	8.88119	8.68432	9.12341	10.6926	11.2858	10.7236	10.2284	10.6106	8.42897
ENSG00000068383	INPP5A	-1.71149	5.75239e-13	Down	7.87984	10.0943	10.1887	9.75913	9.77254	10.2922	8.01729	9.00827	7.86696	8.25311	8.52332	9.92191
ENSG00000068394	GPKOW	-0.927363	2.63698e-05	None	8.47233	9.3531	9.8026	9.32273	9.10375	9.86749	8.11534	9.01018	8.57224	8.67792	8.89323	9.81515
ENSG00000068400	GRIPAP1	0.905112	2.02872e-06	None	9.11693	8.59697	8.94179	8.78182	8.26975	8.92632	9.64501	9.90147	9.58037	9.5656	9.84622	8.7653
ENSG00000068438	FTSJ1	0.751601	3.76706e-05	None	9.32005	8.75788	8.61561	8.65974	8.90109	8.84659	9.84721	9.8745	9.33944	9.24118	9.19654	8.70678
ENSG00000068489	PRR11	4.75645	2.41294e-25	Up	8.39948	5.00017	4.09172	5.054	3.48675	3.66903	9.98472	8.98518	7.79033	8.55367	8.22945	4.11324
ENSG00000068615	REEP1	-5.44772	1.14356e-36	Down	4.2772	7.89692	9.47899	9.31049	8.59299	7.6348	4.01319	3.0157	4.25515	3.10578	3.51305	8.55682
ENSG00000068650	ATP11A	0.392907	0.272813	None	8.35702	9.11694	8.03201	7.91941	7.85252	7.39427	7.6967	8.7634	8.50489	8.51985	8.73363	7.38948
ENSG00000068654	POLR1A	0.272563	0.181917	None	8.22833	8.40331	8.1854	8.20517	8.15583	8.45676	8.82154	8.44873	8.17266	8.55367	8.5045	7.67897
ENSG00000068697	LAPTM4A	0.542152	0.0099691	None	12.7618	11.7658	12.2347	12.3276	11.7868	12.3272	12.103	12.8759	13.038	12.6762	12.445	12.2717
ENSG00000068724	TTC7A	2.07997	2.75786e-10	Up	8.73644	6.76348	7.55716	8.28742	7.15783	6.60012	9.71097	9.71642	9.06435	9.48335	9.29351	6.76979
ENSG00000068745	IP6K2	-0.201149	0.460107	None	9.66151	8.73311	9.92627	10.2103	9.83367	10.1936	9.83287	9.40754	9.80636	9.7883	9.48165	9.89998
ENSG00000068781	STON1-GTF2A1L	3.56368	0.116177	None	2	2	2	2	2	2	2.59084	4.19428	2.46193	2.32887	2	2
ENSG00000068784	SRBD1	0.780233	0.00119457	None	7.71191	7.21374	6.80303	6.93031	6.63714	7.20829	7.77879	7.53835	8.26759	7.21337	7.43896	6.69764
ENSG00000068796	KIF2A	0.964861	0.00119859	None	8.18391	8.22292	6.49918	7.88019	7.81836	7.39427	8.74872	8.42032	8.82844	8.35816	8.55415	7.02693
ENSG00000068831	RASGRP2	1.20361	1.31061e-07	Up	8.42025	7.5221	8.06753	7.21936	7.62113	7.6661	9.25585	8.90954	8.60617	9.0028	9.14347	8.09867
ENSG00000068878	PSME4	-1.06717	1.10521e-06	Down	9.47557	11.2949	10.2748	10.6864	10.607	11.1956	10.0301	10.0245	9.46493	9.8311	9.7817	10.7861
ENSG00000068885	IFT80	0.944885	0.000329926	None	7.68764	6.33345	6.18019	6.44844	6.66304	6.4403	6.70339	6.86304	7.75548	7.04457	7.27099	6.05616
ENSG00000068903	SIRT2	-3.2691	1.44169e-41	Down	10.0607	13.2447	12.9671	12.2103	12.7354	13.4995	9.41407	9.68333	9.66731	9.99427	10.0248	13.4854
ENSG00000068912	ERLEC1	0.220175	0.274207	None	10.1424	10.0807	9.64103	10.1108	10.2851	10.1683	9.82966	10.2917	10.5361	10.4978	10.0575	9.77846
ENSG00000068971	PPP2R5B	-0.520182	0.0197494	None	8.24173	8.85292	8.79587	8.75316	9.05569	8.98543	8.00597	7.88868	8.10308	8.52387	8.80884	8.3488
ENSG00000068976	PYGM	-11.1409	1.43628e-205	Down	6.20852	17.1169	18.2197	16.3668	16.5713	17.9543	6.92387	6.90465	5.92142	5.89003	5.66158	17.2543
ENSG00000069011	PITX1	-4.86113	1.58717e-17	Down	3.54779	10.1993	9.99014	10.7764	11.8523	9.63412	5.22513	6.56388	4.25515	6.06575	6.87488	9.97056
ENSG00000069020	MAST4	0.16223	0.638742	None	8.60784	8.9464	7.32736	8.62061	8.99072	7.84089	8.14144	8.63825	8.4311	8.61336	8.87707	7.9896
ENSG00000069122	ADGRF5	0.868379	0.0136813	None	10.7989	10.2421	9.15908	9.44425	9.7576	8.819	9.01461	10.4692	9.94095	10.5778	10.6798	9.03786
ENSG00000069188	SDK2	-0.5924	0.471809	None	2.76513	4.10977	2.86048	4.4853	2.53669	3.29475	2.32546	3.13238	3.52953	3.41371	3.51305	2.7358
ENSG00000069248	NUP133	-0.575294	2.84711e-05	None	8.90592	9.595	9.5685	9.28568	9.41313	9.66286	8.94816	8.99485	9.21304	8.71179	8.87544	9.56443
ENSG00000069275	NUCKS1	0.144833	0.669373	None	11.8069	12.5321	12.2449	12.1185	11.9095	12.1242	13.3545	12.3685	11.8149	11.8131	12.0194	12.046
ENSG00000069329	VPS35	0.177009	0.251793	None	10.2316	10.2648	10.2653	10.1675	9.95653	10.1555	10.1673	10.2917	10.638	10.067	10.4516	10.0268
ENSG00000069345	DNAJA2	-1.22551	3.54266e-26	Down	9.96293	11.3603	11.1432	11.0297	11.1276	11.3514	9.90623	9.99978	10.184	9.83029	9.93868	11.1366
ENSG00000069399	BCL3	3.06756	9.03999e-32	Up	10.1593	7.8699	7.38481	7.97011	8.20072	8.08436	11.392	11.2243	10.5702	10.5421	11.0941	7.37798
ENSG00000069424	KCNAB2	3.46851	2.80695e-29	Up	10.4201	7.12512	6.21228	7.19825	7.408	5.73914	10.3507	10.587	10.1878	9.67447	9.84539	6.34301
ENSG00000069431	ABCC9	-1.08524	0.0323334	Down	10.4779	10.6347	10.1185	10.0279	9.57871	10.0506	7.30252	7.24634	9.0168	8.78897	8.55618	9.84885
ENSG00000069482	GAL	3.40083	0.000129135	Up	6.57951	2	2.49346	3.53302	3.88902	2	6.45971	6.8202	4.41682	4.42023	3.29679	3.87235
ENSG00000069493	CLEC2D	2.17583	3.54525e-12	Up	7.62255	5.45268	6.18019	5.74908	4.46111	5.28096	7.46838	7.67928	8.01322	7.83469	8.15364	6.41226
ENSG00000069509	FUNDC1	-0.579297	0.00645495	None	7.9509	7.67559	8.45052	8.18385	8.40632	8.45078	7.6967	7.38803	8.05885	7.5533	7.73282	8.57203
ENSG00000069535	MAOB	-4.05962	3.58247e-20	Down	8.37841	10.9234	11.3512	10.358	10.7422	11.2991	7.37469	5.88708	6.69529	6.08764	5.79144	11.3421
ENSG00000069667	RORA	-2.327	1.56282e-18	Down	7.34067	10.5279	9.776	9.07314	9.93278	9.54991	6.86245	7.68406	7.82436	7.54541	7.75776	9.78718
ENSG00000069696	DRD4	-0.28599	0.731654	None	3.54779	2.45256	4.65574	3.66197	2.92697	3.06351	4.01319	3.0157	4.00686	2.71377	4.23519	4.87196
ENSG00000069702	TGFBR3	-0.988842	0.00247538	None	8.81249	9.43526	9.08734	9.10468	8.19185	8.92201	7.61712	7.42853	8.55207	7.84115	7.38968	9.14686
ENSG00000069812	HES2	4.94156	8.74275e-05	Up	3.92528	2	2	2.62398	2.53669	2	3.47063	6.47828	2.81128	3.54609	4.108	2
ENSG00000069849	ATP1B3	2.55345	1.86832e-20	Up	11.5498	9.13974	8.78524	9.70216	10.0937	8.92201	11.7683	12.2724	11.7112	11.7145	12.0214	8.66008
ENSG00000069869	NEDD4	-1.95468	4.70518e-19	Down	8.18391	11.1639	10.6811	10.098	10.2428	10.6554	8.64675	8.62586	8.62835	8.64876	8.91715	10.2917
ENSG00000069943	PIGB	0.341463	0.28441	None	6.57951	5.71803	5.85381	6.29782	5.38729	5.52816	5.47541	5.61362	6.10664	6.19237	6.23872	5.5823
ENSG00000069956	MAPK6	-0.71117	0.0138355	None	8.72456	9.98108	9.7598	10.059	9.73336	10.0954	8.73164	9.00253	9.83882	8.90602	9.00009	8.80017
ENSG00000069966	GNB5	1.94377	4.50551e-14	Up	7.07479	5.45268	4.98786	5.93919	5.18769	5.73914	7.60216	7.7218	6.93662	7.21834	7.33865	5.36661
ENSG00000069974	RAB27A	2.93993	1.78788e-21	Up	8.75758	7.40151	6.57519	6.86484	6.58392	6.28763	10.1912	10.0599	9.19271	9.38844	9.51023	6.16718
ENSG00000069998	HDHD5	-0.511418	0.0485585	None	8.67604	9.33675	10.0491	9.42166	10.0478	9.21092	9.48711	9.69524	8.99562	9.03413	9.1079	9.96096
ENSG00000070010	UFD1	-0.476188	0.0498151	None	9.30577	9.98108	10.1185	9.38943	9.87302	10.6397	9.53514	9.95295	9.43849	9.48439	9.88957	10.2748
ENSG00000070018	LRP6	-0.81074	0.00383582	None	7.93449	9.13974	8.62756	8.89766	8.70317	7.53658	7.72459	7.89696	7.84818	7.68118	7.54097	7.97442
ENSG00000070031	SCT	-3.73527	1.3645e-05	Down	2.90643	7.15527	8.6096	8.95541	8.42913	4.84332	6.22607	2.2269	3.70677	3.54609	4.35207	5.5823
ENSG00000070047	PHRF1	0.0545469	0.843524	None	8.94739	9.30012	9.48228	9.08756	8.53107	9.70868	9.23419	9.4809	8.90085	9.66995	9.53104	9.24187
ENSG00000070061	ELP1	-0.668326	0.000468499	None	8.40247	8.93775	8.89312	8.93322	9.19532	8.67766	7.81815	8.04198	8.67172	8.48316	8.21666	9.08811
ENSG00000070081	NUCB2	0.135467	0.553007	None	9.95989	9.54464	9.88455	10.2208	9.46557	9.68849	9.48099	10.1535	10.0559	9.987	9.51337	9.52067
ENSG00000070087	PFN2	-3.30482	1.26427e-29	Down	8.78071	12.7162	11.3929	12.4254	13.2129	13.0307	9.40116	9.84167	9.20199	9.23752	9.50287	12.5644
ENSG00000070159	PTPN3	-4.89337	4.6208e-40	Down	5.43207	10.9191	10.2107	9.5501	10.4834	9.10829	4.65862	5.9036	4.73568	5.93902	5.92323	10.7609
ENSG00000070182	SPTB	-7.35387	1.47394e-74	Down	3.71081	11.8443	11.6815	11.0214	11.2974	10.9368	3.5967	3.43464	4.00686	4.31281	5.43301	10.725
ENSG00000070190	DAPP1	3.03235	1.57329e-17	Up	7.56509	6.16588	5.81253	5.46083	4.77786	5.10937	9.27955	8.3224	8.79696	7.86986	8.21409	5.45679
ENSG00000070193	FGF10	-0.128659	0.874818	None	6.15288	6.1054	4.83133	5.14506	4.95598	4.51686	2	5.08642	5.72955	3.88297	4.955	5.27041
ENSG00000070214	SLC44A1	0.774615	0.0176272	None	10.0087	9.31355	9.42865	10.257	9.71182	8.8003	9.82	10.767	10.6373	9.93059	9.9175	8.61183
ENSG00000070269	TMEM260	0.483068	0.191323	None	6.39994	6.16588	5.85381	5.74908	6.73804	5.69934	6.104	5.7293	7.44147	6.41648	6.57965	6.08472
ENSG00000070366	SMG6	-0.777638	0.0424844	None	6.65154	7.95805	7.5696	7.41502	6.71347	7.2775	5.14485	5.99889	6.88227	7.03334	7.03497	6.78727
ENSG00000070367	EXOC5	-0.117642	0.717886	None	9.3232	9.91874	9.11307	9.6409	9.62226	9.22501	8.48497	8.88063	9.97705	9.29862	9.57779	8.94743
ENSG00000070371	CLTCL1	-4.05994	3.54231e-32	Down	6.5475	10.6678	11.6042	10.4778	10.713	10.8778	7.62454	6.81147	5.78984	7.63733	6.31749	11.0942
ENSG00000070404	FSTL3	1.80748	1.6579e-05	Up	9.45271	6.68299	7.51918	8.05475	7.36131	6.94455	9.58162	10.1876	7.55004	8.97076	8.36543	7.7785
ENSG00000070413	DGCR2	0.289708	0.25518	None	9.37883	9.68558	9.75164	9.35408	9.2939	9.61553	10.5401	9.88805	9.51192	9.80656	9.39007	9.38081
ENSG00000070423	RNF126	-1.30597	8.67959e-06	Down	9.15814	10.9866	10.6181	9.80872	10.6785	11.0985	9.59867	10.0264	8.71123	9.64986	9.62114	11.2963
ENSG00000070444	MNT	1.15472	1.3307e-05	Up	7.45437	6.82103	6.47292	7.26067	6.24987	6.9782	8.42675	8.11824	7.39046	7.97048	7.85669	6.67903
ENSG00000070476	ZXDC	-1.46467	3.80087e-18	Down	7.62255	9.10154	9.14252	8.63639	9.04096	9.54991	7.66827	7.71714	7.62917	7.792	7.69644	9.20331
ENSG00000070495	JMJD6	0.72263	0.0367953	None	8.59745	9.32354	8.74192	8.40263	8.54506	9.27663	9.96001	10.5123	9.11039	9.22646	9.64996	9.01206
ENSG00000070501	POLB	-2.69115	3.4188e-19	Down	7.66295	9.54179	10.8752	11.3522	10.8475	10.3985	8.68273	7.98881	8.24264	7.67758	8.02164	10.9552
ENSG00000070526	ST6GALNAC1	-2.30381	8.98281e-06	Down	3.26246	5.35216	5.37572	4.90562	5.03743	3.66903	3.71262	2.74954	3.52953	3.18914	2.6133	4.41267
ENSG00000070540	WIPI1	-1.16564	9.4569e-06	Down	8.17695	10.1683	10.0017	10.3944	10.5953	9.77	8.48904	9.22085	9.06028	9.37515	9.44922	10.081
ENSG00000070601	FRMPD1	-5.0629	1.31524e-09	Down	2.76513	4.78566	5.85381	5.31157	5.66865	3.82511	2	2	2	2	2.9464	6.02702
ENSG00000070610	GBA2	-0.961383	8.15939e-07	None	8.80799	9.97475	10.3289	9.60926	9.91673	9.74334	8.97453	8.60834	8.70602	9.32305	9.05716	9.63614
ENSG00000070614	NDST1	1.16078	1.32138e-05	Up	10.3391	9.84898	8.6744	9.80523	9.16393	9.09301	10.7145	10.7805	9.78183	10.6476	10.444	9.01578
ENSG00000070718	AP3M2	-0.00542073	0.985566	None	8.01082	7.68595	7.72228	8.3171	7.53961	7.39427	7.37469	7.29096	7.59015	7.45987	8.25968	7.40088
ENSG00000070729	CNGB1	2.64657	0.0112251	Up	3.15326	2.79655	2	2	3.23384	2	3.91979	3.52279	4.25515	3.26794	2.9464	2
ENSG00000070731	ST6GALNAC2	-4.45081	2.25414e-38	Down	2.60847	7.28364	6.27441	7.05296	7.26315	7.40668	3.33249	3.34075	3.43201	3.34267	3.75868	7.21956
ENSG00000070756	PABPC1	1.72103	3.56046e-15	Up	13.5487	11.9646	11.6474	11.9889	11.5429	11.6253	12.606	13.4465	13.9438	13.6701	13.3945	11.7795
ENSG00000070759	TESK2	-1.69538	5.41756e-10	Down	5.80128	6.91213	7.72228	7.25045	6.41135	7.44328	5.01538	5.7293	5.30283	5.74605	5.76358	7.15368
ENSG00000070761	CFAP20	0.81861	3.21098e-10	None	8.79442	7.69624	7.83994	7.68915	7.73537	7.98854	8.4931	8.68437	8.52573	8.59055	8.52747	7.83003
ENSG00000070770	CSNK2A2	-0.989557	2.73062e-12	None	8.613	9.62763	9.38356	9.16304	9.69623	9.63148	8.6431	8.64563	8.58647	8.38934	8.47043	9.68127
ENSG00000070778	PTPN21	-1.0465	0.000619405	Down	7.74991	9.21681	8.37455	9.24252	8.35164	7.86807	7.38346	7.0964	7.4098	7.68478	8.04498	8.10566
ENSG00000070785	EIF2B3	-2.00511	1.3597e-20	Down	8.38446	9.93621	10.6854	10.2339	10.3323	10.981	8.43521	8.9774	8.54042	8.39154	8.35846	10.7318
ENSG00000070808	CAMK2A	-6.40351	6.49711e-51	Down	4.60206	10.2578	11.7791	11.7814	11.1722	9.80324	4.76986	4.7993	4.73568	5.87752	3.81406	10.7509
ENSG00000070814	TCOF1	0.405071	0.107614	None	8.79896	9.13974	9.00729	8.60866	8.94923	9.45451	9.57781	9.81791	9.03559	9.53804	9.32006	8.56191
ENSG00000070831	CDC42	0.771739	7.47004e-09	None	12.4085	11.3317	11.8272	11.7712	11.6076	11.745	12.3599	12.5128	12.5496	12.1942	12.3935	11.4735
ENSG00000070882	OSBPL3	-0.399185	0.575453	None	8.15587	8.42822	5.93298	6.99294	6.63714	10.5077	7.40085	8.29136	8.75221	8.51582	8.41105	8.70217
ENSG00000070915	SLC12A3	3.74852	0.00760521	Up	2.4327	2	2	2.34546	2	2	2.59084	2.2269	3.62087	3.48142	3.81406	2
ENSG00000070950	RAD18	1.71097	1.19738e-11	Up	6.97404	5.87119	5.81253	5.83364	5.76744	5.61629	7.71767	7.80326	7.30353	6.99331	7.06381	5.31931
ENSG00000070961	ATP2B1	0.657166	0.0143774	None	9.49248	9.85588	8.82729	9.13831	9.31447	8.65703	9.38378	9.92592	10.1258	9.59073	10.1124	8.72049
ENSG00000071051	NCK2	-0.65882	0.00649758	None	9.52845	9.64897	10.1227	9.5952	9.59562	9.92686	8.46858	8.50392	9.34615	9.1479	9.2565	9.52849
ENSG00000071054	MAP4K4	1.85124	5.72885e-10	Up	11.861	11.1091	9.77868	10.6126	10.2578	10.0954	12.2464	12.2354	11.6737	12.4477	12.3067	9.27013
ENSG00000071073	MGAT4A	2.28469	3.23402e-11	Up	9.95685	8.56363	7.23664	7.04115	7.69828	6.83862	9.37501	9.45592	10.528	9.30214	9.84207	7.15368
ENSG00000071082	RPL31	-0.35163	0.186461	None	13.631	13.3165	14.169	13.2851	13.7001	14.0652	13.7594	13.3635	13.7433	13.2384	13.6186	14.5597
ENSG00000071127	WDR1	1.34646	8.10908e-11	Up	12.5788	11.2762	11.4008	11.6913	11.8088	11.8148	12.9063	13.2188	12.5354	12.662	13.276	11.1628
ENSG00000071189	SNX13	-1.42075	7.40402e-09	Down	8.5685	10.2298	9.57777	9.77525	9.98247	9.53303	7.71071	8.30074	8.93684	8.1293	8.22179	9.34584
ENSG00000071205	ARHGAP10	-1.185	9.52396e-08	Down	8.56051	9.82573	9.94071	9.17659	9.5303	9.96092	8.81182	8.99099	8.64477	8.18367	8.14557	9.98389
ENSG00000071242	RPS6KA2	0.416141	0.110011	None	9.74856	9.49541	9.41148	9.1466	8.68432	9.20738	9.13638	10.0414	8.90993	9.67989	9.99219	9.29784
ENSG00000071243	ING3	-0.426547	0.127854	None	7.83635	7.64404	7.94873	7.83987	7.73537	7.65574	7.0057	6.46721	7.89925	7.19332	7.22575	7.76973
ENSG00000071246	VASH1	1.59706	0.000137617	Up	8.27143	7.93217	6.11377	7.35906	6.68847	6.82019	7.73148	7.59028	8.56938	9.2821	9.54236	7.08464
ENSG00000071282	LMCD1	-2.17121	1.51183e-07	Down	10.8314	12.9527	13.4821	12.961	14.0175	11.1639	11.85	11.3258	10.2373	10.4705	10.7547	13.2428
ENSG00000071462	BUD23	-1.00149	7.2258e-05	Down	9.96697	10.5871	11.4902	10.7376	11.4659	11.5774	10.5959	10.7299	9.97164	9.97164	10.076	11.3729
ENSG00000071537	SEL1L	0.677178	0.020199	None	10.5921	10.5365	9.12155	9.70216	9.79613	9.2562	10.1455	10.3227	10.6831	10.3808	9.88877	9.13666
ENSG00000071539	TRIP13	3.79866	6.36422e-29	Up	7.73103	4.6226	4.09172	4.4853	4.5746	4.60566	8.28412	8.55968	7.26865	7.73419	7.38511	3.73493
ENSG00000071553	ATP6AP1	1.20486	2.25119e-08	Up	11.2997	9.70355	10.316	10.4254	10.3303	10.4016	11.1449	12.0797	11.2777	11.2611	11.3073	10.0828
ENSG00000071564	TCF3	1.12295	2.28969e-10	Up	9.68622	9.00965	8.75832	8.80644	8.78798	8.94771	9.73858	9.77929	9.81363	10.4164	9.99893	8.52068
ENSG00000071575	TRIB2	1.13551	0.000517059	Up	9.97902	8.31926	7.86034	8.6751	8.20072	7.61354	8.39239	8.36177	9.21853	9.38954	9.59667	7.98203
ENSG00000071626	DAZAP1	0.514462	0.0521619	None	10.8107	10.624	10.603	10.3022	11.1778	10.7988	11.9301	11.4776	10.6489	11.1347	11.2607	10.903
ENSG00000071655	MBD3	0.236112	0.472881	None	9.46561	9.56163	9.88206	9.72078	10.0255	10.0267	11.0048	10.2487	9.30714	9.75961	9.80581	9.61671
ENSG00000071794	HLTF	-2.29664	6.28507e-07	Down	4.83205	7.5221	7.45356	7.2298	6.31665	6.05515	3.91979	3.60586	5.84771	5.07467	4.62412	6.58217
ENSG00000071859	FAM50A	0.478898	0.140991	None	11.002	10.3889	10.8852	10.358	11.3981	11.025	12.1189	11.8493	10.7377	10.7921	11.1908	11.0801
ENSG00000071889	FAM3A	-0.386122	0.143327	None	9.24719	9.26599	9.82093	9.21125	9.79027	9.75066	9.95266	9.33634	8.75221	9.04816	8.82241	9.8321
ENSG00000071894	CPSF1	0.33457	0.110863	None	9.7415	9.26944	9.89448	9.14108	9.22604	9.6182	10.269	9.82551	9.7669	9.78243	9.71779	9.84468
ENSG00000071909	MYO3B	1.15414	0.291408	None	2.4327	2	3.15281	2.85733	2	2	3.91979	3.34075	2.46193	3.0173	3.75868	3.41322
ENSG00000071967	CYBRD1	-0.365102	0.390615	None	11.2844	11.2282	10.6868	11.6127	9.15938	10.5418	9.75388	9.95889	10.8122	10.2727	10.2674	10.8551
ENSG00000071994	PDCD2	-0.445014	0.0389764	None	9.58211	9.70099	9.57468	9.67186	10.3303	9.80324	9.78732	9.20595	9.62104	9.11096	9.0514	9.95903
ENSG00000072041	SLC6A15	0.827999	0.53508	None	4.22419	3.68294	2	2	2.53669	2.78799	2.59084	2	2.95863	2.92305	2.6133	2.41431
ENSG00000072042	RDH11	2.04854	1.6994e-23	Up	9.73914	8.04917	7.7444	8.19455	7.90771	7.60279	10.269	10.2275	9.66731	9.52606	9.73493	7.53113
ENSG00000072062	PRKACA	-1.61365	4.7867e-13	Down	10.8314	12.3413	12.4544	12.183	12.332	12.5477	10.8747	11.0977	10.0123	10.4229	10.5431	11.6929
ENSG00000072071	ADGRL1	1.41943	0.000126346	Up	8.30053	6.85816	6.73838	7.5123	5.38729	6.4403	8.4931	7.85087	7.00603	8.45607	7.91168	6.43463
ENSG00000072110	ACTN1	3.16171	7.09295e-34	Up	11.9494	9.37248	9.28137	9.70216	8.78208	9.5967	12.3712	13.134	11.8073	12.5477	12.7865	9.19022
ENSG00000072121	ZFYVE26	-0.197492	0.343799	None	8.47233	8.81093	8.92736	8.71652	8.38314	8.86019	8.43099	8.45154	9.02936	8.2984	8.26466	8.47825
ENSG00000072133	RPS6KA6	-2.31823	0.00151802	Down	2.90643	4.10977	3.78531	5.74908	3.48675	4.98247	3.5967	2.2269	3.70677	2.32887	2.84368	4.22011
ENSG00000072134	EPN2	-1.979	4.03028e-06	Down	5.06091	7.86078	7.31263	6.98063	7.12093	7.04324	3.33249	4.99691	5.33016	6.02094	5.9482	6.69764
ENSG00000072135	PTPN18	1.81369	8.58853e-13	Up	10.4969	8.4527	8.9079	9.05564	7.95039	7.81319	10.7005	10.1431	10.2861	10.0566	10.5047	8.83422
ENSG00000072163	LIMS2	-0.327703	0.230814	None	8.7853	9.08988	9.8026	9.41939	9.19087	9.35557	9.24627	8.41745	8.69555	9.5069	9.6114	9.63131
ENSG00000072195	SPEG	-5.06386	7.97324e-28	Down	6.24889	12.7478	12.8805	11.5506	11.7601	11.7764	7.31174	5.35007	6.1685	8.24339	7.86655	12.1134
ENSG00000072201	LNX1	-0.922099	0.00570139	None	5.36018	6.57562	6.73838	6.60099	4.95598	6.4403	5.40822	5.14314	5.84771	5.44059	5.41521	5.8386
ENSG00000072210	ALDH3A2	-1.79922	1.74194e-09	Down	9.54341	10.8096	10.2167	10.7826	10.9231	11.917	9.04257	9.07175	9.22946	8.86857	9.01346	10.2339
ENSG00000072274	TFRC	1.16087	0.0773728	None	9.42655	11.3473	9.39059	9.3964	10.6202	7.54783	10.4001	12.5752	11.1979	10.7516	10.2742	8.31905
ENSG00000072310	SREBF1	0.559914	0.0714502	None	9.83286	9.7238	9.26233	10.0837	9.13646	9.93759	10.3707	11.1527	9.85066	10.078	10.3633	10.2654
ENSG00000072364	AFF4	0.17834	0.51297	None	9.32635	10.0826	9.49864	9.72078	9.26037	8.98956	9.40332	9.80698	9.91185	9.59742	9.68195	8.80876
ENSG00000072401	UBE2D1	-2.55509	6.77017e-30	Down	9.2637	11.5615	12.3126	11.679	12.0375	12.1209	9.42047	9.58054	10.0477	9.26779	9.54236	12.5979
ENSG00000072415	PALS1	-1.35111	5.41793e-13	Down	7.38964	8.84832	8.44378	8.63639	8.89017	8.83286	7.0057	7.45678	7.79524	7.40427	7.04078	8.51545
ENSG00000072422	RHOBTB1	-3.07565	6.11322e-26	Down	8.94535	12.0613	12.0731	11.1913	10.9405	11.2018	8.43099	7.79885	8.94791	8.59819	8.78651	12.1918
ENSG00000072501	SMC1A	0.664008	0.0128817	None	9.39091	9.66739	8.89807	8.83749	8.50982	8.66738	9.73344	9.7396	9.39549	9.65078	9.18083	8.17372
ENSG00000072506	HSD17B10	0.0742323	0.746398	None	10.033	10.2682	10.2576	9.96529	10.5969	10.5418	10.7386	10.7872	10.1268	10.3719	10.5639	10.6081
ENSG00000072518	MARK2	0.598758	0.00112358	None	8.60006	8.54098	8.60356	8.61663	8.29481	8.47455	8.8754	9.39007	8.94791	9.31263	9.15022	8.30091
ENSG00000072571	HMMR	2.51151	1.93469e-09	Up	6.49252	3.50708	3.78531	3.66197	4.33793	5.4343	6.50864	7.0892	6.85431	6.32729	5.98486	4.3196
ENSG00000072609	CHFR	1.73131	7.95098e-10	Up	9.35592	8.29915	6.49918	7.68915	7.52557	8.29261	9.68459	9.25825	9.37759	9.55974	9.52379	7.53113
ENSG00000072657	TRHDE	-1.38418	0.115347	None	4.22419	4.86076	3.94664	3.05813	3.23384	4.32097	2	2.2269	3.70677	2.59652	3.4445	4.87196
ENSG00000072682	P4HA2	2.13784	3.80505e-08	Up	9.48546	8.14993	7.6063	8.98344	7.72311	7.05905	10.5596	10.9189	9.52676	9.93437	9.38779	7.44562
ENSG00000072694	FCGR2B	2.74099	1.82277e-09	Up	9.78104	6.1054	7.44007	7.21936	5.71889	5.33391	8.7385	10.4692	9.07044	8.91828	9.53722	7.68831
ENSG00000072736	NFATC3	-1.40198	2.78206e-05	Down	6.2621	8.52375	7.22095	7.4332	7.10213	8.14487	5.40822	6.29015	6.57481	6.6769	6.67995	7.40088
ENSG00000072756	TRNT1	0.345451	0.110568	None	7.92622	7.55639	7.37066	7.12184	7.63428	7.40668	7.64657	7.0964	8.00052	7.79865	7.92747	7.42342
ENSG00000072778	ACADVL	-1.80846	1.19457e-11	Down	13.0814	14.4141	14.3411	13.9599	14.1996	14.3849	12.9925	12.7638	12.5608	11.9024	12.035	15.0422
ENSG00000072786	STK10	3.02891	3.12664e-32	Up	10.3195	8.35217	7.51918	7.89993	7.62113	7.45528	10.9161	11.4679	10.5449	10.4039	10.6397	7.52072
ENSG00000072803	FBXW11	-1.0383	6.35127e-07	Down	8.47233	10.0826	9.39759	9.35647	9.5855	9.70617	8.15174	8.52007	8.4311	8.97076	8.65807	9.22913
ENSG00000072818	ACAP1	1.0493	0.0044867	Up	8.34776	7.45096	8.78524	7.78429	9.06543	7.6866	9.83127	9.56245	8.74207	9.67085	9.15425	8.10566
ENSG00000072832	CRMP1	0.965186	0.0291448	None	6.24889	5.94207	5.58631	6.82408	5.50649	4.51686	6.55597	6.70245	5.93928	7.35548	6.76674	4.93607
ENSG00000072840	EVC	1.30923	0.00689073	Up	6.22211	6.16588	5.06018	6.6944	4.20324	5.33391	6.8243	6.89643	6.1685	7.4807	6.99358	4.41267
ENSG00000072849	DERL2	1.02523	1.02277e-07	Up	9.86352	8.58594	8.86816	8.75316	9.22604	9.28674	10.364	10.1527	9.92424	9.69066	9.75099	8.89999
ENSG00000072858	SIDT1	0.783074	0.154352	None	4.83205	4.70643	4.91172	5.49586	3.23384	3.29475	4.76986	4.86822	5.06333	5.57063	6.16607	4.73449
ENSG00000072864	NDE1	1.12285	9.31104e-06	Up	7.44281	7.25608	5.971	6.29782	6.66304	6.9101	7.76543	7.53835	7.68315	7.95865	7.82334	6.24517
ENSG00000072952	IRAG1	1.02693	0.000434286	Up	8.09443	6.98107	7.22095	7.4332	6.71347	8.0131	8.69687	7.77213	8.1613	8.42201	8.93443	7.5921
ENSG00000072954	TMEM38A	-9.54184	8.11325e-169	Down	3.92528	13.1455	13.3083	12.8235	12.5048	13.9754	3.81992	3.60586	4.73568	4.64355	3.57849	13.5891
ENSG00000072958	AP1M1	0.548924	0.000995489	None	9.96091	9.52746	9.51482	9.36833	9.63213	9.80324	10.1403	10.396	9.64436	10.2272	10.1424	9.46199
ENSG00000073008	PVR	0.536291	0.199181	None	8.45805	8.50045	7.35637	8.40724	9.12253	7.67639	9.0481	9.26145	7.75548	8.52988	8.80372	6.95138
ENSG00000073050	XRCC1	0.290583	0.139594	None	8.59223	8.28559	8.38867	8.04296	8.48826	8.87812	8.9092	8.9735	8.52573	8.50772	8.75502	8.39516
ENSG00000073060	SCARB1	0.705333	0.0351747	None	9.52023	8.71299	7.69982	7.82617	7.96086	7.73661	8.86916	8.06051	9.06435	7.88868	8.53779	8.20007
ENSG00000073111	MCM2	-0.969648	0.00169248	None	6.13862	7.26993	7.29775	6.64845	6.66304	7.41899	5.22513	6.14493	6.4804	6.6104	5.61556	6.75209
ENSG00000073146	MOV10L1	2.56741	0.000219856	Up	4.72163	3.0741	2.86048	2.34546	2	2.44714	4.87314	4.02349	3.32742	4.31281	4.56076	3.41322
ENSG00000073150	PANX2	2.38585	0.00632975	Up	5.45526	3.68294	3.94664	6.19502	4.20324	3.29475	8.05622	7.36437	4.31107	5.47421	6.02062	2
ENSG00000073169	SELENOO	0.0317839	0.926125	None	8.58961	8.5804	9.30015	8.42552	8.70939	9.61285	9.67211	9.24858	8.46847	9.00998	9.13534	9.25764
ENSG00000073282	TP63	-7.80664	1.36576e-93	Down	3.85727	9.88315	10.1561	10.3863	9.90321	10.3399	3.00881	3.0157	2.81128	2.59652	3.04229	9.04515
ENSG00000073331	ALPK1	1.45773	1.88641e-09	Up	8.208	7.37614	6.6936	6.75348	6.66304	7.2224	8.56427	8.44873	8.51683	7.85078	8.09055	6.24517
ENSG00000073350	LLGL2	1.7505	7.40094e-10	Up	6.67148	5.00017	5.72625	5.68981	4.5746	4.84332	7.07232	6.70245	6.52838	7.26712	6.99957	5.27041
ENSG00000073417	PDE8A	1.39949	9.25434e-13	Up	9.37732	8.04917	8.00478	7.85343	8.01213	7.2775	8.74191	9.10247	9.26882	9.43934	9.44922	7.87978
ENSG00000073464	CLCN4	-5.27812	3.87473e-50	Down	5.62845	10.3421	10.2028	10.3377	10.6722	11.3697	5.14485	4.76356	6.45581	5.25959	4.62412	10.2482
ENSG00000073536	NLE1	-0.110864	0.719693	None	7.61742	8.03303	7.65382	6.99294	8.33563	8.14487	8.2022	8.0042	7.49074	7.97343	7.29065	7.93574
ENSG00000073578	SDHA	-1.58861	0.000495747	Down	5.92271	5.29914	7.87043	6.03755	6.96315	6.51097	4.76986	5.63356	4.46691	5.37089	5.02709	6.67903
ENSG00000073584	SMARCE1	-0.0151483	0.960799	None	6.68135	6.1054	7.03607	6.58481	6.28365	6.17607	6.24545	6.30266	7.00603	6.50047	6.27864	6.82162
ENSG00000073605	GSDMB	0.585548	0.195624	None	6.23556	5.00017	6.59966	5.77782	5.32378	5.04731	6.66072	6.13097	6.22782	7.24293	6.56358	7.01213
ENSG00000073614	KDM5A	0.903928	1.31175e-05	None	8.67357	8.61335	8.20945	8.29738	8.08097	7.98026	9.15443	9.07357	9.28985	8.85108	9.21852	7.61186
ENSG00000073670	ADAM11	0.00192861	0.999017	None	3.6316	2.45256	2	3.05813	2	2.44714	2	2.74954	2.64715	3.34267	2	3.99782
ENSG00000073711	PPP2R3A	-4.22676	2.60963e-43	Down	6.89992	10.7577	12.0797	11.8746	11.1879	10.3252	7.3209	7.26563	7.47246	7.33274	6.61126	11.2387
ENSG00000073712	FERMT2	-0.0661874	0.815905	None	10.6013	10.6401	10.3828	10.3473	10.4889	10.2167	9.41192	10.1212	10.0384	10.3764	10.8276	10.0268
ENSG00000073734	ABCB11	0.604577	0.75338	None	2	3.98103	2	2	3.48675	2	2.81491	4.24699	3.70677	2.4689	2	2
ENSG00000073737	DHRS9	2.60976	4.89623e-08	Up	7.57041	4.33719	3.78531	4.41385	3.70186	4.09424	6.55597	5.87038	7.49678	6.271	5.84561	5.36661
ENSG00000073756	PTGS2	3.09554	0.00086508	Up	7.95497	8.7381	4.91172	4.17545	7.34541	6.53378	9.6952	10.6483	10.1709	8.602	10.9287	3.73493
ENSG00000073792	IGF2BP2	2.23498	6.65622e-07	Up	7.77316	7.14027	6.14736	4.85257	5.76744	5.33391	9.27484	7.25923	7.78046	8.49139	8.40204	6.47835
ENSG00000073803	MAP3K13	1.11296	3.86192e-07	Up	7.61742	6.98107	6.6936	7.42414	6.73804	6.9101	7.72459	7.96147	8.15367	8.20886	8.3231	6.67903
ENSG00000073849	ST6GAL1	0.428835	0.346265	None	8.86538	8.74307	8.1854	8.69784	8.03214	7.85001	6.79829	7.46793	9.29333	9.36286	8.89002	7.95133
ENSG00000073861	TBX21	2.37729	2.4452e-05	Up	5.14888	4.22795	2.49346	4.25937	3.23384	3.06351	5.14485	5.59341	4.69422	6.15138	6.69478	4.22011
ENSG00000073905	VDAC1P1	-3.86888	1.67265e-09	Down	2	4.22795	4.55921	4.74022	5.38729	3.96594	2	2.74954	2.64715	2.71377	2.48266	5.27041
ENSG00000073910	FRY	-1.28135	3.83748e-05	Down	8.06835	9.03419	9.90924	8.69784	8.74013	8.62552	7.10451	7.8164	7.54422	8.14504	8.39978	9.54143
ENSG00000073921	PICALM	1.14802	5.8154e-17	Up	11.8993	10.7845	10.7165	10.9025	10.4943	10.6567	11.6309	12.0517	11.8636	11.581	12.0113	10.6349
ENSG00000073969	NSF	-0.0335767	0.926135	None	8.82367	8.4527	8.9079	8.27235	8.31944	9.84487	8.59481	8.8848	8.8802	8.80393	8.55821	8.18035
ENSG00000074047	GLI2	0.438558	0.459203	None	5.62845	4.86076	5.12905	6.7094	3.23384	5.38498	5.79765	6.74888	5.09553	5.40616	5.70618	5.16734
ENSG00000074054	CLASP1	-1.61157	6.61117e-17	Down	8.44073	10.1848	10.5954	10.2221	9.66132	9.65507	8.39239	8.62586	8.40884	8.6994	8.42668	10.0863
ENSG00000074071	MRPS34	-0.026669	0.949757	None	9.72609	9.68816	10.5189	9.57896	10.3935	10.0858	11.1968	10.6267	9.53118	9.5568	9.70228	10.7675
ENSG00000074181	NOTCH3	1.24703	0.000802325	Up	11.4634	10.1213	9.58391	10.1984	9.37447	9.38722	10.1736	10.0864	9.83882	11.5892	11.4507	9.27943
ENSG00000074201	CLNS1A	-1.21074	5.05735e-12	Down	9.74386	10.3713	10.6753	10.4996	10.9706	10.7643	9.10224	9.19089	9.66463	9.31611	9.51127	10.5246
ENSG00000074211	PPP2R2C	-2.98824	0.000157091	Down	3.45881	4.53359	3.39577	5.42494	4.86967	4.32097	2.59084	2.2269	3.52953	2	2.339	5.31931
ENSG00000074219	TEAD2	1.20068	1.80247e-06	Up	9.067	7.43876	7.07149	7.62732	7.36131	8.40203	8.85346	8.55968	8.56938	9.14006	8.96992	7.85512
ENSG00000074266	EED	0.302023	0.103603	None	8.07585	7.96658	7.63025	7.46005	7.63428	7.55899	7.57178	7.88037	8.20623	7.86986	7.82671	7.43456
ENSG00000074276	CDHR2	1.86766	0.173031	None	2	2.45256	2	2.85733	2	2.44714	3.00881	3.34075	2.24937	3.54609	3.21684	2
ENSG00000074317	SNCB	-2.4679	0.0196034	Down	3.15326	3.0741	4.22354	2.34546	4.46111	6.34033	2	4.48504	2.24937	2.71377	2.339	5.4124
ENSG00000074319	TSG101	-1.04316	3.54968e-09	Down	9.78333	10.4646	10.7994	10.7728	10.9706	11.1465	9.66314	10.1466	9.96947	9.40379	9.82363	10.898
ENSG00000074356	NCBP3	0.192752	0.303854	None	8.79214	8.71804	8.5853	8.56397	8.62628	8.53233	8.79219	8.44591	8.5198	9.25697	8.88518	8.66954
ENSG00000074370	ATP2A3	2.47841	1.33208e-10	Up	8.27143	7.78568	5.58631	6.98063	6.89922	6.55623	9.70748	9.73384	8.97845	10.013	8.87544	7.01213
ENSG00000074410	CA12	6.94905	1.88328e-38	Up	9.81392	4.6226	5.25765	4.79749	3.23384	3.82511	11.9527	11.928	9.0189	11.2568	10.3505	3.87235
ENSG00000074416	MGLL	-0.127651	0.740153	None	11.2317	11.7567	10.2246	10.5494	10.9043	10.4683	9.97314	11.3258	10.5273	10.1668	10.523	10.5657
ENSG00000074527	NTN4	-1.16885	0.0313569	Down	8.28119	8.45876	8.34591	10.2143	8.16492	8.56591	5.4422	7.11779	8.45612	6.82759	8.36775	8.38944
ENSG00000074582	BCS1L	-1.409	3.85869e-11	Down	7.72628	8.66664	9.31501	8.78182	8.75826	8.7766	7.0394	7.322	7.12782	7.72374	7.87308	8.98201
ENSG00000074590	NUAK1	-0.596173	0.0766202	None	8.9433	9.84436	8.77989	9.16304	9.09902	8.92201	8.9213	7.67447	8.146	8.32398	8.50871	8.07751
ENSG00000074603	DPP8	-0.420658	0.022065	None	9.01137	10.0388	9.47569	9.73917	9.4947	9.35557	9.19237	9.35147	9.25997	9.03836	9.07001	9.19678
ENSG00000074621	SLC24A1	1.50112	1.36904e-05	Up	6.89144	5.35216	5.12905	5.86076	4.20324	4.60566	5.82367	6.26481	6.67412	6.55648	6.80824	5.1129
ENSG00000074657	ZNF532	-0.988256	2.46871e-06	None	9.56355	10.4187	10.3344	10.4789	10.3242	10.0044	8.69335	9.01589	9.06435	9.59932	9.51441	9.94742
ENSG00000074660	SCARF1	1.73147	8.20035e-10	Up	9.10781	7.98348	7.76619	7.33024	7.84122	7.09016	8.68628	10.0544	8.82604	9.51399	9.61628	7.81306
ENSG00000074695	LMAN1	0.498569	0.0303912	None	10.6567	10.9124	9.98783	10.0779	10.1056	10.685	10.794	10.9658	11.2177	10.939	10.5031	10.1704
ENSG00000074696	HACD3	1.58271	4.72939e-11	Up	9.67639	8.47677	7.53195	8.53901	7.64731	7.93814	9.63586	9.84595	10.008	9.57725	9.08697	8.12642
ENSG00000074706	IPCEF1	3.33337	2.69337e-09	Up	5.38454	4.22795	2.49346	3.8897	2	2.78799	6.16633	5.83638	6.22782	5.5392	5.96052	2.41431
ENSG00000074755	ZZEF1	0.144147	0.460201	None	9.34354	9.81397	9.25849	9.17389	8.98046	9.30342	9.64683	9.40898	9.46954	9.32074	9.37864	9.0342
ENSG00000074800	ENO1	2.90674	3.1038e-20	Up	14.2597	12.2257	12.0818	12.0461	12.4191	11.9629	15.604	15.8483	14.4557	14.1944	14.7213	11.7402
ENSG00000074803	SLC12A1	2.79853	0.0320662	Up	2.4327	2	2	2.34546	2.92697	2	2.59084	2.42291	2.64715	4.19675	4.4945	2.41431
ENSG00000074842	MYDGF	2.70934	1.22858e-32	Up	11.5304	8.64024	9.10882	9.38943	9.48747	9.05804	11.8599	12.5528	11.6441	11.7689	11.5739	9.17037
ENSG00000074855	ANO8	-1.40796	6.59211e-05	Down	6.49252	8.40331	8.04097	7.37795	7.78337	8.09972	5.63085	5.98344	6.25659	7.56505	6.50588	7.56194
ENSG00000074935	TUBE1	-0.459784	0.023343	None	7.28998	7.8143	7.29775	7.66627	7.63428	7.43119	6.83713	6.9451	7.56162	6.95214	7.26106	7.76091
ENSG00000074964	ARHGEF10L	-1.11195	4.45733e-09	Down	9.20335	10.3339	10.8281	10.6635	10.9272	10.3071	9.72311	9.81682	9.34949	9.30331	9.77909	10.7752
ENSG00000074966	TXK	1.98539	0.011845	Up	3.15326	2.79655	3.78531	2.34546	2	2.44714	3.71262	3.34075	4.51533	3.9798	4.4945	2.7358
ENSG00000075035	WSCD2	-2.45177	0.00590317	Down	2.23251	2.79655	3.94664	4.41385	3.48675	3.06351	2.81491	2.2269	3.21465	2.32887	2	3.99782
ENSG00000075043	KCNQ2	-0.882044	0.589212	None	2	2	4.22354	3.23438	3.88902	3.29475	3.17971	2	4.07305	2	2.6133	2
ENSG00000075073	TACR2	-0.360178	0.603665	None	3.92528	4.78566	3.78531	3.05813	4.86967	2.78799	2.81491	3.60586	4.51533	3.72434	3.81406	4.11324
ENSG00000075089	ACTR6	-0.724104	0.00177841	None	7.8539	8.37797	8.38867	8.30234	8.27815	8.6361	7.187	7.46793	8.37972	7.67396	7.68163	8.7653
ENSG00000075131	TIPIN	0.963943	0.0139592	None	6.72015	5.79664	6.80303	6.23702	6.02873	6.4403	7.43501	8.36773	6.72647	6.33646	6.95098	6.45665
ENSG00000075142	SRI	0.803088	6.58094e-07	None	10.4821	9.12458	9.29642	9.44201	9.2939	9.31335	10.1685	10.0581	10.0311	9.7312	10.2543	9.52849
ENSG00000075151	EIF4G3	-0.507259	0.0245995	None	9.60042	10.2012	9.87456	10.4635	10.177	10.2703	9.25585	9.81027	9.97705	9.46256	9.36479	9.42895
ENSG00000075188	NUP37	-0.940657	0.000332277	None	7.28352	8.11967	7.69982	8.00091	8.10005	8.84202	6.66072	7.36437	7.76553	7.42591	7.37133	8.56698
ENSG00000075213	SEMA3A	1.52401	0.0610379	None	5.68839	4.22795	2.86048	5.68981	2	3.96594	4.92213	4.72691	6.96304	4.31281	4.62412	3.73493
ENSG00000075218	GTSE1	5.74546	1.31791e-29	Up	7.42531	2.45256	3.39577	2.62398	2.92697	2.78799	8.02852	7.88453	6.60868	7.70262	7.02326	2.99855
ENSG00000075223	SEMA3C	-0.920742	0.0752264	None	9.66649	10.6533	9.70446	9.93371	9.19975	7.69674	8.87228	8.84474	8.80915	7.06678	7.68534	9.09514
ENSG00000075234	TTC38	0.139367	0.589045	None	8.24506	8.70791	8.13606	7.81235	8.20953	8.9646	8.53307	8.4001	8.80672	8.54973	8.78305	8.44558
ENSG00000075239	ACAT1	-3.71466	3.14643e-66	Down	8.9268	11.9694	12.6391	12.0053	12.0584	12.9375	8.82476	8.67478	8.79451	8.67611	8.7192	12.879
ENSG00000075240	GRAMD4	0.141787	0.454391	None	8.81697	8.48866	8.65701	8.09528	8.61306	8.48044	8.26051	8.65053	8.61175	8.77048	8.81054	8.752
ENSG00000075275	CELSR1	3.02327	5.50432e-08	Up	6.38794	4.6226	5.19478	4.41385	2.53669	3.06351	5.53961	7.35839	7.41619	7.01632	6.60342	3.22073
ENSG00000075292	ZNF638	-0.227352	0.298071	None	10.0175	10.879	10.3632	10.0794	10.3858	9.85849	10.478	9.96283	10.2164	10.0115	9.95417	10.2994
ENSG00000075303	SLC25A40	0.108198	0.630944	None	7.55439	7.62262	7.45356	7.54611	6.98384	7.20829	7.21676	7.7218	7.86229	7.26712	7.45647	7.61186
ENSG00000075336	TIMM21	-1.83561	1.29925e-23	Down	8.36928	10.2048	10.6345	10.0189	10.7021	10.2359	8.63577	8.91769	8.58647	8.47488	8.21922	10.334
ENSG00000075340	ADD2	-0.806268	0.216607	None	4.51646	6.1054	4.34432	4.79749	5.38729	3.29475	5.47541	4.72691	3.62087	3.26794	3.81406	5.27041
ENSG00000075391	RASAL2	0.71226	0.0543349	None	8.7317	7.74661	7.78765	8.82378	7.95039	6.87481	7.44342	8.38253	8.96108	9.10561	8.76559	7.84681
ENSG00000075399	VPS9D1	1.94384	1.84672e-07	Up	8.28443	6.76348	7.55716	7.17683	7.10213	6.89256	9.9746	9.66044	7.72493	8.74316	8.76207	7.24509
ENSG00000075407	ZNF37A	0.163414	0.570631	None	7.40758	8.00019	7.65382	7.64303	6.55655	6.92743	7.54075	7.47899	7.49074	7.78866	7.75068	7.28257
ENSG00000075413	MARK3	-0.496192	0.000841658	None	9.70448	10.4326	10.3597	10.5793	10.4222	10.836	10.097	10.0972	9.93873	10.1171	10.0248	10.2871
ENSG00000075415	SLC25A3	-2.17797	1.32158e-32	Down	12.3747	14.0927	14.7651	13.9706	14.4147	14.3904	11.9143	11.9555	12.4284	12.2807	12.3243	14.6311
ENSG00000075420	FNDC3B	1.92192	4.16405e-17	Up	10.7334	9.62494	8.96553	9.37304	9.22604	8.8003	10.7429	11.2386	11.3612	10.9761	11.049	8.42897
ENSG00000075426	FOSL2	1.64097	6.97174e-08	Up	10.5849	10.1939	9.97385	9.21651	10.3303	10.3703	11.7703	12.2107	11.6204	11.3512	11.6699	9.36634
ENSG00000075539	FRYL	0.694443	0.00393093	None	9.21189	8.98468	8.33137	8.55984	8.481	8.2859	8.76895	9.17568	9.72635	8.73625	9.15425	8.05603
ENSG00000075568	TMEM131	-1.207	8.70929e-10	Down	8.74117	9.97052	9.7129	9.96529	9.61233	9.8242	8.02852	8.29449	9.01048	8.87015	8.5045	9.75644
ENSG00000075618	FSCN1	3.73393	8.20276e-32	Up	12.4574	8.72811	8.36745	9.83117	8.07134	8.45676	12.8852	12.2868	11.8125	12.4642	12.7987	8.36636
ENSG00000075624	ACTB	3.11738	4.94745e-25	Up	17.3851	14.5216	14.7001	14.4538	15.139	14.6004	18.5284	18.1987	17.0241	16.938	17.6656	14.1572
ENSG00000075643	MOCOS	2.91396	2.02446e-13	Up	6.67148	3.98103	3.60365	3.8897	3.70186	5.33391	7.71071	6.87983	6.60868	6.9991	6.89428	4.73449
ENSG00000075651	PLD1	1.88199	5.11112e-15	Up	7.88839	6.55315	6.88496	7.07629	6.44158	6.17607	8.7282	8.74748	8.87788	8.41337	8.36543	6.83849
ENSG00000075702	WDR62	-3.87569	1.12487e-12	Down	6.63133	8.9464	11.9242	11.442	10.1634	8.65703	7.87524	7.15964	5.70888	7.05572	5.96052	10.6277
ENSG00000075711	DLG1	-0.503166	0.0281693	None	8.41435	9.69587	8.92252	9.15484	8.91193	9.40898	8.56041	8.36177	8.88251	9.11497	8.67313	8.8551
ENSG00000075785	RAB7A	-0.311464	0.190856	None	12.0442	12.1557	12.8444	12.4296	12.3961	12.981	11.8556	12.7911	12.4282	11.9588	12.3469	12.5427
ENSG00000075790	BCAP29	-0.481602	0.487681	None	3.6316	3.83967	3.94664	2.62398	3.88902	2.78799	2.59084	3.43464	3.62087	3.10578	2.9464	3.87235
ENSG00000075826	SEC31B	-2.24735	1.5845e-08	Down	6.37584	7.42645	8.5975	8.27739	8.24425	9.25277	5.99374	5.30105	5.53191	7.30965	6.44577	8.66008
ENSG00000075856	SART3	-0.247195	0.231125	None	8.59223	8.98048	9.18761	8.60465	8.86808	8.76218	8.13105	8.39427	8.72673	8.91063	8.93287	8.86748
ENSG00000075884	ARHGAP15	2.66775	1.4063e-26	Up	8.84138	5.24409	6.14736	6.6328	6.14353	5.77787	8.66485	8.47382	9.11825	8.49958	8.58234	6.34301
ENSG00000075914	EXOSC7	-0.706467	0.0305015	None	8.48083	9.16959	9.55605	9.17119	9.20416	9.40589	9.5312	9.22085	8.70602	8.47902	8.68618	10.5581
ENSG00000075945	KIFAP3	0.224742	0.147599	None	9.5216	9.12077	9.48885	9.5501	9.11786	9.43344	9.33487	9.44045	9.65385	9.58304	9.66133	9.09163
ENSG00000075975	MKRN2	-1.13128	3.1808e-07	Down	8.06835	9.07024	9.34065	8.9396	8.8625	9.43949	7.51702	7.46793	8.42794	8.08917	8.26715	9.08103
ENSG00000076003	MCM6	1.09318	3.16045e-06	Up	9.42361	8.23002	8.84275	8.51786	8.21829	8.46272	9.42473	10.2185	9.60994	9.11497	9.13941	8.36053
ENSG00000076043	REXO2	0.335336	0.123435	None	9.77989	8.59697	9.00271	8.97105	9.68679	9.1751	9.60806	9.45592	9.41476	9.43934	9.43162	9.47823
ENSG00000076053	RBM7	0.370872	0.077467	None	8.76919	8.49457	8.1444	8.18921	8.07134	8.07661	8.56813	8.07516	9.00413	8.26277	8.6675	8.31303
ENSG00000076067	RBMS2	1.03333	4.59367e-05	Up	9.70206	8.97203	8.35312	8.68651	7.89684	8.16693	9.37501	9.10426	8.88251	9.584	9.896	8.30091
ENSG00000076108	BAZ2A	0.0839849	0.740464	None	8.71978	9.47165	9.10027	8.67127	8.91732	9.28674	9.05909	9.39299	8.894	9.60313	9.04129	8.79586
ENSG00000076201	PTPN23	-0.336167	0.077102	None	8.86104	9.26253	9.64103	9.09043	8.93336	9.51308	9.09959	9.06442	8.54042	9.1479	9.02377	9.26702
ENSG00000076242	MLH1	-1.21421	2.49291e-20	Down	8.93713	9.79734	10.0689	10.0692	10.1725	9.8809	8.71088	8.60834	8.99988	8.89053	8.66938	10.081
ENSG00000076248	UNG	-1.2438	3.11668e-11	Down	8.58961	9.63031	9.63808	9.36359	9.73946	9.58855	8.49715	8.68198	8.41842	8.30075	7.722	9.79585
ENSG00000076258	FMO4	0.9619	0.014538	None	6.72969	5.24409	4.7462	5.53005	4.95598	4.98247	5.87434	4.83417	6.4804	5.5392	6.16607	5.4124
ENSG00000076321	KLHL20	-0.59198	0.0589661	None	7.58099	8.5804	8.1854	8.29241	7.80679	8.34513	6.9118	6.75799	8.12275	7.79532	7.78919	7.44562
ENSG00000076344	RGS11	-2.31541	0.000238344	Down	4.51646	4.22795	6.24368	7.09924	7.24612	4.76837	3.5967	3.82974	3.32742	5.20054	3.70108	5.31931
ENSG00000076351	SLC46A1	1.65179	0.000328823	Up	7.05974	4.6226	5.19478	4.33868	3.88902	4.84332	5.99374	5.42061	7.14331	6.41648	6.18721	5.9669
ENSG00000076356	PLXNA2	-0.144145	0.760148	None	7.93861	9.32022	8.77453	8.44357	8.459	8.18865	7.99457	9.0754	6.51653	9.03554	8.80713	7.99714
ENSG00000076382	SPAG5	4.5345	3.03201e-18	Up	7.46583	3.68294	2.49346	4.33868	2.92697	4.42224	8.33927	8.50932	6.37939	7.72723	6.97548	3.22073
ENSG00000076513	ANKRD13A	1.33741	1.30345e-12	Up	9.20848	8.25807	8.11923	8.47463	8.1095	7.61354	9.43953	9.7419	9.46339	9.22892	9.36595	7.82157
ENSG00000076554	TPD52	-1.0018	0.0594158	None	6.96599	7.25608	8.38163	8.03702	8.20072	7.59197	5.10297	5.27591	7.93083	7.89179	6.0088	7.85512
ENSG00000076555	ACACB	-3.32214	3.25944e-16	Down	8.93507	11.9962	10.6136	10.0428	10.5595	11.1911	7.54857	6.74888	7.54422	7.40862	7.36207	11.157
ENSG00000076604	TRAF4	3.17543	6.20698e-15	Up	8.02251	4.70643	5.43132	6.7094	5.66865	4.42224	8.6756	8.5778	8.05476	8.77555	9.24395	5.1129
ENSG00000076641	PAG1	2.9067	2.02894e-11	Up	8.32591	5.94207	6.18019	7.20884	6.31665	5.10937	8.32112	10.0122	8.83561	8.62463	9.07143	4.99745
ENSG00000076650	GPATCH1	-0.231466	0.170297	None	6.93333	7.26993	7.25216	7.12184	7.34541	7.52524	7.06143	7.01515	7.33759	6.95809	7.12532	7.28257
ENSG00000076662	ICAM3	2.64881	0.00019149	Up	4.2772	4.6226	2	2.85733	3.23384	4.09424	4.59961	6.23902	5.60084	6.2614	5.70618	2.41431
ENSG00000076685	NT5C2	-2.79901	5.46801e-18	Down	6.38794	9.86046	8.6216	9.33487	8.65237	8.96879	5.53961	5.63356	6.9277	6.41648	6.79454	8.83842
ENSG00000076706	MCAM	1.79366	1.5359e-06	Up	12.3691	10.8551	10.0885	9.96373	10.3463	11.0169	10.9556	12.484	10.9882	12.6344	12.888	10.0524
ENSG00000076716	GPC4	-1.99119	3.24257e-06	Down	8.49488	9.36605	10.0402	9.63109	10.1904	8.76218	6.50864	8.38253	7.26865	6.54861	7.04078	8.82578
ENSG00000076770	MBNL3	1.41436	0.000388607	Up	7.54362	6.76348	5.68109	6.39379	5.25734	4.68931	6.8243	6.96883	7.8855	6.64034	7.70012	6.11274
ENSG00000076826	CAMSAP3	-1.52527	0.172465	None	2.76513	2.45256	2.49346	4.33868	5.85989	2.44714	3.71262	3.24032	2.81128	3.0173	2.48266	2
ENSG00000076864	RAP1GAP	1.32772	0.0722021	None	3.36397	2.45256	2.49346	2.85733	2.92697	2.78799	3.5967	2.74954	3.21465	3.60799	3.64108	2.7358
ENSG00000076924	XAB2	0.0160453	0.943444	None	9.74738	9.80924	10.0222	9.7859	9.72724	9.9567	10.4184	10.1423	9.7843	9.73814	9.91354	10.3736
ENSG00000076928	ARHGEF1	2.39959	3.43386e-35	Up	10.8728	8.87573	8.93219	9.17659	8.7997	8.70304	11.6405	11.5063	10.7872	11.5172	11.2244	8.88789
ENSG00000076944	STXBP2	5.05901	2.32117e-34	Up	9.91356	5.75787	5.19478	5.96442	5.11452	4.60566	11.1287	10.9781	9.28462	9.16473	9.7981	4.87196
ENSG00000076984	MAP2K7	-0.81037	0.00966505	None	8.67357	10.2262	9.89695	9.02899	9.92745	10.397	9.95118	9.31181	8.47766	9.17627	8.90763	10.0121
ENSG00000077009	NMRK2	-11.8642	2.97158e-72	Down	2.4327	12.7432	13.209	12.3279	13.471	10.2167	2.59084	2.74954	3.32742	2	2	13.1339
ENSG00000077044	DGKD	-2.28845	9.34341e-20	Down	7.9509	11.1933	10.5724	10.8778	10.6959	9.99214	8.4768	8.63331	7.9661	8.77217	8.20634	10.1984
ENSG00000077063	CTTNBP2	0.228417	0.6392	None	4.75938	5.18687	3.94664	4.90562	3.23384	4.98247	5.01538	4.39448	5.3833	4.58319	5.24428	5.16734
ENSG00000077092	RARB	0.267766	0.581663	None	6.49252	6.59774	4.45576	5.71975	6.21529	6.02326	5.60107	4.99691	6.84487	6.5407	5.72075	5.69775
ENSG00000077097	TOP2B	-0.338733	0.13005	None	10.1235	11.1033	10.5157	10.9066	10.3974	10.8756	9.95413	10.3909	10.8918	10.3697	10.4888	10.4903
ENSG00000077147	TM9SF3	0.838889	2.10667e-05	None	11.1986	10.819	9.97385	10.5925	10.2578	10.3798	11.0619	11.1885	11.5235	11.0719	11.0825	9.92389
ENSG00000077150	NFKB2	1.47446	0.000383676	Up	9.87968	10.7626	9.16319	8.8477	9.19975	9.97765	11.6478	11.5387	10.7542	10.749	11.4198	8.77848
ENSG00000077152	UBE2T	-0.231551	0.592653	None	7.49968	7.21374	7.63025	7.96387	8.36748	8.18865	7.68256	8.89309	6.76703	7.19836	6.96939	7.88791
ENSG00000077157	PPP1R12B	-2.46252	1.60491e-13	Down	8.613	11.4633	10.8138	11.0607	10.2851	11.087	7.93614	7.49542	7.80014	9.17627	8.99859	10.5102
ENSG00000077232	DNAJC10	0.849918	3.30573e-05	None	10.2265	9.72632	8.91279	9.64481	9.38228	9.41206	9.90166	10.2316	10.5228	10.2976	10.0131	8.912
ENSG00000077235	GTF3C1	0.0284145	0.916145	None	9.55015	9.92312	10.2993	10.0473	9.94866	9.73352	10.5332	10.1483	9.58037	10.0841	9.62888	9.57453
ENSG00000077238	IL4R	3.49391	2.57956e-29	Up	10.0282	6.94701	6.90474	7.96387	7.42323	6.7243	10.9139	11.3304	9.95308	10.5855	10.6459	6.76979
ENSG00000077254	USP33	-0.0431914	0.865908	None	9.17918	9.7413	9.32238	9.33003	8.82858	9.3232	8.92431	9.04781	9.788	9.35386	9.04852	9.07036
ENSG00000077264	PAK3	-0.208998	0.776578	None	3.45881	3.83967	3.39577	3.78032	2.53669	3.29475	3.33249	2.42291	3.93749	2.92305	3.57849	3.58302
ENSG00000077274	CAPN6	-5.79541	4.98394e-16	Down	2.60847	6.8021	6.98124	9.32273	6.14353	6.4403	2.81491	2.88875	3.52953	2.59652	2.339	5.1129
ENSG00000077279	DCX	-4.65382	0.0243452	Down	2.23251	2	2.86048	4.4853	2	3.06351	2	2	2	2	2	2
ENSG00000077312	SNRPA	0.850335	0.0237715	None	9.78333	8.34565	9.63808	9.28067	9.61233	9.55549	11.0496	10.9235	9.37759	9.44253	9.82868	9.51543
ENSG00000077348	EXOSC5	-1.18989	2.18422e-07	Down	8.01473	8.9464	9.15496	8.90744	9.61565	9.49285	8.16198	8.7406	7.86229	7.91647	7.94928	9.61916
ENSG00000077380	DYNC1I2	-0.153134	0.570957	None	10.2002	10.2315	10.4245	10.2773	10.4354	10.4653	9.20727	9.77929	10.6013	10.3918	10.4888	10.1637
ENSG00000077420	APBB1IP	3.45573	1.42922e-29	Up	10.0087	7.55639	5.68109	6.72424	6.58392	6.02326	9.99478	10.2711	10.5177	9.58208	10.0532	6.83849
ENSG00000077454	LRCH4	-0.166962	0.661502	None	5.72701	6.43525	7.01802	6.43045	7.37704	7.15043	5.89902	6.8027	7.12782	7.14716	6.98154	6.64106
ENSG00000077458	FAM76B	0.370041	0.097207	None	7.71671	7.31068	7.32736	7.5123	7.408	6.83862	7.34805	7.53306	8.20992	7.62989	7.6779	7.58211
ENSG00000077463	SIRT6	1.51701	2.3231e-11	Up	8.78301	7.2421	7.80879	7.66627	7.77152	7.76581	9.50531	9.67974	8.84511	8.88897	9.38093	7.9896
ENSG00000077514	POLD3	1.03087	5.89534e-06	Up	8.02251	7.70645	7.29775	6.83779	7.17592	7.01109	8.36608	8.66997	8.25695	7.82169	8.00389	7.05607
ENSG00000077522	ACTN2	-11.1879	0	Down	4.72163	16.4056	16.3774	16.3045	16.782	16.184	5.57067	5.74771	5.06333	5.89003	4.31415	15.963
ENSG00000077549	CAPZB	0.786068	0.000448598	None	12.7694	12.0281	12.6629	12.1439	12.3203	12.7902	13.4187	13.5913	13.2397	12.6823	13.3413	12.4569
ENSG00000077585	GPR137B	3.89826	1.89467e-30	Up	9.90831	5.59145	5.37572	6.6944	5.03743	5.16886	9.07	9.4362	10.1989	9.33911	9.68288	6.34301
ENSG00000077616	NAALAD2	-1.57793	0.00982587	Down	5.14888	5.67706	5.48485	6.01358	4.86967	5.52816	3.5967	3.13238	5.27498	2.8222	3.4445	5.69775
ENSG00000077684	JADE1	-0.275581	0.256504	None	8.17695	8.85751	8.39567	8.38406	8.57265	8.02924	8.70739	8.3224	8.09514	7.79865	7.75422	8.32505
ENSG00000077713	SLC25A43	1.8424	5.09003e-08	Up	8.4232	6.92967	6.5503	7.3205	6.52866	5.482	7.33906	8.46551	8.49285	8.61525	8.7192	6.14021
ENSG00000077721	UBE2A	-0.522031	4.14578e-06	None	10.3669	10.656	10.6896	10.9964	10.9899	10.9043	10.2221	10.2583	10.3367	10.297	10.3937	10.7295
ENSG00000077782	FGFR1	1.07096	1.1977e-05	Up	10.3171	9.74873	9.29642	10.1136	8.9856	9.3778	10.5064	10.8625	10.2008	11.1142	10.568	9.57705
ENSG00000077935	SMC1B	2.80702	0.0109065	Up	3.26246	2.79655	2	2.62398	2	2.44714	4.76986	3.34075	2.46193	3.66734	2.9464	2
ENSG00000077942	FBLN1	1.35729	0.000282809	Up	12.2055	10.2853	10.5157	12.1597	10.013	10.6212	12.5044	12.0132	12.4686	12.5282	11.5432	10.572
ENSG00000077943	ITGA8	-1.36244	0.00310863	Down	5.28452	7.54505	6.18019	7.28089	5.25734	7.87702	5.4422	5.80156	5.50818	6.6104	5.28405	6.6217
ENSG00000077984	CST7	4.42391	1.95367e-19	Up	7.69252	5.50044	5.12905	5.59609	4.5746	3.82511	9.66494	10.5416	8.24264	8.58671	9.2108	4.99745
ENSG00000078018	MAP2	-0.0949298	0.849088	None	6.22211	6.76348	5.971	6.03755	6.02873	5.81558	4.336	5.32577	5.92142	6.271	6.51426	4.93607
ENSG00000078043	PIAS2	-1.26398	2.64621e-21	Down	8.30053	9.43832	9.40107	9.28568	9.63213	9.56936	8.20715	8.19068	8.14984	8.18874	7.96159	9.15698
ENSG00000078053	AMPH	-0.392859	0.308461	None	5.4085	6.43525	6.11377	6.44844	6.38047	6.9782	5.53961	5.80156	6.60868	6.78803	6.78071	7.21956
ENSG00000078061	ARAF	-1.56228	2.77007e-16	Down	9.68745	11.8552	11.5226	11.0252	11.5619	11.7542	10.4023	10.2234	9.85537	9.87582	10.0153	11.6748
ENSG00000078070	MCCC1	-2.03496	2.39973e-14	Down	7.03687	8.76767	9.10882	8.11793	8.2528	8.84659	6.39176	6.29015	7.31041	6.61795	6.38306	8.94353
ENSG00000078081	LAMP3	6.42024	9.93674e-22	Up	5.83703	2.45256	2.86048	3.66197	2.53669	2	8.50119	7.50628	7.9661	8.28898	7.96771	2
ENSG00000078098	FAP	1.3764	0.00705795	Up	9.11511	6.68299	6.88496	9.29317	6.61078	7.02725	8.29811	8.13582	9.52528	9.57046	9.09817	7.37798
ENSG00000078114	NEBL	-0.959978	0.0394502	None	5.23178	7.07869	5.31789	6.27784	6.61078	5.5729	4.47382	5.02737	6.3261	5.29765	4.77131	5.49985
ENSG00000078124	ACER3	2.08916	1.50939e-12	Up	9.28327	7.90581	6.84458	7.55444	7.32933	6.55623	10.1089	9.16715	8.91445	8.98687	9.23129	7.07043
ENSG00000078140	UBE2K	0.104478	0.53545	None	10.1072	10.2333	9.97853	10.2557	10.1197	10.3479	10.4045	10.3425	10.2835	10.0889	10.1047	9.71135
ENSG00000078142	PIK3C3	-0.147788	0.426658	None	8.48928	8.955	8.73088	8.85446	8.61306	8.47455	8.217	8.61588	8.894	8.43914	8.57233	8.49962
ENSG00000078177	N4BP2	2.17931	7.32511e-08	Up	7.40758	6.91213	4.65574	5.83364	6.34891	5.73914	7.55635	9.02535	8.09514	8.32398	7.71838	5.73427
ENSG00000078237	TIGAR	0.991874	0.00212001	None	6.55825	5.8344	5.25765	5.42494	5.71889	5.52816	6.14585	6.11688	6.60868	6.19237	6.17668	3.99782
ENSG00000078246	TULP3	0.365817	0.037306	None	7.94682	7.60088	7.89041	7.8868	7.408	8.02119	8.15687	8.35878	7.98341	8.23361	7.9738	7.63136
ENSG00000078269	SYNJ2	1.55299	4.22304e-06	Up	7.88412	7.49877	6.30449	7.30083	7.59447	6.36598	8.81182	9.28842	8.15367	8.32629	8.47474	6.60207
ENSG00000078295	ADCY2	-8.28233	1.26942e-91	Down	3.92528	11.7143	11.2271	10.7675	11.3371	10.9883	2.59084	3.34075	4.60755	2.71377	3.29679	11.4538
ENSG00000078304	PPP2R5C	-0.395664	0.00187035	None	10.5389	10.8744	10.9908	10.971	10.7497	11.2009	10.6239	10.4913	10.797	10.45	10.4814	10.9513
ENSG00000078319	PMS2P1	-0.00464636	0.986783	None	7.19675	6.50714	7.31263	7.66627	7.52557	7.01109	7.59463	6.97665	7.12001	7.0106	7.60518	7.35471
ENSG00000078328	RBFOX1	-10.8878	4.17168e-123	Down	2.23251	11.2327	11.1587	11.0738	11.5679	11.5553	2.59084	2.42291	2.24937	2.32887	2.6133	11.1004
ENSG00000078369	GNB1	1.69351	3.21239e-33	Up	12.3785	11.0661	10.8255	11.1562	10.8176	10.8268	12.4451	12.8378	12.6229	12.495	12.8219	10.7806
ENSG00000078399	HOXA9	-2.37756	2.20034e-16	Down	6.33892	8.61877	8.01391	8.17847	8.94923	8.98956	7.11509	6.10265	5.82867	6.16174	5.80518	8.64098
ENSG00000078401	EDN1	2.09237	0.000167745	Up	8.10179	7.01435	7.89041	5.88738	7.1938	5.226	7.22655	9.65679	8.33321	9.19655	8.94222	4.80486
ENSG00000078403	MLLT10	-0.247601	0.276582	None	8.39049	8.79665	8.40958	8.25712	8.481	8.21005	7.55635	8.27559	8.59776	8.2795	8.00686	8.56191
ENSG00000078487	ZCWPW1	-0.850993	0.00406514	None	6.095	6.57562	7.38481	6.75348	7.29662	6.51097	6.9118	5.95203	6.12236	6.18223	5.69147	7.33106
ENSG00000078549	ADCYAP1R1	-1.14417	0.16664	None	5.28452	6.13596	3.39577	4.74022	3.23384	5.16886	3.00881	2.59545	4.60755	2.92305	3.51305	4.93607
ENSG00000078589	P2RY10	3.64763	1.06687e-08	Up	4.96723	3.83967	2	3.66197	2	2.44714	6.35655	5.17069	6.85431	6.37257	6.02062	3.73493
ENSG00000078596	ITM2A	-1.19283	0.012031	Down	9.18266	10.1365	10.3252	11.3946	9.97474	9.74822	7.33906	7.72645	9.74042	9.66267	10.0004	10.3837
ENSG00000078618	NRDC	-2.08112	1.88545e-17	Down	10.3843	12.8879	12.7625	12.2851	12.5708	13.3485	11.0647	11.0959	10.6062	10.2804	10.3493	12.3554
ENSG00000078668	VDAC3	-2.9662	2.87834e-44	Down	10.6064	12.9631	13.7964	13.1921	13.0244	13.6677	10.6368	10.537	10.5694	10.3769	10.5178	14.0426
ENSG00000078674	PCM1	-1.73032	1.13171e-22	Down	9.92398	12.087	11.4546	11.5142	11.3699	11.726	9.68814	9.87136	10.1887	9.75277	9.77474	11.3092
ENSG00000078687	TNRC6C	-0.503567	0.168306	None	7.30282	8.60245	8.5853	8.04296	7.95039	7.99677	8.92731	7.73108	7.03953	7.41296	7.36207	8.33698
ENSG00000078699	CBFA2T2	-0.352175	0.154458	None	7.40758	8.40331	8.54176	8.28742	7.68571	7.85907	8.26051	7.68406	7.56162	8.13194	7.70745	8.05603
ENSG00000078725	BRINP1	-0.36873	0.794936	None	3.92528	2.79655	2	4.74022	3.70186	4.09424	3.5967	4.34697	2.24937	2	2.339	2
ENSG00000078747	ITCH	0.130202	0.57888	None	9.19649	9.67001	8.91279	9.12439	8.94923	9.22501	8.8629	9.15858	9.70563	9.25334	9.36479	8.85094
ENSG00000078795	PKD2L2	-2.52199	9.08183e-05	Down	2.76513	4.78566	4.45576	3.53302	5.03743	3.29475	2.59084	2.42291	3.21465	2.32887	3.04229	4.11324
ENSG00000078804	TP53INP2	-0.126795	0.776578	None	9.16694	9.51298	10.493	9.86002	9.01103	9.40589	9.60619	9.73614	8.21359	9.83596	9.59073	8.11261
ENSG00000078808	SDF4	0.818713	0.000399453	None	11.457	10.9527	10.8474	11.0636	11.4286	11.2045	12.4251	12.4169	11.7471	11.7339	11.5296	11.1653
ENSG00000078814	MYH7B	-7.33097	1.26566e-46	Down	4.22419	10.1975	10.8294	10.8902	10.2914	8.46272	3.47063	3.96175	4.31107	4.34951	3.4445	12.3539
ENSG00000078900	TP73	0.0286434	0.980949	None	2.60847	3.30677	3.78531	3.39141	4.86967	2	2.32546	2.88875	3.52953	4.81081	3.70108	2
ENSG00000078902	TOLLIP	-0.313872	0.212476	None	9.88396	10.7392	10.3416	9.94167	10.4596	10.9748	10.6239	10.5997	9.96403	9.84883	10.2828	10.6289
ENSG00000078967	UBE2D4	-2.68119	3.85912e-35	Down	7.69252	9.683	10.1643	9.7912	9.83081	9.93973	7.39218	7.1936	6.60868	6.76783	7.22575	9.53885
ENSG00000079102	RUNX1T1	-0.013107	0.977065	None	7.13347	7.32401	7.26752	7.48641	5.76744	7.20829	7.79203	5.71065	7.27569	7.05572	6.56358	6.71602
ENSG00000079134	THOC1	0.465803	0.00876209	None	8.51984	7.78568	8.2717	8.27739	7.88588	8.12247	8.91829	8.33158	8.66637	8.55759	8.54599	8.38371
ENSG00000079150	FKBP7	1.69953	5.36826e-15	Up	8.73644	7.2421	7.55716	8.15675	7.48259	7.25021	9.35061	9.19425	9.44944	9.50283	9.23763	7.60201
ENSG00000079156	OSBPL6	-4.36218	4.32338e-31	Down	5.20467	10.2665	9.99707	10.209	10.0576	10.6593	5.26365	6.37549	4.77599	6.29942	6.21833	8.67894
ENSG00000079215	SLC1A3	0.718689	0.0941248	None	8.93919	9.26944	7.55716	6.43045	8.14668	8.68786	8.80531	9.10426	9.75435	8.95596	8.68988	8.66008
ENSG00000079246	XRCC5	0.257491	0.151154	None	11.6274	11.668	11.4068	11.3402	11.3981	11.9433	11.8998	12.127	11.9346	11.5677	11.6708	11.5167
ENSG00000079257	LXN	2.44828	2.2122e-06	Up	10.6429	7.56764	6.6936	6.91745	6.02873	6.48779	7.4766	7.58517	9.82208	8.7671	8.80543	7.11265
ENSG00000079263	SP140	4.54489	3.23815e-21	Up	5.87191	3.30677	3.15281	3.78032	2	3.29475	7.43501	6.71186	7.75044	7.13144	7.10326	3.41322
ENSG00000079277	MKNK1	0.84669	1.29596e-05	None	9.64017	8.3907	8.48377	8.3171	8.50267	8.66221	9.40763	9.58566	8.85925	8.87015	9.22875	8.37216
ENSG00000079308	TNS1	-1.17078	1.81996e-06	Down	10.7983	12.5184	12.3145	11.718	11.5951	11.7321	10.4912	11.2111	10.3146	10.7173	10.978	11.5187
ENSG00000079313	REXO1	0.100284	0.70692	None	7.86693	8.4527	8.1022	7.81235	7.49706	8.33867	7.88763	8.25643	7.76553	8.42201	8.42668	7.76091
ENSG00000079332	SAR1A	0.912505	3.1442e-07	None	11.1457	10.6795	10.4038	10.4243	10.2893	10.6305	11.8201	11.6162	11.1665	11.1614	11.1839	10.31
ENSG00000079335	CDC14A	0.905848	0.00469611	None	6.32639	6.07418	4.91172	5.71975	5.56259	5.52816	5.82367	6.46721	7.07226	6.05467	6.31749	5.21979
ENSG00000079337	RAPGEF3	-0.0926901	0.821155	None	8.35702	7.80483	8.78524	7.61144	8.04204	7.05905	7.91209	8.39427	7.09634	8.3805	7.65912	8.72957
ENSG00000079385	CEACAM1	1.68944	0.0157826	Up	6.15288	6.16588	4.09172	4.08635	5.25734	5.10937	7.0394	8.16693	5.15786	4.45433	5.09575	4.22011
ENSG00000079387	SENP1	0.828829	3.15293e-05	None	7.54362	7.36328	6.73838	6.90448	6.73804	7.02725	8.19225	7.8466	7.77052	7.55722	7.67042	6.93578
ENSG00000079393	DUSP13	-11.0866	1.17541e-173	Down	2.76513	12.3944	13.0573	12.6657	12.9419	12.9622	3.71262	3.34075	2.81128	2.59652	2	13.2235
ENSG00000079432	CIC	-0.0838953	0.730962	None	9.42067	9.55599	9.79996	9.45319	9.14108	9.73598	9.29358	9.47952	8.7896	9.82378	9.49654	9.18364
ENSG00000079435	LIPE	-0.53124	0.676535	None	11.0805	10.4958	7.98633	7.71167	6.66304	9.39347	7.79203	5.30105	7.39046	5.81329	4.65478	10.1984
ENSG00000079459	FDFT1	-2.31822	2.53616e-15	Down	10.6077	11.4474	12.2546	11.7609	11.7321	12.2862	9.50128	9.26944	9.72119	9.46256	9.72684	12.7284
ENSG00000079462	PAFAH1B3	1.65262	9.89391e-05	Up	7.62767	5.67706	6.5503	5.53005	4.5746	5.38498	8.3793	7.40553	7.26865	7.49715	7.23593	7.08464
ENSG00000079482	OPHN1	-1.60885	2.20696e-06	Down	4.96723	7.32401	6.90474	6.91745	5.85989	6.41595	5.37341	4.61104	5.99156	5.00736	5.43301	6.95138
ENSG00000079557	AFM	0.892652	0.717878	None	2	4.33719	2	2	2	2	3.5967	4.02349	3.78785	2	2	2
ENSG00000079616	KIF22	0.997068	0.000965314	None	8.44653	7.14027	8.07628	7.55444	7.49706	8.37702	8.98897	9.55463	8.3433	8.81052	8.41777	8.0488
ENSG00000079691	CARMIL1	2.44194	2.26417e-14	Up	7.16194	5.4033	5.19478	5.74908	4.6798	4.68931	6.83713	8.1147	7.13558	7.75485	7.5894	5.05633
ENSG00000079739	PGM1	-5.24633	7.46483e-78	Down	9.78904	14.0068	15.538	14.1438	14.2589	14.9805	9.41834	9.62975	9.68593	9.23874	9.58478	15.2139
ENSG00000079785	DDX1	-1.48324	3.1555e-25	Down	10.1759	11.6004	12.0242	11.6756	11.6373	12.12	10.3281	10.4817	10.4914	10.196	10.3581	11.8044
ENSG00000079805	DNM2	-0.0595486	0.799463	None	10.609	11.2415	10.9896	10.5566	10.8219	11.2907	11.1545	11.2423	10.4515	10.975	11.0195	10.9455
ENSG00000079819	EPB41L2	0.519567	0.0433662	None	10.8413	10.1553	9.96446	10.3793	9.27304	9.64986	10.2318	10.0535	10.7736	10.3753	9.99818	9.69985
ENSG00000079841	RIMS1	-4.69641	0.00121783	Down	2	2.79655	4.22354	5.77782	3.88902	3.82511	2	2	2	2	2.84368	2
ENSG00000079931	MOXD1	3.02041	1.38454e-06	Up	6.62111	3.0741	3.39577	5.86076	4.6798	2.44714	7.91814	7.2003	6.51653	7.07776	6.82856	3.73493
ENSG00000079950	STX7	0.0528062	0.832859	None	10.0701	10.1079	9.50837	9.55218	9.84785	9.87644	9.52922	9.65922	10.4383	9.52907	9.88149	10.0287
ENSG00000079974	RABL2B	1.07425	1.15976e-07	Up	7.72628	5.94207	6.62373	6.83779	6.85498	6.70433	7.80515	7.4399	7.68315	7.88868	7.79609	6.93578
ENSG00000079999	KEAP1	-2.35355	1.401e-31	Down	9.94051	12.4144	12.2244	11.5495	12.1269	12.794	10.0619	9.67012	10.007	9.95014	9.90161	12.2689
ENSG00000080007	DDX43	-0.67276	0.53508	None	4.64303	3.50708	2.49346	4.33868	2.53669	4.42224	2.81491	3.7589	2.24937	2.32887	2.17943	3.99782
ENSG00000080031	PTPRH	1.13405	0.0856637	None	3.54779	3.68294	3.15281	2.85733	2	2.78799	3.5967	4.52827	4.00686	3.48142	4.15166	3.87235
ENSG00000080166	DCT	-2.22299	0.034027	Down	2.4327	2.79655	2.49346	2.85733	4.77786	3.06351	3.00881	2.2269	2.64715	2.17379	2	2.99855
ENSG00000080189	SLC35C2	1.09109	3.75892e-07	Up	9.83618	8.68742	8.74192	8.8878	8.83429	9.08917	10.6775	9.76354	9.70824	9.76386	9.69122	8.93571
ENSG00000080200	CRYBG3	-2.60483	1.22901e-07	Down	4.99914	8.72811	6.86491	7.3205	6.92085	6.96148	3.5967	4.24699	5.74993	5.38863	4.90486	6.38955
ENSG00000080298	RFX3	-0.1167	0.723584	None	7.08969	6.45961	7.20509	6.78214	7.0442	6.17607	6.37426	6.68345	7.15863	6.91589	6.73838	7.641
ENSG00000080345	RIF1	-0.889272	3.75748e-05	None	8.9433	10.0469	10.1786	10.059	9.94866	9.10067	8.76224	9.01778	9.41476	8.83823	8.96687	9.77189
ENSG00000080371	RAB21	-1.14777	2.86071e-08	Down	9.63764	11.2291	10.9604	10.867	11.4869	11.0479	9.6285	10.4651	10.1709	9.63971	10.0971	11.0542
ENSG00000080493	SLC4A4	-2.0953	6.79754e-05	Down	4.75938	6.89436	6.33397	5.96442	5.90399	4.98247	4.01319	3.24032	4.00686	3.10578	5.22397	5.90418
ENSG00000080503	SMARCA2	-0.953589	6.50834e-07	None	10.086	11.2788	11.4103	11.0629	10.9719	11.3768	9.74029	10.1168	10.7434	10.3663	10.3464	11.1536
ENSG00000080511	RDH8	5.65063	2.92926e-06	Up	3.15326	2	2.49346	2	2	2	4.47382	6.05909	3.62087	3.48142	3.8674	2
ENSG00000080546	SESN1	-3.28435	2.5753e-33	Down	8.69565	11.2167	11.7657	11.2178	10.7973	11.5064	7.99457	7.70776	8.67705	7.53349	8.04208	11.8813
ENSG00000080561	MID2	-2.00307	4.0508e-11	Down	5.78307	7.83308	6.7818	6.81023	7.3926	7.26392	4.59961	4.9658	5.12703	5.42348	5.58404	6.78727
ENSG00000080573	COL5A3	2.72916	4.81322e-13	Up	11.4088	8.40958	8.83247	9.24766	7.34541	8.14487	10.8136	11.4637	9.80392	11.9101	11.6142	8.85924
ENSG00000080603	SRCAP	0.743515	0.0641074	None	4.68287	3.30677	3.94664	4.4853	4.20324	3.66903	4.1836	4.65071	4.65154	4.55204	4.68481	3.99782
ENSG00000080608	PUM3	1.1932	5.76438e-07	Up	8.60006	8.23708	7.20509	7.89993	8.19185	7.73661	9.16465	9.39737	9.04387	8.71531	8.9926	7.43456
ENSG00000080709	KCNN2	-3.05133	0.000308833	Down	3.7859	3.50708	8.03201	6.25757	5.56259	3.06351	3.47063	4.24699	2.46193	3.72434	3.29679	4.41267
ENSG00000080802	CNOT4	-1.2038	4.91634e-13	Down	7.7915	9.16218	9.09166	8.70534	8.97013	9.09301	7.84381	7.42282	7.98771	7.70616	7.76831	8.60198
ENSG00000080815	PSEN1	1.0642	4.44338e-07	Up	9.76721	9.35635	8.40264	9.04089	8.78798	8.50373	10.0357	10.0311	9.90278	9.61542	9.72593	8.41779
ENSG00000080819	CPOX	0.310181	0.0788972	None	8.33218	7.84237	7.69982	7.97632	8.05187	7.96356	8.2365	8.26923	8.52573	7.95568	7.87308	7.88791
ENSG00000080822	CLDND1	0.191144	0.302249	None	9.76257	9.61412	9.76793	9.6661	10.1566	9.52736	9.57781	10.07	10.1326	9.86714	10.0182	9.53626
ENSG00000080823	MOK	0.984337	0.000397944	None	7.13347	5.8344	6.21228	6.21617	5.98833	5.92316	7.15662	6.07376	7.15099	7.37341	7.28576	6.54154
ENSG00000080824	HSP90AA1	-0.867802	0.000282181	None	12.8055	14.307	13.3783	13.4675	14.1057	13.2499	13.01	12.7862	13.3358	12.5633	12.7212	13.7319
ENSG00000080839	RBL1	-0.365223	0.299438	None	6.98204	8.1043	7.61832	7.7042	7.27998	6.62157	7.63926	7.8164	7.28968	6.72657	6.41923	7.7431
ENSG00000080845	DLGAP4	-0.592782	0.0459461	None	9.78562	11.0136	10.455	10.3968	10.3543	10.3954	10.5074	10.1124	8.73697	9.82296	9.79294	10.0415
ENSG00000080854	IGSF9B	-3.65343	7.82705e-09	Down	3.15326	4.70643	8.33137	6.23702	6.10627	5.4343	3.81992	3.24032	2.81128	4.07053	4.35207	7.29484
ENSG00000080947	CROCCP3	-0.0701777	0.914594	None	4.5599	5.12728	5.25765	5.59609	3.70186	3.96594	4.47382	3.13238	4.9268	5.47421	5.58404	5.1129
ENSG00000080986	NDC80	3.98372	2.76048e-19	Up	8.03411	3.98103	5.43132	4.61839	2.92697	3.29475	8.69335	8.53869	7.79033	7.70969	7.42123	4.66052
ENSG00000081014	AP4E1	-0.092737	0.741939	None	7.51631	8.35217	7.59417	7.97011	7.72311	7.61354	7.45179	7.93761	8.02162	7.59592	7.44774	7.05607
ENSG00000081019	RSBN1	-0.40862	0.0464443	None	7.94272	8.70791	8.29436	8.16221	8.33563	8.23113	7.96565	8.08243	8.38624	7.45987	7.79609	8.40652
ENSG00000081026	MAGI3	-0.433571	0.118141	None	6.2621	6.96414	6.44618	6.72424	7.1395	6.26054	5.89902	6.17244	6.79671	6.2614	5.96052	6.27026
ENSG00000081041	CXCL2	0.202411	0.879949	None	8.52807	11.9065	5.06018	4.55338	11.3689	9.3778	10.0605	11.2475	10.9962	9.76046	10.6053	5.4124
ENSG00000081051	AFP	0.687909	0.484088	None	2.60847	2.45256	2	3.05813	2.53669	2.78799	4.01319	2.42291	2.81128	2.8222	3.21684	3.22073
ENSG00000081052	COL4A4	-2.14248	0.000138663	Down	6.10969	8.11967	9.14252	8.3171	7.48259	8.82363	7.53288	7.18687	4.81519	5.63151	4.01652	8.21952
ENSG00000081059	TCF7	3.58247	2.09511e-21	Up	7.58099	5.06512	3.39577	4.41385	4.33793	4.21206	8.2219	6.88815	8.4746	7.70969	7.54097	4.93607
ENSG00000081087	OSTM1	0.503038	0.0633632	None	9.84279	9.72129	8.38163	9.36833	9.69309	9.40898	9.50128	10.0563	10.2481	9.52205	9.64806	9.00834
ENSG00000081148	IMPG2	1.43826	0.0100912	Up	4.11194	2.79655	3.39577	2.85733	2.92697	2.78799	3.5967	4.08269	4.25515	3.9322	3.70108	3.41322
ENSG00000081154	PCNP	-1.02287	9.5991e-08	Down	10.5497	11.6336	11.311	11.2931	11.5004	11.8212	10.0301	10.4285	11.0205	10.4142	10.3932	11.5174
ENSG00000081177	EXD2	-0.738706	0.00130552	None	7.59672	8.68742	8.49686	8.15675	8.03214	7.6348	7.15662	7.31585	7.9038	7.43447	7.48235	8.12642
ENSG00000081181	ARG2	-3.32031	1.55094e-07	Down	4.37772	6.50714	8.51627	4.9568	4.20324	7.81319	3.91979	4.44047	4.85336	4.27515	4.01652	8.09165
ENSG00000081189	MEF2C	-3.47913	7.99951e-26	Down	10.1504	13.7061	12.6766	13.2815	13.3182	12.8076	8.6321	8.96566	9.7619	9.57046	9.90321	11.9763
ENSG00000081237	PTPRC	3.17772	2.36482e-12	Up	9.8646	8.73311	6.27441	8.00699	7.4383	6.4403	10.0385	10.9525	11.7886	10.3455	10.7819	7.38948
ENSG00000081248	CACNA1S	-11.9927	1.55684e-176	Down	2.90643	13.1564	13.8539	13.1092	12.8231	13.0236	3.17971	2.74954	2	2	2.9464	13.21
ENSG00000081277	PKP1	-1.86464	0.00818602	Down	6.69115	6.76348	6.59966	5.74908	7.32933	6.7243	4.96951	3.96175	3.52953	2.59652	4.19403	6.45665
ENSG00000081307	UBA5	-0.724598	6.42937e-07	None	8.91431	9.41671	9.54664	9.53334	9.94339	9.72859	8.59103	8.9774	9.05415	8.9485	8.92503	9.55425
ENSG00000081320	STK17B	2.90441	2.17299e-14	Up	9.84169	8.24411	7.25216	7.93225	7.5673	5.92316	9.8708	10.8016	10.6651	9.96204	10.3977	6.43463
ENSG00000081377	CDC14B	0.497857	0.180086	None	7.77316	7.49877	6.27441	6.96821	6.02873	7.87702	6.87494	7.10357	7.80014	7.71322	7.7648	6.88796
ENSG00000081386	ZNF510	-0.68156	0.0154221	None	6.38794	7.46306	6.49918	7.14409	6.66304	7.34353	5.77116	6.08827	6.9097	6.36363	6.47184	6.80455
ENSG00000081665	ZNF506	0.347534	0.137425	None	7.98317	7.66515	7.53195	7.79839	7.02436	7.29095	7.77879	7.51167	8.03414	7.67034	7.44336	6.93578
ENSG00000081692	JMJD4	-0.0596888	0.872759	None	5.92271	5.45268	5.12905	4.9568	5.76744	5.85234	5.57067	4.934	5.03039	5.68992	5.11792	5.54166
ENSG00000081721	DUSP12	1.00526	5.85413e-09	Up	8.2182	7.09433	7.54461	7.63519	7.17592	7.29095	8.25574	8.65053	8.46539	8.11605	8.38385	7.38948
ENSG00000081760	AACS	0.477169	0.0482788	None	7.32817	7.46306	7.7444	7.28089	7.42323	7.6866	8.43521	7.8251	8.11492	8.09459	7.6208	7.19357
ENSG00000081791	DELE1	-0.491664	0.0219857	None	9.71292	9.7238	10.1561	9.91927	10.6219	10.0347	9.56822	9.01778	9.69778	9.79496	9.80922	10.0632
ENSG00000081803	CADPS2	1.1127	0.00206533	Up	8.10179	7.53362	6.90474	7.6194	6.10627	5.88818	7.2745	7.61053	8.4216	8.27474	8.15364	6.69764
ENSG00000081818	PCDHB4	-1.49239	0.00508121	Down	5.36018	6.1054	5.43132	7.4332	5.38729	5.16886	4.92213	4.34697	4.07305	5.22049	3.81406	5.36661
ENSG00000081853	PCDHGA2	-0.874313	0.122531	None	4.37772	5.50044	4.09172	3.78032	4.6798	4.60566	4.1836	3.82974	4.13634	3.0173	3.21684	3.87235
ENSG00000081870	HSPB11	1.14429	9.9107e-07	Up	8.98373	7.47506	7.94873	8.03107	7.75957	8.38331	9.41407	9.63594	8.92569	8.75859	9.04274	8.3488
ENSG00000081913	PHLPP1	0.0728215	0.752233	None	6.80383	6.68299	7.13984	7.05296	6.78596	6.94455	6.75838	7.2003	7.03953	6.74735	7.39423	6.99718
ENSG00000081923	ATP8B1	1.28787	0.00173084	Up	8.52533	7.49877	6.44618	7.07629	5.44812	5.88818	6.79829	7.82075	7.7755	8.12666	8.43775	7.15368
ENSG00000081985	IL12RB2	-3.5915	1.22536e-11	Down	4.2772	7.53362	5.58631	6.78214	7.42323	6.57834	2.59084	2.42291	4.13634	3.60799	4.31415	6.67903
ENSG00000082014	SMARCD3	-3.1811	2.51337e-57	Down	7.90953	11.1887	11.9224	11.3469	11.716	11.3917	8.44363	8.20073	8.1613	8.65611	8.73004	11.5814
ENSG00000082068	WDR70	-0.548722	0.00977425	None	8.75291	8.75296	9.0164	8.73495	9.07028	9.70366	8.72476	8.49577	8.661	8.44339	8.28441	9.17037
ENSG00000082074	FYB1	3.92749	1.65926e-24	Up	9.42801	7.22799	5.72625	6.48376	5.44812	5.61629	10.0714	9.78264	11.0786	9.46361	10.0971	6.14021
ENSG00000082126	MPP4	2.98916	0.00209753	Up	4.16916	2.45256	2	2.34546	2	3.06351	3.81992	4.02349	2.24937	4.02588	4.42504	2.41431
ENSG00000082146	STRADB	-3.29932	9.96532e-43	Down	8.478	11.4542	11.3619	11.2547	11.5866	12.2917	8.28412	7.56455	8.30938	8.40468	8.65049	11.3894
ENSG00000082153	BZW1	1.50277	7.24912e-13	Up	11.4666	10.5393	9.79467	10.6314	10.2169	10.2669	11.7322	12.1558	11.7896	11.4435	11.7639	9.80875
ENSG00000082175	PGR	-1.55596	0.000900808	Down	5.28452	5.63489	5.58631	6.12962	5.66865	5.33391	4.10091	3.89725	4.65154	3.10578	3.75868	5.31931
ENSG00000082196	C1QTNF3	0.138154	0.855746	None	5.85458	5.54666	6.18019	8.00091	5.8144	5.52816	5.60107	4.02349	7.05599	8.12401	6.81505	6.80455
ENSG00000082212	ME2	-0.223498	0.620868	None	10.8718	10.5536	9.70446	10.5049	10.1313	11.3409	10.1364	9.50138	11.2066	9.24849	9.49442	10.1654
ENSG00000082213	C5orf22	-0.90712	4.90856e-07	None	7.85826	9.01788	8.50336	8.83749	9.01606	8.93492	7.85646	7.83374	7.92636	7.72024	8.13473	8.28253
ENSG00000082258	CCNT2	-0.335253	0.0756915	None	8.5088	9.16218	8.95133	8.7889	8.98046	8.43875	8.47269	8.14973	8.82364	8.602	8.70644	8.93179
ENSG00000082269	FAM135A	0.0870898	0.81831	None	7.57571	7.89692	7.26752	7.3205	6.73804	6.60012	6.54037	6.90465	8.04242	7.25749	6.97548	7.08464
ENSG00000082293	COL19A1	-4.87247	3.43332e-06	Down	2	3.98103	6.90474	7.19825	6.10627	2.78799	2	2	2.81128	2.92305	3.13221	3.41322
ENSG00000082397	EPB41L3	2.31921	1.52425e-11	Up	10.1325	7.83308	9.09597	9.29068	8.37533	7.5023	10.8136	10.8153	11.5022	10.4553	11.0669	8.41779
ENSG00000082438	COBLL1	0.0143198	0.974134	None	8.39948	8.44662	7.78765	7.94498	7.21145	6.85683	6.8243	6.92905	7.47246	8.03387	7.7111	7.02693
ENSG00000082458	DLG3	1.52913	2.0206e-10	Up	7.26395	5.63489	6.11377	6.10715	6.10627	5.99066	7.52498	7.58004	6.68474	7.61489	7.69275	5.76989
ENSG00000082482	KCNK2	1.39987	0.00475808	Up	4.93461	4.53359	4.45576	5.56345	4.33793	5.226	6.0609	5.98344	6.12236	5.81329	7.56135	5.45679
ENSG00000082497	SERTAD4	-0.871085	0.229967	None	6.5475	6.38525	5.63448	7.9513	5.25734	4.98247	4.01319	4.02349	5.90335	5.33473	5.41521	4.3196
ENSG00000082512	TRAF5	1.61667	0.000203017	Up	8.46092	5.90707	7.34194	7.64303	5.32378	5.85234	7.55635	7.46793	8.18768	8.66887	8.60998	6.38955
ENSG00000082515	MRPL22	-0.696516	0.000123478	None	8.83476	9.151	9.70164	9.05564	9.83651	9.70868	8.77563	9.04595	8.72158	8.7466	8.85083	9.53368
ENSG00000082516	GEMIN5	-1.17114	1.67227e-06	Down	7.35923	8.77255	8.85297	8.62061	8.37533	8.68277	6.57141	7.41132	7.99626	7.85717	7.37594	8.55682
ENSG00000082641	NFE2L1	-3.82518	1.90468e-77	Down	10.7095	14.4302	14.2204	14.2128	14.305	14.8602	10.1076	10.5651	10.4288	10.6324	10.4888	13.6465
ENSG00000082684	SEMA5B	1.73625	0.00508641	Up	6.96599	3.98103	4.7462	4.90562	2.53669	3.82511	4.26181	4.48504	5.90335	6.16174	5.77758	4.87196
ENSG00000082701	GSK3B	-0.0353143	0.892445	None	8.94739	9.70099	8.79587	9.39408	9.00091	8.97297	9.25107	9.27896	9.02309	8.97076	8.9881	8.52068
ENSG00000082781	ITGB5	1.52183	1.85075e-10	Up	11.9609	10.2751	9.79996	10.5649	9.81358	10.1555	10.7816	11.8106	11.9082	11.4848	11.5244	9.87975
ENSG00000082805	ERC1	0.667744	0.00728573	None	8.30053	8.61877	7.76619	8.01305	7.49706	7.77541	8.54876	8.42605	8.69029	8.68511	8.59029	7.24509
ENSG00000082898	XPO1	-0.0597235	0.812037	None	10.5341	10.569	10.4716	10.48	10.281	9.72115	9.75895	10.2822	10.7132	10.0956	10.2098	10.4661
ENSG00000082996	RNF13	0.304907	0.24543	None	10.1343	9.94486	9.99707	10.1511	9.67411	10.2703	9.91079	10.8487	10.7326	9.60027	10.1838	9.86952
ENSG00000083067	TRPM3	-0.943503	0.218602	None	3.15326	5.06512	4.09172	2.34546	4.33793	4.32097	2.32546	3.13238	3.70677	3.66734	4.06299	3.22073
ENSG00000083093	PALB2	0.509233	0.00950996	None	6.83068	6.70354	6.21228	6.27784	6.14353	6.51097	6.84984	6.79386	6.79671	6.65507	7.09769	6.19365
ENSG00000083097	DOP1A	-1.70327	5.74759e-06	Down	6.095	8.23708	7.7444	7.68156	7.22889	7.51382	4.65862	4.99691	6.65263	6.32729	6.40126	7.40088
ENSG00000083099	LYRM2	-0.761933	1.15002e-06	None	8.77842	9.52169	9.35509	9.26045	9.68994	9.61553	9.06728	8.67719	8.54042	8.52788	8.60607	9.30696
ENSG00000083123	BCKDHB	-1.00492	0.00104397	Down	7.13347	7.75648	8.00478	7.3205	7.45322	8.35797	6.30207	5.99889	7.42255	7.08322	6.80141	7.96676
ENSG00000083168	KAT6A	0.207819	0.564845	None	8.37537	9.61141	8.40958	8.55984	8.09055	8.06882	8.76224	9.25342	8.73697	8.58863	8.73183	7.81306
ENSG00000083223	TUT7	0.830226	0.0047359	None	8.32591	8.73311	7.58194	7.88019	7.97126	8.08436	8.96871	9.27579	8.99349	8.46446	8.58632	7.20662
ENSG00000083290	ULK2	-0.688784	0.0116854	None	8.50047	8.67187	7.95822	8.81687	8.41396	9.03023	7.9598	7.23985	8.15367	7.56894	7.85008	8.55682
ENSG00000083312	TNPO1	0.263402	0.293532	None	10.3964	10.7242	9.776	10.1206	10.314	9.54149	10.4396	10.3242	10.7268	9.98409	10.2785	9.87975
ENSG00000083444	PLOD1	2.12041	1.34568e-19	Up	12.0008	10.0924	9.16729	10.1594	9.87302	9.84715	12.2975	12.353	11.3187	11.8013	11.7217	9.70676
ENSG00000083454	P2RX5	-2.70329	1.23432e-06	Down	4.05237	7.36328	6.04415	7.17683	8.03214	5.88818	4.01319	2.88875	4.13634	5.44059	5.22397	6.34301
ENSG00000083457	ITGAE	-0.96856	0.00435786	None	8.72933	9.02606	9.52444	9.80697	9.68679	8.71805	9.28658	8.64563	8.23181	8.44974	7.33392	9.96289
ENSG00000083520	DIS3	0.236812	0.191246	None	8.88899	9.13596	8.65701	8.50932	8.69063	8.62552	9.19486	8.89516	9.22764	8.70649	8.86892	8.73858
ENSG00000083535	PIBF1	-0.0654971	0.844305	None	7.49968	7.69624	7.59417	8.06061	7.32933	7.62421	6.68931	7.90927	8.36988	7.49715	7.33392	7.81306
ENSG00000083544	TDRD3	-0.528954	0.00211749	None	8.53896	9.36605	9.41837	9.12998	9.32667	9.06196	8.50119	9.03287	8.76978	8.98832	8.41105	9.18364
ENSG00000083635	NUFIP1	-0.468397	0.0299912	None	6.75794	7.22799	6.98124	7.17683	6.61078	7.55899	6.32046	6.77604	6.72647	6.60282	6.67248	6.87166
ENSG00000083642	PDS5B	0.425561	0.0557691	None	8.80348	8.74307	8.50983	8.75316	8.23564	8.06882	8.50521	8.7769	9.43692	8.81052	8.82241	8.35468
ENSG00000083720	OXCT1	-1.86525	8.57174e-06	Down	7.27703	9.83508	8.77453	8.94594	8.01213	10.6358	7.68256	7.95356	8.24623	8.08646	7.80978	10.4234
ENSG00000083750	RRAGB	-0.70456	0.0258663	None	7.42531	7.77601	8.26406	8.15127	7.84122	8.57143	6.18652	7.06004	7.87162	7.93168	7.68905	8.22595
ENSG00000083782	EPYC	8.48548	1.53623e-06	Up	8.71259	2	2	2	2	2	3.33249	2.42291	6.58619	5.05258	4.955	2
ENSG00000083799	CYLD	-0.14634	0.652086	None	8.99959	10.5178	9.16319	9.7859	10.2321	10.1107	9.99478	9.9746	10.1509	9.61542	9.76071	9.37215
ENSG00000083807	SLC27A5	0.547146	0.13238	None	6.70088	5.90707	5.77003	5.53005	5.32378	6.23292	7.21676	6.50016	6.3396	5.85217	6.11185	6.73417
ENSG00000083812	ZNF324	0.636222	0.0284274	None	6.23556	6.61953	5.89394	5.68981	5.66865	6.23292	6.45971	6.68345	6.21322	6.85975	6.88138	5.45679
ENSG00000083814	ZNF671	-1.45588	0.00028897	Down	6.13862	7.45096	7.92955	6.15175	6.80933	8.00496	5.47541	5.08642	6.51653	6.66238	6.16607	7.88791
ENSG00000083817	ZNF416	-0.774673	0.00170929	None	6.13862	7.01435	6.62373	6.91745	6.28365	6.80151	5.82367	5.95203	5.64503	5.66101	6.41923	6.43463
ENSG00000083828	ZNF586	-0.984255	9.5982e-06	None	6.43536	7.31068	7.59417	7.14409	7.66022	7.64531	6.44302	6.01418	6.70576	6.25174	6.92605	7.25769
ENSG00000083838	ZNF446	-0.238681	0.603552	None	4.75938	5.06512	5.19478	4.9568	4.33793	5.04731	3.71262	4.34697	4.25515	5.38863	5.22397	4.93607
ENSG00000083844	ZNF264	0.30382	0.207101	None	8.32276	8.16483	7.80879	8.00699	7.51139	7.15043	7.67543	7.8164	8.02162	7.98805	8.21409	7.45659
ENSG00000083845	RPS5	-0.859414	0.000456116	None	13.351	13.8305	14.3806	13.3214	14.1835	14.0717	13.6373	13.0436	13.114	13.0084	13.4321	14.6938
ENSG00000083857	FAT1	2.13709	5.48042e-05	Up	9.60432	7.14027	6.82395	8.82378	5.56259	5.85234	8.50922	9.05522	8.94128	9.76046	9.58676	6.08472
ENSG00000083896	YTHDC1	-0.11996	0.520233	None	9.62107	10.1903	10.2107	10.0649	9.78143	10.3447	10.0062	10.1902	10.2373	9.76726	9.98693	9.95903
ENSG00000083937	CHMP2B	-0.361454	0.0690692	None	9.45702	9.55033	9.6557	10.0235	9.90863	10.0703	9.05085	9.80368	9.64708	9.12161	9.67168	9.79152
ENSG00000084070	SMAP2	2.58559	1.55306e-18	Up	9.91669	8.92906	8.19346	8.15675	8.69691	7.99677	11.2488	11.7171	10.8398	10.87	10.8111	8.36053
ENSG00000084072	PPIE	-0.363768	0.080191	None	9.33575	9.02197	9.97385	9.58507	9.84219	9.89638	9.6739	9.51084	9.3037	9.21034	9.2198	9.95324
ENSG00000084073	ZMPSTE24	0.514279	0.0214037	None	9.6427	9.69587	8.49033	9.21125	9.27304	8.98129	9.40116	9.66891	10.0374	9.74073	9.55866	9.14686
ENSG00000084090	STARD7	-1.53479	1.21854e-07	Down	10.7858	12.3181	12.2145	12.0185	11.984	13.4952	11.272	11.1873	11.0745	10.5525	10.7758	12.3054
ENSG00000084092	NOA1	-1.75601	3.80916e-09	Down	8.06081	9.28656	9.49539	8.89109	9.64842	9.52451	6.66072	6.92905	8.31281	7.79865	7.52031	9.42895
ENSG00000084093	REST	0.554944	0.0764703	None	8.52259	8.55235	8.1854	8.39338	7.48259	7.38175	7.88145	8.28192	9.07449	8.49958	8.64095	7.37798
ENSG00000084110	HAL	2.56259	0.000280444	Up	4.68287	5.4033	2.86048	3.39141	3.48675	3.06351	6.9118	6.65447	5.55525	5.50707	5.48513	2.41431
ENSG00000084112	SSH1	0.161621	0.603713	None	9.33887	9.86046	10.0535	9.74282	9.15026	9.44552	9.99764	9.942	9.43378	9.47922	9.87662	8.47825
ENSG00000084207	GSTP1	0.625501	0.0415984	None	12.9546	12.5812	12.4644	11.8427	12.6025	12.9092	14.0654	13.4189	12.7504	12.5819	13.0925	12.9841
ENSG00000084234	APLP2	1.77532	4.96893e-14	Up	13.2471	11.6342	11.0329	11.1389	10.7987	11.2645	12.8136	13.373	12.8926	12.2534	12.6296	10.8034
ENSG00000084444	FAM234B	1.1075	1.36622e-05	Up	6.8483	5.8344	5.48485	5.46083	5.50649	4.91457	6.81135	6.38728	6.3396	6.23222	6.28845	5.45679
ENSG00000084463	WBP11	-1.22516	5.93512e-08	Down	9.25051	10.8225	10.655	10.3022	10.5749	11.1232	8.75211	9.67012	9.81967	9.35273	9.69768	10.5022
ENSG00000084623	EIF3I	-0.572577	0.0057242	None	11.5774	11.7996	12.1981	11.789	12.3951	12.4719	12.0052	11.8644	11.4727	11.4569	11.5549	12.5986
ENSG00000084628	NKAIN1	-5.43376	1.14956e-42	Down	3.36397	7.49877	8.84275	7.9948	8.06164	7.10546	2.81491	3.60586	3.62087	2.71377	3.37254	7.83003
ENSG00000084636	COL16A1	3.26821	4.02348e-16	Up	10.8932	7.36328	8.73641	9.07314	6.85498	7.80384	12.0392	10.763	11.0846	12.1922	11.4136	8.48898
ENSG00000084652	TXLNA	1.24125	2.47128e-09	Up	9.91041	8.91591	8.83762	9.40564	8.74013	9.18594	10.6285	10.3165	9.86241	10.4012	10.0263	8.66008
ENSG00000084674	APOB	0.794357	0.674839	None	3.26246	9.74626	3.15281	3.66197	3.23384	4.98247	9.00611	9.28212	8.85925	2.17379	2.17943	4.5001
ENSG00000084676	NCOA1	-0.967152	3.42579e-07	None	8.77381	10.2734	9.7324	9.47749	9.60233	9.76519	8.7213	8.83186	8.94349	8.52788	8.76207	9.30696
ENSG00000084693	AGBL5	-0.061507	0.78074	None	7.48286	7.75648	7.66546	7.68915	7.32933	8.08436	8.0452	7.45118	7.47858	7.83792	7.62855	7.7431
ENSG00000084710	EFR3B	-1.59362	0.00716927	Down	5.31018	6.57562	6.36285	6.98063	6.41135	4.98247	2.59084	5.76588	3.78785	4.42023	5.59988	6.45665
ENSG00000084731	KIF3C	0.680172	0.0243702	None	7.42531	7.04688	6.80303	6.98063	7.02436	6.05515	6.50864	7.35239	7.67252	7.32355	7.69644	6.05616
ENSG00000084733	RAB10	-1.45421	4.36586e-05	Down	10.8374	11.8976	13.6413	11.8646	11.8102	12.2258	10.4993	11.1826	11.5546	10.6197	11.0062	12.2275
ENSG00000084734	GCKR	2.07521	0.00340626	Up	3.71081	2.79655	2	3.39141	2.92697	2	4.47382	4.13957	3.52953	3.77918	3.96851	2.7358
ENSG00000084754	HADHA	-1.34508	1.57086e-12	Down	11.9949	13.3409	13.0535	12.6514	12.8109	13.1554	11.8697	11.6305	11.9779	11.4296	11.5948	13.4743
ENSG00000084764	MAPRE3	-3.08154	4.93069e-22	Down	8.84796	10.9506	11.3575	11.4403	11.6209	11.4453	8.99471	8.4289	7.12782	7.97048	7.44774	11.2323
ENSG00000084774	CAD	1.61735	1.40304e-25	Up	8.71978	7.32401	7.26752	7.41502	7.17592	7.43119	8.99757	9.08448	9.0521	9.13875	8.65807	7.49965
ENSG00000085063	CD59	-0.334991	0.282358	None	12.3898	12.7007	12.5723	12.5011	12.7228	13.3663	12.1868	13.4307	11.9991	12.0947	12.1442	12.7931
ENSG00000085117	CD82	2.064	1.00359e-08	Up	9.81056	8.52375	7.93917	8.90419	8.93867	9.29677	11.1076	11.6834	10.1461	10.4469	10.4152	8.05603
ENSG00000085185	BCORL1	0.751953	0.00776701	None	7.06729	7.12512	6.47292	7.20884	6.55655	6.66354	7.30252	7.70306	7.11216	7.83792	7.50356	5.90418
ENSG00000085224	ATRX	-0.278814	0.33065	None	9.24386	10.3968	9.42181	9.55425	9.50547	9.31664	9.19735	8.93787	9.75687	9.27973	9.33788	8.89597
ENSG00000085231	AK6	-1.20101	2.81415e-13	Down	7.99903	8.92906	9.02094	8.7128	9.31038	8.89584	7.57178	7.71246	7.95736	7.7786	8.00983	9.2639
ENSG00000085265	FCN1	3.50911	6.16317e-09	Up	9.45126	7.98348	3.60365	5.88738	7.45322	6.34033	10.5711	11.1852	9.40355	8.59437	10.8285	6.562
ENSG00000085274	MYNN	-0.617127	0.000130398	None	7.77777	8.64024	8.22527	8.16221	8.34366	8.27917	7.4766	7.54363	7.97044	7.81514	7.6208	8.21952
ENSG00000085276	MECOM	0.733441	0.0774167	None	8.56051	8.52375	6.21228	7.65856	7.52557	6.7243	7.14635	8.68914	8.15367	8.07554	8.14557	7.12646
ENSG00000085365	SCAMP1	-0.1592	0.544148	None	9.22712	9.48951	8.9935	9.23735	9.19975	9.29009	8.25095	8.97154	9.55743	8.89519	8.91715	8.7653
ENSG00000085377	PREP	-1.69176	3.21794e-19	Down	8.79669	10.3023	11.1201	10.5315	10.8017	11.0764	9.09692	9.29626	9.15118	9.05928	8.94377	10.4742
ENSG00000085382	HACE1	-0.0627727	0.817713	None	7.38361	7.64404	7.05389	7.3205	7.24612	6.55623	6.55597	7.2003	7.32406	7.11021	7.25106	7.30702
ENSG00000085415	SEH1L	-0.423915	0.0474941	None	8.10546	8.73311	8.49033	8.33655	9.36661	8.82363	8.17719	8.54397	8.38298	8.40468	8.41554	8.62648
ENSG00000085433	WDR47	-1.63893	3.42651e-13	Down	7.35923	8.89819	9.29642	8.67127	8.50982	8.96879	6.44302	7.16649	7.52069	7.50937	7.38968	8.87568
ENSG00000085449	WDFY1	1.13119	7.75027e-08	Up	9.14394	8.64556	7.78765	8.53901	8.2865	8.0131	9.11547	9.14822	9.67665	9.38844	9.59073	7.96676
ENSG00000085465	OVGP1	0.566822	0.27953	None	5.28452	4.33719	5.63448	4.61839	3.88902	3.06351	5.14485	5.17069	4.60755	5.61653	5.45059	5.45679
ENSG00000085491	SLC25A24	1.14149	0.000165394	Up	9.51748	8.3907	8.33137	8.87123	8.43666	7.53658	9.04257	9.08448	10.2633	8.95298	9.37634	7.9896
ENSG00000085511	MAP3K4	-0.298344	0.220831	None	8.4523	9.59775	8.80115	8.48773	8.8171	8.88257	8.97453	8.41169	8.69818	8.6058	8.45091	8.56698
ENSG00000085514	PILRA	4.5949	3.88453e-37	Up	9.49528	6.13596	4.55921	5.10025	5.71889	5.65841	9.71271	10.9056	10.1442	9.00711	10.135	5.66029
ENSG00000085552	IGSF9	4.22072	0.00030446	Up	2.90643	2.45256	2	2	2	2	3.91979	4.76356	3.32742	2.92305	3.8674	2.41431
ENSG00000085563	ABCB1	0.847402	0.149722	None	4.83205	5.35216	3.39577	4.90562	4.6798	3.96594	3.17971	5.50959	5.80939	5.75975	5.28405	4.11324
ENSG00000085644	ZNF213	-0.884191	0.00286391	None	7.3092	8.70791	7.73338	7.3107	7.67302	8.82363	7.20691	7.54889	7.27569	7.10485	7.52031	8.33698
ENSG00000085662	AKR1B1	-1.48163	3.49193e-10	Down	11.1492	12.2477	12.941	12.5175	12.8533	12.5755	11.9297	11.1906	10.7989	10.7863	10.9338	12.7708
ENSG00000085719	CPNE3	0.159778	0.568266	None	9.44259	9.53034	9.22349	9.45764	9.00598	9.21092	8.66125	9.23397	9.78677	9.36174	9.31527	8.36636
ENSG00000085721	RRN3	-1.04727	5.1449e-06	Down	8.70051	10.5061	9.5685	9.38477	9.57531	9.51021	8.55265	8.63825	9.10051	8.78897	8.58234	9.81515
ENSG00000085733	CTTN	0.68551	0.00330977	None	11.0054	10.3471	10.3068	10.8552	10.7037	10.4109	10.9833	11.2894	10.4209	11.5562	11.5072	10.213
ENSG00000085741	WNT11	-4.00714	2.89441e-12	Down	5.31018	7.10981	7.80879	8.08381	7.06377	7.35639	4.26181	3.0157	4.19697	3.48142	2.339	8.35468
ENSG00000085760	MTIF2	-1.36428	2.87462e-18	Down	8.42906	9.8673	9.81571	9.6661	9.67729	9.94824	8.31196	8.43459	8.83799	8.31473	8.09894	9.65293
ENSG00000085788	DDHD2	-0.398316	0.0159536	None	8.88472	9.29674	9.14668	9.33245	8.92803	9.16052	8.56041	8.65053	8.6311	8.70118	8.79514	8.64098
ENSG00000085831	TTC39A	-2.41697	2.73892e-07	Down	3.85727	6.50714	5.37572	5.806	7.12093	6.39118	3.91979	4.65071	3.86461	4.07053	3.81406	4.41267
ENSG00000085832	EPS15	-0.65404	0.000212382	None	10.0175	10.8024	10.8346	10.6036	10.4241	10.3055	9.53514	9.83953	10.1737	9.79746	10.2354	10.5858
ENSG00000085840	ORC1	3.40039	5.93312e-11	Up	5.62845	3.0741	3.60365	3.05813	3.70186	3.66903	6.16633	7.18687	5.77002	5.66101	5.22397	2.7358
ENSG00000085871	MGST2	-0.91212	0.0011611	None	10.1898	9.86503	10.4666	9.81219	10.4317	10.4186	8.71436	9.51354	9.20568	9.21656	9.13398	10.6766
ENSG00000085872	CHERP	-1.25126	3.35751e-05	Down	6.52575	8.32591	8.50983	7.7191	7.82984	8.43269	5.92329	6.77604	7.04778	7.54541	7.35275	8.11953
ENSG00000085978	ATG16L1	-0.222544	0.108333	None	8.19428	8.62416	8.42336	8.36524	8.63938	8.63082	8.40106	8.17716	8.3992	8.50569	8.23199	8.56191
ENSG00000085982	USP40	0.255429	0.288958	None	8.57646	8.52951	8.63942	8.43908	8.26975	8.52095	9.51931	8.50662	8.5751	8.59437	8.74079	8.81303
ENSG00000085998	POMGNT1	-1.37697	8.12428e-17	Down	9.45126	10.7052	10.5647	10.3769	10.8433	10.8599	9.19486	9.64702	9.00836	9.28802	9.03693	10.5542
ENSG00000085999	RAD54L	1.32275	0.0101466	Up	4.47168	4.10977	2.86048	3.66197	3.23384	3.29475	3.91979	5.19772	4.31107	5.18031	4.4945	4.22011
ENSG00000086015	MAST2	-2.85115	4.59987e-33	Down	8.84138	12.0633	12.2613	11.6496	11.7639	11.9971	9.11283	8.701	8.47154	9.74418	9.14077	11.5638
ENSG00000086061	DNAJA1	0.481184	0.0578169	None	10.8308	11.1518	9.87957	10.5793	10.5851	10.6225	10.9244	10.8677	11.6919	10.9397	11.053	10.5324
ENSG00000086062	B4GALT1	2.25316	2.45603e-19	Up	10.8995	9.48358	8.91279	9.09614	8.99072	8.83745	11.9955	11.4508	10.8213	11.1393	10.8841	8.64578
ENSG00000086065	CHMP5	-0.280477	0.26623	None	9.9538	10.0826	9.93591	10.2973	10.168	10.3719	9.19486	9.8661	10.4944	9.61731	10.253	10.4876
ENSG00000086102	NFX1	-1.37833	2.00366e-15	Down	8.4523	9.97687	9.58698	9.63502	9.37055	10.0644	8.15174	8.15319	8.47766	8.33547	8.36775	9.39514
ENSG00000086189	DIMT1	-0.906685	0.00666384	None	6.45849	7.42645	7.29775	7.2909	7.72311	7.07469	4.96951	6.11688	6.99754	6.90976	6.61906	7.27018
ENSG00000086200	IPO11	0.432677	0.0380746	None	9.07076	8.37156	7.72228	8.17307	8.33563	8.20295	8.74872	8.44309	8.69818	8.26757	8.35146	8.27015
ENSG00000086205	FOLH1	2.22956	0.00150737	Up	6.12423	4.22795	2.49346	2.85733	3.23384	3.82511	3.71262	4.02349	5.3833	4.83689	4.62412	2.41431
ENSG00000086232	EIF2AK1	0.161592	0.463351	None	10.4399	10.1553	10.4141	10.4712	10.5015	10.8035	11.1043	10.6774	10.4185	10.3034	10.4247	10.0969
ENSG00000086288	NME8	4.06116	1.3714e-06	Up	3.99022	2.79655	2	2.85733	2	2	5.01538	4.65071	4.36491	4.19675	4.79902	2
ENSG00000086289	EPDR1	-2.79833	2.49525e-16	Down	9.08569	10.6401	11.5281	11.4829	11.1415	10.8291	6.67508	8.53605	8.60337	8.31937	7.94308	11.0268
ENSG00000086300	SNX10	4.01746	5.12601e-26	Up	9.50642	6.66215	5.06018	6.27784	5.8144	4.84332	9.1181	10.4299	10.5191	9.19907	9.52897	5.93588
ENSG00000086475	SEPHS1	0.0465514	0.79732	None	9.56222	9.45962	9.22349	9.43976	9.11317	9.8517	9.44792	9.66408	9.41795	9.48335	9.39916	9.5049
ENSG00000086504	MRPL28	0.166082	0.644766	None	10.1504	10.0144	10.6345	9.92249	10.6481	10.7015	11.5129	11.108	10.0883	10.0108	10.3167	10.7719
ENSG00000086506	HBQ1	2.55954	0.00994248	Up	3.6316	2.45256	2.49346	2.85733	3.48675	2.44714	4.26181	3.34075	2.24937	3.72434	6.50588	3.41322
ENSG00000086544	ITPKC	0.59879	0.0268093	None	7.90532	8.05718	7.15643	7.61144	7.93983	7.70682	9.00611	8.64808	7.95736	8.22129	8.19335	8.0488
ENSG00000086570	FAT2	-1.33579	0.106442	None	2.4327	4.22795	3.15281	3.39141	3.70186	3.96594	4.01319	3.13238	2.24937	2.32887	2.48266	3.22073
ENSG00000086589	RBM22	0.190967	0.331877	None	9.56355	9.57284	9.7185	9.60926	9.60233	9.78671	10.282	10.1664	9.83167	9.49569	9.64806	9.72729
ENSG00000086598	TMED2	0.212445	0.226428	None	11.3886	11.0167	11.2601	11.2178	11.17	11.4625	11.1404	11.2952	11.8362	11.4624	11.2304	11.0139
ENSG00000086619	ERO1B	0.470227	0.077743	None	8.21141	7.88797	6.92425	7.09924	6.94215	7.47898	7.09386	7.84233	7.6618	7.75485	7.78919	7.23238
ENSG00000086666	ZFAND6	-1.09018	4.39298e-10	Down	10.0493	10.5408	11.1883	11.1417	11.4048	11.3393	9.87236	10.1876	10.1943	9.83353	10.0611	10.9914
ENSG00000086696	HSD17B2	5.65276	2.32703e-07	Up	4.72163	2.45256	2	2	2	2	3.00881	4.99691	4.36491	3.72434	5.13977	2
ENSG00000086712	TXLNG	-0.656582	0.0447148	None	6.8483	8.04112	7.26752	7.07629	7.3926	7.10546	6.50864	5.69176	7.35099	6.99331	6.50588	7.09871
ENSG00000086717	PPEF1	4.20589	1.10752e-06	Up	5.09083	2.45256	2.86048	2	3.23384	2	3.5967	4.29785	4.56218	5.68992	5.63106	2
ENSG00000086730	LAT2	4.0218	8.5904e-37	Up	9.05186	6.16588	6.00804	5.88738	6.17986	6.14677	10.2306	10.8545	9.46339	9.59073	9.67916	5.54166
ENSG00000086758	HUWE1	-0.567497	0.00208765	None	10.2366	11.2581	10.8914	10.8383	10.5561	10.8024	10.2306	10.3546	10.0394	10.3675	10.1672	10.2856
ENSG00000086827	ZW10	-1.09498	1.45783e-06	Down	7.68764	8.6349	8.26406	8.35097	8.31128	9.15685	7.0394	7.28467	7.70419	7.50531	7.36207	8.20007
ENSG00000086848	ALG9	-0.635837	0.037385	None	6.69115	7.1848	6.6936	6.19502	7.10213	6.53378	6.35655	5.81908	6.1685	6.07673	5.41521	6.54154
ENSG00000086967	MYBPC2	-11.3581	7.10571e-35	Down	4.72163	14.5286	17.5236	16.2047	15.8265	14.8078	6.0609	5.93607	4.31107	3.26794	2	15.728
ENSG00000086991	NOX4	2.24784	2.21051e-11	Up	9.1314	6.19519	6.30449	6.31753	5.38729	5.28096	7.92416	8.0788	7.52661	8.13982	7.86982	6.29492
ENSG00000087008	ACOX3	1.62438	8.16595e-10	Up	8.07585	6.19519	6.6936	6.82408	6.52866	7.31748	8.95406	8.51739	7.89925	8.19632	8.07079	6.64106
ENSG00000087053	MTMR2	1.37071	3.5268e-13	Up	9.42508	8.5804	7.86034	8.58852	8.49548	8.37702	9.85512	9.65679	9.64436	9.56852	10.0056	8.00463
ENSG00000087074	PPP1R15A	0.0440874	0.93639	None	10.7346	12.3652	10.6652	10.0129	12.5261	11.3279	11.5044	12.3582	11.1134	11.38	11.7278	10.213
ENSG00000087076	HSD17B14	3.35833	1.15801e-35	Up	8.62071	5.29914	5.971	5.68981	4.5746	6.31422	8.80857	9.26784	9.11825	8.98395	9.14212	5.99727
ENSG00000087077	TRIP6	2.42461	4.26191e-16	Up	10.5115	7.75648	8.92736	9.11034	7.69828	8.52095	11.3926	11.2222	10.5644	11.0688	11.1476	8.98958
ENSG00000087085	ACHE	-7.13389	3.17329e-49	Down	3.03512	10.5422	12.426	12.02	11.2755	10.2549	5.4422	4.68931	3.62087	4.7296	5.07322	11.4558
ENSG00000087086	FTL	3.40544	1.22661e-38	Up	18.0003	14.2937	14.2073	14.6079	14.7723	14.864	18.5171	18.2698	18.1525	16.898	18.0508	15.0049
ENSG00000087087	SRRT	0.541196	0.0208722	None	10.2332	9.99156	10.365	9.90794	9.87856	10.4124	11.0364	11.0609	10.1091	10.8336	10.4084	10.0916
ENSG00000087088	BAX	2.70873	1.12692e-21	Up	10.862	8.02489	8.17729	8.39338	8.84564	8.46865	11.9312	11.322	10.3741	10.5257	10.9543	8.3488
ENSG00000087095	NLK	0.483827	0.0291398	None	8.10912	7.41404	7.41271	7.45116	7.45322	7.39427	7.50099	7.58517	7.69896	7.58057	8.21666	6.80455
ENSG00000087111	PIGS	-0.304535	0.0739597	None	9.0894	9.07813	9.58084	9.47967	9.66453	9.73106	9.1493	9.3333	9.10645	9.0299	9.25525	9.14686
ENSG00000087116	ADAMTS2	3.63237	3.77538e-08	Up	11.1813	6.1054	6.6474	9.89159	6.02873	5.61629	11.6847	11.2427	11.1844	11.7101	11.265	6.49972
ENSG00000087152	ATXN7L3	0.803561	0.000157549	None	9.22375	8.88925	8.1444	8.74591	8.91193	9.06588	9.60806	9.48502	9.22218	9.8766	9.62598	8.41216
ENSG00000087157	PGS1	0.995692	0.000642602	None	8.33218	7.76628	8.08497	7.44221	7.63428	7.69674	8.4931	9.69879	8.21359	8.56151	8.79342	8.04153
ENSG00000087191	PSMC5	-0.0904213	0.787931	None	10.9231	11.1722	11.4671	11.1376	11.6544	11.8165	12.1303	11.8995	10.7364	10.8405	11.0896	11.4366
ENSG00000087206	UIMC1	0.00146849	0.994513	None	8.50603	8.44662	8.78524	8.40724	8.57265	9.03023	8.54485	9.07722	8.66905	8.56151	8.50029	8.60691
ENSG00000087237	CETP	3.23489	2.52673e-10	Up	7.62255	3.68294	3.60365	3.8897	2	5.04731	7.08313	7.21361	5.78984	7.03334	6.99358	4.80486
ENSG00000087245	MMP2	3.1399	5.31857e-11	Up	13.8359	10.7204	10.7565	12.89	9.64518	10.9633	14.7174	14.9799	13.7604	14.9947	14.0336	10.7937
ENSG00000087250	MT3	-0.301879	0.844517	None	2.4327	2.79655	5.48485	2.85733	4.5746	3.66903	2	6.26481	2.24937	2	2.339	4.5001
ENSG00000087253	LPCAT2	1.76489	3.30477e-13	Up	9.47131	8.11967	6.99975	7.57095	7.32933	6.9782	9.00611	9.4248	9.51936	8.92133	9.0223	7.68831
ENSG00000087258	GNAO1	-1.06497	0.00147238	Down	4.86705	5.29914	6.04415	6.01358	5.56259	6.39118	5.40822	4.86822	4.31107	4.78424	4.77131	5.21979
ENSG00000087263	OGFOD1	-0.490455	0.016986	None	8.43491	9.43218	9.07867	9.39408	9.44706	9.48994	9.35061	9.23397	8.75976	8.67972	8.68618	9.40367
ENSG00000087266	SH3BP2	2.12659	6.51954e-21	Up	10.6517	8.47677	9.07431	8.60866	8.41396	7.80384	10.8465	10.948	10.1989	10.4606	10.5031	8.38944
ENSG00000087269	NOP14	-0.50859	0.0468389	None	7.61742	8.78706	8.40264	7.96387	8.68432	8.68786	8.58724	8.14279	7.48467	7.94373	7.86982	8.23871
ENSG00000087274	ADD1	-0.756287	5.86177e-05	None	11.0861	11.9752	12.0467	11.7734	11.4362	12.4756	11.2796	11.303	10.9919	11.2611	11.3054	11.8762
ENSG00000087299	L2HGDH	-2.84207	3.10774e-18	Down	5.28452	8.14993	8.1444	7.60343	8.03214	7.86807	3.81992	6.10265	5.21761	4.96067	5.34173	8.0195
ENSG00000087301	TXNDC16	-0.386199	0.442018	None	6.53667	6.91213	6.33397	6.6944	6.06802	6.9782	4.26181	5.69176	7.44772	6.36363	6.16607	7.11265
ENSG00000087302	RTRAF	-0.0903721	0.75338	None	11.2161	11.2158	11.5048	11.2072	11.719	11.701	12.2105	11.4797	11.2204	10.8445	11.0846	11.5864
ENSG00000087303	NID2	0.804	0.10344	None	7.76854	7.36328	6.30449	7.46005	6.34891	5.4343	5.82367	6.88815	7.39046	8.04789	7.52861	5.45679
ENSG00000087338	GMCL1	0.359245	0.11746	None	7.75459	7.60088	7.75534	7.11059	7.12093	7.57007	7.2745	7.81203	8.24981	7.65576	7.84677	7.38948
ENSG00000087365	SF3B2	0.528783	0.000298454	None	11.4356	11.2728	11.0663	10.9569	11.1688	11.4684	11.7824	11.9023	11.591	11.634	11.8184	11.0542
ENSG00000087448	KLHL42	1.84319	3.79006e-14	Up	8.62071	6.82103	7.23664	7.46889	6.63714	6.14677	8.6173	8.50392	8.53162	8.81709	8.95768	6.52078
ENSG00000087460	GNAS	-1.35658	1.22368e-14	Down	13.9389	14.7531	15.4961	15.2475	15.1804	15.1351	13.3549	13.8339	13.8878	13.8393	14.127	15.3136
ENSG00000087470	DNM1L	-0.393226	0.0162759	None	9.38186	9.96415	10.0646	10.301	10.136	9.95459	9.70047	9.68453	9.68461	9.50079	9.74387	9.55169
ENSG00000087494	PTHLH	0.123675	0.902821	None	3.45881	2.45256	5.31789	5.71975	3.23384	3.06351	2.59084	4.76356	5.09553	4.70148	4.77131	2.7358
ENSG00000087495	PHACTR3	-1.00368	0.290287	None	5.20467	4.33719	4.22354	2.62398	2.53669	4.42224	3.5967	2.74954	2.95863	3.66734	2.73308	6.11274
ENSG00000087502	ERGIC2	-0.399698	0.0712674	None	8.95351	9.55316	9.20367	9.53123	9.35077	9.57761	8.47269	9.25664	9.34112	8.87015	8.73363	8.84261
ENSG00000087510	TFAP2C	3.91389	6.84857e-09	Up	4.32834	2.79655	2.49346	2.34546	2.92697	2.44714	5.50787	4.72691	5.40916	6.6841	5.51886	3.41322
ENSG00000087586	AURKA	0.31981	0.50428	None	7.55439	5.45268	7.05389	7.81235	7.58095	6.83862	8.4225	8.1147	7.17379	7.49306	7.00553	8.25766
ENSG00000087589	CASS4	4.00925	1.38023e-11	Up	6.46992	4.10977	4.45576	4.08635	4.05467	3.29475	7.16682	8.99677	6.94548	6.23222	6.73121	2.41431
ENSG00000087842	PIR	0.362925	0.271019	None	8.31644	7.42645	7.59417	7.37795	7.59447	7.65574	7.71071	7.18011	8.35997	6.71255	8.22945	7.43456
ENSG00000087884	AAMDC	-3.79559	7.53032e-17	Down	6.56891	8.56363	11.3036	9.04089	9.34278	8.83286	5.53961	5.85348	5.93928	6.50861	6.39219	10.245
ENSG00000087903	RFX2	1.14338	0.000606755	Up	6.50368	5.63489	6.52496	6.19502	5.66865	5.99066	7.08313	8.01184	7.00603	7.54936	7.16846	6.78727
ENSG00000087995	METTL2A	-0.730615	0.000814973	None	7.59672	8.02489	7.78765	7.96387	8.63938	8.31911	7.38346	7.65022	6.88227	7.44299	7.44336	7.92788
ENSG00000088002	SULT2B1	0.895766	0.489931	None	2.76513	2	3.39577	3.05813	2	2	3.81992	3.13238	3.09231	2	2.9464	2.7358
ENSG00000088035	ALG6	-0.0546142	0.831395	None	7.53276	7.36328	7.31263	7.5293	7.62113	7.12061	7.46011	7.18011	7.15099	7.17299	6.88138	6.64106
ENSG00000088038	CNOT3	0.00373898	0.985566	None	8.46092	8.64556	9.06555	8.6903	8.79385	9.24242	8.97743	8.7406	8.97629	9.01713	9.10235	8.8173
ENSG00000088179	PTPN4	-1.42588	1.41753e-08	Down	7.52182	9.07024	8.57916	8.93322	8.24425	7.97194	6.75838	7.14582	7.49678	6.95214	7.49934	8.86336
ENSG00000088205	DDX18	0.266882	0.111859	None	9.37732	9.53894	9.25465	9.26299	9.48384	9.5443	9.44792	9.77817	9.98996	9.51197	9.76159	9.2545
ENSG00000088247	KHSRP	0.289616	0.168775	None	10.3941	10.6145	10.3453	10.1332	10.1475	10.8689	10.9025	11.0842	10.4137	10.7779	10.7162	10.4303
ENSG00000088256	GNA11	-0.319514	0.252528	None	9.20677	10.2751	9.98551	9.93211	9.90863	9.75309	10.166	9.88077	8.62007	9.90924	9.73044	10.0195
ENSG00000088280	ASAP3	-1.48524	7.09998e-06	Down	8.51433	10.1478	8.79056	9.56872	9.56161	9.52166	7.51702	6.81147	8.31281	8.579	8.10451	9.48092
ENSG00000088298	EDEM2	1.92119	2.50844e-26	Up	9.3758	7.49877	7.13984	7.61144	7.60786	7.05905	9.02305	9.61479	9.45255	9.25455	9.03547	7.45659
ENSG00000088305	DNMT3B	1.67139	3.41558e-06	Up	6.095	4.6226	4.55921	4.41385	4.6798	3.66903	5.74417	5.11506	6.19847	5.63151	5.69147	3.73493
ENSG00000088320	REM1	1.27863	0.0228412	Up	6.44697	5.45268	6.24368	6.08432	4.86967	5.5729	4.40655	6.46721	5.92142	7.75485	8.01575	5.69775
ENSG00000088325	TPX2	3.46547	2.76515e-25	Up	8.88899	6.04227	4.91172	5.23072	5.03743	6.41595	9.44792	9.45031	8.52573	8.93347	8.3063	5.49985
ENSG00000088340	FER1L4	4.55754	NA	None	5.25839	2	3.15281	2.85733	3.88902	3.49399	4.92213	4.48504	4.96216	9.1335	6.18721	3.22073
ENSG00000088356	PDRG1	0.0407369	0.883331	None	8.36928	8.08877	8.47056	8.11793	8.75826	8.35797	9.10224	8.34977	7.94416	8.10267	8.38156	8.40085
ENSG00000088367	EPB41L1	1.14265	0.00116672	Up	9.50503	8.00847	7.66546	8.29738	6.38047	7.55899	8.08877	8.8145	8.27464	8.6039	9.20174	7.66957
ENSG00000088387	DOCK9	0.347381	0.32915	None	9.54881	9.47165	8.84787	9.07314	9.01606	8.49794	7.93614	8.79472	9.24569	9.55385	9.77386	8.25137
ENSG00000088448	ANKRD10	-0.469373	0.00790809	None	11.0537	11.0351	11.4529	11.4878	11.8537	11.5028	11.3122	10.8524	10.8153	11.09	10.8364	11.3887
ENSG00000088451	TGDS	0.300468	0.261039	None	7.18293	6.92967	7.10607	7.14409	6.96315	7.25021	6.64622	7.33423	7.95297	7.16271	7.25106	6.6217
ENSG00000088538	DOCK3	-1.86544	0.00206593	Down	4.72163	5.54666	6.27441	5.27171	5.76744	4.32097	3.47063	3.96175	3.09231	3.88297	3.13221	3.41322
ENSG00000088543	C3orf18	-2.8656	1.38865e-29	Down	6.62111	9.24861	9.6557	8.79243	9.46924	8.87366	6.74483	5.78383	5.92142	6.83408	6.53913	9.38369
ENSG00000088682	COQ9	-2.85983	1.59567e-68	Down	8.48365	11.0651	11.9163	11.3724	11.4714	11.4751	8.73164	8.73138	8.84274	8.56346	8.60607	11.6331
ENSG00000088726	TMEM40	-3.09584	1.48643e-05	Down	3.36397	4.43873	5.31789	7.17683	6.85498	5.38498	3.33249	4.34697	2	2.92305	3.8674	4.80486
ENSG00000088727	KIF9	-0.614329	0.0816053	None	6.28816	5.67706	6.6936	7.24016	7.67302	6.68408	6.55597	6.71186	5.72955	6.07673	6.41923	6.83849
ENSG00000088756	ARHGAP28	0.584513	0.126613	None	8.38144	8.06514	8.09361	7.79839	7.49706	7.75614	8.02852	7.26563	9.61133	7.88556	8.33499	7.91202
ENSG00000088766	CRLS1	-2.72631	4.79134e-08	Down	3.85727	8.19417	7.32736	6.82408	7.84122	7.89475	5.63085	5.02737	6.46816	4.31281	4.01652	8.16706
ENSG00000088808	PPP1R13B	0.28777	0.258004	None	8.40247	8.52375	8.22527	7.93225	8.36748	8.29261	8.27	8.44873	7.83394	9.05789	8.74258	7.92788
ENSG00000088812	ATRN	0.178352	0.532437	None	9.62491	9.25906	8.97023	9.25023	8.80552	8.87366	8.26526	9.02912	9.1319	9.20784	9.13398	8.27635
ENSG00000088826	SMOX	3.47532	4.46562e-25	Up	8.72218	6.61953	6.33397	6.43045	6.85498	7.12061	10.5094	10.7012	9.33944	10.0115	10.4593	6.6217
ENSG00000088827	SIGLEC1	2.72575	4.32227e-06	Up	9.08755	6.04227	7.10607	7.96387	5.66865	6.48779	8.65038	7.82075	10.1718	8.51985	11.3033	7.7431
ENSG00000088832	FKBP1A	1.86829	8.18578e-16	Up	13.6335	11.1537	11.1338	11.6246	11.7244	11.0509	13.131	13.487	12.4223	12.991	13.2337	11.157
ENSG00000088833	NSFL1C	-0.993812	1.48437e-06	None	10.2499	11.5158	11.482	11.2112	11.6217	12.0205	10.8622	11.0003	10.4097	10.2216	10.6554	11.56
ENSG00000088836	SLC4A11	-0.672244	0.200942	None	4.05237	4.6226	5.31789	5.77782	3.48675	5.5729	4.10091	4.86822	4.89055	5.44059	4.90486	6.16718
ENSG00000088854	DNAAF9	-1.71312	4.43367e-14	Down	8.49488	10.1975	9.93591	9.55425	9.90321	9.52736	7.37469	8.0042	8.32304	8.26996	8.43554	10.1281
ENSG00000088876	ZNF343	0.0460871	0.877248	None	6.69115	6.91213	7.18905	6.96821	6.89922	7.35639	7.70373	6.48926	7.08033	6.95214	7.1578	6.67903
ENSG00000088881	EBF4	2.26138	3.03856e-08	Up	7.07479	5.24409	4.7462	5.59609	5.11452	4.91457	7.22655	6.78498	5.74993	8.2937	7.33865	5.05633
ENSG00000088882	CPXM1	4.91927	6.26597e-07	Up	12.0635	5.71803	5.63448	9.12719	4.86967	5.28096	12.3729	10.107	11.7225	12.2279	11.4262	2.7358
ENSG00000088888	MAVS	-0.767895	0.000914382	None	9.52023	10.8891	10.3507	10.2923	10.0079	10.2359	9.8119	9.63347	8.87092	10.0165	9.63946	10.3923
ENSG00000088899	LZTS3	-1.47181	0.00024095	Down	6.00358	7.98348	7.59417	6.75348	6.68847	8.29261	5.57067	5.83638	5.3833	7.09947	6.49744	7.68831
ENSG00000088930	XRN2	-0.0207107	0.943946	None	9.60302	9.95347	9.26998	9.58913	9.7576	10.1163	8.84396	9.55855	10.1432	9.9169	9.80068	9.45106
ENSG00000088970	KIZ	-1.10152	9.33186e-05	Down	7.73103	8.92906	8.79056	8.22617	8.50267	9.57487	8.46445	7.32813	7.8387	7.748	7.5894	9.07036
ENSG00000088986	DYNLL1	1.41013	6.6652e-09	Up	12.1557	10.1232	10.6882	11.196	11.542	10.4459	12.4734	12.2604	12.3153	12.0993	12.2793	10.7056
ENSG00000088992	TESC	1.51214	1.30458e-07	Up	7.96712	6.07418	5.89394	6.12962	6.14353	6.05515	7.60216	6.89643	7.48467	7.06126	8.22434	6.54154
ENSG00000089006	SNX5	-0.216884	0.331243	None	10.8846	10.6401	11.0541	10.5379	10.8783	11.025	10.8265	10.666	11.0801	10.3551	10.2692	11.281
ENSG00000089009	RPL6	-0.239816	0.243329	None	14.3919	14.3874	14.9013	14.2556	14.5785	14.6838	14.7036	14.4623	14.5476	14.1121	14.4126	15.14
ENSG00000089012	SIRPG	4.10352	3.58733e-08	Up	4.72163	2	3.15281	3.05813	2	2.44714	5.22513	4.08269	5.90335	5.31631	5.13977	2
ENSG00000089022	MAPKAPK5	-0.413226	0.041917	None	8.57381	9.07419	8.9079	8.67891	9.24331	9.21446	8.2022	9.12904	8.67705	8.56151	8.46179	9.04877
ENSG00000089041	P2RX7	1.19479	0.153048	None	5.14888	4.10977	3.15281	3.05813	2.53669	3.29475	2.59084	2.59545	4.77599	3.41371	4.68481	3.58302
ENSG00000089048	ESF1	-0.488331	0.142265	None	7.27703	8.82974	7.69982	8.01305	8.03214	8.1742	6.55597	7.77213	8.25695	7.58827	8.04498	7.94356
ENSG00000089050	RBBP9	0.759009	1.45041e-05	None	8.10179	7.36328	7.10607	7.33991	7.45322	6.9101	7.90601	8.12178	8.28863	7.86986	7.77531	7.4122
ENSG00000089053	ANAPC5	-0.392127	0.0280252	None	10.8028	10.9047	11.6378	11.442	11.3128	11.3368	11.2427	11.0265	10.6298	11.1271	10.8555	11.3894
ENSG00000089057	SLC23A2	1.51475	6.24894e-10	Up	8.72933	7.45096	7.01802	7.46889	6.73804	6.57834	7.96565	8.39427	8.86627	8.36041	8.70278	6.75209
ENSG00000089060	SLC8B1	1.61246	4.7726e-14	Up	9.47273	7.93217	8.08497	7.64303	7.21145	7.67639	9.14156	9.81573	9.20199	9.12029	8.97449	7.63136
ENSG00000089063	TMEM230	-0.521735	0.00376413	None	11.0561	11.0064	11.3276	11.3104	11.4977	11.3862	10.5615	10.4469	11.183	10.6786	10.8691	11.4829
ENSG00000089091	DZANK1	-0.253572	0.563904	None	5.20467	4.93215	4.91172	5.10025	5.03743	4.91457	4.53809	4.48504	4.41682	4.9842	3.81406	3.99782
ENSG00000089094	KDM2B	0.710428	1.61555e-07	None	8.41139	7.66515	7.92955	7.79136	7.60786	7.92094	8.5758	8.38253	8.68765	8.38271	8.44434	7.75203
ENSG00000089101	CFAP61	-4.78304	2.25069e-22	Down	5.4085	9.94917	8.1022	8.39801	9.21733	9.53585	5.63085	4.39448	3.43201	3.72434	3.70108	9.00834
ENSG00000089123	TASP1	-0.278288	0.26784	None	6.37584	6.78292	6.04415	6.55191	6.50021	6.23292	6.01647	5.67262	6.05844	6.41648	6.21833	6.24517
ENSG00000089127	OAS1	2.47527	5.36067e-06	Up	8.46663	6.641	5.48485	6.43045	5.8144	6.51097	7.53288	7.58517	9.66597	7.27668	10.2226	7.33106
ENSG00000089154	GCN1	-0.445434	0.0122361	None	9.49807	10.5954	10.4881	10.1891	10.2914	10.3187	10.2642	9.85021	9.96294	10.0399	9.67074	10.1384
ENSG00000089157	RPLP0	0.14099	0.604889	None	15.4351	15.0964	15.6849	14.812	15.837	15.2698	16.1861	15.6151	15.4386	15.2987	15.3932	15.7381
ENSG00000089159	PXN	-0.205725	0.524937	None	9.27678	9.61954	10.3775	9.95746	9.87302	9.58855	10.311	10.2511	8.7293	9.48645	9.62598	9.9513
ENSG00000089163	SIRT4	-2.96076	2.27887e-14	Down	4.16916	6.35958	6.27441	6.41224	6.38047	7.01109	3.47063	3.13238	4.81519	4.15589	4.06299	7.36639
ENSG00000089169	RPH3A	2.97534	0.0765036	None	3.26246	2	2	2	2.92697	2	2.81491	2.42291	2	2.32887	4.108	2
ENSG00000089177	KIF16B	-1.1151	0.000760871	Down	7.32817	8.86209	8.24091	8.25712	8.15583	8.30592	5.82367	7.47899	7.83394	7.02201	6.99358	7.69759
ENSG00000089195	TRMT6	-0.413035	0.111653	None	7.56509	8.35217	8.33866	7.83304	8.57265	8.73783	8.24615	8.38548	7.9791	7.53349	7.61691	7.97442
ENSG00000089199	CHGB	-5.77657	NA	None	2.60847	5.06512	10.1988	4.33868	6.47119	3.29475	2.59084	2.88875	3.21465	2.92305	3.51305	3.22073
ENSG00000089220	PEBP1	-1.77834	3.03598e-25	Down	11.5797	13.1433	13.2523	12.8755	13.233	13.6554	11.7956	11.364	11.5004	11.2232	11.5958	13.4989
ENSG00000089225	TBX5	0.593538	0.494546	None	4.22419	4.10977	2	4.85257	3.70186	3.29475	3.5967	3.0157	5.3833	4.11384	3.51305	2.7358
ENSG00000089234	BRAP	-0.60773	0.00205886	None	8.15941	9.02606	8.80115	8.58852	8.77022	9.43647	8.6321	8.41745	8.57224	8.14243	8.25218	9.07393
ENSG00000089248	ERP29	1.31534	9.28749e-12	Up	10.8809	8.82974	9.7324	9.51425	9.51971	9.5994	10.4227	10.7698	11.157	10.6504	10.7216	9.49429
ENSG00000089250	NOS1	-7.61711	9.15748e-27	Down	2	9.00552	9.97619	8.63639	7.98159	6.4403	2	2.42291	2.24937	2.92305	3.29679	7.69759
ENSG00000089280	FUS	0.377711	0.193183	None	11.8094	10.8619	12.1404	11.0939	11.6823	11.8321	12.0112	12.5971	11.3984	11.9155	11.918	11.6666
ENSG00000089289	IGBP1	-1.86344	6.09842e-17	Down	9.44259	10.8202	11.2905	10.5071	10.9471	11.3713	8.80857	8.78806	9.59171	9.22276	9.32959	11.3692
ENSG00000089327	FXYD5	3.74372	4.1106e-25	Up	11.815	8.1043	8.84275	8.60866	8.87917	7.98026	13.0786	13.138	11.2631	11.6179	11.7147	8.752
ENSG00000089335	ZNF302	-1.72976	1.85515e-12	Down	8.18391	10.002	9.61726	9.49274	9.57871	9.71118	7.67543	7.2528	8.33321	8.07554	8.53779	10.1803
ENSG00000089351	GRAMD1A	1.15062	5.84956e-05	Up	10.5651	10.3889	10.0993	9.54592	10.108	10.5489	12.0924	11.2284	10.7927	11.2232	11.5499	10.2082
ENSG00000089472	HEPH	3.553	4.92998e-21	Up	8.84577	5.67706	4.98786	6.29782	4.05467	5.4343	9.24386	7.69359	8.98706	9.16215	8.73901	5.1129
ENSG00000089486	CDIP1	-0.617883	0.0115311	None	9.07637	9.34004	9.98551	9.32273	9.86747	9.96092	9.65591	9.37682	8.52573	8.81545	9.1636	9.93178
ENSG00000089558	KCNH4	2.22457	0.00733258	Up	3.36397	2.45256	2.49346	2.62398	2	2	3.33249	3.7589	4.13634	3.34267	4.35207	3.41322
ENSG00000089597	GANAB	1.51871	1.99013e-21	Up	11.6871	10.3825	9.91169	10.1607	10.0453	10.0839	11.8813	11.8104	11.3768	11.5065	11.2838	9.91199
ENSG00000089639	GMIP	3.96394	6.25858e-59	Up	9.39541	6.43525	5.43132	6.31753	5.71889	5.28096	10.0203	10.0198	9.84476	9.53306	9.85945	5.93588
ENSG00000089682	RBM41	-1.27082	0.000759999	Down	5.90597	7.60088	6.47292	6.79625	6.55655	7.2775	4.1836	5.88708	5.88504	5.73222	5.88494	6.14021
ENSG00000089685	BIRC5	7.38275	5.65646e-40	Up	9.45702	3.30677	4.09172	3.99137	2.53669	2.44714	11.2726	10.7625	8.8569	9.5656	9.19263	3.22073
ENSG00000089692	LAG3	3.34796	2.84816e-14	Up	5.80128	3.68294	2.86048	3.99137	3.70186	3.29475	5.87434	5.91992	7.2329	6.37257	6.64219	3.58302
ENSG00000089693	MLF2	-0.000312182	0.999198	None	11.5873	11.1443	12.0242	11.7105	11.8925	12.4104	12.2995	12.3245	11.3776	11.5892	11.7334	11.7193
ENSG00000089723	OTUB2	2.19949	0.00605383	Up	3.7859	3.30677	2.49346	3.39141	2.53669	2	3.17971	5.61362	3.78785	3.9322	4.06299	2.99855
ENSG00000089737	DDX24	-0.544808	0.00375206	None	10.1126	10.7577	10.9604	11.0237	10.7558	11.3311	9.99621	10.7252	10.5214	10.5535	10.591	10.9952
ENSG00000089775	ZBTB25	-0.587873	0.0224273	None	7.08969	7.49877	7.85018	7.84667	8.13748	7.26392	6.8243	6.71186	7.76052	7.23805	7.40329	7.98203
ENSG00000089818	NECAP1	0.571843	7.77535e-05	None	7.97517	7.67559	7.76619	7.44221	7.72311	7.6348	8.21208	8.403	8.32644	8.26996	8.14016	7.7431
ENSG00000089820	ARHGAP4	3.33593	9.12615e-38	Up	10.0943	6.92967	6.86491	7.48641	6.80933	5.88818	10.3406	10.2077	10.114	10.3852	10.6141	7.49965
ENSG00000089847	ANKRD24	-1.2414	0.0183013	Down	4.22419	3.83967	6.30449	4.61839	3.88902	5.52816	4.53809	4.19428	3.93749	4.34951	3.81406	5.5823
ENSG00000089876	DHX32	-0.316267	0.142273	None	8.43199	8.70791	7.96765	8.42097	8.4737	8.98129	7.98307	8.42605	8.10308	8.02539	8.19073	8.3488
ENSG00000089902	RCOR1	0.12342	0.496645	None	8.31327	8.6614	8.24091	8.34137	8.35164	8.40203	8.24133	8.66997	8.74968	8.38271	8.76559	8.45656
ENSG00000089916	GPATCH2L	-0.329511	0.17177	None	8.19772	9.34985	9.22742	9.08181	8.69063	8.43269	8.65763	8.88063	8.7008	8.36041	8.66938	8.47825
ENSG00000090006	LTBP4	-1.7774	4.74917e-07	Down	8.97774	11.4504	11.8142	12.2882	10.4853	11.108	10.3618	10.1535	8.84274	10.0008	9.84705	11.6807
ENSG00000090013	BLVRB	-0.665631	0.0786338	None	11.2321	11.6771	11.4275	10.4401	10.977	11.711	10.5194	10.2527	11.4275	9.60787	11.1273	12.1143
ENSG00000090020	SLC9A1	1.07563	0.00492012	Up	8.71499	8.82506	6.99975	8.10665	7.31307	6.68408	9.10224	9.38272	8.22091	8.75689	8.57634	7.62164
ENSG00000090054	SPTLC1	0.931215	1.57513e-06	None	10.0464	9.20605	8.55433	9.07603	8.92269	8.73291	9.43742	9.86505	10.1576	9.60218	9.61335	8.70678
ENSG00000090060	PAPOLA	0.137689	0.383777	None	10.8034	11.0023	10.6045	10.6855	10.951	10.94	10.9176	10.9946	11.2605	10.7737	10.9121	10.6565
ENSG00000090061	CCNK	-2.25929	3.77443e-06	Down	3.7859	7.14027	6.76025	6.56846	6.58392	6.68408	3.47063	3.24032	5.3833	5.20054	4.87912	5.69775
ENSG00000090097	PCBP4	-2.65974	3.51121e-23	Down	8.50047	11.2467	11.2456	10.7844	11.3046	11.8419	9.18737	8.7429	7.8387	8.95298	9.04274	11.83
ENSG00000090104	RGS1	4.1944	1.57219e-10	Up	7.41351	6.96414	5.53647	3.78032	5.8144	5.65841	8.078	10.4567	10.4105	10.6577	8.48331	3.87235
ENSG00000090238	YPEL3	-0.977883	0.00755029	None	10.7841	11.3828	11.5065	11.0925	11.7503	12.8722	11.6637	11.3751	10.6083	10.2583	10.4872	12.191
ENSG00000090263	MRPS33	-2.17139	4.49329e-20	Down	8.79214	10.4109	11.4845	10.7675	11.3481	11.2798	9.4332	9.11138	9.15501	8.835	8.58234	11.4504
ENSG00000090266	NDUFB2	-1.41398	7.45336e-06	Down	9.2637	9.40734	11.2073	10.0265	11.1171	10.0625	9.39467	9.122	8.66905	8.97664	9.29716	10.6481
ENSG00000090273	NUDC	-0.3036	0.318533	None	10.9278	11.401	11.9157	11.111	11.5619	12.1209	11.9124	12.034	10.9774	11.0191	11.2522	12.0134
ENSG00000090316	MAEA	0.451817	0.00587765	None	9.58867	9.15847	9.31131	9.34451	9.81069	9.54991	10.0245	10.0065	10.0238	9.9819	9.89761	9.60444
ENSG00000090339	ICAM1	2.54338	1.48186e-07	Up	8.46378	8.3907	6.30449	6.41224	7.12093	5.9573	8.56041	10.13	9.42747	9.39723	10.1061	5.90418
ENSG00000090372	STRN4	0.749102	3.35856e-05	None	10.1549	9.58673	9.47899	9.17929	9.37838	9.70868	10.2245	10.5049	9.64572	10.3719	10.2803	9.46471
ENSG00000090376	IRAK3	2.59361	1.92648e-17	Up	8.4523	7.40151	6.73838	6.6328	6.21529	6.20478	9.33938	9.8724	9.41157	8.64508	9.36247	6.71602
ENSG00000090382	LYZ	3.78639	2.13974e-12	Up	10.6523	8.85751	5.81253	7.79136	7.1395	6.28763	9.14414	11.3497	12.0283	10.998	11.6991	6.64106
ENSG00000090432	MUL1	-0.612256	6.24866e-05	None	8.82144	9.24511	9.68744	9.07603	9.43207	9.20383	8.46445	8.82754	8.81883	8.78228	8.64858	9.33399
ENSG00000090447	TFAP4	0.211385	0.514926	None	6.92505	7.01435	7.25216	7.13301	7.0442	7.90353	7.87524	8.01184	7.42889	7.50531	6.71675	7.08464
ENSG00000090470	PDCD7	-0.0523671	0.783773	None	8.27469	8.62416	8.42336	8.02509	8.42157	8.48044	8.50119	8.29136	8.6311	8.0673	8.2795	8.38371
ENSG00000090487	SPG21	0.467598	0.0311231	None	10.8777	10.4172	9.98551	10.4457	10.839	10.8222	11.1287	11.0737	11.268	10.4288	10.8978	10.3295
ENSG00000090520	DNAJB11	1.1554	2.46711e-06	Up	8.97573	8.1574	7.61832	8.18921	8.20072	7.43119	8.97743	9.2225	8.92569	9.04955	8.63327	6.99718
ENSG00000090530	P3H2	1.89004	0.000448456	Up	7.05216	5.12728	4.7462	6.98063	6.44158	5.4343	5.87434	8.84474	7.26865	7.90726	7.64391	5.1129
ENSG00000090534	THPO	-0.69068	0.170735	None	4.79617	4.53359	4.98786	4.74022	4.46111	4.51686	4.59961	3.34075	3.93749	3.88297	3.13221	4.3196
ENSG00000090539	CHRD	0.0865459	0.847603	None	7.9179	6.7238	7.7111	7.76288	6.63714	6.66354	6.68931	6.82887	6.58619	7.98222	6.48896	6.82162
ENSG00000090565	RAB11FIP3	-1.49086	3.31801e-09	Down	8.32905	10.1646	10.1664	10.1525	10.5578	9.76036	8.38368	8.23376	8.32983	9.38624	8.87055	9.88382
ENSG00000090581	GNPTG	-0.0092387	0.977299	None	10.3934	9.60049	10.0993	9.67568	9.85348	10.2872	8.74872	10.1561	10.2712	9.82052	9.98843	10.284
ENSG00000090612	ZNF268	0.729913	0.0147859	None	7.59672	7.06287	6.67069	6.75348	6.7622	6.14677	7.15662	6.51098	7.86229	7.02769	7.46947	6.14021
ENSG00000090615	GOLGA3	1.50214	5.22359e-08	Up	10.2282	9.74378	8.9079	9.53123	9.04096	8.67253	11.3173	10.7089	10.1547	10.6305	10.577	8.70678
ENSG00000090621	PABPC4	-2.34252	6.77253e-37	Down	10.8517	12.8585	13.2436	12.6719	13.1271	13.6492	10.8986	10.9295	10.8681	10.67	10.5173	13.0661
ENSG00000090659	CD209	2.99733	8.08394e-10	Up	9.61979	7.01435	6.14736	7.17683	5.38729	5.4343	9.93486	8.05313	7.85761	9.25213	10.444	6.95138
ENSG00000090661	CERS4	0.744053	0.0422568	None	7.63276	6.45961	6.44618	7.20884	5.25734	5.99066	7.25551	7.02273	7.54422	7.33732	6.45451	7.01213
ENSG00000090674	MCOLN1	0.764935	0.0209042	None	9.68254	8.48866	8.84275	8.64811	8.77616	9.44852	8.8629	10.5116	9.83048	8.84145	9.24269	8.75645
ENSG00000090686	USP48	-0.228405	0.315634	None	9.22375	9.28656	9.69314	9.43976	9.08472	9.02219	8.6321	8.78584	9.48026	9.37404	8.89805	9.32803
ENSG00000090776	EFNB1	1.56548	2.20034e-16	Up	10.1984	8.4527	8.00478	8.30728	8.61968	8.1742	9.94527	9.51084	9.6238	10.0151	9.57879	8.03422
ENSG00000090857	PDPR	0.297545	0.335985	None	7.75926	7.63337	7.91986	7.04115	7.24612	6.78259	8.28412	7.32813	7.35099	7.07776	7.7111	7.1671
ENSG00000090861	AARS1	-0.224863	0.324949	None	10.3445	11.2607	10.6768	10.3509	10.2493	10.4338	9.99764	10.4055	10.4539	10.5267	10.4984	10.4037
ENSG00000090863	GLG1	0.239578	0.148437	None	10.8391	10.6253	10.8046	10.8753	10.478	10.7002	11.0027	11.151	10.805	10.8473	10.5969	10.307
ENSG00000090889	KIF4A	4.70001	8.509e-20	Up	6.94975	3.83967	2.86048	3.78032	2.53669	2.44714	7.63192	7.53306	6.04201	7.27668	6.42813	2.7358
ENSG00000090905	TNRC6A	-0.385269	0.0882969	None	8.73881	9.11694	9.40455	9.18198	8.39091	9.09685	8.95406	8.5334	8.30594	9.06756	8.64477	9.27633
ENSG00000090924	PLEKHG2	2.91843	2.33391e-16	Up	9.43968	6.66215	6.59966	7.48641	5.44812	5.99066	9.50732	9.20761	8.48071	10.0807	9.60749	6.54154
ENSG00000090932	DLL3	4.68742	0.00301654	Up	2.60847	2	2	2	2	2	4.47382	3.89725	3.09231	3.26794	2	2
ENSG00000090971	NAT14	3.02829	1.9017e-15	Up	7.89264	4.93215	6.21228	6.12962	6.06802	5.73914	9.93337	8.67719	8.23181	8.48934	8.42446	5.5823
ENSG00000090975	PITPNM2	-0.185621	0.500237	None	7.4772	7.78568	7.38481	7.3205	7.37704	7.12061	6.57141	7.10357	6.67412	7.56894	7.45647	7.19357
ENSG00000090989	EXOC1	0.478885	0.00120797	None	8.83476	8.05718	8.20148	8.28242	8.53808	8.24502	8.68628	8.81232	8.50789	8.57513	8.79686	8.03422
ENSG00000091009	RBM27	0.324172	0.159566	None	7.83192	8.25111	7.51918	7.68156	7.90771	7.46718	7.90601	7.94561	8.33321	7.98514	8.0793	7.15368
ENSG00000091039	OSBPL8	1.27382	9.39835e-05	Up	10.2096	9.73881	8.17729	9.77169	9.22604	8.50949	10.1685	10.7894	10.7067	10.0977	10.1592	8.43453
ENSG00000091073	DTX2	1.17491	4.82631e-06	Up	8.46092	7.40151	7.66546	7.50372	7.52557	8.07661	9.58543	8.96566	8.76478	8.32629	8.74258	7.94356
ENSG00000091106	NLRC4	3.39173	3.123e-16	Up	8.59223	5.29914	4.98786	5.23072	4.46111	4.76837	8.65401	7.87619	8.83799	6.32729	7.52861	4.87196
ENSG00000091127	PUS7	-0.022995	0.921128	None	7.34067	7.82372	7.55716	7.5123	7.74752	7.5023	7.22655	7.77661	7.55004	7.66671	7.46082	6.96681
ENSG00000091128	LAMB4	1.4277	0.0439619	Up	4.83205	3.50708	2.86048	2.85733	2	3.06351	4.10091	4.19428	3.62087	3.54609	3.04229	3.58302
ENSG00000091129	NRCAM	3.28707	3.693e-05	Up	6.89144	3.98103	3.78531	6.5011	3.23384	2.78799	7.01702	8.74748	6.25659	8.24339	7.05809	2.41431
ENSG00000091136	LAMB1	2.6999	1.53579e-16	Up	12.7416	10.1756	9.00729	10.2748	9.609	8.35797	12.1413	12.1129	11.7105	12.4687	12.2796	9.19022
ENSG00000091137	SLC26A4	-0.224936	0.766803	None	4.05237	3.50708	2.49346	3.66197	3.23384	4.21206	3.00881	2.74954	3.32742	2.92305	3.4445	2.99855
ENSG00000091140	DLD	-2.54616	5.38491e-53	Down	9.53391	12.1088	12.4367	12.0007	12.0264	12.1443	9.50732	9.53357	10.149	9.4404	9.50498	12.2775
ENSG00000091157	WDR7	0.050834	0.846339	None	7.92206	8.23002	7.69982	7.93225	8.09055	7.15043	8.10477	7.88037	8.09514	7.65576	7.50776	7.60201
ENSG00000091164	TXNL1	-1.268	4.35405e-18	Down	10.373	11.7287	11.3964	11.4279	11.8621	11.8258	10.2511	10.5909	10.5579	10.133	10.3668	11.6112
ENSG00000091181	IL5RA	1.47161	0.148901	None	3.6316	2	3.39577	2.62398	2	3.06351	3.5967	2.42291	2.81128	3.66734	3.37254	2
ENSG00000091262	ABCC6	-0.872971	0.0222666	None	4.5599	5.87119	5.48485	4.61839	4.33793	5.85234	4.76986	4.9658	4.25515	4.64355	4.71422	5.73427
ENSG00000091317	CMTM6	2.91968	1.70475e-22	Up	10.5836	8.37156	7.03607	8.12913	8.06164	7.20829	10.48	11.3239	10.8357	10.1789	10.3328	7.30702
ENSG00000091409	ITGA6	0.0230923	0.963681	None	9.55821	10.6387	8.92736	8.92682	9.93278	9.5527	8.19225	8.82754	9.79659	10.0094	10.6406	9.33101
ENSG00000091428	RAPGEF4	1.17752	0.0243956	Up	6.52575	6.13596	5.25765	5.42494	4.46111	4.68931	4.26181	5.55211	6.76703	7.30498	6.61126	5.49985
ENSG00000091436	MAP3K20	-3.31793	6.19411e-32	Down	9.20848	13.301	12.0282	12.9839	12.9632	12.1443	9.11019	9.44609	9.66731	9.11896	9.35432	11.752
ENSG00000091482	SMPX	-12.6494	3.44007e-142	Down	3.03512	13.7945	14.0599	14.1119	14.616	13.0821	3.00881	3.34075	2.64715	2	2	14.0776
ENSG00000091483	FH	-2.03477	1.67164e-33	Down	9.77759	11.5997	12.2917	11.4943	11.5773	11.8962	9.71445	9.97265	9.74677	9.58015	9.77996	11.762
ENSG00000091490	SEL1L3	2.30546	9.69191e-08	Up	8.66862	7.37614	5.89394	6.6328	6.52866	5.92316	7.68965	7.62056	9.62794	9.39284	8.14557	5.87176
ENSG00000091513	TF	0.0266223	0.984184	None	5.14888	8.17957	3.39577	4.55338	2.53669	7.57007	7.77213	7.43423	7.25445	3.9322	2.9464	6.16718
ENSG00000091527	CDV3	-0.73915	0.000441132	None	11.2529	12.5892	11.8226	11.7203	12.4086	12.4435	11.69	11.4564	11.5157	11.1869	11.4699	11.8183
ENSG00000091536	MYO15A	-0.30362	0.655022	None	4.11194	3.68294	4.7462	2.62398	4.20324	3.06351	3.5967	3.89725	3.93749	3.66734	2.9464	4.41267
ENSG00000091542	ALKBH5	-1.83803	3.99374e-31	Down	10.071	11.8227	12.4264	12.1167	12.1448	12.4096	10.4375	10.6348	10.2382	10.3127	10.2705	12.0255
ENSG00000091583	APOH	0.84167	0.811501	None	2	6.8021	2	2	2	2	6.20643	6.33953	5.64503	2	2	2
ENSG00000091592	NLRP1	1.57771	1.95176e-08	Up	8.78301	7.67559	7.6063	7.91295	7.12093	7.25021	8.66844	9.56375	8.34999	9.50079	9.57278	7.83003
ENSG00000091622	PITPNM3	-1.76301	0.000611542	Down	3.7859	5.18687	5.48485	4.85257	4.5746	4.98247	2.32546	2.74954	4.19697	4.15589	3.64108	4.99745
ENSG00000091640	SPAG7	-1.42025	1.16093e-10	Down	10.277	11.2537	12.188	11.5511	11.8698	12.1576	10.9319	10.5934	10.2463	10.2905	10.5042	12.2013
ENSG00000091651	ORC6	2.39034	2.55214e-13	Up	6.63133	4.70643	4.83133	4.4853	4.6798	3.82511	7.0057	7.47899	6.55178	6.71958	6.30788	5.05633
ENSG00000091656	ZFHX4	-0.685718	0.129283	None	7.4486	8.11967	7.65382	8.02509	7.21145	6.80151	6.61676	5.46579	7.94857	6.74735	6.04397	7.4122
ENSG00000091704	CPA1	-1.98963	0.0201854	Down	3.36397	3.68294	4.34432	4.25937	3.70186	3.06351	2	2.42291	2.46193	2.17379	3.04229	2.7358
ENSG00000091732	ZC3HC1	-1.41267	2.29192e-16	Down	7.72628	9.00965	9.36226	8.74954	9.25186	9.27324	8.12584	7.6404	7.66717	7.83792	7.80295	9.47014
ENSG00000091831	ESR1	-2.26421	2.93505e-08	Down	4.86705	7.67559	8.26406	7.11059	6.58392	6.53378	4.76986	4.90149	6.12236	5.66101	4.59279	7.48901
ENSG00000091844	RGS17	2.39365	4.307e-06	Up	5.70783	3.83967	3.60365	4.41385	2	2.78799	5.30118	4.68931	6.10664	5.58609	5.46797	3.58302
ENSG00000091879	ANGPT2	2.31624	8.80316e-12	Up	10.0729	7.40151	7.28271	7.41502	6.87727	7.75614	8.58343	9.99208	8.37644	9.77571	9.76599	6.71602
ENSG00000091947	TMEM101	-0.27685	0.288993	None	9.17918	9.45357	9.80523	9.01094	9.43583	9.69862	9.89401	9.57797	9.11629	9.03554	9.06145	10.0951
ENSG00000091972	CD200	2.65003	1.56957e-20	Up	8.89959	6.2521	5.53647	6.64845	6.06802	6.11687	8.217	9.20095	8.05885	8.75004	8.53573	5.54166
ENSG00000091986	CCDC80	0.476611	0.504993	None	12.5847	10.5046	9.9311	13.1923	10.8118	9.18594	11.6798	11.4508	11.9665	11.2337	10.7302	8.80447
ENSG00000092009	CMA1	-0.965687	0.316055	None	4.2772	4.70643	7.25216	5.83364	4.33793	3.29475	2.81491	2.59545	6.31246	4.55204	4.19403	3.58302
ENSG00000092010	PSME1	0.555651	0.00758824	None	11.4791	10.7304	10.8359	10.6606	10.6912	11.4581	11.6829	11.6435	11.5596	11.2008	11.6982	11.3801
ENSG00000092020	PPP2R3C	-0.487307	0.0153193	None	7.85826	8.53526	8.52907	8.50503	8.35958	8.43269	7.78543	7.63546	8.51088	7.81514	8.29661	8.62161
ENSG00000092036	HAUS4	0.476732	0.0534971	None	6.31376	5.45268	6.24368	5.74908	5.8144	6.17607	6.39176	6.3636	6.81617	6.13045	6.36463	6.16718
ENSG00000092051	JPH4	0.968208	0.271097	None	4.51646	3.98103	4.45576	2.34546	2.92697	2	3.00881	3.7589	4.07305	3.54609	4.27521	2.41431
ENSG00000092054	MYH7	-12.0352	5.46828e-57	Down	5.36018	18.3261	16.8377	17.0107	17.5026	17.8758	7.59463	5.98344	4.89055	2	4.23519	18.455
ENSG00000092067	CEBPE	6.00912	7.28052e-09	Up	4.68287	2.79655	2	2	2	2	6.26457	5.14314	4.25515	4.42023	5.53543	2
ENSG00000092068	SLC7A8	1.59939	2.29696e-06	Up	9.38035	7.67559	8.91279	7.55444	7.0442	8.52095	9.67032	9.30406	10.2391	9.53107	10.1343	8.46744
ENSG00000092094	OSGEP	0.0934813	0.626367	None	9.09495	8.28559	8.9935	8.86119	8.7997	8.88257	9.00327	8.6939	8.67705	9.02424	8.92503	8.98201
ENSG00000092096	SLC22A17	1.40204	3.10376e-08	Up	7.85826	6.59774	6.36285	7.08781	6.50021	6.62157	7.79861	7.79443	7.64558	8.6994	7.84011	6.41226
ENSG00000092098	RNF31	2.18791	0.0572751	None	3.45881	2	3.15281	2.85733	2	2	3.33249	3.43464	2.24937	4.02588	3.13221	2
ENSG00000092108	SCFD1	-0.530141	0.000189631	None	9.28973	9.93621	9.8131	10.0099	9.57871	9.95881	9.03145	9.28528	9.49994	9.52606	9.37634	9.89192
ENSG00000092140	G2E3	0.346655	0.217057	None	7.65296	7.67559	7.01802	7.44221	7.49706	6.99474	7.49291	6.8027	8.15367	7.71322	7.62468	6.92002
ENSG00000092148	HECTD1	-1.88	1.03041e-13	Down	9.72966	12.0603	11.5265	11.3318	11.3321	11.1758	8.78889	9.35447	9.93429	9.78662	9.48272	10.8919
ENSG00000092199	HNRNPC	0.649105	0.000654168	None	12.7007	12.0122	12.3149	12.3222	12.3713	12.6721	13.1652	13.2274	13.4082	12.7161	12.9014	12.5877
ENSG00000092200	RPGRIP1	1.82948	0.00885805	Up	4.96723	2.45256	4.45576	3.05813	2.53669	2.44714	3.91979	3.60586	4.51533	4.48764	4.56076	2.7358
ENSG00000092201	SUPT16H	0.746463	0.000127517	None	10.1126	9.95775	9.75437	9.44201	9.33071	9.56383	10.5968	10.7414	10.4876	10.0983	10.0285	9.62403
ENSG00000092203	TOX4	-1.15366	6.46974e-11	Down	9.29617	10.4958	10.2672	10.3243	10.6186	10.925	9.58353	9.39591	9.19457	9.16473	9.29716	10.0739
ENSG00000092208	GEMIN2	-0.892959	9.02571e-06	None	7.28998	7.95805	8.28685	7.98867	8.68432	8.27917	7.66827	7.63546	7.49678	7.19836	7.01738	8.35468
ENSG00000092295	TGM1	-0.209712	0.723979	None	3.6316	3.83967	4.55921	3.99137	3.88902	4.84332	4.336	3.0157	4.25515	3.66734	4.65478	3.58302
ENSG00000092330	TINF2	0.184883	0.253067	None	9.82621	9.28656	9.44225	9.59722	9.93012	9.87421	9.86924	9.81246	9.79904	9.67357	9.96416	9.62403
ENSG00000092345	DAZL	6.68631	6.18436e-10	Up	3.92528	2	2	2.62398	2	2	5.97063	4.24699	5.84771	6.71958	6.38306	2
ENSG00000092377	TBL1Y	-4.93074	0.00234169	Down	2	2	2	4.17545	4.46111	3.29475	2	2	2.46193	2	2	3.41322
ENSG00000092421	SEMA6A	-0.737419	0.0292211	None	7.55975	8.0167	7.38481	7.24016	7.48259	7.12061	5.71666	6.33953	6.78689	6.52474	6.62681	7.02693
ENSG00000092439	TRPM7	-0.0519152	0.872445	None	8.40842	8.48866	8.1854	8.72761	7.78337	7.85907	7.55635	7.68406	8.68236	8.34458	7.88607	7.90403
ENSG00000092445	TYRO3	-0.47746	0.250906	None	6.69115	7.15527	5.37572	7.15508	6.24987	6.17607	5.92329	6.4335	6.25659	6.07673	5.02709	6.75209
ENSG00000092470	WDR76	2.86242	1.21199e-16	Up	7.11902	3.98103	4.09172	4.85257	4.05467	4.60566	6.20643	7.59537	7.03123	7.05016	6.53089	4.41267
ENSG00000092529	CAPN3	-7.72929	3.97022e-89	Down	3.7859	10.5578	11.7169	10.8869	10.2535	10.206	3.00881	3.34075	2.81128	4.07053	4.108	10.6301
ENSG00000092531	SNAP23	-1.30231	0.000680514	Down	5.68839	7.28364	7.34194	6.94305	6.44158	7.98026	4.92213	5.35007	6.60868	6.38146	6.04397	6.6217
ENSG00000092607	TBX15	-3.3577	1.33191e-33	Down	7.69252	11.3284	11.7259	10.9686	10.8419	10.6199	7.77213	6.95305	7.89925	7.80857	7.84344	10.1536
ENSG00000092621	PHGDH	1.41316	0.000649871	Up	9.43823	8.19417	7.63025	7.44221	5.90399	8.08436	9.81677	8.86386	9.7199	8.81709	9.00307	8.87568
ENSG00000092758	COL9A3	0.934913	0.0576764	None	4.75938	4.70643	4.34432	5.054	3.88902	5.73914	4.82242	6.07376	5.27498	5.8649	6.57163	4.80486
ENSG00000092820	EZR	0.860586	0.000310736	None	9.99789	9.47763	9.58084	9.97308	10.2705	9.20027	10.5779	10.8907	10.457	10.6732	10.5959	9.41214
ENSG00000092841	MYL6	2.39193	9.63037e-13	Up	14.1555	11.3126	12.4826	11.8957	12.2187	11.5448	15.2576	14.5472	13.3345	13.5936	14.2024	11.8162
ENSG00000092847	AGO1	0.886912	0.000753043	None	8.76456	8.78224	7.99559	8.12354	7.71075	8.02924	9.56822	9.21093	8.40564	8.85906	8.97449	7.88791
ENSG00000092850	TEKT2	1.44678	0.0930469	None	3.36397	3.0741	2.49346	2.34546	2.53669	2	3.17971	3.89725	3.21465	3.72434	2.6133	3.22073
ENSG00000092853	CLSPN	5.49353	1.17709e-18	Up	6.28816	3.0741	2.49346	2.85733	2.92697	2.78799	7.42654	7.8466	5.88504	6.89121	6.20803	2
ENSG00000092871	RFFL	-0.464901	0.30511	None	5.88904	8.11967	6.04415	6.93031	7.10213	7.87702	6.104	6.92905	7.46631	6.6984	7.20518	6.47835
ENSG00000092929	UNC13D	2.07717	1.02937e-09	Up	8.75991	7.17011	7.22095	6.33698	6.7622	8.29928	9.80212	9.85871	9.16832	9.18264	9.44484	7.60201
ENSG00000092931	MFSD11	-0.595558	4.85551e-05	None	8.22833	8.59146	8.83247	8.82033	8.64589	8.65703	7.90601	7.91743	8.30594	8.22129	7.92747	8.5259
ENSG00000092964	DPYSL2	1.52954	5.13772e-14	Up	11.2571	9.33675	9.95501	10.1443	9.32667	9.17147	11.0336	11.377	11.0906	11.092	11.2945	9.81302
ENSG00000092969	TGFB2	-2.34015	2.17027e-05	Down	5.31018	8.54098	6.7818	9.2706	8.78208	6.60012	4.65862	5.76588	6.36625	6.5167	6.0088	6.31916
ENSG00000092978	GPATCH2	0.798536	0.0016507	None	7.39565	7.09433	6.76025	7.17683	6.80933	6.34033	7.22655	7.45678	7.89925	7.61865	7.48235	5.99727
ENSG00000093000	NUP50	1.12213	4.20498e-13	Up	9.57286	8.87573	8.40264	8.54738	8.42157	8.52095	9.80212	9.6893	9.92424	9.44677	9.44484	8.42897
ENSG00000093009	CDC45	5.57483	1.00567e-21	Up	6.51476	3.0741	2.86048	3.23438	3.23384	3.06351	7.56409	8.9735	6.90062	6.94616	7.23085	2.41431
ENSG00000093010	COMT	0.627456	0.00696608	None	11.2579	10.0549	10.4415	10.5515	10.8906	10.8711	11.6119	11.5912	10.9655	10.7142	10.9404	10.592
ENSG00000093072	ADA2	3.75523	1.27433e-19	Up	10.7505	6.76348	6.36285	8.44805	6.66304	6.20478	9.91382	10.8709	11.3042	10.3825	11.0294	6.36647
ENSG00000093134	VNN3P	3.54427	6.97274e-06	Up	3.99022	5.29914	2	3.39141	4.33793	3.66903	7.75871	7.90107	6.54013	6.2614	7.44336	2.41431
ENSG00000093144	ECHDC1	0.0862595	0.722542	None	9.9271	10.0885	10.1664	10.098	10.2256	10.2601	10.3618	10.8959	10.3316	9.79413	9.90241	10.162
ENSG00000093167	LRRFIP2	-1.23983	6.22791e-10	Down	9.68254	10.7965	11.0761	11.5443	11.625	11.1548	10.3406	10.2743	9.7694	9.91077	9.99294	11.1485
ENSG00000093183	SEC22C	0.156531	0.287275	None	9.12599	8.78224	8.71417	8.90419	9.10847	8.64136	8.92431	8.90544	8.80185	9.10427	8.96381	8.72957
ENSG00000093217	XYLB	1.61986	5.69848e-05	Up	5.68839	4.6226	2.86048	4.33868	4.6798	3.96594	6.18652	5.80156	5.3833	5.03014	5.37894	4.22011
ENSG00000094631	HDAC6	-0.721346	0.00236872	None	8.78301	9.07024	9.50189	8.80644	9.01103	9.21092	7.98307	7.95356	8.21725	8.95	8.45309	9.24504
ENSG00000094755	GABRP	1.73535	0.0320028	Up	4.16916	3.83967	2	2.62398	2	2.44714	4.1836	3.52279	3.52953	3.48142	3.37254	2.7358
ENSG00000094796	KRT31	-9.58355	7.90352e-18	Down	2	5.79664	6.36285	8.53901	7.4383	3.82511	2.32546	2	2	2	2	7.01213
ENSG00000094804	CDC6	3.23036	6.34032e-15	Up	7.11902	3.98103	4.45576	3.8897	4.5746	4.98247	7.21676	8.45994	6.81617	7.5921	6.41923	4.58254
ENSG00000094841	UPRT	-0.53239	0.0174919	None	7.4772	8.0167	7.83994	7.81235	7.62113	7.98854	6.92387	7.15275	7.78046	6.94016	7.18431	7.4122
ENSG00000094880	CDC23	-0.011301	0.961261	None	8.06458	8.28559	8.03201	7.89338	7.96086	7.82248	7.58705	7.76311	8.48983	8.01971	7.87308	8.00463
ENSG00000094914	AAAS	-0.368396	0.114236	None	9.10781	8.82506	9.97853	9.12159	9.42831	9.76519	9.40978	9.14822	8.89857	9.1479	9.19132	9.71592
ENSG00000094916	CBX5	0.592084	0.00208012	None	9.72132	9.45053	9.3187	9.59318	8.91193	8.98956	9.83287	10.0367	9.49391	9.9169	9.74387	8.83001
ENSG00000094963	FMO2	-2.16194	0.0062113	Down	9.20164	10.2682	8.47056	8.16765	8.76425	9.43041	4.76986	3.34075	6.18356	6.17202	6.08958	9.39228
ENSG00000094975	SUCO	0.914694	4.72084e-05	None	8.71739	8.40958	7.18905	7.62732	7.95039	7.73661	8.59858	8.70807	9.03974	8.50772	8.58632	7.60201
ENSG00000095002	MSH2	-0.498412	0.213455	None	7.8539	8.35866	8.25639	7.94498	8.07134	7.33057	5.60107	7.29096	8.06293	7.26231	7.64391	7.45659
ENSG00000095015	MAP3K1	1.57451	5.57854e-09	Up	8.613	7.78568	6.82395	7.41502	6.98384	6.57834	8.76895	8.45434	9.17021	8.08374	8.9546	7.07043
ENSG00000095059	DHPS	0.0281166	0.959486	None	5.31018	3.68294	5.63448	5.00622	5.44812	5.61629	5.66002	5.14314	3.93749	5.91474	4.74305	5.21979
ENSG00000095066	HOOK2	-1.75177	1.7062e-09	Down	7.8141	9.74626	9.25465	9.68898	9.43958	8.87812	8.2888	6.8202	7.11216	8.17603	7.79952	9.75199
ENSG00000095139	ARCN1	0.942721	1.04726e-06	None	10.492	10.2368	9.38708	9.86002	9.40931	9.80324	10.8755	10.5953	10.636	10.7243	10.5624	9.35759
ENSG00000095203	EPB41L4B	-2.18169	0.00692017	Down	6.52575	7.07869	6.04415	4.74022	6.31665	6.85683	3.5967	3.34075	4.65154	3.60799	2.339	7.66011
ENSG00000095209	TMEM38B	-3.76683	1.28187e-36	Down	7.73103	11.1796	11.1317	11.9625	12.1164	10.7436	7.07232	8.19739	8.146	7.34188	7.51196	11.1426
ENSG00000095261	PSMD5	0.553022	0.000454781	None	8.95148	8.55235	8.16914	8.39801	8.2865	8.54361	8.79877	8.82103	9.19643	8.69406	8.88518	8.09867
ENSG00000095303	PTGS1	2.5206	6.81917e-08	Up	9.24719	7.80483	6.59966	7.38731	6.06802	5.99066	9.86768	10.6086	8.009	8.52988	8.94222	7.08464
ENSG00000095319	NUP188	0.811342	0.000222799	None	9.10781	8.76279	8.437	8.42097	8.08097	8.09972	9.06728	9.56245	8.82844	9.23996	8.74079	7.90403
ENSG00000095321	CRAT	-2.8247	2.8103e-67	Down	9.03657	12.004	12.3702	11.9896	12.1413	11.9702	9.60431	9.22906	9.09852	9.42221	9.57579	12.423
ENSG00000095370	SH2D3C	1.5728	1.59918e-08	Up	9.77183	8.72811	8.41649	8.27739	8.32756	8.02119	9.18235	9.71408	9.30198	10.5292	10.4717	8.31303
ENSG00000095380	NANS	1.68912	4.72668e-19	Up	9.3999	8.22292	7.99559	7.86017	8.15583	8.22414	9.36619	10.0507	10.0363	9.77571	10.0496	8.30698
ENSG00000095383	TBC1D2	3.02403	8.91821e-32	Up	8.75758	5.50044	6.33397	6.41224	6.24987	5.88818	8.66844	9.74419	8.81158	9.04955	9.12169	6.16718
ENSG00000095397	WHRN	3.29815	5.13791e-09	Up	5.38454	3.50708	3.39577	4.25937	2.53669	3.49399	5.37341	6.79386	6.43078	7.4302	5.18249	3.58302
ENSG00000095464	PDE6C	-1.48169	0.0489582	Down	2.4327	3.30677	4.83133	3.78032	3.48675	3.66903	2.59084	2.2269	2.81128	3.48142	3.4445	3.22073
ENSG00000095485	CWF19L1	0.651007	0.0025111	None	8.2517	7.65463	8.04097	7.93225	7.68571	7.72675	9.07	8.67959	8.26759	8.18367	8.26963	7.9896
ENSG00000095539	SEMA4G	-0.373891	0.437924	None	4.2772	3.68294	4.98786	4.9568	4.46111	4.76837	4.26181	3.82974	3.70677	4.9842	4.19403	4.22011
ENSG00000095564	BTAF1	-0.391636	0.163019	None	7.89688	8.44662	8.27929	8.25712	7.89684	8.72797	7.01702	7.59028	8.46539	8.05347	8.08494	8.07751
ENSG00000095574	IKZF5	-0.986801	4.2453e-05	None	7.70225	8.53526	8.54176	8.36524	8.20072	8.33867	7.21676	6.69298	8.00476	7.2478	7.65533	8.66954
ENSG00000095585	BLNK	2.04467	7.22893e-05	Up	7.08226	3.68294	4.65574	5.49586	3.23384	4.98247	5.74417	5.32577	6.89147	7.00486	7.2155	5.45679
ENSG00000095587	TLL2	-3.70178	1.16917e-05	Down	4.96723	4.6226	8.44378	6.72424	6.87727	4.09424	2	3.13238	3.09231	3.77918	2.84368	5.87176
ENSG00000095637	SORBS1	-3.7428	2.16346e-16	Down	9.15106	12.466	11.412	11.549	11.7229	10.8059	8.25095	6.0293	7.12001	7.58057	7.36671	11.1943
ENSG00000095713	CRTAC1	1.95595	0.0354501	Up	7.76854	4.22795	3.60365	5.31157	7.21145	4.32097	3.91979	8.76791	4.00686	7.65942	4.82622	3.99782
ENSG00000095739	BAMBI	0.237586	0.645998	None	5.56592	5.4033	5.37572	6.19502	6.17986	5.482	4.47382	6.39897	4.99668	6.9036	5.76358	5.16734
ENSG00000095752	IL11	8.24219	1.82314e-12	Up	3.15326	2.45256	2.49346	2.62398	2.53669	2.44714	8.99757	10.5787	7.16623	6.7947	8.22434	2
ENSG00000095777	MYO3A	-4.36593	0.00120015	Down	2	2.45256	3.94664	3.05813	2	4.91457	2	2	2.46193	2.32887	2	3.87235
ENSG00000095787	WAC	0.220738	0.237116	None	10.294	10.6769	10.1437	10.3413	10.0818	10.641	10.6377	10.6342	10.7792	10.3968	10.6204	10.0757
ENSG00000095794	CREM	0.965683	6.84318e-05	None	9.2422	8.93341	8.8221	8.77471	9.18195	9.12341	10.0175	10.3311	9.82928	9.33797	10.3863	8.89999
ENSG00000095906	NUBP2	-0.414805	0.106386	None	10.0578	10.1885	10.7592	10.2416	10.9365	10.7351	10.9139	10.2877	9.82688	10.0208	10.2692	11.0469
ENSG00000095917	TPSD1	0.640112	0.53545	None	5.81927	3.98103	5.53647	4.25937	3.23384	2	2.59084	4.83417	3.93749	4.93675	2.84368	2.7358
ENSG00000095932	SMIM24	-1.5196	NA	None	2	2	2	2.34546	6.10627	2	2.81491	3.13238	2.24937	3.18914	3.70108	2
ENSG00000095951	HIVEP1	1.04299	0.00261304	Up	7.48286	7.33722	6.11377	7.4332	6.34891	6.36598	6.87494	7.872	7.9791	7.87616	8.04498	6.02702
ENSG00000095970	TREM2	6.67889	1.48722e-27	Up	10.9891	3.98103	3.60365	4.33868	2.53669	3.49399	8.7656	8.7634	10.0144	8.3716	8.9203	2
ENSG00000096060	FKBP5	-2.20013	2.05255e-08	Down	9.43823	11.9646	12.6781	9.84652	12.1687	12.3654	9.44373	10.2775	10.2861	9.97237	9.15693	11.8268
ENSG00000096063	SRPK1	0.552324	0.0978532	None	7.34067	8.1574	7.10607	7.08781	7.34541	8.0131	8.48904	8.62088	7.99199	7.73765	7.84011	6.98208
ENSG00000096070	BRPF3	-1.47252	2.22876e-06	Down	7.83192	9.27631	8.31668	8.33655	8.06164	9.32647	7.06143	6.8202	6.86369	7.53748	7.07519	8.30698
ENSG00000096080	MRPS18A	-1.97539	4.1079e-16	Down	7.16194	9.41982	9.26998	8.70159	9.25186	9.76519	6.9712	7.7357	7.45395	7.26231	7.88283	9.73857
ENSG00000096092	TMEM14A	1.06225	1.39142e-05	Up	8.23839	6.57562	6.73838	7.02925	6.63714	6.66354	6.9118	7.69833	7.99199	7.74456	7.80637	6.80455
ENSG00000096093	EFHC1	1.13475	0.000951161	Up	7.89688	5.54666	6.6474	6.96821	5.90399	5.482	7.43501	6.70245	7.15099	7.61112	7.12532	6.43463
ENSG00000096384	HSP90AB1	-1.37652	5.88452e-11	Down	13.2479	15.0235	14.542	14.5228	15.1345	15.0988	13.4882	14.0467	13.6545	13.1783	13.1905	14.8264
ENSG00000096401	CDC5L	-0.967515	8.25399e-10	None	9.10598	10.2102	10.2499	9.8363	10.06	10.1737	8.81507	8.97935	9.46954	9.04256	9.17555	9.87157
ENSG00000096433	ITPR3	0.234508	0.671515	None	7.02916	7.62262	7.29775	7.12184	6.55655	5.226	5.30118	6.73049	6.88227	8.08646	7.15244	6.05616
ENSG00000096654	ZNF184	-0.406165	0.11036	None	6.42365	7.15527	6.76025	7.09924	6.66304	6.96148	5.92329	6.17244	6.99754	6.55648	6.78764	6.76979
ENSG00000096696	DSP	0.556363	0.485184	None	6.08016	5.94207	6.21228	5.42494	3.88902	6.80151	6.30207	6.57423	7.5325	4.02588	3.81406	3.73493
ENSG00000096717	SIRT1	-0.511463	0.0713232	None	8.12728	9.18062	8.74741	8.43908	8.68432	8.93063	7.66107	7.83804	9.09654	8.11605	8.39298	8.65533
ENSG00000096746	HNRNPH3	-0.75448	1.0006e-05	None	10.0058	10.7077	10.8877	10.3828	11.2974	10.9685	10.1247	10.221	10.265	10.0807	10.0041	10.8394
ENSG00000096872	IFT74	-0.69089	0.00354841	None	7.64793	7.51048	8.00478	8.02509	7.51139	8.23113	6.88733	6.95305	7.47858	6.9036	7.01738	7.68831
ENSG00000096968	JAK2	-0.221226	0.430437	None	8.78301	9.8966	8.47056	9.23217	8.93336	8.70304	9.10755	9.02346	9.18712	8.85268	8.68618	9.32204
ENSG00000096996	IL12RB1	3.47906	5.90151e-22	Up	7.08226	4.33719	4.65574	3.78032	3.70186	3.06351	6.95951	6.86304	7.90834	7.06126	7.26106	4.5001
ENSG00000097007	ABL1	0.933142	3.31632e-05	None	10.0077	9.65953	9.34065	9.70403	8.66523	9.63412	10.7301	10.3265	10.0742	10.3272	10.4017	9.13666
ENSG00000097021	ACOT7	2.75541	3.43222e-17	Up	8.86104	6.70354	6.44618	7.15508	6.96315	6.94455	9.25824	10.3931	8.62284	9.37515	9.57379	6.05616
ENSG00000097033	SH3GLB1	-1.16705	8.31148e-13	Down	11.1895	12.882	12.1698	12.0743	12.4332	12.4518	11.2971	11.2775	11.451	11.1162	11.3133	12.5075
ENSG00000097046	CDC7	3.80158	2.7003e-24	Up	7.69252	3.83967	4.09172	4.25937	4.6798	2.44714	7.89378	7.77661	7.09634	7.34643	6.88138	4.22011
ENSG00000097096	SYDE2	-1.63609	0.0866776	None	4.72163	5.4033	4.55921	4.74022	5.56259	3.06351	2.59084	2.88875	4.00686	2	2.73308	2.99855
ENSG00000099139	PCSK5	1.51978	0.00274735	Up	8.27143	7.2421	6.57519	8.00091	7.45322	5.226	7.79203	8.61588	9.4924	8.30075	7.52446	5.54166
ENSG00000099194	SCD	0.978563	0.311117	None	12.655	10.0429	9.79732	7.96387	4.95598	11.5822	10.545	10.901	11.3149	9.07443	9.90241	10.7926
ENSG00000099203	TMED1	-0.848764	0.00508275	None	6.85703	7.48697	8.50336	7.4332	8.13748	8.18865	6.42613	7.75857	7.33759	7.07776	7.54916	8.33103
ENSG00000099204	ABLIM1	-1.66325	2.83524e-11	Down	9.82843	11.6823	10.655	10.9235	10.6036	10.9163	8.957	9.06442	8.92793	9.42437	9.57779	10.9
ENSG00000099219	ERMP1	-0.717002	0.0303246	None	7.61227	8.08093	7.95822	7.82617	7.60786	7.38175	6.40905	6.44482	7.58449	7.19332	6.21833	7.31909
ENSG00000099246	RAB18	-0.246836	0.112623	None	10.3798	10.5816	10.6782	10.8246	10.7811	10.9727	10.2209	10.4734	10.7542	10.3962	10.617	10.4916
ENSG00000099250	NRP1	1.77492	2.26259e-09	Up	11.8325	10.3936	9.26998	9.98699	9.47656	9.03424	10.5845	11.4554	11.6566	11.1543	11.467	9.16369
ENSG00000099251	HSD17B7P2	0.490853	0.290762	None	5.03036	4.22795	3.78531	4.61839	5.11452	4.09424	5.26365	3.96175	5.21761	5.05258	4.19403	4.5001
ENSG00000099256	PRTFDC1	1.69844	2.87921e-09	Up	7.06729	5.79664	6.00804	6.3751	5.38729	5.88818	7.46838	7.23334	7.62917	7.49306	7.49511	4.66052
ENSG00000099260	PALMD	-2.0794	2.23504e-07	Down	10.701	11.7124	11.6177	11.5448	11.6728	11.6909	7.72459	8.6939	9.85655	9.08127	9.3367	11.281
ENSG00000099282	TSPAN15	1.51368	2.24172e-05	Up	10.9742	8.8437	8.89312	8.25712	9.39393	7.85907	9.59301	10.6918	9.10645	10.3174	10.1316	8.84261
ENSG00000099284	MACROH2A2	0.774932	0.00302841	None	7.4772	7.46306	7.77696	7.17683	7.95039	7.53658	8.46858	8.91769	8.20623	8.36937	8.39752	7.61186
ENSG00000099290	WASHC2A	0.132271	0.359105	None	9.41032	9.47464	9.21955	9.27312	9.09902	9.51595	9.32807	9.55201	9.66328	9.32189	9.41827	9.30696
ENSG00000099308	MAST3	0.332487	0.513021	None	6.5475	5.71803	7.73338	8.45251	7.06377	6.70433	7.63926	7.91743	7.43519	8.18113	7.42123	6.29492
ENSG00000099326	MZF1	-0.203589	0.526179	None	7.35307	7.03071	7.69982	7.62732	7.88588	7.55899	7.56409	7.20697	6.60868	8.1632	7.56135	8.09165
ENSG00000099330	OCEL1	0.430929	0.221111	None	8.57116	7.60088	7.32736	8.04296	6.98384	7.80384	8.40106	7.76311	8.11098	8.06455	8.7691	8.83422
ENSG00000099331	MYO9B	3.00746	1.48288e-55	Up	11.0999	8.31926	8.12767	8.50072	8.04204	8.06882	11.7695	11.262	10.9747	10.8613	11.0769	8.16706
ENSG00000099337	KCNK6	4.35665	1.25116e-25	Up	9.38338	6.22393	5.58631	6.39379	5.98833	5.73914	11.7433	9.78709	9.28637	10.2167	10.1137	6.38955
ENSG00000099338	CATSPERG	0.134033	0.814671	None	4.11194	2.79655	4.45576	3.99137	4.05467	3.49399	3.81992	3.34075	4.19697	3.72434	4.31415	3.87235
ENSG00000099341	PSMD8	-0.942661	0.000204654	None	11.3271	12.0678	12.2637	12.0343	13.1723	12.639	11.6011	12.129	11.2385	11.3814	11.5537	12.559
ENSG00000099364	FBXL19	1.98444	2.29574e-16	Up	7.70709	6.22393	6.41894	6.51824	5.66865	6.55623	8.09946	8.22064	8.12275	8.7873	8.22179	6.21964
ENSG00000099365	STX1B	0.842685	0.273892	None	4.51646	2.79655	2.86048	5.46083	2	4.21206	4.47382	5.08642	4.13634	5.03014	4.56076	3.73493
ENSG00000099377	HSD3B7	3.11453	1.66327e-08	Up	8.96971	4.93215	6.41894	7.25045	5.61659	4.09424	10.0189	9.92895	7.95297	8.30075	7.95852	6.11274
ENSG00000099381	SETD1A	-0.260391	0.278093	None	8.44653	8.99722	9.07867	8.5763	8.65237	9.19312	8.957	8.61838	7.97044	8.87645	8.5254	8.50492
ENSG00000099385	BCL7C	0.554009	0.0368605	None	8.57381	7.91465	8.34591	7.97011	8.16492	7.76581	9.34164	8.61086	7.9661	8.1293	8.63134	8.14688
ENSG00000099622	CIRBP	-0.738435	0.00399309	None	12.2459	12.3757	13.4104	12.6509	12.7419	13.3227	12.7419	12.4454	11.8179	12.2934	12.2415	13.4976
ENSG00000099624	ATP5F1D	-2.3157	1.95746e-08	Down	10.2956	12.8216	13.6951	12.7634	13.7867	12.6922	12.2527	11.3869	10.3667	10.0329	10.539	13.8501
ENSG00000099625	CBARP	1.15103	0.113671	None	4.11194	5.18687	3.15281	2.34546	4.77786	3.82511	5.22513	5.08642	4.19697	6.04352	4.35207	3.22073
ENSG00000099725	PRKY	1.34725	0.507327	None	2	2	2.49346	6.56846	6.41135	5.226	2.32546	7.872	7.82436	2	8.11281	6.36647
ENSG00000099783	HNRNPM	0.873698	0.000544521	None	11.5322	10.8237	11.728	11.0497	11.061	11.2125	12.6999	12.4026	11.8115	11.9532	12.1721	11.5619
ENSG00000099785	MARCHF2	-0.855553	2.18024e-05	None	10.294	10.4958	10.9013	10.6175	11.1357	11.0966	9.92288	9.94599	10.0038	9.92604	10.4733	11.3554
ENSG00000099795	NDUFB7	-1.57598	1.50262e-06	Down	11.1576	12.2547	13.3876	12.3114	13.149	12.8783	12.2711	11.5453	10.6671	10.902	11.3646	13.4918
ENSG00000099797	TECR	-2.41	3.35113e-22	Down	10.2606	11.821	12.9443	11.6951	12.4062	12.7825	10.3762	10.0065	9.91524	9.96426	9.7563	12.7079
ENSG00000099800	TIMM13	0.267078	0.454834	None	10.3453	9.80449	10.5012	10.0634	10.8518	10.6185	11.6646	11.1173	10.1642	10.1719	10.4544	10.8705
ENSG00000099804	CDC34	-0.797558	0.0318199	None	9.84388	10.6467	11.016	10.2596	11.5341	11.5107	11.2977	10.6923	9.50144	9.67267	10.189	11.4269
ENSG00000099810	MTAP	0.685003	0.000171642	None	8.35085	7.77601	7.49329	7.64303	7.34541	7.20829	8.08339	8.53074	8.09514	8.0423	8.3063	7.84681
ENSG00000099814	CEP170B	0.660286	0.0408114	None	8.01082	7.47506	7.20509	7.94498	7.48259	8.21711	8.56813	8.50392	7.14331	8.81873	8.21409	7.28257
ENSG00000099817	POLR2E	-0.152896	0.480943	None	11.3029	11.1648	11.8317	11.373	11.6034	11.7984	11.5396	11.8477	11.132	11.2136	11.656	11.8421
ENSG00000099821	POLRMT	-1.41685	6.62315e-08	Down	8.58699	10.6374	10.4979	9.71336	10.6383	11.1363	9.5508	9.52158	9.09056	9.37849	9.0311	10.8592
ENSG00000099822	HCN2	2.73633	9.38759e-05	Up	3.85727	2.45256	3.15281	2.62398	2.53669	2.44714	4.1836	3.82974	4.13634	4.34951	3.96851	2
ENSG00000099840	IZUMO4	-1.8315	9.50437e-05	Down	4.68287	5.94207	6.18019	4.79749	4.95598	6.66354	4.76986	4.61104	4.36491	4.7296	3.51305	6.98208
ENSG00000099849	RASSF7	2.27785	2.72736e-12	Up	7.02142	4.70643	5.25765	4.79749	5.76744	5.52816	7.85646	7.79	6.95429	7.08322	6.83527	4.66052
ENSG00000099860	GADD45B	0.37171	0.616996	None	10.1244	11.0126	8.86311	7.88019	12.0018	9.9818	10.5381	11.857	10.9639	9.46256	10.4962	7.72507
ENSG00000099864	PALM	-0.779071	0.177564	None	9.3879	8.35866	8.38163	9.3754	7.36131	8.24502	8.07258	6.65447	7.65642	6.5167	6.38306	9.27013
ENSG00000099866	MADCAM1	0.648886	0.202021	None	4.90122	3.98103	4.09172	4.4853	5.18769	4.42224	4.96951	4.44047	4.69422	5.07467	4.79902	2.41431
ENSG00000099869	IGF2-AS	-0.561275	0.673681	None	3.99022	3.0741	2.86048	3.78032	4.33793	2.44714	2	2	2.64715	3.54609	2.48266	2
ENSG00000099875	MKNK2	-3.82137	8.92715e-45	Down	9.50642	13.9721	13.798	12.5241	13.7805	14.4274	10.0217	10.1221	10.1238	10.1891	9.9048	13.7668
ENSG00000099889	ARVCF	-1.54182	0.000123456	Down	7.55975	8.85292	8.71976	8.56809	8.45159	8.98956	5.92329	6.38728	6.35299	7.62241	8.30871	9.08457
ENSG00000099899	TRMT2A	-0.0741744	0.773629	None	8.74588	8.25807	9.21163	8.70159	8.6064	9.11964	9.13897	8.87646	8.26405	8.86699	8.71738	9.0632
ENSG00000099901	RANBP1	1.12454	4.448e-05	Up	10.8479	9.84204	10.338	9.73184	10.407	10.3766	11.7459	12.0761	11.075	10.9691	11.1101	10.6325
ENSG00000099904	ZDHHC8	0.618488	0.0245558	None	9.23719	8.43438	9.17952	8.71652	8.67163	8.21711	9.78567	8.94387	8.4499	9.64986	9.20822	8.57707
ENSG00000099910	KLHL22	-0.329573	0.117527	None	8.05323	8.61877	8.5853	8.17307	8.27815	8.84202	8.72476	7.98881	8.009	8.19632	8.06795	8.5311
ENSG00000099917	MED15	0.691966	0.00159923	None	10.1976	9.93621	9.74617	9.52064	9.76658	10.0781	11.0309	10.5488	9.8589	10.6365	10.4324	9.72955
ENSG00000099937	SERPIND1	1.689	0.166148	None	3.26246	4.70643	3.15281	2	2	2	5.14485	5.19772	4.19697	2.17379	3.91884	2.7358
ENSG00000099940	SNAP29	-0.105412	0.598171	None	8.86538	9.05832	8.92736	8.64811	9.24331	9.40279	9.04534	9.18584	8.91219	8.60958	9.06716	8.98958
ENSG00000099942	CRKL	-1.34374	2.41614e-13	Down	8.8567	10.7191	10.3915	10.406	10.1543	10.685	8.67917	9.14128	9.46339	9.12029	9.30805	10.2978
ENSG00000099949	LZTR1	1.41114	3.99706e-05	Up	8.77612	6.7238	7.38481	6.96821	7.63428	6.68408	9.34389	8.08243	7.26865	8.43274	8.33971	7.09871
ENSG00000099953	MMP11	4.6279	8.97382e-15	Up	10.0175	4.6226	5.31789	6.56846	4.46111	5.65841	8.30274	6.97665	10.8195	9.71547	11.2019	5.69775
ENSG00000099954	CECR2	-7.83185	6.13527e-85	Down	3.03512	9.25211	9.42523	8.90093	8.59971	9.06979	3.33249	2.42291	2.24937	2.71377	2.17943	9.13325
ENSG00000099956	SMARCB1	0.900949	7.33609e-10	None	10.6517	9.80449	10.1164	9.68519	9.83081	10.2342	11.064	10.9062	10.7015	10.7925	10.8958	9.91795
ENSG00000099957	P2RX6	-7.015	6.00331e-49	Down	4.05237	9.46565	9.7324	9.03197	10.077	9.87867	4.01319	2	2.64715	2.92305	3.81406	10.1108
ENSG00000099958	DERL3	3.47516	0.00013759	Up	6.095	2.79655	4.45576	3.53302	3.23384	4.76837	3.47063	3.89725	5.77002	9.32766	5.89782	4.41267
ENSG00000099968	BCL2L13	-2.04556	1.39218e-25	Down	8.83033	11.2915	10.5285	10.5442	11.162	11.2534	8.90006	9.08267	9.09255	8.59819	8.94842	10.7295
ENSG00000099974	DDTL	-1.34553	0.00220304	Down	3.71081	5.18687	5.31789	5.38813	4.46111	5.226	4.336	4.02349	3.21465	4.31281	3.64108	3.99782
ENSG00000099984	GSTT2	0.858517	0.541558	None	4.90122	2.79655	2	3.23438	2	2.44714	2	3.43464	2.46193	4.42023	2.17943	4.5001
ENSG00000099985	OSM	7.37237	1.36481e-32	Up	7.73103	3.50708	2	2	3.48675	3.82511	9.91231	10.3288	9.20936	8.84948	9.43824	2.41431
ENSG00000099991	CABIN1	0.914958	5.90986e-07	None	9.36206	8.67707	8.53543	8.83065	8.2613	8.65703	9.67747	9.54939	9.021	9.85123	9.59272	8.70678
ENSG00000099992	TBC1D10A	1.80245	6.95862e-16	Up	7.62255	6.27973	6.39117	5.42494	6.02873	5.88818	8.06715	7.89696	7.61813	7.92865	7.96159	6.47835
ENSG00000099994	SUSD2	2.69587	9.29821e-09	Up	9.86568	5.67706	5.53647	6.90448	5.94678	6.14677	7.60966	7.92957	7.25445	9.22152	8.33499	5.54166
[truncated: 17,945 more rows]

## Sheet: Up_Muscle
ensembl_ID	symbol	description	DFU-CTRL_log2FC	DFU-CTRL_adjPval	Regulation	DFM1	CM1	CM2	CM3	CM4	CM5	DFM2	DFM3	DFM4	DFM5	DFM6	CM6
ENSG00000137745	MMP13	matrix metallopeptidase 13 [Source:HGNC Symbol;Acc:HGNC:7159]	10.3361	1.98681e-48	Up	9.46561	3.30677	3.39577	2.85733	2.53669	3.29475	10.7724	11.0715	12.2151	13.6269	12.9445	2
ENSG00000124875	CXCL6	C-X-C motif chemokine ligand 6 [Source:HGNC Symbol;Acc:HGNC:10643]	9.25572	4.58262e-28	Up	9.06888	3.0741	3.15281	2.34546	2	2.44714	11.9775	8.93386	7.45395	9.67899	10.0824	2
ENSG00000118113	MMP8	matrix metallopeptidase 8 [Source:HGNC Symbol;Acc:HGNC:7175]	8.82319	2.0468e-16	Up	5.62845	2	2	2.34546	2	2	8.45199	8.63825	6.3261	6.43367	6.07831	2
ENSG00000196611	MMP1	matrix metallopeptidase 1 [Source:HGNC Symbol;Acc:HGNC:7155]	8.73796	1.75757e-20	Up	11.3738	5.06512	7.44007	5.68981	4.20324	5.9573	14.1408	16.0689	8.69292	14.2539	14.8013	2.99855
ENSG00000156234	CXCL13	C-X-C motif chemokine ligand 13 [Source:HGNC Symbol;Acc:HGNC:10639]	8.53319	8.77604e-08	Up	3.03512	3.83967	2	2.85733	2	4.09424	6.20643	7.47899	10.4724	12.8838	9.41604	2
ENSG00000163735	CXCL5	C-X-C motif chemokine ligand 5 [Source:HGNC Symbol;Acc:HGNC:10642]	8.51504	4.73607e-15	Up	9.19649	5.4033	5.53647	4.4853	2	3.96594	12.1931	14.4112	12.6447	11.6598	11.9075	2
ENSG00000083782	EPYC	epiphycan [Source:HGNC Symbol;Acc:HGNC:3053]	8.48548	1.53623e-06	Up	8.71259	2	2	2	2	2	3.33249	2.42291	6.58619	5.05258	4.955	2
ENSG00000115009	CCL20	C-C motif chemokine ligand 20 [Source:HGNC Symbol;Acc:HGNC:10619]	8.38197	1.13135e-12	Up	4.90122	2.45256	3.15281	2.85733	2	3.06351	7.39218	10.107	10.8098	5.57063	10.616	2
ENSG00000134028	ADAMDEC1	ADAM like decysin 1 [Source:HGNC Symbol;Acc:HGNC:16299]	8.34308	1.71173e-12	Up	5.47808	2.45256	3.39577	2.34546	2.92697	2.44714	3.71262	9.26944	11.2903	9.12161	9.5617	2
ENSG00000095752	IL11	interleukin 11 [Source:HGNC Symbol;Acc:HGNC:5966]	8.24219	1.82314e-12	Up	3.15326	2.45256	2.49346	2.62398	2.53669	2.44714	8.99757	10.5787	7.16623	6.7947	8.22434	2
ENSG00000173391	OLR1	oxidized low density lipoprotein receptor 1 [Source:HGNC Symbol;Acc:HGNC:8133]	8.19832	4.01191e-33	Up	9.70085	2.45256	2.86048	2.85733	2.53669	2.78799	9.25585	10.1204	9.64436	7.28143	8.03044	2
ENSG00000115008	IL1A	interleukin 1 alpha [Source:HGNC Symbol;Acc:HGNC:5991]	8.13928	1.21583e-07	Up	3.6316	2	2	2.34546	2	2	3.71262	6.95305	6.97174	3.26794	8.51708	2
ENSG00000211964	IGHV3-48	immunoglobulin heavy variable 3-48 [Source:HGNC Symbol;Acc:HGNC:5606]	8.06667	0.000579791	Up	7.23745	2	2	2.34546	2	2	2	2	6.28479	8.50162	4.38902	2
ENSG00000108688	CCL7	C-C motif chemokine ligand 7 [Source:HGNC Symbol;Acc:HGNC:10634]	8.04717	2.53442e-15	Up	6.76724	2.45256	2	2	2	2	7.17695	7.31585	6.93662	4.48764	5.79144	2
ENSG00000143297	FCRL5	Fc receptor like 5 [Source:HGNC Symbol;Acc:HGNC:18508]	7.97966	8.40042e-05	Up	5.80128	2	2	2	2	2.44714	2	2.42291	5.40916	8.83338	4.42504	2
ENSG00000270547	LINC01235	long intergenic non-protein coding RNA 1235 [Source:HGNC Symbol;Acc:HGNC:49769]	7.95339	2.63684e-30	Up	8.66365	2	2	3.05813	2.53669	2.44714	7.97148	8.54922	8.46847	9.05928	7.53274	2
ENSG00000125538	IL1B	interleukin 1 beta [Source:HGNC Symbol;Acc:HGNC:5992]	7.93361	1.62202e-35	Up	7.99112	4.33719	4.09172	3.8897	4.77786	3.82511	11.3888	11.7007	11.2565	9.9146	13.3582	3.73493
ENSG00000135094	SDS	serine dehydratase [Source:HGNC Symbol;Acc:HGNC:10691]	7.92351	1.05545e-45	Up	9.78218	3.0741	3.78531	3.99137	2.53669	2.78799	10.1063	11.5623	10.0017	9.36846	9.98618	2
ENSG00000139572	GPR84	G protein-coupled receptor 84 [Source:HGNC Symbol;Acc:HGNC:4535]	7.90627	2.15618e-18	Up	6.74859	2.45256	2.49346	2	2.53669	2	7.50099	7.7357	7.11216	6.89742	8.2396	2
ENSG00000118785	SPP1	secreted phosphoprotein 1 [Source:HGNC Symbol;Acc:HGNC:11255]	7.90129	2.70925e-85	Up	13.4228	6.94701	6.36285	6.3751	4.05467	5.92316	13.9006	14.4244	14.2337	13.0527	13.8952	5.27041
ENSG00000102962	CCL22	C-C motif chemokine ligand 22 [Source:HGNC Symbol;Acc:HGNC:10621]	7.87651	4.77366e-09	Up	6.33892	2.45256	2.49346	3.99137	2	2	11.6323	8.62088	5.18804	7.94673	6.21833	2.41431
ENSG00000166926	MS4A6E	membrane spanning 4-domains A6E [Source:HGNC Symbol;Acc:HGNC:14285]	7.84018	6.42888e-10	Up	5.31018	2.45256	2	2	2	2	6.9712	8.32546	4.51533	3.48142	3.81406	2
ENSG00000054356	PTPRN	protein tyrosine phosphatase receptor type N [Source:HGNC Symbol;Acc:HGNC:9676]	7.75133	9.1205e-18	Up	6.06517	2	2.49346	3.05813	2	2	8.38804	6.50016	7.01448	8.88585	8.59227	2
ENSG00000100985	MMP9	matrix metallopeptidase 9 [Source:HGNC Symbol;Acc:HGNC:7176]	7.72718	1.80338e-30	Up	11.5012	6.57562	4.65574	5.18852	5.71889	4.51686	11.2855	12.8258	12.2597	14.1921	13.0898	2
ENSG00000150337	FCGR1A	Fc gamma receptor Ia [Source:HGNC Symbol;Acc:HGNC:3613]	7.68259	4.05831e-55	Up	10.5128	2	3.15281	2.85733	3.48675	3.82511	10.0957	8.93586	9.35283	9.45837	9.93009	2.41431
ENSG00000136689	IL1RN	interleukin 1 receptor antagonist [Source:HGNC Symbol;Acc:HGNC:6000]	7.63519	2.26169e-30	Up	10.3986	6.13596	5.85381	4.61839	4.77786	5.61629	12.4176	14.3921	11.8466	9.78243	13.322	3.58302
ENSG00000050730	TNIP3	TNFAIP3 interacting protein 3 [Source:HGNC Symbol;Acc:HGNC:19315]	7.60762	1.5566e-12	Up	4.32834	2.45256	2	2	2	2.44714	6.73115	6.64468	6.50459	5.22049	8.10173	2
ENSG00000152315	KCNK13	potassium two pore domain channel subfamily K member 13 [Source:HGNC Symbol;Acc:HGNC:6275]	7.56163	3.49915e-14	Up	7.77316	2	2.49346	2.34546	2	2	6.71733	6.05909	6.89147	5.18031	6.03234	2
ENSG00000181617	FDCSP	follicular dendritic cell secreted protein [Source:HGNC Symbol;Acc:HGNC:19215]	7.54392	8.73441e-06	Up	2.4327	2	2	2	2	2.44714	7.29324	3.60586	4.56218	7.87301	2.73308	2
ENSG00000188064	WNT7B	Wnt family member 7B [Source:HGNC Symbol;Acc:HGNC:12787]	7.49629	1.38577e-11	Up	5.12015	2	2	2	2.92697	2.44714	8.59103	7.13887	4.69422	7.53349	5.51886	2
ENSG00000266835	GAPLINC	gastric adenocarcinoma associated, positive CD44 regulator, long intergenic non-coding RNA [Source:HGNC Symbol;Acc:HGNC:51308]	7.478	3.66913e-14	Up	6.67148	2	2	2.34546	2	2	6.70339	5.32577	4.73568	5.92693	6.44577	2
ENSG00000211897	IGHG3	immunoglobulin heavy constant gamma 3 (G3m marker) [Source:HGNC Symbol;Acc:HGNC:5527]	7.46754	8.78266e-10	Up	10.7493	3.0741	4.22354	6.29782	3.48675	5.04731	6.33862	7.44555	10.0332	14.8174	11.4372	6.11274
ENSG00000251546	IGKV1D-39	immunoglobulin kappa variable 1D-39 [Source:HGNC Symbol;Acc:HGNC:5756]	7.43884	6.35963e-06	Up	6.35133	2.79655	2	2	2.92697	2.78799	2	2.74954	8.09514	10.4855	6.12286	2.41431
ENSG00000105697	HAMP	hepcidin antimicrobial peptide [Source:HGNC Symbol;Acc:HGNC:15598]	7.4387	3.53338e-14	Up	7.58625	2.79655	2	2	2	2.44714	6.33862	6.05909	8.17643	5.92693	6.48896	2
ENSG00000186407	CD300E	CD300e molecule [Source:HGNC Symbol;Acc:HGNC:28874]	7.43561	1.21411e-32	Up	7.81858	3.98103	3.60365	4.17545	4.05467	4.60566	10.9998	12.2904	10.0322	9.89844	11.3243	2.41431
ENSG00000277089	CCL3-AS1	CCL3 antisense RNA 1 [Source:HGNC Symbol;Acc:HGNC:55229]	7.43107	3.68904e-10	Up	6.0347	2	2	2	2	2	4.65862	7.27835	3.93749	4.27515	4.19403	2
ENSG00000149968	MMP3	matrix metallopeptidase 3 [Source:HGNC Symbol;Acc:HGNC:7173]	7.42286	2.36253e-07	Up	6.87434	5.45268	7.42645	5.14506	8.59299	4.91457	14.2829	16.4333	9.09056	9.51601	10.5057	2.41431
ENSG00000258227	CLEC5A	C-type lectin domain containing 5A [Source:HGNC Symbol;Acc:HGNC:2054]	7.40024	7.71778e-22	Up	7.08969	3.68294	3.39577	2.62398	2	2.44714	9.52129	10.6073	8.07105	7.50937	8.33735	2
ENSG00000254521	SIGLEC12	sialic acid binding Ig like lectin 12 [Source:HGNC Symbol;Acc:HGNC:15482]	7.39468	1.08022e-15	Up	7.7915	2.45256	2.86048	2.34546	2	2	7.14635	4.68931	6.84487	8.16834	7.6091	2
ENSG00000089685	BIRC5	baculoviral IAP repeat containing 5 [Source:HGNC Symbol;Acc:HGNC:593]	7.38275	5.65646e-40	Up	9.45702	3.30677	4.09172	3.99137	2.53669	2.44714	11.2726	10.7625	8.8569	9.5656	9.19263	3.22073
ENSG00000099985	OSM	oncostatin M [Source:HGNC Symbol;Acc:HGNC:8506]	7.37237	1.36481e-32	Up	7.73103	3.50708	2	2	3.48675	3.82511	9.91231	10.3288	9.20936	8.84948	9.43824	2.41431
ENSG00000174837	ADGRE1	adhesion G protein-coupled receptor E1 [Source:HGNC Symbol;Acc:HGNC:3336]	7.35554	1.47099e-15	Up	6.43536	2.45256	2	2.62398	2	2	6.63156	6.58451	8.5808	5.92693	7.69644	2.41431
ENSG00000287335	None	novel transcript	7.34165	1.71992e-13	Up	5.47808	2	2	2	2	2	6.33862	4.57025	4.73568	6.00952	5.41521	2
ENSG00000278857	IGKV1D-12	immunoglobulin kappa variable 1D-12 [Source:HGNC Symbol;Acc:HGNC:5746]	7.31173	0.00872381	Up	2.90643	2	2	2	2	2	2	2	3.43201	6.72657	7.17905	2
ENSG00000166920	C15orf48	chromosome 15 open reading frame 48 [Source:HGNC Symbol;Acc:HGNC:29898]	7.29301	1.15609e-15	Up	5.47808	2	2	2.34546	2	2.44714	5.89902	8.49032	7.81955	6.45908	8.40204	2.99855
ENSG00000222057	RNU4-62P	RNA, U4 small nuclear 62, pseudogene [Source:HGNC Symbol;Acc:HGNC:46998]	7.28812	1.3396e-09	Up	4.2772	2	2	2	2.53669	2.44714	8.40106	5.95203	4.07305	5.07467	5.34173	2
ENSG00000275385	CCL18	C-C motif chemokine ligand 18 [Source:HGNC Symbol;Acc:HGNC:10616]	7.28801	2.29432e-11	Up	13.9855	5.59145	5.971	8.23138	2	4.98247	11.5362	14.7404	13.7865	11.912	11.6427	3.22073
ENSG00000169429	CXCL8	C-X-C motif chemokine ligand 8 [Source:HGNC Symbol;Acc:HGNC:6025]	7.26678	7.33741e-17	Up	10.9483	8.265	7.26752	6.06112	6.85498	6.23292	12.4978	15.7852	14.6147	10.4958	14.2116	4.11324
ENSG00000286256	None	novel transcript, antisense to ACSL1	7.26356	1.08323e-10	Up	4.11194	2	2	2	2	2	6.77181	5.14314	3.70677	4.83689	6.04397	2
ENSG00000101680	LAMA1	laminin subunit alpha 1 [Source:HGNC Symbol;Acc:HGNC:6481]	7.14504	6.79575e-15	Up	6.5475	2.45256	2	2	2.53669	2.44714	6.63156	7.70776	6.22782	6.39029	6.25882	2
ENSG00000164935	DCSTAMP	dendrocyte expressed seven transmembrane protein [Source:HGNC Symbol;Acc:HGNC:18549]	7.12719	3.03847e-13	Up	6.12423	2	2	2.34546	2	2	4.40655	6.27754	5.77002	6.15138	5.32276	2
ENSG00000164400	CSF2	colony stimulating factor 2 [Source:HGNC Symbol;Acc:HGNC:2434]	7.10094	4.57604e-05	Up	3.71081	2	2	2	3.23384	2	5.79765	8.9987	4.00686	3.0173	5.66158	2
ENSG00000122133	PAEP	progestagen associated endometrial protein [Source:HGNC Symbol;Acc:HGNC:8573]	7.0965	2.98978e-07	Up	4.79617	2	2	2	2	2	3.00881	7.38215	3.43201	4.42023	2.84368	2
ENSG00000158402	CDC25C	cell division cycle 25C [Source:HGNC Symbol;Acc:HGNC:1727]	7.09492	9.73438e-13	Up	6.49252	2	2	2.85733	2	2	7.57944	7.27201	5.68791	6.00952	5.43301	2
ENSG00000104951	IL4I1	interleukin 4 induced 1 [Source:HGNC Symbol;Acc:HGNC:19094]	7.09386	1.33662e-51	Up	9.20506	3.50708	2.49346	3.99137	2	3.29475	10.3179	9.83953	10.2091	8.57125	9.7843	3.73493
ENSG00000105509	HAS1	hyaluronan synthase 1 [Source:HGNC Symbol;Acc:HGNC:4818]	7.07088	2.60105e-20	Up	4.51646	2.79655	2	2.85733	2.92697	3.06351	8.3572	9.0953	7.70419	8.73971	8.63519	2
ENSG00000149948	HMGA2	high mobility group AT-hook 2 [Source:HGNC Symbol;Acc:HGNC:5009]	7.06616	1.36128e-11	Up	4.68287	2.45256	2.49346	2	2	2	6.49251	7.54889	5.3833	5.47421	5.6766	2
ENSG00000167105	TMEM92	transmembrane protein 92 [Source:HGNC Symbol;Acc:HGNC:26579]	7.06436	4.16016e-14	Up	6.00358	2	2	2.34546	2	2	6.77181	5.44337	6.35299	6.45908	5.74944	2.41431
ENSG00000198759	EGFL6	EGF like domain multiple 6 [Source:HGNC Symbol;Acc:HGNC:3235]	7.0205	1.65746e-27	Up	9.22544	3.98103	3.94664	4.33868	2.53669	3.49399	8.6061	7.88868	10.9386	10.9476	10.2834	2
ENSG00000211937	IGHV2-5	immunoglobulin heavy variable 2-5 [Source:HGNC Symbol;Acc:HGNC:5576]	7.01786	0.000602981	Up	8.03025	2	2	2.34546	2	2.44714	2	2	6.40531	5.64633	4.46019	2
ENSG00000137673	MMP7	matrix metallopeptidase 7 [Source:HGNC Symbol;Acc:HGNC:7174]	6.99928	2.80381e-12	Up	9.22544	2	3.15281	3.05813	2	3.96594	9.1493	10.0207	7.55004	8.05347	5.74944	2
ENSG00000163739	CXCL1	C-X-C motif chemokine ligand 1 [Source:HGNC Symbol;Acc:HGNC:4602]	6.98353	4.81456e-38	Up	9.80267	6.04227	4.34432	3.78032	5.71889	5.04731	12.5834	11.8386	10.882	11.6266	12.5761	3.58302
ENSG00000276085	CCL3L3	C-C motif chemokine ligand 3 like 3 [Source:HGNC Symbol;Acc:HGNC:30554]	6.98315	2.98358e-25	Up	7.18986	3.50708	3.39577	3.53302	3.70186	2.78799	8.31196	11.0331	9.00201	7.69551	10.1117	2.41431
ENSG00000174939	ASPHD1	aspartate beta-hydroxylase domain containing 1 [Source:HGNC Symbol;Acc:HGNC:27380]	6.97487	9.31385e-24	Up	6.68135	2	2.49346	2.34546	2.92697	2	8.55265	7.81203	6.76703	7.62615	8.12107	2.99855
ENSG00000074410	CA12	carbonic anhydrase 12 [Source:HGNC Symbol;Acc:HGNC:1371]	6.94905	1.88328e-38	Up	9.81392	4.6226	5.25765	4.79749	3.23384	3.82511	11.9527	11.928	9.0189	11.2568	10.3505	3.87235
ENSG00000101057	MYBL2	MYB proto-oncogene like 2 [Source:HGNC Symbol;Acc:HGNC:7548]	6.92572	2.2834e-35	Up	9.01528	4.10977	4.09172	3.78032	2	3.29475	11.0218	10.5223	8.15367	9.80326	9.1676	3.22073
ENSG00000267013	LINC01929	long intergenic non-protein coding RNA 1929 [Source:HGNC Symbol;Acc:HGNC:52751]	6.91525	4.43731e-20	Up	7.8051	2	2.49346	2.34546	2	3.06351	6.30207	6.8202	7.53837	6.92807	7.32442	2
ENSG00000172156	CCL11	C-C motif chemokine ligand 11 [Source:HGNC Symbol;Acc:HGNC:10610]	6.90014	1.4062e-10	Up	7.92206	2.79655	2	2.85733	2	3.49399	10.1749	4.34697	7.48467	6.76104	6.91976	2.41431
ENSG00000129810	SGO1	shugoshin 1 [Source:HGNC Symbol;Acc:HGNC:25088]	6.87763	3.20264e-13	Up	5.28452	2.45256	2	2	2	2	6.24545	5.81908	5.35697	5.31631	5.11792	2
ENSG00000263655	None	novel transcript	6.87236	1.37434e-06	Up	5.36018	2	2	2.34546	2	2	7.38346	5.46579	3.93749	3.77918	2	2
ENSG00000102575	ACP5	acid phosphatase 5, tartrate resistant [Source:HGNC Symbol;Acc:HGNC:124]	6.86679	1.188e-45	Up	12.9475	5.4033	6.88496	7.20884	3.88902	5.81558	13.0909	14.012	12.9686	13.5578	12.1393	7.09871
ENSG00000204936	CD177	CD177 molecule [Source:HGNC Symbol;Acc:HGNC:30072]	6.84753	3.37398e-10	Up	4.37772	2	2.86048	2.62398	2	2.44714	6.45971	9.2225	5.53191	5.52323	5.00346	2
ENSG00000197046	SIGLEC15	sialic acid binding Ig like lectin 15 [Source:HGNC Symbol;Acc:HGNC:27596]	6.83735	7.42493e-12	Up	4.5599	2	2.86048	2	2.53669	2.44714	4.53809	7.29722	6.58619	8.13457	6.93233	2
ENSG00000211965	IGHV3-49	immunoglobulin heavy variable 3-49 [Source:HGNC Symbol;Acc:HGNC:5607]	6.82746	0.00195093	Up	5.3354	2	2	2.85733	2	2	2	2	6.50459	4.81081	9.11343	2.7358
ENSG00000211592	IGKC	immunoglobulin kappa constant [Source:HGNC Symbol;Acc:HGNC:5716]	6.82746	7.79071e-09	Up	15.0421	6.7238	5.77003	10.0994	7.22889	7.6661	9.19735	9.46151	14.2121	17.4904	14.1593	9.38943
ENSG00000166803	PCLAF	PCNA clamp associated factor [Source:HGNC Symbol;Acc:HGNC:28961]	6.80928	2.61567e-17	Up	6.97404	2	2.49346	2.85733	2	2.44714	7.62454	7.88037	5.80939	6.5721	6.58761	2
ENSG00000231131	LNCAROD	lncRNA activating regulator of DKK1 [Source:HGNC Symbol;Acc:HGNC:50913]	6.80038	2.45714e-11	Up	5.06091	2	2	2	2	2	5.18555	4.52827	6.04201	4.23648	4.62412	2
ENSG00000149418	ST14	ST14 transmembrane serine protease matriptase [Source:HGNC Symbol;Acc:HGNC:11344]	6.78068	9.50273e-38	Up	11.8046	4.10977	4.55921	4.25937	4.5746	4.09424	11.2172	10.0873	10.695	8.36713	9.12853	3.41322
ENSG00000262406	MMP12	matrix metallopeptidase 12 [Source:HGNC Symbol;Acc:HGNC:7158]	6.77101	1.19989e-17	Up	7.44281	2.45256	2.86048	3.99137	2	3.82511	6.83713	9.43193	10.4655	7.27668	8.97144	2
ENSG00000029559	IBSP	integrin binding sialoprotein [Source:HGNC Symbol;Acc:HGNC:5341]	6.76922	8.8936e-10	Up	5.20467	2	2	2	2	2.44714	5.22513	6.99988	4.31107	4.11384	4.77131	2
ENSG00000224373	IGHV4-59	immunoglobulin heavy variable 4-59 [Source:HGNC Symbol;Acc:HGNC:5654]	6.76501	9.41483e-05	Up	8.50047	2	2	3.66197	2.53669	2.78799	2	2.42291	6.1379	10.6499	5.20338	3.22073
ENSG00000271216	LINC01050	long intergenic non-protein coding RNA 1050 [Source:HGNC Symbol;Acc:HGNC:49044]	6.76256	5.6418e-12	Up	5.81927	2	2	2	2	2	4.82242	5.19772	4.60755	4.55204	4.79902	2
ENSG00000130487	KLHDC7B	kelch domain containing 7B [Source:HGNC Symbol;Acc:HGNC:25145]	6.75378	2.86784e-14	Up	6.44697	2	2.49346	2.34546	2	2	7.08313	5.71065	6.29869	5.80009	7.80637	2.7358
ENSG00000147614	ATP6V0D2	ATPase H+ transporting V0 subunit d2 [Source:HGNC Symbol;Acc:HGNC:18266]	6.7382	1.04289e-09	Up	4.2772	2	2.49346	2.62398	2	2	3.71262	7.27835	6.12236	7.21834	5.99688	2
ENSG00000128165	ADM2	adrenomedullin 2 [Source:HGNC Symbol;Acc:HGNC:28898]	6.71368	1.84271e-10	Up	5.52266	2	2	2	2	2	3.81992	4.13957	5.09553	5.80009	4.52801	2
ENSG00000189120	SP6	Sp6 transcription factor [Source:HGNC Symbol;Acc:HGNC:14530]	6.69227	1.42947e-23	Up	6.70088	3.50708	2.86048	2.62398	2.53669	2.44714	10.0273	7.61556	7.5788	8.34912	7.88929	2.99855
ENSG00000134668	SPOCD1	SPOC domain containing 1 [Source:HGNC Symbol;Acc:HGNC:26338]	6.69059	4.59923e-31	Up	8.38748	3.50708	2.49346	3.66197	3.70186	2.78799	10.1142	9.29938	7.47858	8.42846	8.93755	2
ENSG00000092345	DAZL	deleted in azoospermia like [Source:HGNC Symbol;Acc:HGNC:2685]	6.68631	6.18436e-10	Up	3.92528	2	2	2.62398	2	2	5.97063	4.24699	5.84771	6.71958	6.38306	2
ENSG00000211677	IGLC2	immunoglobulin lambda constant 2 [Source:HGNC Symbol;Acc:HGNC:5856]	6.67961	5.68188e-09	Up	13.127	4.78566	5.43132	7.47768	3.70186	5.73914	7.55635	8.38253	11.0242	14.8919	9.42718	6.95138
ENSG00000095970	TREM2	triggering receptor expressed on myeloid cells 2 [Source:HGNC Symbol;Acc:HGNC:17761]	6.67889	1.48722e-27	Up	10.9891	3.98103	3.60365	4.33868	2.53669	3.49399	8.7656	8.7634	10.0144	8.3716	8.9203	2
ENSG00000254709	IGLL5	immunoglobulin lambda like polypeptide 5 [Source:HGNC Symbol;Acc:HGNC:38476]	6.64144	2.51962e-05	Up	4.11194	2	2	2	2	2	2.81491	2	4.00686	6.98167	3.57849	2
ENSG00000231123	SPATA20P1	spermatogenesis associated 20 pseudogene 1 [Source:HGNC Symbol;Acc:HGNC:39636]	6.62522	1.90392e-10	Up	4.51646	2	2	2	2	2	5.01538	5.27591	4.00686	4.07053	5.76358	2
ENSG00000280721	LINC01943	long intergenic non-protein coding RNA 1943 [Source:HGNC Symbol;Acc:HGNC:52767]	6.59717	2.28196e-16	Up	7.47153	2	2	3.05813	2.53669	2	8.52913	7.60044	6.31246	5.70416	6.26876	2.7358
ENSG00000123500	COL10A1	collagen type X alpha 1 chain [Source:HGNC Symbol;Acc:HGNC:2185]	6.59472	1.65718e-11	Up	9.01528	2.45256	2.49346	5.68981	2.92697	2.44714	11.1647	10.09	7.48467	9.7816	9.70411	2.7358
ENSG00000124731	TREM1	triggering receptor expressed on myeloid cells 1 [Source:HGNC Symbol;Acc:HGNC:17760]	6.57616	1.22545e-28	Up	9.46704	5.8344	4.65574	3.66197	5.32378	4.32097	11.4923	12.7869	10.0456	9.53306	10.7819	4.22011
ENSG00000211673	IGLV3-1	immunoglobulin lambda variable 3-1 [Source:HGNC Symbol;Acc:HGNC:5896]	6.56275	3.86147e-06	Up	7.75926	3.0741	2	2.62398	2	2.78799	2.59084	2.42291	8.05476	8.5438	6.10076	2
ENSG00000266378	None	novel transcript	6.56264	3.35922e-06	Up	3.45881	2.45256	2.49346	2.34546	2	2	9.01178	4.57025	2.46193	5.03014	6.55547	2.7358
ENSG00000154319	FAM167A	family with sequence similarity 167 member A [Source:HGNC Symbol;Acc:HGNC:15549]	6.55291	3.61432e-16	Up	4.79617	2.45256	2	3.23438	2	2.78799	7.51702	7.00754	6.83537	8.49139	7.77879	2
ENSG00000171848	RRM2	ribonucleotide reductase regulatory subunit M2 [Source:HGNC Symbol;Acc:HGNC:10452]	6.5388	2.74696e-35	Up	9.55955	4.10977	3.78531	4.08635	4.95598	3.06351	9.83287	11.1488	9.64436	9.80738	9.11619	2
ENSG00000170476	MZB1	marginal zone B and B1 cell specific protein [Source:HGNC Symbol;Acc:HGNC:30125]	6.51959	1.06397e-08	Up	7.90953	2	3.15281	3.78032	4.05467	3.49399	5.94716	3.96175	9.07852	11.4403	7.32918	3.41322
ENSG00000140379	BCL2A1	BCL2 related protein A1 [Source:HGNC Symbol;Acc:HGNC:991]	6.51406	4.73289e-24	Up	9.45271	6.91213	4.65574	4.61839	5.11452	3.96594	12.0857	13.1365	11.4164	9.4308	11.5709	4.80486
ENSG00000137757	CASP5	caspase 5 [Source:HGNC Symbol;Acc:HGNC:1506]	6.50822	6.69377e-11	Up	4.32834	2	2	2	2.53669	2.44714	6.20643	5.55211	5.40916	5.18031	6.44577	2
ENSG00000126787	DLGAP5	DLG associated protein 5 [Source:HGNC Symbol;Acc:HGNC:16864]	6.49366	1.1629e-38	Up	8.39649	2.79655	2.86048	3.23438	2	3.06351	8.50521	8.37367	7.80988	7.95865	7.39423	2.41431
ENSG00000250274	None	novel transcript	6.49311	2.24223e-08	Up	3.15326	2	2	2	2	2	4.10091	5.96782	4.81519	3.60799	5.2643	2
ENSG00000251230	MIR3945HG	MIR3945 host gene [Source:HGNC Symbol;Acc:HGNC:52002]	6.48386	6.7339e-07	Up	3.85727	2.45256	2.49346	2	2	2	7.50099	5.32577	2.24937	4.02588	5.51886	2
ENSG00000216490	IFI30	IFI30 lysosomal thiol reductase [Source:HGNC Symbol;Acc:HGNC:5398]	6.4687	1.66835e-10	Up	4.47168	2	2	2.34546	2	2	5.33775	5.74771	3.86461	5.44059	5.53543	2
ENSG00000113645	WWC1	WW and C2 domain containing 1 [Source:HGNC Symbol;Acc:HGNC:29435]	6.45424	6.58203e-19	Up	5.25839	2.45256	2	2.62398	2.92697	3.06351	7.98307	7.77661	7.07226	8.10804	6.74552	2
ENSG00000145040	UCN2	urocortin 2 [Source:HGNC Symbol;Acc:HGNC:18414]	6.4516	1.30684e-08	Up	3.71081	2.45256	2	2	2	2	5.66002	5.80156	3.09231	6.00952	4.71422	2
ENSG00000284610	None	RNA binding protein, fox-1 homolog (C. elegans) 1 (RBFOX1) pseudogene	6.44578	2.86174e-09	Up	5.62845	2	2	2	2.53669	2	4.336	3.7589	4.13634	5.33473	6.2488	2
ENSG00000158714	SLAMF8	SLAM family member 8 [Source:HGNC Symbol;Acc:HGNC:21391]	6.43782	1.40417e-23	Up	7.18986	2	2.86048	3.53302	2	2	6.9712	8.52275	8.46847	7.1367	7.49934	2.7358
ENSG00000162723	SLAMF9	SLAM family member 9 [Source:HGNC Symbol;Acc:HGNC:18430]	6.42391	2.66302e-17	Up	7.25076	2	2.49346	2.62398	3.48675	3.06351	8.14144	9.03662	6.51653	5.44059	7.59336	2
ENSG00000078081	LAMP3	lysosomal associated membrane protein 3 [Source:HGNC Symbol;Acc:HGNC:14582]	6.42024	9.93674e-22	Up	5.83703	2.45256	2.86048	3.66197	2.53669	2	8.50119	7.50628	7.9661	8.28898	7.96771	2
ENSG00000151790	TDO2	tryptophan 2,3-dioxygenase [Source:HGNC Symbol;Acc:HGNC:11708]	6.41747	5.87305e-25	Up	8.97774	4.33719	4.7462	4.68059	4.33793	3.29475	12.0337	7.79443	10.3517	10.0909	8.85413	3.58302
ENSG00000203805	PLPP4	phospholipid phosphatase 4 [Source:HGNC Symbol;Acc:HGNC:23531]	6.41059	1.384e-12	Up	6.13862	2	2	3.05813	2	2.44714	7.94802	7.94959	5.80939	5.83932	4.85291	2.41431
ENSG00000255921	None	novel transcript, antisense to BCAT1	6.40465	4.49066e-09	Up	3.6316	2	2	2.34546	2	2	4.1836	6.35162	4.69422	4.75718	5.55182	2
ENSG00000224041	IGKV3D-15	immunoglobulin kappa variable 3D-15 [Source:HGNC Symbol;Acc:HGNC:5824]	6.3879	0.0016381	Up	5.50054	2	2	2.85733	2	2	2	2.74954	5.27498	7.95568	3.13221	2
ENSG00000183019	MCEMP1	mast cell expressed membrane protein 1 [Source:HGNC Symbol;Acc:HGNC:27291]	6.38428	5.10754e-17	Up	8.44363	2.45256	3.60365	2.62398	4.5746	3.66903	10.5663	9.77143	7.7094	6.61795	7.95236	2
ENSG00000022556	NLRP2	NLR family pyrin domain containing 2 [Source:HGNC Symbol;Acc:HGNC:22948]	6.36811	1.71786e-11	Up	6.37584	2.79655	2	2	2	2.44714	6.28344	5.76588	6.07469	6.271	4.52801	2
ENSG00000203747	FCGR3A	Fc gamma receptor IIIa [Source:HGNC Symbol;Acc:HGNC:3619]	6.35822	3.00221e-81	Up	12.9697	6.55315	5.19478	5.806	6.7622	5.81558	12.244	11.9041	12.5041	11.3264	12.588	5.76989
ENSG00000107593	PKD2L1	polycystin 2 like 1, transient receptor potential cation channel [Source:HGNC Symbol;Acc:HGNC:9011]	6.34907	1.16855e-08	Up	4.47168	2	2	2	2	2	3.5967	4.9658	6.4804	4.02588	5.09575	2.41431
ENSG00000243466	IGKV1-5	immunoglobulin kappa variable 1-5 [Source:HGNC Symbol;Acc:HGNC:5741]	6.33763	3.28989e-07	Up	8.09073	3.50708	2.86048	4.17545	2	3.29475	2.81491	4.34697	9.27587	11.1639	7.42569	3.87235
ENSG00000243290	IGKV1-12	immunoglobulin kappa variable 1-12 [Source:HGNC Symbol;Acc:HGNC:5730]	6.33095	0.000591578	Up	4.22419	2	2.49346	2	2	2.78799	2	2.2269	6.1379	9.00711	8.73363	3.58302
ENSG00000249173	LINC01093	long intergenic non-protein coding RNA 1093 [Source:HGNC Symbol;Acc:HGNC:49218]	6.32756	7.5715e-09	Up	3.26246	2	2	2	2	2	5.10297	6.04427	4.77599	4.11384	5.58404	2.41431
ENSG00000251144	None	novel transcript	6.31905	2.5896e-09	Up	4.22419	2	2	2.85733	2	2	6.89962	6.54295	5.35697	4.7296	5.80518	2
ENSG00000165304	MELK	maternal embryonic leucine zipper kinase [Source:HGNC Symbol;Acc:HGNC:16870]	6.31525	6.26221e-35	Up	7.59672	2.45256	2.86048	3.05813	2.53669	2	7.59463	8.28822	7.59579	7.61865	7.43455	2.99855
ENSG00000118193	KIF14	kinesin family member 14 [Source:HGNC Symbol;Acc:HGNC:19181]	6.3069	1.13488e-14	Up	6.2621	2.45256	2.49346	2.62398	2	2	6.86245	6.53237	6.09075	6.07673	5.70618	2
ENSG00000185897	FFAR3	free fatty acid receptor 3 [Source:HGNC Symbol;Acc:HGNC:4499]	6.30312	4.62656e-08	Up	6.51476	2	2.49346	2	2	2.44714	4.71532	6.50016	2.95863	4.19675	5.11792	2
ENSG00000166825	ANPEP	alanyl aminopeptidase, membrane [Source:HGNC Symbol;Acc:HGNC:500]	6.2981	6.25508e-33	Up	12.0272	7.61179	6.99975	7.2909	6.58392	6.4403	13.6227	14.8026	12.2497	11.345	12.034	6.41226
ENSG00000148773	MKI67	marker of proliferation Ki-67 [Source:HGNC Symbol;Acc:HGNC:7107]	6.29736	5.13006e-34	Up	8.95555	4.10977	3.15281	4.68059	3.23384	2.44714	10.3041	10.1079	8.5751	9.29627	8.51499	3.22073
ENSG00000261327	None	novel transcript	6.29147	3.5364e-11	Up	5.50054	2.45256	2.49346	2.34546	2	2	6.28344	6.73971	5.55525	5.80009	4.79902	2
ENSG00000211598	IGKV4-1	immunoglobulin kappa variable 4-1 [Source:HGNC Symbol;Acc:HGNC:5834]	6.28543	7.30879e-05	Up	12.3318	2	3.15281	6.73894	4.05467	4.32097	4.87314	2.59545	9.33101	13.1585	6.10076	5.90418
ENSG00000146070	PLA2G7	phospholipase A2 group VII [Source:HGNC Symbol;Acc:HGNC:9040]	6.2736	1.74159e-27	Up	9.46561	4.93215	2.86048	3.23438	2	4.98247	9.85984	10.5243	10.4831	8.56736	9.24898	3.58302
ENSG00000211890	IGHA2	immunoglobulin heavy constant alpha 2 (A2m marker) [Source:HGNC Symbol;Acc:HGNC:5479]	6.26522	1.68353e-06	Up	13.4923	4.6226	3.78531	5.98921	2	5.52816	5.18555	6.95305	10.5745	7.45987	9.00753	5.69775
ENSG00000188282	RUFY4	RUN and FYVE domain containing 4 [Source:HGNC Symbol;Acc:HGNC:24804]	6.26271	3.55507e-08	Up	3.7859	2.45256	2.86048	2.34546	2	2	2.59084	6.26481	6.27076	7.81514	6.03234	2
ENSG00000034053	APBA2	amyloid beta precursor protein binding family A member 2 [Source:HGNC Symbol;Acc:HGNC:579]	6.26195	1.74816e-28	Up	7.38964	3.50708	3.15281	3.23438	2	2	8.98609	7.14582	7.61258	8.85108	8.53573	3.22073
ENSG00000162849	KIF26B	kinesin family member 26B [Source:HGNC Symbol;Acc:HGNC:25484]	6.25768	6.3664e-43	Up	8.19772	2.79655	4.09172	3.99137	2.92697	3.06351	9.46455	8.14279	8.93462	9.19655	9.12717	2.41431
ENSG00000117399	CDC20	cell division cycle 20 [Source:HGNC Symbol;Acc:HGNC:1723]	6.24898	2.51112e-27	Up	8.9268	3.68294	3.39577	4.79749	3.48675	3.29475	10.4501	9.98531	8.38298	9.13218	8.19856	2
ENSG00000100558	PLEK2	pleckstrin 2 [Source:HGNC Symbol;Acc:HGNC:19238]	6.2452	1.99198e-16	Up	6.28816	2	2.49346	2.85733	2	2.44714	7.54857	7.51705	5.99156	6.49229	5.81878	2.41431
ENSG00000224821	COL4A2-AS2	COL4A2 antisense RNA 2 [Source:HGNC Symbol;Acc:HGNC:39849]	6.24499	1.73144e-05	Up	3.26246	2	2	2	2	2	2.59084	6.42208	2.24937	4.55204	3.91884	2
ENSG00000178999	AURKB	aurora kinase B [Source:HGNC Symbol;Acc:HGNC:11390]	6.2218	5.63262e-34	Up	8.58437	3.50708	2.86048	3.66197	3.23384	3.29475	9.68636	9.65069	7.46014	8.36713	7.80978	3.22073
ENSG00000172061	LRRC15	leucine rich repeat containing 15 [Source:HGNC Symbol;Acc:HGNC:20818]	6.21124	3.07705e-12	Up	8.07585	3.30677	3.60365	6.19502	2.53669	3.06351	10.5893	10.8529	8.76728	11.041	9.73583	2.99855
ENSG00000148848	ADAM12	ADAM metallopeptidase domain 12 [Source:HGNC Symbol;Acc:HGNC:190]	6.20905	9.46702e-42	Up	11.3939	5.00017	4.45576	6.64845	3.70186	4.42224	11.5475	10.6124	11.4072	10.9914	11.0573	4.5001
ENSG00000255398	HCAR3	hydroxycarboxylic acid receptor 3 [Source:HGNC Symbol;Acc:HGNC:16824]	6.20818	1.57965e-11	Up	4.60206	2	2	2.34546	3.23384	2	5.89902	7.22021	5.77002	5.9747	6.70946	2
ENSG00000223485	LINC01615	long intergenic non-protein coding RNA 1615 [Source:HGNC Symbol;Acc:HGNC:51898]	6.19969	2.0871e-18	Up	6.52575	2	2	2.85733	2.53669	2.78799	6.63156	6.75799	6.1379	7.55722	6.41923	2
ENSG00000225107	None	novel transcript	6.19834	7.08858e-07	Up	2.4327	2	2.49346	2.34546	2	2	4.10091	5.27591	6.3261	6.62545	3.51305	2
ENSG00000113763	UNC5A	unc-5 netrin receptor A [Source:HGNC Symbol;Acc:HGNC:12567]	6.18544	5.94882e-08	Up	4.99914	2	2.49346	2	2	2	2.81491	6.10265	4.07305	4.45433	5.28405	2
ENSG00000235385	LINC02154	long intergenic non-protein coding RNA 2154 [Source:HGNC Symbol;Acc:HGNC:53015]	6.17436	1.17081e-06	Up	4.22419	2	2	2.62398	2	2	3.00881	7.27201	3.78785	4.55204	4.87912	2
ENSG00000174325	DIRC1	disrupted in renal carcinoma 1 [Source:HGNC Symbol;Acc:HGNC:15760]	6.1739	4.0085e-10	Up	5.66869	2.45256	2	2	2	2	4.59961	4.13957	4.96216	5.05258	4.77131	2
ENSG00000241755	IGKV1-9	immunoglobulin kappa variable 1-9 [Source:HGNC Symbol;Acc:HGNC:5744]	6.14731	0.000227782	Up	7.52182	2.45256	2	2.34546	3.48675	2	3.17971	2	6.83537	8.50366	4.31415	2
ENSG00000122641	INHBA	inhibin subunit beta A [Source:HGNC Symbol;Acc:HGNC:6066]	6.14607	1.99162e-22	Up	8.97774	5.63489	6.04415	5.91352	3.70186	5.33391	11.327	13.0683	10.8581	9.55974	10.5959	4.11324
ENSG00000113722	CDX1	caudal type homeobox 1 [Source:HGNC Symbol;Acc:HGNC:1805]	6.1456	2.60246e-09	Up	3.71081	2	2	2.34546	2	2	5.14485	5.44337	4.13634	5.47421	4.77131	2
ENSG00000142549	IGLON5	IgLON family member 5 [Source:HGNC Symbol;Acc:HGNC:34550]	6.13984	6.80394e-10	Up	5.90597	2	2	2.34546	2.53669	2.44714	6.37426	4.61104	4.25515	5.68992	6.4632	2
ENSG00000165685	TMEM52B	transmembrane protein 52B [Source:HGNC Symbol;Acc:HGNC:26438]	6.13906	8.07457e-10	Up	6.41185	2	2	2.62398	2	2.44714	5.94716	6.4335	5.03039	4.27515	5.20338	2
ENSG00000147488	ST18	ST18 C2H2C-type zinc finger transcription factor [Source:HGNC Symbol;Acc:HGNC:18695]	6.12559	4.56923e-08	Up	4.47168	2	2	2	2	2	4.01319	5.32577	4.56218	4.70148	2.84368	2
ENSG00000198019	FCGR1BP	Fc gamma receptor Ib, pseudogene [Source:HGNC Symbol;Acc:HGNC:3614]	6.08703	3.38671e-22	Up	7.60192	2	2.49346	2.85733	4.05467	2	8.27	6.82887	7.18132	7.03897	7.85669	2
ENSG00000244575	IGKV1-27	immunoglobulin kappa variable 1-27 [Source:HGNC Symbol;Acc:HGNC:5735]	6.08245	0.000307406	Up	7.63276	2	2	3.05813	2	2.44714	3.00881	2	6.1379	8.95596	4.31415	3.22073
ENSG00000211637	IGLV4-69	immunoglobulin lambda variable 4-69 [Source:HGNC Symbol;Acc:HGNC:5921]	6.07835	0.000535147	Up	7.20362	2	2	2	2	2.78799	2	2.59545	6.8258	5.37089	3.29679	2.41431
ENSG00000228742	LINC02577	long intergenic non-protein coding RNA 2577 [Source:HGNC Symbol;Acc:HGNC:53749]	6.07743	1.84335e-06	Up	2.90643	2	2	2	2	2	2.59084	5.0572	3.43201	5.35292	5.02709	2
ENSG00000064886	CHI3L2	chitinase 3 like 2 [Source:HGNC Symbol;Acc:HGNC:1933]	6.07498	5.35241e-12	Up	8.74352	5.63489	6.11377	3.53302	2.92697	6.11687	10.8313	12.9853	8.93016	11.3203	9.41827	4.66052
ENSG00000182272	B4GALNT4	beta-1,4-N-acetyl-galactosaminyltransferase 4 [Source:HGNC Symbol;Acc:HGNC:26315]	6.05104	1.72172e-06	Up	3.85727	2	2	2	2	2.78799	3.71262	2.74954	4.9268	6.92807	5.41521	2
ENSG00000112984	KIF20A	kinesin family member 20A [Source:HGNC Symbol;Acc:HGNC:9787]	6.03956	2.29378e-21	Up	8.74352	2.45256	2	4.41385	4.05467	2	9.21466	9.04966	7.86696	8.46446	7.49087	2.7358
ENSG00000124882	EREG	epiregulin [Source:HGNC Symbol;Acc:HGNC:3443]	6.02829	7.35651e-12	Up	4.22419	3.68294	2	2.34546	3.23384	3.49399	6.86245	7.89696	9.48937	5.92693	8.33971	2
ENSG00000092067	CEBPE	CCAAT enhancer binding protein epsilon [Source:HGNC Symbol;Acc:HGNC:1836]	6.00912	7.28052e-09	Up	4.68287	2.79655	2	2	2	2	6.26457	5.14314	4.25515	4.42023	5.53543	2
ENSG00000179913	B3GNT3	UDP-GlcNAc:betaGal beta-1,3-N-acetylglucosaminyltransferase 3 [Source:HGNC Symbol;Acc:HGNC:13528]	6.00423	2.67723e-07	Up	3.15326	2	2	2.62398	2	2	3.81992	5.02737	4.99668	6.64772	5.11792	2
ENSG00000275210	None	novel transcript	5.99989	5.29254e-06	Up	3.85727	2	2	2	2	2	4.10091	5.80156	2.24937	3.26794	4.59279	2
ENSG00000211959	IGHV4-39	immunoglobulin heavy variable 4-39 [Source:HGNC Symbol;Acc:HGNC:5651]	5.98155	0.000503451	Up	8.96365	2.79655	2	4.08635	2	2.44714	2	3.43464	7.07226	8.87645	4.93015	2
ENSG00000101463	SYNDIG1	synapse differentiation inducing 1 [Source:HGNC Symbol;Acc:HGNC:15885]	5.96631	8.5322e-15	Up	6.12423	2	2	3.23438	2.53669	2.44714	5.89902	7.71714	5.80939	7.22823	6.21833	2
ENSG00000126262	FFAR2	free fatty acid receptor 2 [Source:HGNC Symbol;Acc:HGNC:4501]	5.96321	1.14288e-21	Up	7.60192	5.24409	3.15281	3.8897	5.11452	4.42224	11.6359	10.95	8.55497	9.04816	9.95725	4.5001
ENSG00000104972	LILRB1	leukocyte immunoglobulin like receptor B1 [Source:HGNC Symbol;Acc:HGNC:6605]	5.95226	9.77317e-40	Up	9.47131	4.33719	4.09172	5.18852	3.88902	3.29475	10.2463	9.76693	10.6838	8.23606	10.444	4.5001
ENSG00000104415	CCN4	cellular communication network factor 4 [Source:HGNC Symbol;Acc:HGNC:12769]	5.94101	2.97214e-18	Up	8.74352	3.68294	4.09172	6.23702	2	3.66903	10.665	10.6205	9.07449	11.008	9.58676	3.73493
ENSG00000010932	FMO1	flavin containing dimethylaniline monoxygenase 1 [Source:HGNC Symbol;Acc:HGNC:3769]	5.93724	1.62048e-08	Up	11.5768	5.00017	3.78531	6.82408	3.48675	3.49399	11.066	6.54295	12.1229	7.68118	8.45091	3.22073
ENSG00000259225	LINC02345	long intergenic non-protein coding RNA 2345 [Source:HGNC Symbol;Acc:HGNC:53267]	5.93308	8.75312e-09	Up	6.60046	2.79655	2	2.34546	2	2	6.77181	7.55935	4.77599	3.9798	3.64108	2.7358
ENSG00000105989	WNT2	Wnt family member 2 [Source:HGNC Symbol;Acc:HGNC:12780]	5.93159	4.90898e-27	Up	8.58699	3.0741	3.15281	4.61839	2.53669	2.78799	9.0889	8.27559	8.93906	9.14006	7.02913	2.7358
ENSG00000224397	PELATON	plaque enriched lncRNA in atherosclerotic and inflammatory bowel macrophage regulation [Source:HGNC Symbol;Acc:HGNC:50328]	5.91993	4.82892e-30	Up	9.52435	5.12728	3.60365	3.8897	5.50649	3.82511	10.5912	11.5123	10.0992	8.50772	9.5269	4.66052
ENSG00000256802	LCIIAR	lung cancer immune cell infiltration associated lncRNA [Source:HGNC Symbol;Acc:HGNC:56346]	5.91839	2.51436e-08	Up	4.11194	2	2	2.62398	2	2	6.40905	5.08642	4.81519	4.7296	4.46019	2
ENSG00000131668	BARX1	BARX homeobox 1 [Source:HGNC Symbol;Acc:HGNC:955]	5.89364	8.66391e-06	Up	3.36397	2.79655	2.86048	2	2.53669	3.06351	4.76986	5.22426	3.52953	6.04352	9.21209	2
ENSG00000265531	FCGR1CP	Fc gamma receptor Ic, pseudogene [Source:HGNC Symbol;Acc:HGNC:3615]	5.89157	0.000199789	Up	7.5273	2	2	2	3.70186	2.44714	2	5.46579	6.70576	6.4251	7.59336	2
ENSG00000011422	PLAUR	plasminogen activator, urokinase receptor [Source:HGNC Symbol;Acc:HGNC:9053]	5.89121	1.75654e-46	Up	10.8479	6.59774	6.24368	7.00514	6.31665	5.9573	12.3282	13.3907	11.8194	10.9554	12.5221	6.16718
ENSG00000243264	IGKV2D-29	immunoglobulin kappa variable 2D-29 [Source:HGNC Symbol;Acc:HGNC:5800]	5.88147	0.000482534	Up	5.06091	2	2	2.34546	2	2	2	2	6.50459	3.88297	3.04229	2
ENSG00000231475	IGHV4-31	immunoglobulin heavy variable 4-31 [Source:HGNC Symbol;Acc:HGNC:5649]	5.87568	0.0362211	Up	2.23251	2	2	2	2	2	2	2	2.46193	4.93675	6.10076	2
ENSG00000066279	ASPM	assembly factor for spindle microtubules [Source:HGNC Symbol;Acc:HGNC:19048]	5.87265	8.55666e-30	Up	7.71671	3.30677	2.86048	2.85733	3.48675	2	8.16198	7.95356	6.96304	7.80196	6.84859	2.41431
ENSG00000226806	LCT-AS1	LCT antisense RNA 1 [Source:HGNC Symbol;Acc:HGNC:40337]	5.87036	4.95389e-06	Up	5.20467	2	2	2	2	2	5.4422	2.74954	3.62087	3.0173	3.37254	2
ENSG00000165891	E2F7	E2F transcription factor 7 [Source:HGNC Symbol;Acc:HGNC:23820]	5.86441	5.83851e-10	Up	5.43207	2.45256	2	2.62398	2	2	5.47541	6.32734	5.12703	5.38863	4.74305	2
ENSG00000162892	IL24	interleukin 24 [Source:HGNC Symbol;Acc:HGNC:11346]	5.84877	6.35698e-05	Up	3.54779	2	2.49346	2	3.70186	2.44714	6.58669	4.68931	2.64715	6.30877	8.8787	2
ENSG00000275302	CCL4	C-C motif chemokine ligand 4 [Source:HGNC Symbol;Acc:HGNC:10630]	5.84515	1.20626e-21	Up	8.55515	5.06512	3.39577	4.4853	4.46111	4.42224	7.56409	9.45732	10.1002	8.52788	11.4314	3.22073
ENSG00000181847	TIGIT	T cell immunoreceptor with Ig and ITIM domains [Source:HGNC Symbol;Acc:HGNC:26838]	5.84027	3.19701e-17	Up	5.60791	2	2.86048	3.05813	2	2.44714	6.79829	5.98344	7.08033	6.63291	6.97548	2
ENSG00000250548	LINC01303	long intergenic non-protein coding RNA 1303 [Source:HGNC Symbol;Acc:HGNC:50470]	5.83823	3.42421e-09	Up	5.12015	2	2	2	2.92697	2	5.40822	5.22426	3.86461	5.29765	5.05034	2
ENSG00000157456	CCNB2	cyclin B2 [Source:HGNC Symbol;Acc:HGNC:1580]	5.80944	4.213e-32	Up	8.51709	2.45256	3.60365	4.08635	3.70186	2.78799	9.49523	8.95381	7.92188	8.18621	7.44336	3.22073
ENSG00000102970	CCL17	C-C motif chemokine ligand 17 [Source:HGNC Symbol;Acc:HGNC:10615]	5.80064	3.49669e-05	Up	5.36018	2.45256	3.15281	3.39141	2	2	9.19486	6.26481	4.31107	4.58319	3.13221	2
ENSG00000139734	DIAPH3	diaphanous related formin 3 [Source:HGNC Symbol;Acc:HGNC:15480]	5.78904	5.64048e-26	Up	6.90834	2	2.49346	3.05813	2.53669	3.49399	7.25551	7.84233	6.79671	7.20838	6.92605	2
ENSG00000226012	None	novel transcript	5.78422	4.22866e-07	Up	4.68287	2	2	2	2	2	4.92213	3.43464	2.81128	4.11384	4.38902	2
ENSG00000276775	IGHV4-4	immunoglobulin heavy variable 4-4 [Source:HGNC Symbol;Acc:HGNC:5652]	5.77368	0.0199336	Up	5.64871	2	2	3.05813	2	2	2	2	3.86461	7.62615	3.37254	2
ENSG00000205300	None	novel transcript	5.75393	0.000208851	Up	2.23251	2	2	2	2	2	4.26181	5.44337	2	4.58319	3.8674	2
ENSG00000152766	ANKRD22	ankyrin repeat domain 22 [Source:HGNC Symbol;Acc:HGNC:28321]	5.74766	3.6412e-14	Up	6.06517	2.79655	2.86048	2.34546	2.92697	3.66903	7.43501	8.96762	7.62917	5.31631	6.2488	2
ENSG00000075218	GTSE1	G2 and S-phase expressed 1 [Source:HGNC Symbol;Acc:HGNC:13698]	5.74546	1.31791e-29	Up	7.42531	2.45256	3.39577	2.62398	2.92697	2.78799	8.02852	7.88453	6.60868	7.70262	7.02326	2.99855
ENSG00000254415	SIGLEC14	sialic acid binding Ig like lectin 14 [Source:HGNC Symbol;Acc:HGNC:32926]	5.74523	0.00642262	Up	2	2	2	2	3.23384	3.06351	6.6018	2	7.56737	6.09846	7.44774	2
ENSG00000168421	RHOH	ras homolog family member H [Source:HGNC Symbol;Acc:HGNC:686]	5.74381	2.59676e-17	Up	6.87434	4.22795	4.22354	4.61839	3.48675	2.78799	8.43521	10.9495	8.05066	7.96162	8.83082	2.7358
ENSG00000168685	IL7R	interleukin 7 receptor [Source:HGNC Symbol;Acc:HGNC:6024]	5.74294	8.7433e-42	Up	9.23719	5.4033	3.78531	6.01358	4.46111	4.42224	11.2154	10.9888	10.9562	10.3506	10.6766	5.4124
ENSG00000242371	IGKV1-39	immunoglobulin kappa variable 1-39 [Source:HGNC Symbol;Acc:HGNC:5740]	5.73666	0.00202437	Up	6.01922	2	2	4.33868	2	3.06351	2	2.42291	7.31041	9.81888	6.26876	2.41431
ENSG00000138316	ADAMTS14	ADAM metallopeptidase with thrombospondin type 1 motif 14 [Source:HGNC Symbol;Acc:HGNC:14899]	5.72172	8.103e-18	Up	8.36316	2	3.39577	4.90562	2.53669	2.44714	8.69687	7.65022	7.27569	9.63971	8.84751	3.41322
ENSG00000170374	SP7	Sp7 transcription factor [Source:HGNC Symbol;Acc:HGNC:17321]	5.71679	0.000257238	Up	2.23251	2	2	2	2	2	3.17971	4.65071	2.24937	5.85217	2.6133	2
ENSG00000007264	MATK	megakaryocyte-associated tyrosine kinase [Source:HGNC Symbol;Acc:HGNC:6906]	5.6954	3.10587e-36	Up	8.66116	2.45256	3.60365	4.68059	3.48675	2.78799	9.55469	9.60346	8.49587	8.97223	8.78131	4.5001
ENSG00000115884	SDC1	syndecan 1 [Source:HGNC Symbol;Acc:HGNC:10658]	5.69525	1.95905e-20	Up	7.97115	4.43873	4.55921	4.55338	2.92697	4.91457	8.94816	10.0132	8.45612	11.0023	8.68803	2.41431
ENSG00000273669	None	novel transcript	5.68945	1.0242e-08	Up	4.2772	2	2	2	2	2	4.1836	4.34697	4.13634	3.83201	4.06299	2
ENSG00000239951	IGKV3-20	immunoglobulin kappa variable 3-20 [Source:HGNC Symbol;Acc:HGNC:5817]	5.68724	3.61364e-06	Up	9.62491	3.30677	2.86048	5.77782	2.53669	3.66903	3.33249	4.934	9.45099	11.634	10.7516	5.8386
ENSG00000135451	TROAP	trophinin associated protein [Source:HGNC Symbol;Acc:HGNC:12327]	5.68224	6.13393e-23	Up	7.35307	2.79655	3.15281	3.53302	2.92697	2.78799	8.52913	8.07516	6.35299	7.49715	6.76674	2
ENSG00000167914	GSDMA	gasdermin A [Source:HGNC Symbol;Acc:HGNC:13311]	5.67974	8.15773e-12	Up	8.17695	2.79655	2.49346	2	2.92697	3.29475	7.40947	4.13957	6.07469	5.67553	6.87488	2
ENSG00000169385	RNASE2	ribonuclease A family member 2 [Source:HGNC Symbol;Acc:HGNC:10045]	5.67908	8.88687e-16	Up	7.37147	3.30677	2	2	2	3.06351	6.44302	7.04523	5.35697	6.00952	6.95098	2.41431
ENSG00000186074	CD300LF	CD300 molecule like family member f [Source:HGNC Symbol;Acc:HGNC:29883]	5.67775	5.28791e-15	Up	7.73578	3.98103	2	2.34546	4.5746	3.66903	9.42047	9.3333	7.65642	7.09408	7.67416	2
ENSG00000211934	IGHV1-2	immunoglobulin heavy variable 1-2 [Source:HGNC Symbol;Acc:HGNC:5550]	5.67244	0.0113675	Up	6.45849	2.45256	2	2	2	2.44714	2	2	2	7.0106	6.36463	2.7358
ENSG00000167850	CD300C	CD300c molecule [Source:HGNC Symbol;Acc:HGNC:19320]	5.65476	3.37452e-25	Up	7.61227	3.0741	3.94664	4.08635	2	3.06351	8.078	9.72225	7.84345	7.53349	8.5024	3.41322
ENSG00000123485	HJURP	Holliday junction recognition protein [Source:HGNC Symbol;Acc:HGNC:25444]	5.65453	2.65437e-25	Up	7.66295	2.45256	2.86048	3.66197	2	3.29475	8.26051	7.92149	6.66341	7.3003	6.91343	2.41431
ENSG00000142512	SIGLEC10	sialic acid binding Ig like lectin 10 [Source:HGNC Symbol;Acc:HGNC:15620]	5.65327	1.94609e-31	Up	8.01082	4.10977	2.49346	2.85733	4.20324	3.49399	7.57178	8.53605	9.38412	8.07554	8.41777	2.7358
ENSG00000086696	HSD17B2	hydroxysteroid 17-beta dehydrogenase 2 [Source:HGNC Symbol;Acc:HGNC:5211]	5.65276	2.32703e-07	Up	4.72163	2.45256	2	2	2	2	3.00881	4.99691	4.36491	3.72434	5.13977	2
ENSG00000248099	INSL3	insulin like 3 [Source:HGNC Symbol;Acc:HGNC:6086]	5.65257	1.22346e-06	Up	2.60847	2	2	2	2	2	4.76986	3.96175	3.62087	4.11384	4.68481	2
ENSG00000080511	RDH8	retinol dehydrogenase 8 [Source:HGNC Symbol;Acc:HGNC:14423]	5.65063	2.92926e-06	Up	3.15326	2	2.49346	2	2	2	4.47382	6.05909	3.62087	3.48142	3.8674	2
ENSG00000112655	PTK7	protein tyrosine kinase 7 (inactive) [Source:HGNC Symbol;Acc:HGNC:9618]	5.63607	2.7374e-24	Up	9.73796	4.70643	4.55921	6.91745	3.88902	4.32097	11.4938	10.221	10.2615	11.2547	10.4872	4.11324
ENSG00000115919	KYNU	kynureninase [Source:HGNC Symbol;Acc:HGNC:6469]	5.63515	2.31742e-40	Up	8.17346	4.10977	3.78531	4.9568	4.20324	4.32097	8.88778	10.4574	9.91975	9.15569	9.82363	3.87235
ENSG00000115163	CENPA	centromere protein A [Source:HGNC Symbol;Acc:HGNC:1851]	5.63481	6.05164e-16	Up	6.62111	2	2	3.39141	2.53669	3.06351	8.00597	6.87983	6.12236	6.62545	5.92323	2
ENSG00000277632	CCL3	C-C motif chemokine ligand 3 [Source:HGNC Symbol;Acc:HGNC:10627]	5.63379	3.13882e-14	Up	5.83703	2.45256	2	2.85733	2.92697	2	5.74417	6.07376	5.97434	5.80009	7.19999	2
ENSG00000197632	SERPINB2	serpin family B member 2 [Source:HGNC Symbol;Acc:HGNC:8584]	5.62564	7.8471e-06	Up	4.51646	3.0741	2	2.62398	2	3.66903	7.22655	8.98324	6.78689	2.32887	5.87195	2.41431
ENSG00000161921	CXCL16	C-X-C motif chemokine ligand 16 [Source:HGNC Symbol;Acc:HGNC:16642]	5.62048	2.1232e-38	Up	11.6938	6.16588	6.82395	7.24016	5.25734	6.46424	11.8201	13.4685	11.9287	10.8861	11.6151	6.80455
ENSG00000175063	UBE2C	ubiquitin conjugating enzyme E2 C [Source:HGNC Symbol;Acc:HGNC:15937]	5.61761	4.96351e-29	Up	9.25547	4.22795	3.39577	4.33868	5.18769	3.66903	9.99764	10.07	8.34665	8.95447	8.53779	2.41431
ENSG00000244437	IGKV3-15	immunoglobulin kappa variable 3-15 [Source:HGNC Symbol;Acc:HGNC:5816]	5.61212	0.00184192	Up	8.05323	2.79655	2.49346	5.27171	2	2	2	2.59545	8.40884	10.6696	5.45059	3.41322
ENSG00000167513	CDT1	chromatin licensing and DNA replication factor 1 [Source:HGNC Symbol;Acc:HGNC:24576]	5.60373	5.20748e-24	Up	7.64289	3.0741	2.86048	3.8897	3.70186	2.78799	8.66844	9.00636	6.73672	7.75143	7.1578	2.41431
ENSG00000288547	C3orf36	chromosome 3 putative open reading frame 36 [Source:HGNC Symbol;Acc:HGNC:26170]	5.60219	2.1193e-05	Up	2.4327	2	2	2	2	2	3.47063	4.24699	3.43201	5.50707	3.21684	2
ENSG00000180061	TMEM150B	transmembrane protein 150B [Source:HGNC Symbol;Acc:HGNC:34415]	5.60104	4.67816e-23	Up	7.35923	2.79655	2.49346	2.85733	2.53669	2.44714	7.21676	6.56388	7.93973	6.14095	6.93857	3.22073
ENSG00000251538	LINC02201	long intergenic non-protein coding RNA 2201 [Source:HGNC Symbol;Acc:HGNC:53067]	5.59669	1.01096e-05	Up	2.60847	2	2	2	2	2	3.33249	5.19772	2.95863	4.5202	4.108	2
ENSG00000149635	OCSTAMP	osteoclast stimulatory transmembrane protein [Source:HGNC Symbol;Acc:HGNC:16116]	5.59495	0.000347276	Up	2.23251	2	2	2	2	2	3.47063	5.02737	2	4.88768	4.23519	2
ENSG00000279332	None	TEC	5.59096	8.18821e-07	Up	3.45881	2	2	2	2	2	5.18555	4.13957	3.70677	3.72434	3.37254	2
ENSG00000206073	SERPINB4	serpin family B member 4 [Source:HGNC Symbol;Acc:HGNC:10570]	5.59013	0.000287217	Up	4.68287	2	2.86048	2.62398	2.92697	4.21206	7.98883	9.70704	4.85336	2.59652	2.48266	2
ENSG00000167851	CD300A	CD300a molecule [Source:HGNC Symbol;Acc:HGNC:19319]	5.58944	1.8818e-41	Up	10.8085	5.45268	5.37572	5.23072	3.88902	4.84332	10.8345	11.0269	10.695	8.6994	9.53619	5.05633
ENSG00000255737	AGAP2-AS1	AGAP2 antisense RNA 1 [Source:HGNC Symbol;Acc:HGNC:48633]	5.5836	1.46986e-07	Up	4.72163	2	2	2	2	2.44714	5.33775	4.29785	3.52953	4.34951	3.70108	2
ENSG00000093009	CDC45	cell division cycle 45 [Source:HGNC Symbol;Acc:HGNC:1739]	5.57483	1.00567e-21	Up	6.51476	3.0741	2.86048	3.23438	3.23384	3.06351	7.56409	8.9735	6.90062	6.94616	7.23085	2.41431
ENSG00000211648	IGLV1-47	immunoglobulin lambda variable 1-47 [Source:HGNC Symbol;Acc:HGNC:5880]	5.56506	0.00153922	Up	10.7972	2.45256	2	4.33868	2	2.78799	2	3.34075	7.74537	7.3143	5.46797	4.87196
ENSG00000276070	CCL4L2	C-C motif chemokine ligand 4 like 2 [Source:HGNC Symbol;Acc:HGNC:24066]	5.56291	4.07001e-18	Up	7.3092	5.06512	3.39577	2.85733	3.70186	3.96594	7.0394	9.69405	9.20383	7.65209	10.1206	2.99855
ENSG00000151012	SLC7A11	solute carrier family 7 member 11 [Source:HGNC Symbol;Acc:HGNC:11059]	5.5508	3.74177e-19	Up	5.70783	3.0741	2	3.78032	2.53669	2.44714	8.1206	8.2074	7.31041	6.6769	7.69275	2.99855
ENSG00000117650	NEK2	NIMA related kinase 2 [Source:HGNC Symbol;Acc:HGNC:7745]	5.54338	5.56773e-20	Up	6.64147	2.45256	2.86048	3.39141	2	2	7.50903	7.11779	6.31246	6.5407	6.2488	2.41431
ENSG00000171695	LKAAEAR1	LKAAEAR motif containing 1 [Source:HGNC Symbol;Acc:HGNC:33718]	5.53549	7.53548e-06	Up	3.36397	2	2	2	2	2	5.37341	4.08269	3.09231	3.77918	2.9464	2
ENSG00000241749	RPSAP52	ribosomal protein SA pseudogene 52 [Source:HGNC Symbol;Acc:HGNC:35752]	5.52861	3.20263e-06	Up	3.26246	2	2.86048	2	2	2	4.96951	6.08827	4.96216	3.10578	4.23519	2
ENSG00000271882	None	novel transcript	5.52589	2.1057e-07	Up	4.60206	2	2	2	2	2.78799	5.89902	4.76356	4.73568	3.77918	4.06299	2
ENSG00000174938	SEZ6L2	seizure related 6 homolog like 2 [Source:HGNC Symbol;Acc:HGNC:30844]	5.52531	2.92987e-30	Up	7.61227	3.98103	2.86048	2.62398	2	3.49399	8.38368	7.8466	7.99199	8.99991	8.60214	4.3196
ENSG00000175746	LINC02915	long intergenic non-protein coding RNA 2915 [Source:HGNC Symbol;Acc:HGNC:33797]	5.5108	2.43951e-06	Up	3.36397	2	2	2	2	2	3.5967	4.86822	2.81128	4.07053	4.38902	2
ENSG00000287561	None	novel transcript	5.51069	7.19304e-06	Up	2.76513	2	2	2	2	2	3.00881	4.48504	4.60755	3.18914	4.68481	2
ENSG00000273837	None	None	5.50346	0.000703465	Up	2	2	2	2	2.92697	2	5.79765	2	5.06333	4.19675	5.63106	2
ENSG00000169495	HTRA4	HtrA serine peptidase 4 [Source:HGNC Symbol;Acc:HGNC:26909]	5.50064	2.15348e-08	Up	5.3354	2	2	2.62398	2	2	4.1836	4.7993	4.85336	4.83689	4.35207	2
ENSG00000243238	IGKV2-30	immunoglobulin kappa variable 2-30 [Source:HGNC Symbol;Acc:HGNC:5785]	5.49561	0.00137217	Up	6.78565	2.79655	2	3.99137	2	2.44714	2.32546	2	6.77699	6.96993	10.0767	4.22011
ENSG00000092853	CLSPN	claspin [Source:HGNC Symbol;Acc:HGNC:19715]	5.49353	1.17709e-18	Up	6.28816	3.0741	2.49346	2.85733	2.92697	2.78799	7.42654	7.8466	5.88504	6.89121	6.20803	2
ENSG00000278196	IGLV2-8	immunoglobulin lambda variable 2-8 [Source:HGNC Symbol;Acc:HGNC:5895]	5.49334	0.00206653	Up	7.51079	2	2	2.34546	2	2	2	2.74954	6.63082	3.72434	4.06299	3.22073
ENSG00000204385	SLC44A4	solute carrier family 44 member 4 [Source:HGNC Symbol;Acc:HGNC:13941]	5.49028	1.48013e-07	Up	4.83205	2	2.49346	2	2	2	3.81992	4.65071	4.81519	4.11384	3.4445	2
ENSG00000181634	TNFSF15	TNF superfamily member 15 [Source:HGNC Symbol;Acc:HGNC:11931]	5.48728	1.41633e-14	Up	5.50054	2.79655	2.49346	3.05813	2.53669	2.44714	6.45971	7.89283	6.52838	5.49074	6.31749	2
ENSG00000140678	ITGAX	integrin subunit alpha X [Source:HGNC Symbol;Acc:HGNC:6152]	5.48572	8.72342e-41	Up	10.4608	6.43525	5.37572	6.35616	6.34891	5.99066	11.1234	12.8278	10.9458	10.8461	11.0829	5.49985
ENSG00000136286	MYO1G	myosin IG [Source:HGNC Symbol;Acc:HGNC:13880]	5.47841	9.39473e-40	Up	9.8184	5.75787	4.65574	5.83364	5.32378	4.21206	11.3173	11.2276	9.56608	9.97897	11.2212	5.69775
ENSG00000112799	LY86	lymphocyte antigen 86 [Source:HGNC Symbol;Acc:HGNC:16837]	5.4754	3.98765e-55	Up	9.65151	4.10977	4.09172	3.8897	4.33793	3.82511	8.6431	9.05706	9.32083	8.20385	9.65091	4.22011
ENSG00000275713	H2BC9	H2B clustered histone 9 [Source:HGNC Symbol;Acc:HGNC:4755]	5.47176	1.45973e-06	Up	4.32834	2.79655	2	2	2	2	2.59084	5.32577	4.41682	5.29765	5.09575	2
ENSG00000239961	LILRA4	leukocyte immunoglobulin like receptor A4 [Source:HGNC Symbol;Acc:HGNC:15503]	5.47025	3.03188e-06	Up	3.54779	2.45256	2	2.34546	2	2	4.76986	2.74954	5.21761	4.07053	5.9482	2
ENSG00000224137	LINC01857	long intergenic non-protein coding RNA 1857 [Source:HGNC Symbol;Acc:HGNC:52673]	5.46341	1.37234e-06	Up	5.28452	2.45256	2	2	2	2.44714	3.33249	3.43464	5.93928	4.42023	4.19403	2
ENSG00000120280	TASL	TLR adaptor interacting with endolysosomal SLC15A4 [Source:HGNC Symbol;Acc:HGNC:25667]	5.46184	3.38249e-24	Up	7.62255	3.50708	2.49346	4.08635	2.53669	3.06351	8.00028	7.41132	8.54626	6.76104	7.84677	2
ENSG00000102794	ACOD1	aconitate decarboxylase 1 [Source:HGNC Symbol;Acc:HGNC:33904]	5.46123	0.0057138	Up	2.4327	2	2	2	2	2	2	2.42291	4.56218	2	5.69147	2
ENSG00000273415	LINC02725	long intergenic non-protein coding RNA 2725 [Source:HGNC Symbol;Acc:HGNC:54242]	5.44579	0.000214241	Up	2.60847	2	2	2.34546	2	2	2	4.48504	3.32742	5.99801	3.81406	2
ENSG00000153789	CIBAR2	CBY1 interacting BAR domain containing 2 [Source:HGNC Symbol;Acc:HGNC:24781]	5.43895	0.00461639	Up	3.54779	2	2	2	2	2	2	2	4.77599	5.37089	2.17943	2
ENSG00000163600	ICOS	inducible T cell costimulator [Source:HGNC Symbol;Acc:HGNC:5351]	5.43885	4.12534e-08	Up	4.05237	2	2	3.05813	2	2	5.84923	4.65071	6.28479	5.52323	5.02709	2
ENSG00000211895	IGHA1	immunoglobulin heavy constant alpha 1 [Source:HGNC Symbol;Acc:HGNC:5478]	5.43312	7.36415e-07	Up	14.8569	4.86076	5.81253	8.76038	5.18769	7.07469	8.34378	9.62975	11.5811	13.0981	9.86191	8.41216
ENSG00000169213	RAB3B	RAB3B, member RAS oncogene family [Source:HGNC Symbol;Acc:HGNC:9778]	5.43094	7.69148e-06	Up	2.76513	2	2.49346	2.62398	2	2	5.10297	6.61491	3.32742	4.07053	5.22397	2
ENSG00000284690	CD300H	CD300H molecule (gene/pseudogene) [Source:HGNC Symbol;Acc:HGNC:52292]	5.43029	5.88127e-09	Up	3.03512	3.68294	2	2	2	2.78799	5.22513	7.7218	6.8258	6.45908	7.55323	2.7358
ENSG00000186191	BPIFB4	BPI fold containing family B member 4 [Source:HGNC Symbol;Acc:HGNC:16179]	5.42668	0.00164604	Up	5.62845	2	2	2	2	2	3.00881	2.2269	4.31107	2.71377	2	2
ENSG00000186818	LILRB4	leukocyte immunoglobulin like receptor B4 [Source:HGNC Symbol;Acc:HGNC:6608]	5.42288	1.70796e-21	Up	9.33575	4.70643	5.06018	6.82408	4.46111	4.51686	9.263	11.7483	11.597	9.41466	11.116	5.73427
ENSG00000253998	IGKV2-29	immunoglobulin kappa variable 2-29 [Source:HGNC Symbol;Acc:HGNC:5784]	5.41753	0.00184161	Up	5.87191	2	2	3.05813	2	2	2	2.42291	6.18356	7.83145	4.71422	2.99855
ENSG00000267432	DNAH17-AS1	DNAH17 antisense RNA 1 [Source:HGNC Symbol;Acc:HGNC:48594]	5.41156	8.05042e-05	Up	2.76513	2	2	2	2	2	4.336	5.30105	3.43201	2.32887	3.29679	2
ENSG00000211966	IGHV5-51	immunoglobulin heavy variable 5-51 [Source:HGNC Symbol;Acc:HGNC:5659]	5.4049	8.36437e-07	Up	7.21045	2	2	2.62398	2.53669	2	3.5967	2.2269	7.26865	6.6841	6.02062	3.41322
ENSG00000163599	CTLA4	cytotoxic T-lymphocyte associated protein 4 [Source:HGNC Symbol;Acc:HGNC:2505]	5.40318	9.99495e-10	Up	3.7859	2.45256	2.49346	2.34546	2	2.44714	6.71733	5.44337	5.88504	6.29942	4.62412	2.41431
ENSG00000163888	CAMK2N2	calcium/calmodulin dependent protein kinase II inhibitor 2 [Source:HGNC Symbol;Acc:HGNC:24197]	5.38849	5.33574e-08	Up	4.22419	2	2	3.05813	2	2	6.39176	4.72691	4.73568	5.4575	5.59988	2
ENSG00000250771	None	toll-like receptor 2 pseudogene	5.37392	1.10236e-05	Up	3.03512	2	2	2	2	2	3.00881	5.02737	5.35697	3.10578	4.15166	2.41431
ENSG00000267123	SCAT1	S-phase cancer associated transcript 1 [Source:HGNC Symbol;Acc:HGNC:52930]	5.3655	3.91494e-06	Up	3.26246	2	2	2	2	2	4.10091	4.90149	3.32742	3.18914	3.81406	2
ENSG00000139629	GALNT6	polypeptide N-acetylgalactosaminyltransferase 6 [Source:HGNC Symbol;Acc:HGNC:4128]	5.36409	5.95807e-37	Up	8.06835	4.10977	3.60365	4.08635	2	3.29475	8.89086	8.99485	8.09912	7.55722	8.49606	3.58302
ENSG00000163734	CXCL3	C-X-C motif chemokine ligand 3 [Source:HGNC Symbol;Acc:HGNC:4604]	5.36229	2.35379e-09	Up	7.81858	6.66215	4.22354	2.34546	5.98833	4.32097	9.42897	11.7983	10.5478	9.06756	10.6175	3.58302
ENSG00000011332	DPF1	double PHD fingers 1 [Source:HGNC Symbol;Acc:HGNC:20225]	5.36228	2.69193e-08	Up	4.16916	2	2.49346	2.62398	2	2	5.01538	5.67262	4.65154	4.91243	5.37894	2
ENSG00000100092	SH3BP1	SH3 domain binding protein 1 [Source:HGNC Symbol;Acc:HGNC:10824]	5.36084	8.8257e-26	Up	8.23504	3.50708	3.60365	3.66197	2.53669	4.09424	9.70748	8.18731	7.30353	7.51746	7.75068	3.58302
ENSG00000169071	ROR2	receptor tyrosine kinase like orphan receptor 2 [Source:HGNC Symbol;Acc:HGNC:10257]	5.35979	4.38916e-49	Up	8.31327	3.68294	2.86048	4.33868	2.53669	2.78799	7.89378	8.10759	8.43739	8.42846	8.28195	3.58302
ENSG00000120659	TNFSF11	TNF superfamily member 11 [Source:HGNC Symbol;Acc:HGNC:11926]	5.35938	6.41193e-06	Up	3.54779	2	2	3.53302	2	2	3.5967	6.31505	3.78785	7.38229	6.47184	2
ENSG00000160349	LCN1	lipocalin 1 [Source:HGNC Symbol;Acc:HGNC:6525]	5.35564	1.60828e-06	Up	4.2772	2	2	2	2	2.44714	2.81491	5.19772	3.78785	4.15589	4.31415	2
ENSG00000259182	None	novel transcript	5.35455	1.80669e-06	Up	3.54779	2	2	2	2	2	5.22513	4.57025	3.09231	3.66734	4.42504	2.41431
ENSG00000260517	None	novel transcript	5.35138	1.55419e-07	Up	5.17704	2	2.86048	2	2	2	3.91979	4.86822	4.00686	5.05258	4.35207	2
ENSG00000178776	C5orf46	chromosome 5 open reading frame 46 [Source:HGNC Symbol;Acc:HGNC:33768]	5.34975	1.78621e-05	Up	6.095	2.45256	2	2.34546	2.53669	2	4.336	5.96782	2	4.27515	4.56076	2
ENSG00000011426	ANLN	anillin, actin binding protein [Source:HGNC Symbol;Acc:HGNC:14082]	5.3436	6.12128e-23	Up	8.97974	4.10977	2.49346	5.53005	4.33793	3.49399	9.53907	9.84808	8.52868	9.03272	8.68618	2.7358
ENSG00000276107	THBS1-IT1	THBS1 intronic transcript 1 [Source:HGNC Symbol;Acc:HGNC:55225]	5.34133	2.48308e-05	Up	3.03512	2	2	2	2	2	3.47063	5.25031	3.09231	3.0173	3.8674	2
ENSG00000188389	PDCD1	programmed cell death 1 [Source:HGNC Symbol;Acc:HGNC:8760]	5.33954	1.65682e-07	Up	3.7859	2	2	2.85733	2	2	4.40655	5.0572	5.57823	5.44059	5.02709	2
ENSG00000136634	IL10	interleukin 10 [Source:HGNC Symbol;Acc:HGNC:5962]	5.33765	1.3486e-14	Up	6.59002	2.45256	2.86048	2.62398	2	2.44714	5.01538	5.19772	6.96304	6.53274	6.61126	2.7358
ENSG00000259847	LINC02126	long intergenic non-protein coding RNA 2126 [Source:HGNC Symbol;Acc:HGNC:52983]	5.33704	0.000181241	Up	5.06091	2	2	2	2	2	2.32546	2.59545	4.60755	2.59652	3.75868	2
ENSG00000187116	LILRA5	leukocyte immunoglobulin like receptor A5 [Source:HGNC Symbol;Acc:HGNC:16309]	5.33483	1.53984e-15	Up	8.26816	4.93215	2.49346	2.85733	5.90399	4.42224	10.4963	10.6762	8.01322	8.45396	9.62985	4.22011
ENSG00000211949	IGHV3-23	immunoglobulin heavy variable 3-23 [Source:HGNC Symbol;Acc:HGNC:5588]	5.32388	0.000640346	Up	7.25076	3.83967	2.49346	4.08635	2.53669	2	2	2.88875	6.18356	10.2395	5.05034	3.73493
ENSG00000222032	None	novel protein (LOC728009)	5.32308	0.000355652	Up	2.4327	2	2	2	2	2	4.76986	5.02737	2.24937	2.4689	3.64108	2
ENSG00000259354	SLC30A4-AS1	SLC30A4 antisense RNA 1 [Source:HGNC Symbol;Acc:HGNC:56661]	5.30218	3.78433e-06	Up	3.26246	2	2	2	2	2	4.336	3.89725	3.09231	3.34267	4.56076	2
ENSG00000129450	SIGLEC9	sialic acid binding Ig like lectin 9 [Source:HGNC Symbol;Acc:HGNC:10878]	5.30214	4.22573e-36	Up	8.58437	3.68294	3.15281	3.8897	4.20324	3.49399	8.8785	8.7406	8.44679	6.89742	8.23199	3.22073
ENSG00000226791	LINC02611	long intergenic non-protein coding RNA 2611 [Source:HGNC Symbol;Acc:HGNC:54060]	5.2999	7.52397e-13	Up	6.49252	2	2	2.62398	2	2	6.01647	5.30105	5.48405	5.80009	6.79454	3.41322
ENSG00000137558	PI15	peptidase inhibitor 15 [Source:HGNC Symbol;Acc:HGNC:8946]	5.29285	1.07267e-16	Up	7.44281	4.70643	4.65574	5.86076	5.03743	4.42224	9.64683	11.8894	8.56938	9.10561	8.97297	4.11324
ENSG00000165480	SKA3	spindle and kinetochore associated complex subunit 3 [Source:HGNC Symbol;Acc:HGNC:20262]	5.28134	7.89465e-22	Up	6.78565	3.0741	2.49346	3.23438	2.92697	3.29475	7.88145	8.28822	6.37939	6.94016	6.51426	2.7358
ENSG00000170627	GTSF1	gametocyte specific factor 1 [Source:HGNC Symbol;Acc:HGNC:26565]	5.28091	1.05186e-08	Up	4.47168	2	2.49346	2.34546	2	2	4.76986	5.0572	5.06333	4.96067	5.41521	2.41431
ENSG00000103569	AQP9	aquaporin 9 [Source:HGNC Symbol;Acc:HGNC:643]	5.27814	8.42702e-19	Up	10.1154	7.45096	4.09172	4.74022	6.68847	5.81558	11.6591	12.3003	11.1825	9.76895	10.9875	4.5001
ENSG00000270550	IGHV3-30	immunoglobulin heavy variable 3-30 [Source:HGNC Symbol;Acc:HGNC:5591]	5.2769	0.00340794	Up	6.99	2	2	2.34546	2.53669	2.78799	2	2.2269	6.05844	9.6471	4.52801	4.58254
ENSG00000211651	IGLV1-44	immunoglobulin lambda variable 1-44 [Source:HGNC Symbol;Acc:HGNC:5879]	5.27637	7.00537e-05	Up	9.62364	3.30677	3.94664	3.66197	3.88902	3.29475	2	4.52827	7.91738	11.041	5.92323	5.45679
ENSG00000154839	SKA1	spindle and kinetochore associated complex subunit 1 [Source:HGNC Symbol;Acc:HGNC:28109]	5.27287	4.58945e-18	Up	6.61082	2.45256	2.49346	3.05813	2.53669	3.29475	7.53288	7.74947	5.68791	6.922	5.87195	2.7358
ENSG00000187808	SOWAHD	sosondowah ankyrin repeat domain family member D [Source:HGNC Symbol;Acc:HGNC:32960]	5.27066	3.17343e-15	Up	6.75794	2.45256	2	2.34546	2.53669	2	6.49251	5.50959	7.15099	5.91474	6.11185	3.58302
ENSG00000155307	SAMSN1	SAM domain, SH3 domain and nuclear localization signals 1 [Source:HGNC Symbol;Acc:HGNC:10528]	5.26602	4.91514e-22	Up	8.99168	5.87119	3.94664	5.68981	3.23384	3.82511	9.32807	10.796	10.5228	8.43488	10.1988	4.73449
ENSG00000225611	CCDC13-AS2	CCDC13 antisense RNA 2 [Source:HGNC Symbol;Acc:HGNC:53019]	5.26299	8.30028e-07	Up	3.85727	2	2	2.34546	2	2	4.92213	4.39448	4.41682	3.72434	3.29679	2
ENSG00000126353	CCR7	C-C motif chemokine receptor 7 [Source:HGNC Symbol;Acc:HGNC:1608]	5.26291	3.04485e-18	Up	5.98776	2.79655	2.86048	4.33868	2.92697	2	8.7039	7.38215	7.97478	7.5295	7.69275	3.22073
ENSG00000167664	TMIGD2	transmembrane and immunoglobulin domain containing 2 [Source:HGNC Symbol;Acc:HGNC:28324]	5.25928	1.61947e-07	Up	4.22419	2	2	2.34546	2	2	4.76986	4.08269	4.00686	3.9322	3.96851	2
ENSG00000233834	GIRGL	glutamine insufficiency regulator of glutaminase lncRNA [Source:HGNC Symbol;Acc:HGNC:55702]	5.25886	0.000221173	Up	4.99914	2	2	2	2	2	3.5967	2.2269	4.46691	2.4689	3.13221	2
ENSG00000273264	None	novel transcript	5.25657	8.64123e-06	Up	4.16916	2	2	2.34546	2	2	4.1836	5.42061	2.81128	3.41371	3.64108	2
ENSG00000270980	None	coiled-coil-helix-coiled-coil-helix domain containing 2 (CHCHD2) pseudogene	5.25351	4.70917e-05	Up	3.99022	2	2	2	2	2.78799	2	5.08642	5.50818	4.48764	4.35207	2
ENSG00000211892	IGHG4	immunoglobulin heavy constant gamma 4 (G4m marker) [Source:HGNC Symbol;Acc:HGNC:5528]	5.24657	4.64688e-05	Up	8.91221	3.98103	5.25765	7.33024	3.70186	5.88818	4.59961	3.96175	10.6027	13.1106	8.3538	4.99745
ENSG00000156127	BATF	basic leucine zipper ATF-like transcription factor [Source:HGNC Symbol;Acc:HGNC:958]	5.24472	5.56323e-31	Up	8.0721	4.33719	4.55921	4.41385	3.88902	3.29475	10.2086	9.15341	8.95011	7.73765	8.83082	4.11324
ENSG00000106689	LHX2	LIM homeobox 2 [Source:HGNC Symbol;Acc:HGNC:6594]	5.23659	1.58615e-06	Up	5.03036	2	2	2.62398	2	2	3.71262	3.89725	4.73568	5.37089	3.57849	2
ENSG00000231231	LINC01423	long intergenic non-protein coding RNA 1423 [Source:HGNC Symbol;Acc:HGNC:50732]	5.22796	0.000158138	Up	5.28452	2	2	2	2	2	3.00881	2.42291	3.62087	2.71377	3.64108	2
ENSG00000121933	TMIGD3	transmembrane and immunoglobulin domain containing 3 [Source:HGNC Symbol;Acc:HGNC:51375]	5.22796	1.15553e-17	Up	8.29732	3.50708	3.78531	2.34546	2	2.44714	8.15174	6.45606	6.51653	6.70549	6.91343	3.41322
ENSG00000050438	SLC4A8	solute carrier family 4 member 8 [Source:HGNC Symbol;Acc:HGNC:11034]	5.22206	7.42694e-12	Up	5.3354	2.45256	2	2.85733	2	2.44714	5.63085	5.27591	5.12703	5.78677	6.04397	2
ENSG00000042493	CAPG	capping actin protein, gelsolin like [Source:HGNC Symbol;Acc:HGNC:1474]	5.21806	2.33022e-52	Up	12.3767	7.26993	8.01391	8.70159	7.17592	7.5023	13.2735	13.8626	12.8551	12.2294	12.9044	7.7068
ENSG00000130720	FIBCD1	fibrinogen C domain containing 1 [Source:HGNC Symbol;Acc:HGNC:25922]	5.21741	0.000197906	Up	3.26246	2	2	3.23438	2	2	7.52498	3.34075	2.46193	4.31281	4.46019	2
ENSG00000018280	SLC11A1	solute carrier family 11 member 1 [Source:HGNC Symbol;Acc:HGNC:10907]	5.21728	7.35352e-31	Up	10.3445	6.641	5.89394	5.77782	7.17592	5.73914	11.9681	12.783	10.2553	10.8485	11.2967	6.562
ENSG00000254458	None	novel transcript	5.21648	4.8314e-05	Up	3.15326	2	2	2	2	2	3.71262	3.34075	2.46193	3.72434	5.00346	2
ENSG00000129195	PIMREG	PICALM interacting mitotic regulator [Source:HGNC Symbol;Acc:HGNC:25483]	5.21099	2.43967e-17	Up	6.55825	3.0741	2	2.85733	3.70186	2.44714	6.93585	7.56973	5.43456	6.8661	6.67248	2
ENSG00000241351	IGKV3-11	immunoglobulin kappa variable 3-11 [Source:HGNC Symbol;Acc:HGNC:5815]	5.21049	0.00236217	Up	6.82178	2.45256	2	5.806	2	2	3.00881	3.43464	8.82124	10.508	8.11281	3.58302
ENSG00000184661	CDCA2	cell division cycle associated 2 [Source:HGNC Symbol;Acc:HGNC:14623]	5.20405	4.42622e-16	Up	6.16699	2.79655	2.49346	3.23438	2.92697	2.44714	7.41803	7.27835	5.70888	6.5407	5.63106	2
ENSG00000284999	None	novel transcript	5.20219	8.0731e-06	Up	2.60847	2	2	2	2	2	3.81992	3.89725	4.19697	4.23648	3.37254	2
ENSG00000266541	None	novel transcript, antisense to PPP4R1	5.20102	9.74489e-05	Up	2.76513	2	2	2	2	2	4.82242	4.08269	2.24937	3.9322	3.4445	2
ENSG00000255801	None	novel transcript	5.19606	2.90324e-05	Up	2.60847	2	2	2	2	2	3.5967	4.83417	3.21465	3.26794	4.06299	2
ENSG00000171236	LRG1	leucine rich alpha-2-glycoprotein 1 [Source:HGNC Symbol;Acc:HGNC:29480]	5.18962	5.97087e-08	Up	7.80058	6.43525	2.49346	3.78032	5.18769	3.82511	11.6244	9.88805	8.50789	8.24826	7.93685	3.41322
ENSG00000170909	OSCAR	osteoclast associated Ig-like receptor [Source:HGNC Symbol;Acc:HGNC:29960]	5.18948	7.46316e-43	Up	8.43491	4.53359	4.34432	4.41385	4.46111	4.21206	9.45626	10.1843	8.80185	8.30075	9.54236	4.3196
ENSG00000224286	LINC01142	long intergenic non-protein coding RNA 1142 [Source:HGNC Symbol;Acc:HGNC:49456]	5.18796	1.12228e-06	Up	3.54779	2	2	2	2	2	4.01319	3.96175	3.70677	3.26794	4.01652	2
ENSG00000176170	SPHK1	sphingosine kinase 1 [Source:HGNC Symbol;Acc:HGNC:11240]	5.1861	8.62729e-36	Up	10.5537	5.97625	7.15643	7.42414	6.21529	6.14677	12.6313	12.5069	10.5644	11.6906	12.0155	6.92002
ENSG00000026751	SLAMF7	SLAM family member 7 [Source:HGNC Symbol;Acc:HGNC:21394]	5.18609	2.2139e-19	Up	7.78694	3.30677	3.15281	5.054	3.88902	4.09424	6.79829	7.85936	9.80757	9.45942	8.73363	3.22073
ENSG00000105639	JAK3	Janus kinase 3 [Source:HGNC Symbol;Acc:HGNC:6193]	5.18517	9.33678e-47	Up	8.95758	4.70643	3.78531	5.46083	4.95598	3.96594	10.3596	9.87345	9.1815	9.50994	9.50287	4.5001
ENSG00000203446	SUGCT-AS1	SUGCT antisense RNA 1 [Source:HGNC Symbol;Acc:HGNC:40745]	5.18513	2.69695e-07	Up	4.96723	2	2.86048	2.34546	2	2	5.47541	5.59341	4.56218	3.9322	4.15166	2
ENSG00000139618	BRCA2	BRCA2 DNA repair associated [Source:HGNC Symbol;Acc:HGNC:1101]	5.18315	2.1171e-27	Up	6.95789	2.79655	2.86048	3.23438	2.53669	3.06351	8.078	7.61053	6.93662	6.94616	6.77374	3.41322
ENSG00000112742	TTK	TTK protein kinase [Source:HGNC Symbol;Acc:HGNC:12401]	5.18278	2.29977e-25	Up	7.28352	3.0741	2.86048	3.23438	2.53669	2.78799	7.41803	7.06738	6.28479	6.5952	6.74552	2.41431
ENSG00000263528	IKBKE	inhibitor of nuclear factor kappa B kinase subunit epsilon [Source:HGNC Symbol;Acc:HGNC:14552]	5.18146	3.18324e-37	Up	7.81858	3.68294	3.94664	4.41385	3.70186	3.06351	9.33034	8.48758	8.59776	7.78196	8.29904	3.41322
ENSG00000266709	None	novel transcript	5.1801	2.49925e-10	Up	4.47168	2	2	2.85733	2	3.29475	7.11509	6.95305	5.97434	5.07467	5.41521	2.41431
ENSG00000042832	TG	thyroglobulin [Source:HGNC Symbol;Acc:HGNC:11764]	5.17787	1.27683e-07	Up	4.68287	2	2.49346	2	2	2.44714	5.18555	5.69176	3.86461	4.88768	4.52801	2.41431
ENSG00000261618	LINC02605	long intergenic non-protein coding RNA 2605 [Source:HGNC Symbol;Acc:HGNC:53974]	5.16959	6.89236e-05	Up	3.26246	2	2	2	2	2	3.81992	5.02737	3.21465	2.4689	3.37254	2
ENSG00000153976	HS3ST3A1	heparan sulfate-glucosamine 3-sulfotransferase 3A1 [Source:HGNC Symbol;Acc:HGNC:5196]	5.16446	4.44813e-12	Up	4.22419	3.0741	2	3.39141	3.23384	2	7.15662	8.47659	6.91873	6.43367	6.49744	3.22073
ENSG00000143226	FCGR2A	Fc gamma receptor IIa [Source:HGNC Symbol;Acc:HGNC:3616]	5.16344	2.84683e-56	Up	12.1674	7.62262	7.15643	7.4332	7.29662	6.82019	12.2761	13.5322	11.7347	11.5691	12.3696	7.36639
ENSG00000136492	BRIP1	BRCA1 interacting helicase 1 [Source:HGNC Symbol;Acc:HGNC:20473]	5.16161	1.25103e-19	Up	6.62111	2.79655	2	2.85733	2	2.44714	7.15662	7.27835	6.3261	6.15138	6.25882	3.58302
ENSG00000038945	MSR1	macrophage scavenger receptor 1 [Source:HGNC Symbol;Acc:HGNC:7376]	5.16125	2.39567e-40	Up	12.2749	6.07418	6.00804	6.98063	5.66865	5.33391	11.4953	11.268	11.1914	10.0357	10.8171	6.71602
ENSG00000162511	LAPTM5	lysosomal protein transmembrane 5 [Source:HGNC Symbol;Acc:HGNC:29612]	5.16001	1.27851e-54	Up	12.2104	8.02489	7.34194	7.74116	7.3926	6.85683	12.617	13.2563	12.6181	11.6598	12.1571	6.29492
ENSG00000024526	DEPDC1	DEP domain containing 1 [Source:HGNC Symbol;Acc:HGNC:22949]	5.15821	1.68089e-22	Up	6.86571	3.30677	2.86048	3.39141	2.92697	2.78799	7.73148	7.69833	6.93662	6.5721	6.2488	2
ENSG00000254789	None	novel transcript	5.15358	3.79408e-05	Up	4.11194	2.45256	2	2	2	2.78799	4.01319	6.33953	5.66663	3.41371	2.48266	2
ENSG00000225698	IGHV3-72	immunoglobulin heavy variable 3-72 [Source:HGNC Symbol;Acc:HGNC:5622]	5.1516	0.00956405	Up	5.03036	2	2	2	2	2	2	2	4.85336	2.71377	2.17943	2
ENSG00000176956	LY6H	lymphocyte antigen 6 family member H [Source:HGNC Symbol;Acc:HGNC:6728]	5.1506	4.5917e-08	Up	8.59745	2.45256	2	3.8897	3.48675	2	4.82242	7.39389	4.9268	5.70416	6.03234	2
ENSG00000166922	SCG5	secretogranin V [Source:HGNC Symbol;Acc:HGNC:10816]	5.14524	6.16488e-06	Up	5.87191	2	4.09172	4.79749	2.92697	2.44714	8.83119	9.54414	6.40531	6.31806	6.62681	2
ENSG00000211891	IGHE	immunoglobulin heavy constant epsilon [Source:HGNC Symbol;Acc:HGNC:5522]	5.13906	0.00100553	Up	2.60847	2	2	2.34546	2	2	2	2.59545	3.70677	5.93902	3.51305	2
ENSG00000173762	CD7	CD7 molecule [Source:HGNC Symbol;Acc:HGNC:1695]	5.13853	2.97642e-32	Up	6.78565	3.50708	3.15281	3.39141	4.05467	3.06351	8.83439	8.05682	8.18019	8.03668	7.70745	3.73493
ENSG00000183856	IQGAP3	IQ motif containing GTPase activating protein 3 [Source:HGNC Symbol;Acc:HGNC:20669]	5.13809	2.33061e-27	Up	7.26395	3.0741	3.39577	3.05813	3.48675	2.78799	8.31196	8.07516	6.36625	7.75143	7.2155	3.58302
ENSG00000117009	KMO	kynurenine 3-monooxygenase [Source:HGNC Symbol;Acc:HGNC:6381]	5.13564	1.73546e-09	Up	5.43207	3.0741	2	3.53302	2	2	5.40822	5.93607	7.79524	5.18031	6.28845	2
ENSG00000184106	TREML3P	triggering receptor expressed on myeloid cells like 3, pseudogene [Source:HGNC Symbol;Acc:HGNC:30806]	5.1322	9.21028e-05	Up	3.7859	3.0741	2	2	2	2	4.336	6.73049	2.81128	3.26794	4.52801	2
ENSG00000101447	FAM83D	family with sequence similarity 83 member D [Source:HGNC Symbol;Acc:HGNC:16122]	5.12999	2.73443e-25	Up	6.75794	3.30677	2.49346	3.23438	2.53669	2.44714	6.44302	6.89643	6.84487	6.66238	6.44577	2
ENSG00000285748	None	novel transcript	5.12664	8.27501e-06	Up	4.42547	2	2	2.34546	2	2	4.65862	2.74954	4.07305	4.5202	3.13221	2
ENSG00000102265	TIMP1	TIMP metallopeptidase inhibitor 1 [Source:HGNC Symbol;Acc:HGNC:11820]	5.1189	2.62854e-17	Up	15.7514	9.45962	10.2147	11.0222	11.7306	9.51021	16.3358	16.9247	13.6906	13.6106	13.9992	9.41777
ENSG00000259772	LINC03034	long intergenic non-protein coding RNA 3034 [Source:HGNC Symbol;Acc:HGNC:54360]	5.11328	0.00244805	Up	4.99914	2	2	2.34546	2	2	2	2	3.09231	5.38863	3.37254	2
ENSG00000172232	AZU1	azurocidin 1 [Source:HGNC Symbol;Acc:HGNC:913]	5.11046	4.53995e-07	Up	4.47168	2	2	2	2	2.78799	4.96951	4.48504	3.93749	3.83201	4.71422	2
ENSG00000262898	None	novel transcript	5.10278	2.11588e-06	Up	4.2772	2	2	2	2	2	3.91979	4.52827	3.78785	3.0173	4.38902	2.41431
ENSG00000253490	LINC02099	long intergenic non-protein coding RNA 2099 [Source:HGNC Symbol;Acc:HGNC:52953]	5.09483	0.00109152	Up	2	2	2	2.34546	2	2	3.00881	5.91992	3.09231	3.60799	2.73308	2
ENSG00000211632	IGKV3D-11	immunoglobulin kappa variable 3D-11 [Source:HGNC Symbol;Acc:HGNC:5823]	5.09261	0.00356936	Up	2.4327	2	2	2.34546	2	2	2	2	4.07305	5.70416	4.108	2
ENSG00000237649	KIFC1	kinesin family member C1 [Source:HGNC Symbol;Acc:HGNC:6389]	5.08927	1.77539e-34	Up	8.2583	3.68294	3.39577	4.4853	4.05467	3.29475	8.92431	8.83401	7.36427	8.24583	7.97076	2.99855
ENSG00000188042	ARL4C	ADP ribosylation factor like GTPase 4C [Source:HGNC Symbol;Acc:HGNC:698]	5.08578	1.93149e-42	Up	9.94359	5.87119	6.33397	6.99294	5.76744	5.99066	10.8208	12.0989	11.5611	10.5879	11.6897	6.31916
ENSG00000273445	None	novel transcript	5.08161	1.36182e-05	Up	2.60847	2	2	2	2	2	3.81992	4.13957	3.43201	4.11384	3.57849	2
ENSG00000272839	None	novel transcript, antisense to PTPRN2	5.07821	0.000189631	Up	4.11194	2	2	2	2	2	4.87314	2.88875	3.62087	2.8222	2.339	2
ENSG00000178789	CD300LB	CD300 molecule like family member b [Source:HGNC Symbol;Acc:HGNC:30811]	5.07675	3.89306e-21	Up	8.62583	3.0741	3.78531	2.85733	3.70186	2.44714	8.35274	7.29722	7.55004	6.39907	6.73121	3.73493
ENSG00000237111	IGHJ3P	immunoglobulin heavy joining 3P (pseudogene) [Source:HGNC Symbol;Acc:HGNC:5537]	5.07589	0.0112634	Up	3.15326	2	2	2	2	2	2	2	2.81128	5.60139	2.339	2
ENSG00000225476	MTCO3P5	MT-CO3 pseudogene 5 [Source:HGNC Symbol;Acc:HGNC:52123]	5.06746	0.00604631	Up	2	2	2	2	2	2	5.26365	3.43464	2	3.34267	3.37254	2
ENSG00000174945	AMZ1	archaelysin family metallopeptidase 1 [Source:HGNC Symbol;Acc:HGNC:22231]	5.06583	5.89029e-05	Up	3.03512	2	2.49346	2	2.92697	2	3.71262	6.69298	3.32742	3.88297	4.52801	2
ENSG00000223552	CCR5AS	CCR5 antisense RNA [Source:HGNC Symbol;Acc:HGNC:54398]	5.06166	1.6873e-11	Up	5.58706	3.50708	2	3.05813	2	2	5.87434	6.33953	7.17379	5.00736	6.20803	2
ENSG00000241163	LINC00877	long intergenic non-protein coding RNA 877 [Source:HGNC Symbol;Acc:HGNC:27706]	5.06163	7.95703e-10	Up	4.90122	2	2	3.05813	2	2.44714	5.89902	5.55211	5.06333	4.70148	5.84561	2
ENSG00000103888	CEMIP	cell migration inducing hyaluronidase 1 [Source:HGNC Symbol;Acc:HGNC:29213]	5.06149	1.22545e-28	Up	8.38748	3.0741	4.09172	3.66197	2.92697	2.78799	7.20691	8.56228	7.18132	7.22329	8.14287	3.73493
ENSG00000076944	STXBP2	syntaxin binding protein 2 [Source:HGNC Symbol;Acc:HGNC:11445]	5.05901	2.32117e-34	Up	9.91356	5.75787	5.19478	5.96442	5.11452	4.60566	11.1287	10.9781	9.28462	9.16473	9.7981	4.87196
ENSG00000171320	ESCO2	establishment of sister chromatid cohesion N-acetyltransferase 2 [Source:HGNC Symbol;Acc:HGNC:27230]	5.05664	9.83786e-16	Up	5.97177	2	2	2.62398	2	3.06351	5.92329	6.67386	6.04201	5.93902	5.53543	2.99855
ENSG00000133466	C1QTNF6	C1q and TNF related 6 [Source:HGNC Symbol;Acc:HGNC:14343]	5.05531	4.14303e-28	Up	10.6809	5.12728	5.81253	7.36854	6.14353	5.65841	12.2782	10.0377	10.3009	11.3795	10.8535	5.5823
ENSG00000230838	LINC01614	long intergenic non-protein coding RNA 1614 [Source:HGNC Symbol;Acc:HGNC:51847]	5.04361	6.36229e-05	Up	5.36018	2	2.49346	2.34546	2	2	2	3.60586	4.31107	4.93675	4.19403	2
ENSG00000222808	RNU4-47P	RNA, U4 small nuclear 47, pseudogene [Source:HGNC Symbol;Acc:HGNC:46983]	5.04222	1.76345e-05	Up	3.71081	2	2	2	2	2	5.53961	5.0572	3.32742	3.77918	3.37254	2.7358
ENSG00000123342	MMP19	matrix metallopeptidase 19 [Source:HGNC Symbol;Acc:HGNC:7165]	5.03963	3.07563e-31	Up	9.95989	5.4033	4.7462	6.6944	5.98833	4.60566	10.2147	11.7232	10.8116	10.1738	9.90241	5.62182
ENSG00000135077	HAVCR2	hepatitis A virus cellular receptor 2 [Source:HGNC Symbol;Acc:HGNC:18437]	5.0364	6.46759e-45	Up	10.4594	5.06512	5.43132	5.806	4.77786	4.21206	10.0836	10.2061	10.7421	8.9737	9.62308	5.54166
ENSG00000060558	GNA15	G protein subunit alpha 15 [Source:HGNC Symbol;Acc:HGNC:4383]	5.03307	8.10776e-41	Up	9.30098	4.6226	5.53647	5.65925	3.88902	4.91457	10.3167	10.6581	9.83048	8.9781	10.2379	5.4124
ENSG00000259426	KIF23-AS1	KIF23 and PAQR5 antisense RNA 1 [Source:HGNC Symbol;Acc:HGNC:27075]	5.0322	9.4486e-06	Up	4.83205	2	2.49346	2.34546	2	2	4.59961	3.43464	2.64715	4.42023	5.09575	2
ENSG00000101850	GPR143	G protein-coupled receptor 143 [Source:HGNC Symbol;Acc:HGNC:20145]	5.03161	4.00061e-06	Up	3.85727	2	2	2	2	2	4.01319	4.13957	3.21465	4.81081	3.4445	2.41431
ENSG00000278771	RN7SL3	RNA component of signal recognition particle 7SL3 [Source:HGNC Symbol;Acc:HGNC:23135]	5.0308	4.66949e-05	Up	3.6316	2	2	2	2.53669	2	4.92213	2.88875	3.70677	2.59652	4.79902	2
ENSG00000250687	NAIPP1	NAIP pseudogene 1 [Source:HGNC Symbol;Acc:HGNC:54492]	5.02978	6.45323e-06	Up	4.96723	2	2	2.62398	2	2.44714	5.37341	4.02349	5.62311	2.92305	3.96851	2
ENSG00000142621	FHAD1	forkhead associated phosphopeptide binding domain 1 [Source:HGNC Symbol;Acc:HGNC:29408]	5.0285	2.57474e-08	Up	5.62845	2	2	3.53302	2	2.44714	4.65862	7.34031	5.12703	5.555	5.32276	2
ENSG00000224650	IGHV3-74	immunoglobulin heavy variable 3-74 [Source:HGNC Symbol;Acc:HGNC:5624]	5.02536	0.00704933	Up	5.72701	2.45256	2	3.66197	2	2	2.59084	2.2269	6.31246	8.25311	2	2.7358
ENSG00000259704	None	novel transcript, sense overlapping 3' UTR of BLM	5.02446	6.98067e-06	Up	3.85727	2	2.49346	2	2	2	4.71532	4.02349	4.19697	2.71377	3.91884	2
ENSG00000117724	CENPF	centromere protein F [Source:HGNC Symbol;Acc:HGNC:1857]	5.02294	4.15414e-34	Up	8.44073	3.83967	3.78531	4.9568	2.92697	4.09424	9.07543	9.11316	8.27464	8.5438	7.83677	3.22073
ENSG00000211938	IGHV3-7	immunoglobulin heavy variable 3-7 [Source:HGNC Symbol;Acc:HGNC:5620]	5.02109	0.0027189	Up	7.94682	2	2.49346	3.39141	2	2	2.32546	2.2269	7.52069	7.9011	2.84368	3.99782
ENSG00000168078	PBK	PDZ binding kinase [Source:HGNC Symbol;Acc:HGNC:18282]	5.01376	1.00175e-16	Up	7.99508	2.45256	4.91172	3.8897	2.92697	3.06351	8.3793	8.73369	7.40339	7.53349	7.16846	2
ENSG00000253163	None	novel transcript	5.01242	6.93255e-05	Up	4.42547	2	2	2	2	2	2.81491	3.13238	2.95863	3.10578	4.42504	2
ENSG00000260997	None	novel transcript, overlapping MYO1G	5.0119	7.37207e-08	Up	3.71081	2.79655	2.49346	2.34546	2	2	5.26365	5.55211	4.25515	5.25959	5.69147	2
ENSG00000273802	H2BC8	H2B clustered histone 8 [Source:HGNC Symbol;Acc:HGNC:4746]	5.0112	2.94447e-06	Up	3.03512	2	2	2	2.53669	2	4.59961	3.82974	4.13634	4.15589	3.81406	2
ENSG00000224557	HLA-DPB2	major histocompatibility complex, class II, DP beta 2 (pseudogene) [Source:HGNC Symbol;Acc:HGNC:4941]	5.00531	0.00139509	Up	4.68287	2	2	2	2	2	3.91979	2	3.93749	3.34267	2.339	2
ENSG00000253214	None	novel transcript	5.00524	6.17836e-07	Up	3.71081	2	2	2	2.53669	2	4.01319	4.02349	4.25515	3.88297	4.01652	2
ENSG00000231412	LINC03078	long intergenic non-protein coding RNA 3078 [Source:HGNC Symbol;Acc:HGNC:56665]	5.00216	1.19757e-06	Up	3.92528	2	3.60365	2	3.23384	2	5.10297	7.98881	5.55525	4.88768	5.66158	2
ENSG00000159182	PRAC1	PRAC1 small nuclear protein [Source:HGNC Symbol;Acc:HGNC:30591]	5.00096	0.0132198	Up	3.03512	2	2	2	2	2	2	2	5.45952	2.17379	3.37254	2
ENSG00000154165	GPR15	G protein-coupled receptor 15 [Source:HGNC Symbol;Acc:HGNC:4469]	4.99383	8.32153e-05	Up	3.26246	2	2	2.34546	2	2	2.32546	3.68441	4.89055	3.18914	4.82622	2
ENSG00000035499	DEPDC1B	DEP domain containing 1B [Source:HGNC Symbol;Acc:HGNC:24902]	4.99159	2.00097e-12	Up	5.76462	2.45256	2	2	2.92697	2.78799	6.28344	5.65322	5.24658	5.5392	5.09575	2.41431
ENSG00000128713	HOXD11	homeobox D11 [Source:HGNC Symbol;Acc:HGNC:5134]	4.99128	0.00158207	Up	2.76513	2	2	2	2	2	2.59084	4.61104	2	3.34267	4.52801	2
ENSG00000248187	None	novel transcript	4.98962	1.35653e-09	Up	7.18293	2.45256	2	2.62398	3.70186	2	6.37426	5.99889	5.86649	4.67281	4.65478	2
ENSG00000236790	LINC00299	long intergenic non-protein coding RNA 299 [Source:HGNC Symbol;Acc:HGNC:27940]	4.98281	3.34674e-06	Up	3.45881	2.45256	2	2	2	2	4.40655	3.68441	3.70677	3.54609	4.62412	2
ENSG00000124256	ZBP1	Z-DNA binding protein 1 [Source:HGNC Symbol;Acc:HGNC:16176]	4.97986	1.43996e-21	Up	5.92271	2.79655	3.60365	3.39141	2.92697	3.82511	7.33906	8.48209	7.49678	8.65794	8.14016	4.11324
ENSG00000163814	CDCP1	CUB domain containing protein 1 [Source:HGNC Symbol;Acc:HGNC:24357]	4.97872	6.27377e-23	Up	7.66295	2.79655	3.78531	3.23438	4.6798	2	8.54094	8.82103	7.63466	7.44723	7.72562	3.99782
ENSG00000157680	DGKI	diacylglycerol kinase iota [Source:HGNC Symbol;Acc:HGNC:2855]	4.9763	2.96018e-11	Up	5.70783	3.30677	3.15281	3.23438	2	3.29475	5.30118	8.47382	5.60084	7.25749	6.28845	2
ENSG00000253633	LINC03047	long intergenic non-protein coding RNA 3047 [Source:HGNC Symbol;Acc:HGNC:56265]	4.97416	1.11866e-05	Up	3.36397	2	2	2	2	2	3.81992	5.0572	3.93749	3.41371	3.37254	2.41431
ENSG00000128383	APOBEC3A	apolipoprotein B mRNA editing enzyme catalytic subunit 3A [Source:HGNC Symbol;Acc:HGNC:17343]	4.96724	3.15607e-14	Up	5.90597	5.35216	3.39577	4.17545	4.86967	3.49399	9.50531	9.86399	7.68315	8.18367	9.43493	2.7358
ENSG00000152611	CAPSL	calcyphosine like [Source:HGNC Symbol;Acc:HGNC:28375]	4.96664	0.000143418	Up	2.90643	2	2.49346	2	2	2	5.01538	4.08269	4.36491	3.60799	2.17943	2
ENSG00000105011	ASF1B	anti-silencing function 1B histone chaperone [Source:HGNC Symbol;Acc:HGNC:20996]	4.96232	1.14724e-27	Up	7.42531	3.98103	2.86048	3.05813	4.05467	3.66903	8.36608	8.83617	7.01448	7.748	7.43012	3.41322
ENSG00000170891	CYTL1	cytokine like 1 [Source:HGNC Symbol;Acc:HGNC:24435]	4.96036	6.72738e-23	Up	8.66116	3.0741	2.49346	4.9568	3.48675	3.06351	7.21676	8.64317	7.8901	8.44551	8.79514	4.3196
ENSG00000186185	KIF18B	kinesin family member 18B [Source:HGNC Symbol;Acc:HGNC:27102]	4.95999	9.93145e-14	Up	7.00579	2.45256	2.49346	4.17545	2.92697	2	6.78511	7.43423	5.95692	7.41296	6.17668	2
ENSG00000017483	SLC38A5	solute carrier family 38 member 5 [Source:HGNC Symbol;Acc:HGNC:18070]	4.95421	3.64142e-22	Up	8.59745	4.6226	4.34432	5.31157	5.44812	4.51686	9.89554	10.7024	8.62007	9.20158	8.03918	3.22073
ENSG00000211594	IGKJ4	immunoglobulin kappa joining 4 [Source:HGNC Symbol;Acc:HGNC:5722]	4.94753	0.00664411	Up	2.60847	2	2	2.34546	2	2	2	2	3.62087	5.89003	2.73308	2
ENSG00000128714	HOXD13	homeobox D13 [Source:HGNC Symbol;Acc:HGNC:5136]	4.94566	3.62823e-05	Up	5.87191	2	2.86048	2	2	2.44714	3.33249	3.89725	2.64715	4.64355	5.48513	2
ENSG00000172752	COL6A5	collagen type VI alpha 5 chain [Source:HGNC Symbol;Acc:HGNC:26674]	4.94498	8.14786e-05	Up	6.12423	2.45256	2	2	2.92697	2.44714	5.60107	2	5.93928	3.10578	4.31415	2
ENSG00000212348	RNU6-1300P	RNA, U6 small nuclear 1300, pseudogene [Source:HGNC Symbol;Acc:HGNC:48263]	4.9448	0.00216364	Up	3.6316	2	2.86048	2	2	2	6.30207	2.42291	2	2.92305	3.57849	2
ENSG00000069812	HES2	hes family bHLH transcription factor 2 [Source:HGNC Symbol;Acc:HGNC:16005]	4.94156	8.74275e-05	Up	3.92528	2	2	2.62398	2.53669	2	3.47063	6.47828	2.81128	3.54609	4.108	2
ENSG00000173083	HPSE	heparanase [Source:HGNC Symbol;Acc:HGNC:5164]	4.94105	1.61548e-19	Up	7.34688	5.06512	3.15281	4.4853	3.70186	3.06351	8.31655	9.97753	9.0521	7.63733	8.0651	4.11324
ENSG00000211893	IGHG2	immunoglobulin heavy constant gamma 2 (G2m marker) [Source:HGNC Symbol;Acc:HGNC:5526]	4.93996	9.4569e-06	Up	13.5131	5.97625	4.22354	9.55218	3.23384	6.82019	9.78732	8.99292	13.9844	12.537	11.5051	8.27635
ENSG00000160791	CCR5	C-C motif chemokine receptor 5 [Source:HGNC Symbol;Acc:HGNC:1606]	4.92815	1.32942e-22	Up	8.50603	2.45256	2.49346	4.90562	3.88902	3.96594	8.74532	7.63051	9.28985	8.15285	8.76735	4.73449
ENSG00000131747	TOP2A	DNA topoisomerase II alpha [Source:HGNC Symbol;Acc:HGNC:11989]	4.92535	6.31653e-39	Up	9.34043	5.06512	3.39577	5.27171	3.88902	4.21206	9.17983	9.39737	8.87557	9.08807	8.39298	3.58302
ENSG00000133110	POSTN	periostin [Source:HGNC Symbol;Acc:HGNC:16953]	4.92534	2.98286e-14	Up	14.4237	8.00019	8.46391	10.9268	8.81132	7.89475	12.6116	12.6255	12.6071	15.0047	14.7532	6.80455
ENSG00000137819	PAQR5	progestin and adipoQ receptor family member 5 [Source:HGNC Symbol;Acc:HGNC:29645]	4.92516	0.000134125	Up	3.45881	2.45256	2	2.85733	2	2	3.71262	6.92097	4.36491	3.41371	2.73308	2
ENSG00000127507	ADGRE2	adhesion G protein-coupled receptor E2 [Source:HGNC Symbol;Acc:HGNC:3337]	4.92437	5.3609e-38	Up	7.98715	3.98103	3.94664	4.17545	4.5746	4.42224	9.40332	9.46151	7.95297	8.49139	8.46612	3.87235
ENSG00000088882	CPXM1	carboxypeptidase X, M14 family member 1 [Source:HGNC Symbol;Acc:HGNC:15771]	4.91927	6.26597e-07	Up	12.0635	5.71803	5.63448	9.12719	4.86967	5.28096	12.3729	10.107	11.7225	12.2279	11.4262	2.7358
ENSG00000104783	KCNN4	potassium calcium-activated channel subfamily N member 4 [Source:HGNC Symbol;Acc:HGNC:6293]	4.91594	1.91743e-31	Up	7.93036	3.83967	4.22354	4.90562	3.70186	3.49399	8.9092	9.56245	8.13054	7.91341	8.56831	3.73493
ENSG00000261742	LINC00922	long intergenic non-protein coding RNA 922 [Source:HGNC Symbol;Acc:HGNC:27545]	4.91429	0.00102088	Up	4.51646	2	2	2	2	2	2	2.74954	3.43201	3.0173	4.27521	2
ENSG00000161888	SPC24	SPC24 component of NDC80 kinetochore complex [Source:HGNC Symbol;Acc:HGNC:26913]	4.91338	2.37559e-16	Up	7.74991	3.50708	2.86048	3.8897	3.70186	3.49399	9.40763	8.63083	5.97434	6.78803	6.82856	4.11324
ENSG00000285906	None	Novel transcript, antisense to HRH1	4.91185	1.73151e-12	Up	6.51476	2	2	3.99137	2.53669	2	6.28344	6.4335	5.99156	6.22236	6.61906	2
ENSG00000132744	ACY3	aminoacylase 3 [Source:HGNC Symbol;Acc:HGNC:24104]	4.91176	0.0104263	Up	2.76513	2	2	2	2	2	3.81992	2	3.21465	5.07467	2	2
ENSG00000279384	None	TEC	4.9071	1.09314e-06	Up	3.71081	2	2.49346	2.34546	2	2.44714	5.57067	4.44047	4.00686	4.86251	4.68481	2
ENSG00000274576	IGHV2-70	immunoglobulin heavy variable 2-70 [Source:HGNC Symbol;Acc:HGNC:5577]	4.90558	0.00289599	Up	4.2772	2	2	2.62398	2	2	2	2	5.72955	4.42023	3.91884	2
ENSG00000157227	MMP14	matrix metallopeptidase 14 [Source:HGNC Symbol;Acc:HGNC:7160]	4.90337	6.38516e-33	Up	13.2349	8.94208	8.96553	10.4624	8.06164	8.84659	14.5918	14.8683	13.1324	14.3242	14.1779	9.32504
ENSG00000060718	COL11A1	collagen type XI alpha 1 chain [Source:HGNC Symbol;Acc:HGNC:2186]	4.90239	2.40459e-05	Up	9.77874	2	4.7462	7.19825	4.46111	4.21206	9.36619	8.41169	9.08856	10.5642	10.9931	2
ENSG00000211663	IGLV3-19	immunoglobulin lambda variable 3-19 [Source:HGNC Symbol;Acc:HGNC:5903]	4.90202	0.00278564	Up	7.87555	2	2	2.85733	2	2	2	5.42061	4.65154	6.25174	4.68481	3.73493
ENSG00000204577	LILRB3	leukocyte immunoglobulin like receptor B3 [Source:HGNC Symbol;Acc:HGNC:6607]	4.89916	2.65209e-34	Up	9.47698	6.27973	4.7462	5.56345	5.76744	5.482	11.1666	11.4022	9.75056	9.77992	9.92538	5.76989
ENSG00000137812	KNL1	kinetochore scaffold 1 [Source:HGNC Symbol;Acc:HGNC:24054]	4.89854	1.1513e-26	Up	6.91672	2.79655	2	2.85733	3.23384	3.66903	6.81135	7.27201	6.45581	7.05572	6.59554	2.7358
ENSG00000114013	CD86	CD86 molecule [Source:HGNC Symbol;Acc:HGNC:1705]	4.89841	1.50348e-25	Up	9.85809	5.00017	4.7462	6.35616	3.23384	4.32097	9.86455	10.4235	10.5169	9.09214	10.1384	5.99727
ENSG00000261210	CLEC19A	C-type lectin domain containing 19A [Source:HGNC Symbol;Acc:HGNC:34522]	4.8984	0.000930871	Up	3.15326	2	2	2	2	2	3.5967	3.13238	4.99668	2.17379	2.48266	2
ENSG00000151651	ADAM8	ADAM metallopeptidase domain 8 [Source:HGNC Symbol;Acc:HGNC:215]	4.89512	1.65316e-20	Up	8.92473	6.53033	5.31789	5.86076	6.83234	6.14677	11.1332	12.2415	9.42271	10.2775	10.7662	4.73449
ENSG00000186442	KRT3	keratin 3 [Source:HGNC Symbol;Acc:HGNC:6440]	4.89509	0.00220838	Up	4.68287	2	2	2	2	2	4.26181	2	2.81128	3.34267	2.48266	2
ENSG00000121966	CXCR4	C-X-C motif chemokine receptor 4 [Source:HGNC Symbol;Acc:HGNC:2561]	4.88507	4.69093e-18	Up	10.5355	7.63337	5.06018	7.59538	6.68847	6.05515	10.2282	12.4776	12.3831	10.7151	11.1395	4.66052
ENSG00000138821	SLC39A8	solute carrier family 39 member 8 [Source:HGNC Symbol;Acc:HGNC:20862]	4.88137	8.23889e-99	Up	10.2565	6.30684	4.91172	5.62801	5.61659	5.5729	10.7136	10.5455	10.773	10.2577	10.396	5.9669
ENSG00000143851	PTPN7	protein tyrosine phosphatase non-receptor type 7 [Source:HGNC Symbol;Acc:HGNC:9659]	4.88098	4.3481e-34	Up	8.09812	3.68294	4.7462	4.79749	2	3.96594	9.08083	8.87017	8.31623	8.83823	8.27704	3.87235
ENSG00000154451	GBP5	guanylate binding protein 5 [Source:HGNC Symbol;Acc:HGNC:19895]	4.87923	1.16827e-20	Up	7.17597	4.78566	2.49346	4.90562	4.77786	5.10937	10.2257	8.7634	9.97381	8.7293	9.30805	4.80486
ENSG00000166927	MS4A7	membrane spanning 4-domains A7 [Source:HGNC Symbol;Acc:HGNC:13378]	4.87918	1.3627e-27	Up	10.9184	5.71803	6.62373	7.17683	5.25734	5.38498	10.0943	11.2491	12.1175	9.63692	10.9678	6.27026
ENSG00000196460	RFX8	regulatory factor X8 [Source:HGNC Symbol;Acc:HGNC:37253]	4.87365	1.37101e-25	Up	7.28998	2.45256	3.78531	3.66197	2.92697	3.66903	8.20715	7.71714	6.78689	7.83469	6.62681	2.99855
ENSG00000229271	None	novel transcript	4.87311	0.000580831	Up	2	2	2	2	2	2	3.71262	3.43464	3.78785	3.48142	4.15166	2
ENSG00000166527	CLEC4D	C-type lectin domain family 4 member D [Source:HGNC Symbol;Acc:HGNC:14554]	4.87199	7.41533e-10	Up	4.42547	3.83967	2	2	2.92697	2.44714	7.43501	7.70776	5.64503	5.78677	6.21833	2.99855
ENSG00000169679	BUB1	BUB1 mitotic checkpoint serine/threonine kinase [Source:HGNC Symbol;Acc:HGNC:1148]	4.86973	5.33146e-31	Up	7.69739	3.0741	3.39577	3.39141	3.48675	3.29475	8.01164	8.36177	7.09634	7.83145	6.80824	3.99782
ENSG00000105246	EBI3	Epstein-Barr virus induced 3 [Source:HGNC Symbol;Acc:HGNC:3129]	4.86903	1.825e-11	Up	7.19675	2.79655	2.49346	3.99137	2	2	6.40905	4.9658	7.92636	5.92693	6.64219	2.99855
ENSG00000182885	ADGRG3	adhesion G protein-coupled receptor G3 [Source:HGNC Symbol;Acc:HGNC:13728]	4.86767	9.70131e-11	Up	6.43536	5.06512	3.39577	2.85733	5.98833	3.66903	10.0329	10.371	7.86696	8.01686	8.16966	2.99855
ENSG00000227028	SLC8A1-AS1	SLC8A1 antisense RNA 1 [Source:HGNC Symbol;Acc:HGNC:44102]	4.86412	0.00105665	Up	3.54779	2	2	2	2	2	4.01319	4.19428	2	3.83201	2.6133	2
ENSG00000167634	NLRP7	NLR family pyrin domain containing 7 [Source:HGNC Symbol;Acc:HGNC:22947]	4.86172	0.000233695	Up	3.71081	2	2	2	2	2.44714	2.59084	2.88875	4.00686	5.9864	2.9464	2.41431
ENSG00000140873	ADAMTS18	ADAM metallopeptidase with thrombospondin type 1 motif 18 [Source:HGNC Symbol;Acc:HGNC:17110]	4.86156	1.49065e-06	Up	6.99792	2.45256	2	3.99137	2.53669	2.44714	4.40655	2.42291	7.50279	6.2614	6.91976	2
ENSG00000138180	CEP55	centrosomal protein 55 [Source:HGNC Symbol;Acc:HGNC:1161]	4.8613	2.43662e-29	Up	8.12367	4.22795	4.55921	4.74022	3.48675	2.78799	9.2122	8.71977	7.9661	8.18621	8.159	2.99855
ENSG00000261594	TPBGL	trophoblast glycoprotein like [Source:HGNC Symbol;Acc:HGNC:44159]	4.86045	3.06498e-15	Up	6.00358	2	2.86048	2.85733	2.92697	2.44714	6.37426	7.00754	5.48405	5.38863	6.22856	2.7358
ENSG00000172243	CLEC7A	C-type lectin domain containing 7A [Source:HGNC Symbol;Acc:HGNC:14558]	4.86004	4.86974e-34	Up	9.85591	6.27973	4.45576	5.054	5.56259	4.42224	9.89401	10.7999	9.32593	9.23996	9.8952	4.58254
ENSG00000138964	PARVG	parvin gamma [Source:HGNC Symbol;Acc:HGNC:14654]	4.85668	5.15613e-66	Up	10.1053	5.50044	4.98786	5.56345	5.32378	5.04731	10.718	10.4047	9.61689	9.40052	9.9449	5.69775
ENSG00000163823	CCR1	C-C motif chemokine receptor 1 [Source:HGNC Symbol;Acc:HGNC:1602]	4.85667	1.84215e-55	Up	10.2875	5.59145	5.81253	6.41224	5.94678	5.226	10.3936	11.2198	10.7249	9.53206	10.6988	5.54166
ENSG00000161929	SCIMP	SLP adaptor and CSK interacting membrane protein [Source:HGNC Symbol;Acc:HGNC:33504]	4.85516	1.70811e-19	Up	7.59672	3.0741	3.39577	3.53302	2	2.44714	6.78511	5.98344	7.5788	6.14095	7.29552	3.22073
ENSG00000227507	LTB	lymphotoxin beta [Source:HGNC Symbol;Acc:HGNC:6711]	4.85358	6.03799e-24	Up	8.80348	5.79664	5.19478	5.83364	6.24987	5.61629	11.8473	10.628	10.1943	9.16858	9.5617	5.05633
ENSG00000189233	NUGGC	nuclear GTPase, germinal center associated [Source:HGNC Symbol;Acc:HGNC:33550]	4.84947	0.000210798	Up	3.26246	2.45256	2	2.34546	2	2	3.17971	2.2269	4.31107	5.77332	3.91884	2
ENSG00000196735	HLA-DQA1	major histocompatibility complex, class II, DQ alpha 1 [Source:HGNC Symbol;Acc:HGNC:4942]	4.84842	2.20283e-37	Up	12.0342	7.94948	7.13984	8.44805	6.31665	8.0131	12.438	11.9321	12.7204	12.1543	13.5902	7.90403
ENSG00000131042	LILRB2	leukocyte immunoglobulin like receptor B2 [Source:HGNC Symbol;Acc:HGNC:6606]	4.84831	1.45524e-45	Up	10.1244	6.38525	5.63448	6.25757	6.02873	5.226	10.4088	11.3733	10.5558	10.1211	11.6171	6.45665
ENSG00000152253	SPC25	SPC25 component of NDC80 kinetochore complex [Source:HGNC Symbol;Acc:HGNC:24031]	4.84781	2.65467e-21	Up	7.18293	3.30677	3.60365	3.05813	3.48675	2.78799	7.40947	7.87619	6.27076	6.49229	6.67248	2
ENSG00000185155	MIXL1	Mix paired-like homeobox [Source:HGNC Symbol;Acc:HGNC:13363]	4.84759	0.00784172	Up	2.23251	2	2	2	2	2	3.47063	2.42291	2.64715	5.25959	2	2
ENSG00000183196	CHST6	carbohydrate sulfotransferase 6 [Source:HGNC Symbol;Acc:HGNC:6938]	4.84652	2.22635e-15	Up	6.22211	2.45256	2.49346	4.17545	2.53669	2.44714	7.75871	7.50086	6.19847	6.84697	6.35532	2.7358
ENSG00000175352	NRIP3	nuclear receptor interacting protein 3 [Source:HGNC Symbol;Acc:HGNC:1167]	4.84595	4.48292e-26	Up	7.23074	2.45256	3.60365	3.99137	4.20324	3.29475	8.09946	8.46829	6.97174	7.80857	7.36671	2.7358
ENSG00000242766	IGKV1D-17	immunoglobulin kappa variable 1D-17 [Source:HGNC Symbol;Acc:HGNC:5749]	4.84286	0.0137086	Up	3.6316	2	2	2	2	2	2	2.88875	5.18804	2.4689	2	2
ENSG00000233261	FAM238A	family with sequence similarity 238 member A [Source:HGNC Symbol;Acc:HGNC:17776]	4.84079	0.000134848	Up	3.36397	2	2	2	2	2	3.5967	4.19428	2.24937	3.54609	3.64108	2
ENSG00000230400	LINC01747	long intergenic non-protein coding RNA 1747 [Source:HGNC Symbol;Acc:HGNC:52536]	4.83407	3.03376e-05	Up	4.11194	2	2	2	2	2	3.5967	3.52279	2.81128	3.18914	3.64108	2
ENSG00000115607	IL18RAP	interleukin 18 receptor accessory protein [Source:HGNC Symbol;Acc:HGNC:5989]	4.83336	1.4621e-09	Up	5.81927	4.6226	4.09172	3.66197	3.70186	2.44714	8.71784	10.1044	5.57823	6.83408	5.70618	3.73493
ENSG00000184730	APOBR	apolipoprotein B receptor [Source:HGNC Symbol;Acc:HGNC:24087]	4.83333	7.34491e-29	Up	9.42655	6.43525	4.34432	5.86076	5.50649	6.02326	10.8465	11.6542	9.79659	9.88912	10.0034	5.62182
ENSG00000101336	HCK	HCK proto-oncogene, Src family tyrosine kinase [Source:HGNC Symbol;Acc:HGNC:4840]	4.83198	4.6613e-44	Up	10.862	7.32401	6.49918	7.2298	6.41135	5.81558	11.9681	12.2311	11.4669	10.552	11.8033	7.04157
ENSG00000231528	FAM225A	family with sequence similarity 225 member A [Source:HGNC Symbol;Acc:HGNC:27855]	4.83186	1.26877e-16	Up	5.76462	2.79655	2	3.39141	2	2.78799	7.22655	7.1936	6.07469	6.45908	6.0088	3.22073
ENSG00000162551	ALPL	alkaline phosphatase, biomineralization associated [Source:HGNC Symbol;Acc:HGNC:438]	4.82696	6.7522e-21	Up	10.8473	7.22799	4.98786	5.59609	6.14353	5.16886	11.4584	11.4292	9.33944	10.0272	9.26274	4.87196
ENSG00000163993	S100P	S100 calcium binding protein P [Source:HGNC Symbol;Acc:HGNC:10504]	4.82586	2.64414e-07	Up	6.0347	3.0741	2.49346	3.66197	2	4.09424	8.50119	7.9654	4.36491	3.54609	6.86835	2
ENSG00000157766	ACAN	aggrecan [Source:HGNC Symbol;Acc:HGNC:319]	4.81902	0.000236167	Up	6.62111	2.45256	4.83133	4.25937	5.66865	2	4.87314	6.71186	7.60141	9.88288	10.1336	2
ENSG00000271605	MILR1	mast cell immunoglobulin like receptor 1 [Source:HGNC Symbol;Acc:HGNC:27570]	4.81858	1.43301e-31	Up	9.06323	3.68294	3.94664	4.33868	2.53669	3.66903	8.43943	7.61556	8.22091	7.45987	8.39752	4.41267
ENSG00000169607	CKAP2L	cytoskeleton associated protein 2 like [Source:HGNC Symbol;Acc:HGNC:26877]	4.81492	1.33931e-19	Up	6.65154	3.68294	2.86048	3.53302	2	2.44714	6.87494	7.28467	5.97434	6.87871	6.57163	2
ENSG00000158428	CATIP	ciliogenesis associated TTC17 interacting protein [Source:HGNC Symbol;Acc:HGNC:25062]	4.81094	0.000252541	Up	2.76513	2	2	2.34546	2	2	4.01319	4.934	2.24937	4.23648	3.21684	2
ENSG00000254337	None	novel transcript	4.80565	0.00405325	Up	3.26246	2	2	2.34546	2	2	2	3.7589	4.77599	4.78424	2	2
ENSG00000233321	LINC02669	long intergenic non-protein coding RNA 2669 [Source:HGNC Symbol;Acc:HGNC:54155]	4.8023	4.97806e-12	Up	7.94682	2.45256	2.86048	4.08635	2.53669	2.44714	5.94716	7.2528	4.9268	6.74046	6.40126	2.41431
ENSG00000111206	FOXM1	forkhead box M1 [Source:HGNC Symbol;Acc:HGNC:3818]	4.80082	5.80109e-35	Up	7.39565	3.30677	3.39577	4.17545	3.23384	2.44714	7.77213	7.88453	7.13558	8.11071	7.52031	3.58302
ENSG00000130203	APOE	apolipoprotein E [Source:HGNC Symbol;Acc:HGNC:613]	4.80065	1.20375e-20	Up	14.8558	10.5606	10.11	11.3324	8.68432	11.2957	14.4451	16.7207	16.3222	14.0011	14.86	11.1272
ENSG00000136167	LCP1	lymphocyte cytosolic protein 1 [Source:HGNC Symbol;Acc:HGNC:6528]	4.80061	6.99948e-36	Up	12.8889	9.37568	7.83994	8.62852	8.29481	7.61354	13.7674	14.0708	13.3568	11.9136	12.7725	8.56698
ENSG00000225007	None	novel transcript	4.79919	0.000221145	Up	3.54779	2	2	2	2	2	2.81491	2.88875	2.81128	3.26794	4.65478	2
ENSG00000138160	KIF11	kinesin family member 11 [Source:HGNC Symbol;Acc:HGNC:6388]	4.79779	5.7688e-29	Up	7.93036	4.78566	3.15281	4.08635	4.20324	3.06351	8.9333	9.26784	8.10704	8.21881	7.58144	4.22011
ENSG00000177535	OR2B11	olfactory receptor family 2 subfamily B member 11 [Source:HGNC Symbol;Acc:HGNC:31249]	4.79545	2.22503e-05	Up	3.7859	2.45256	2	2	2	2	3.17971	4.7993	3.62087	3.18914	3.75868	2
ENSG00000264745	TTC39C-AS1	TTC39C antisense RNA 1 [Source:HGNC Symbol;Acc:HGNC:51321]	4.79203	0.000550438	Up	3.6316	2	2	2	2	2.44714	3.71262	3.43464	4.89055	3.9798	2	2
ENSG00000137807	KIF23	kinesin family member 23 [Source:HGNC Symbol;Acc:HGNC:6392]	4.77845	4.81583e-27	Up	8.15587	3.30677	3.39577	4.4853	3.23384	2.44714	8.2365	8.61086	7.11216	8.12136	7.84677	4.5001
ENSG00000011600	TYROBP	transmembrane immune signaling adaptor TYROBP [Source:HGNC Symbol;Acc:HGNC:12449]	4.77654	5.92496e-53	Up	12.5247	8.14243	8.05873	8.41641	7.64731	7.43119	13.2162	13.3799	12.9039	11.5389	12.9458	8.58708
ENSG00000283994	None	novel transcript, sense intronic to ARHGAP15	4.77504	4.69499e-05	Up	3.26246	2	2	2	2	2	3.47063	3.96175	3.43201	2.71377	3.81406	2
ENSG00000231233	CFAP58-DT	CFAP58 divergent transcript [Source:HGNC Symbol;Acc:HGNC:45243]	4.77402	1.98169e-09	Up	4.05237	2.79655	2	2.34546	2	2.78799	5.14485	6.51098	5.84771	4.61369	6.11185	2.7358
ENSG00000167208	SNX20	sorting nexin 20 [Source:HGNC Symbol;Acc:HGNC:30390]	4.77108	6.27057e-34	Up	8.08331	4.93215	4.09172	4.68059	4.33793	3.66903	9.73344	9.61353	9.17587	8.23606	8.93443	5.16734
ENSG00000144057	ST6GAL2	ST6 beta-galactoside alpha-2,6-sialyltransferase 2 [Source:HGNC Symbol;Acc:HGNC:10861]	4.76556	5.18794e-09	Up	6.27519	2	2.49346	3.39141	2.53669	2	3.91979	4.9658	6.35299	5.83932	5.73516	2
ENSG00000115956	PLEK	pleckstrin [Source:HGNC Symbol;Acc:HGNC:9070]	4.76301	1.42717e-23	Up	10.4543	7.58989	6.36285	7.68156	6.17986	5.88818	11.1724	12.9181	11.7471	10.2148	11.4164	6.67903
ENSG00000232021	LEF1-AS1	LEF1 antisense RNA 1 [Source:HGNC Symbol;Acc:HGNC:40339]	4.75914	1.68021e-06	Up	4.2772	2	2	2.34546	2.53669	2	4.87314	4.61104	3.43201	5.09642	4.42504	2.41431
ENSG00000068489	PRR11	proline rich 11 [Source:HGNC Symbol;Acc:HGNC:25619]	4.75645	2.41294e-25	Up	8.39948	5.00017	4.09172	5.054	3.48675	3.66903	9.98472	8.98518	7.79033	8.55367	8.22945	4.11324
ENSG00000108846	ABCC3	ATP binding cassette subfamily C member 3 [Source:HGNC Symbol;Acc:HGNC:54]	4.75552	7.42426e-20	Up	9.19477	5.35216	3.39577	5.42494	2.53669	3.06351	8.85346	9.18584	8.61175	8.4025	8.63327	3.87235
ENSG00000245954	LINC02273	long intergenic non-protein coding RNA 2273 [Source:HGNC Symbol;Acc:HGNC:53188]	4.75487	2.17538e-06	Up	3.45881	2	2.49346	2.62398	2	2	4.92213	4.08269	4.85336	4.7296	4.62412	2
ENSG00000197405	C5AR1	complement C5a receptor 1 [Source:HGNC Symbol;Acc:HGNC:1338]	4.75434	6.83612e-27	Up	10.5611	7.91465	5.43132	6.41224	6.78596	6.05515	11.3958	12.5292	11.2882	10.5836	11.1476	6.41226
ENSG00000232869	TRBV29-1	T cell receptor beta variable 29-1 [Source:HGNC Symbol;Acc:HGNC:12210]	4.74984	1.61167e-05	Up	3.45881	2	2	3.05813	2	2	3.71262	5.53101	4.81519	5.63151	4.01652	2
ENSG00000169403	PTAFR	platelet activating factor receptor [Source:HGNC Symbol;Acc:HGNC:9582]	4.74637	8.49784e-27	Up	9.63129	7.03071	5.85381	6.3751	6.50021	5.99066	11.767	11.8551	10.5922	9.68528	10.5385	5.27041
ENSG00000136541	ERMN	ermin [Source:HGNC Symbol;Acc:HGNC:29208]	4.74599	1.20279e-08	Up	4.72163	2	3.15281	2.62398	2	3.66903	5.37341	7.76311	5.45952	5.47421	6.19766	2
ENSG00000239855	IGKV1-6	immunoglobulin kappa variable 1-6 [Source:HGNC Symbol;Acc:HGNC:5742]	4.7422	0.00498777	Up	2.90643	2	2	2.34546	2	2	2	2	5.82867	4.83689	2.6133	2.41431
ENSG00000157168	NRG1	neuregulin 1 [Source:HGNC Symbol;Acc:HGNC:7997]	4.73787	1.95927e-15	Up	5.60791	3.0741	2	3.23438	2.92697	3.29475	6.9118	7.4399	5.3833	6.36363	6.88784	2.41431
ENSG00000240350	SOCAR	serous ovarian cancer associated RNA [Source:HGNC Symbol;Acc:HGNC:54421]	4.73566	0.000481429	Up	3.92528	2.45256	2	2	2	2	5.05984	4.13957	2.46193	2.4689	2.73308	2
ENSG00000233750	CICP27	capicua transcriptional repressor pseudogene 27 [Source:HGNC Symbol;Acc:HGNC:48835]	4.73335	0.00051026	Up	2.4327	2	2	2	2	2	5.37341	3.68441	2.64715	3.10578	3.21684	2.41431
ENSG00000145681	HAPLN1	hyaluronan and proteoglycan link protein 1 [Source:HGNC Symbol;Acc:HGNC:2380]	4.73094	0.0447302	Up	2	2	2	2	2	2	2	4.76356	4.46691	2	2.339	2
ENSG00000211946	IGHV3-20	immunoglobulin heavy variable 3-20 [Source:HGNC Symbol;Acc:HGNC:5585]	4.72918	0.0213989	Up	4.68287	2	2	2	2	2	2	2	2.46193	4.48764	2.17943	2
ENSG00000265206	MIR142HG	MIR142 host genes [Source:HGNC Symbol;Acc:HGNC:55980]	4.72811	2.15064e-23	Up	6.76724	3.50708	3.39577	3.53302	2.92697	3.66903	7.91209	8.16008	6.09075	7.45987	7.28576	2.99855
ENSG00000241886	None	novel transcript, sense intronic to GK	4.728	0.000436832	Up	2.4327	2	2.49346	2	2	2	4.71532	4.76356	3.43201	2.4689	3.04229	2
ENSG00000138795	LEF1	lymphoid enhancer binding factor 1 [Source:HGNC Symbol;Acc:HGNC:6551]	4.72793	2.84588e-28	Up	7.74991	3.98103	3.39577	5.18852	4.33793	3.29475	8.90616	8.20073	8.63932	8.61901	8.34207	2.99855
ENSG00000138778	CENPE	centromere protein E [Source:HGNC Symbol;Acc:HGNC:1856]	4.72338	6.55116e-29	Up	7.38964	3.50708	3.78531	3.66197	2.53669	3.66903	8.4225	7.88037	7.17379	7.47241	6.80824	3.41322
ENSG00000268316	None	novel transcript	4.72329	4.74662e-05	Up	3.85727	2	2	2	2	2	3.17971	3.24032	3.93749	3.34267	2.9464	2
ENSG00000162873	KLHDC8A	kelch domain containing 8A [Source:HGNC Symbol;Acc:HGNC:25573]	4.72321	8.76956e-12	Up	5.58706	2	2.86048	2.62398	2.92697	2.78799	5.87434	6.61491	4.56218	5.82636	5.43301	2
ENSG00000214855	APOC1P1	apolipoprotein C1 pseudogene 1 [Source:HGNC Symbol;Acc:HGNC:608]	4.72037	0.000335176	Up	3.54779	2	2	2	2	2	3.17971	4.48504	3.43201	2.4689	2.73308	2
ENSG00000213186	TRIM59	tripartite motif containing 59 [Source:HGNC Symbol;Acc:HGNC:30834]	4.71703	1.31224e-30	Up	7.79605	3.68294	3.60365	4.17545	2.92697	2.78799	8.14144	7.38215	8.32983	7.5255	6.94479	3.73493
ENSG00000175874	CREG2	cellular repressor of E1A stimulated genes 2 [Source:HGNC Symbol;Acc:HGNC:14272]	4.71402	1.42277e-06	Up	6.53667	2	2	2	2.92697	3.06351	4.01319	5.53101	4.36491	4.64355	4.19403	2
ENSG00000101003	GINS1	GINS complex subunit 1 [Source:HGNC Symbol;Acc:HGNC:28980]	4.71191	9.91089e-30	Up	6.94975	3.0741	3.39577	3.53302	3.23384	2.44714	6.81135	7.86358	6.99754	7.18319	7.06381	3.41322
ENSG00000011083	SLC6A7	solute carrier family 6 member 7 [Source:HGNC Symbol;Acc:HGNC:11054]	4.71134	8.78604e-05	Up	2.4327	2	2	2.34546	2	2	3.5967	4.68931	3.93749	3.41371	3.70108	2
ENSG00000183742	MACC1	MET transcriptional regulator MACC1 [Source:HGNC Symbol;Acc:HGNC:30215]	4.705	6.41492e-05	Up	6.65154	2.45256	2	2	2.92697	2.44714	3.91979	2.74954	5.18804	3.41371	3.64108	2
ENSG00000228495	LINC01013	long intergenic non-protein coding RNA 1013 [Source:HGNC Symbol;Acc:HGNC:48987]	4.70472	1.28782e-06	Up	5.66869	2.45256	2.86048	3.23438	2	2	4.10091	7.54889	2.95863	5.37089	5.05034	2.41431
ENSG00000234191	LINC01283	long intergenic non-protein coding RNA 1283 [Source:HGNC Symbol;Acc:HGNC:50339]	4.70435	0.000911266	Up	2.4327	2	2	2	2	2	2.32546	4.44047	2.81128	3.9798	3.37254	2
ENSG00000111012	CYP27B1	cytochrome P450 family 27 subfamily B member 1 [Source:HGNC Symbol;Acc:HGNC:2606]	4.70368	3.20718e-13	Up	5.23178	2.45256	3.15281	2.62398	3.48675	3.96594	7.77213	6.8027	6.68474	5.95101	7.53686	2
ENSG00000186810	CXCR3	C-X-C motif chemokine receptor 3 [Source:HGNC Symbol;Acc:HGNC:4540]	4.70314	4.55786e-13	Up	5.78307	2	2	3.23438	2	2.78799	6.0609	5.98344	6.37939	7.49715	6.67995	3.87235
ENSG00000149380	P4HA3	prolyl 4-hydroxylase subunit alpha 3 [Source:HGNC Symbol;Acc:HGNC:30135]	4.70296	9.76962e-17	Up	7.87984	3.68294	4.65574	5.71975	4.33793	3.29475	8.54094	9.7396	8.94791	8.87959	8.16966	2.41431
ENSG00000090889	KIF4A	kinesin family member 4A [Source:HGNC Symbol;Acc:HGNC:13339]	4.70001	8.509e-20	Up	6.94975	3.83967	2.86048	3.78032	2.53669	2.44714	7.63192	7.53306	6.04201	7.27668	6.42813	2.7358
ENSG00000113368	LMNB1	lamin B1 [Source:HGNC Symbol;Acc:HGNC:6637]	4.69424	8.30688e-37	Up	9.52023	6.07418	4.98786	5.68981	6.10627	4.42224	10.5194	10.652	9.63891	9.64802	9.70503	4.58254
ENSG00000090932	DLL3	delta like canonical Notch ligand 3 [Source:HGNC Symbol;Acc:HGNC:2909]	4.68742	0.00301654	Up	2.60847	2	2	2	2	2	4.47382	3.89725	3.09231	3.26794	2	2
ENSG00000122254	HS3ST2	heparan sulfate-glucosamine 3-sulfotransferase 2 [Source:HGNC Symbol;Acc:HGNC:5195]	4.68477	3.15055e-20	Up	9.16519	3.68294	3.39577	5.00622	4.05467	4.32097	8.65401	9.01399	7.6618	7.58442	6.95714	2.99855
ENSG00000129990	SYT5	synaptotagmin 5 [Source:HGNC Symbol;Acc:HGNC:11513]	4.68432	0.000379295	Up	3.15326	2	2	2	2	2	3.81992	3.60586	2.24937	4.11384	2.9464	2
ENSG00000180549	FUT7	fucosyltransferase 7 [Source:HGNC Symbol;Acc:HGNC:4018]	4.68414	4.26178e-10	Up	4.93461	3.68294	2.86048	2	2.92697	2.78799	8.00028	6.47828	5.48405	5.78677	5.56802	2.41431
ENSG00000171872	KLF17	KLF transcription factor 17 [Source:HGNC Symbol;Acc:HGNC:18830]	4.68324	0.00137455	Up	2.60847	2	2	2.34546	2	2	4.71532	4.52827	2	3.83201	2.9464	2
ENSG00000271856	LINC01215	long intergenic non-protein coding RNA 1215 [Source:HGNC Symbol;Acc:HGNC:49651]	4.68152	1.53359e-06	Up	3.7859	2.45256	2	2	2	2.44714	4.336	4.57025	5.12703	4.19675	4.59279	2.41431
ENSG00000117122	MFAP2	microfibril associated protein 2 [Source:HGNC Symbol;Acc:HGNC:7033]	4.6798	5.52591e-25	Up	10.0126	5.63489	5.31789	6.94305	4.46111	5.52816	11.2294	9.05706	9.81847	10.7909	9.94645	5.21979
ENSG00000261222	None	novel transcript	4.67832	8.27123e-09	Up	3.7859	3.50708	2.86048	2	2	3.06351	5.10297	7.54363	5.62311	5.93902	6.98154	2.7358
ENSG00000258512	LINC00239	long intergenic non-protein coding RNA 239 [Source:HGNC Symbol;Acc:HGNC:20119]	4.67662	0.000164908	Up	2.60847	2	2	2	2	2	3.00881	3.7589	4.00686	3.72434	2.9464	2
ENSG00000274825	None	novel transcript	4.67627	0.000188983	Up	3.26246	2	2	2	2	2	4.40655	3.43464	3.32742	2.8222	2.73308	2
ENSG00000249001	None	novel transcript	4.67364	0.000882754	Up	3.6316	2.45256	2	2	2	2	5.26365	2.59545	3.43201	2.17379	3.21684	2
ENSG00000204482	LST1	leukocyte specific transcript 1 [Source:HGNC Symbol;Acc:HGNC:14189]	4.67347	8.31261e-33	Up	10.5987	6.99781	5.43132	6.23702	6.71347	5.99066	11.9575	11.4564	10.4312	9.61165	10.8179	6.49972
ENSG00000117090	SLAMF1	signaling lymphocytic activation molecule family member 1 [Source:HGNC Symbol;Acc:HGNC:10903]	4.66863	2.49566e-11	Up	5.56592	2	2	3.66197	2	2	5.68862	5.76588	6.84487	6.24201	6.81505	3.41322
ENSG00000221955	SLC12A8	solute carrier family 12 member 8 [Source:HGNC Symbol;Acc:HGNC:15595]	4.66711	2.12859e-16	Up	7.14064	3.30677	2	3.23438	2	2.78799	6.32046	6.10265	6.1379	6.24201	5.55182	2.7358
ENSG00000232294	None	novel transcript	4.66138	0.0119794	Up	3.26246	2	2	2	2	2	2	4.61104	3.32742	3.60799	2	2
ENSG00000189430	NCR1	natural cytotoxicity triggering receptor 1 [Source:HGNC Symbol;Acc:HGNC:6731]	4.6602	0.000470689	Up	2.90643	2	2	2	2	2	4.26181	3.52279	2.46193	3.88297	2.6133	2
ENSG00000119457	SLC46A2	solute carrier family 46 member 2 [Source:HGNC Symbol;Acc:HGNC:16055]	4.65853	9.6032e-05	Up	4.16916	2	2.49346	2	2	2	3.71262	3.13238	3.78785	4.3853	2.48266	2
ENSG00000112195	TREML2	triggering receptor expressed on myeloid cells like 2 [Source:HGNC Symbol;Acc:HGNC:21092]	4.65788	2.91279e-10	Up	5.25839	4.22795	2.49346	2.85733	2.92697	2.78799	8.32112	8.04942	5.03039	6.17202	5.84561	2.99855
ENSG00000156970	BUB1B	BUB1 mitotic checkpoint serine/threonine kinase B [Source:HGNC Symbol;Acc:HGNC:1149]	4.65703	7.25022e-18	Up	6.79477	3.30677	2.86048	2.85733	3.88902	2.44714	7.0057	7.22021	5.77002	6.74046	6.03234	2
ENSG00000123364	HOXC13	homeobox C13 [Source:HGNC Symbol;Acc:HGNC:5125]	4.65235	6.90674e-05	Up	3.99022	2	2	2	2	2.44714	4.47382	4.08269	2.81128	3.41371	2.9464	2
ENSG00000147168	IL2RG	interleukin 2 receptor subunit gamma [Source:HGNC Symbol;Acc:HGNC:6010]	4.65053	1.18441e-18	Up	7.52182	2.79655	3.94664	3.99137	5.44812	3.49399	9.263	9.38125	8.26759	7.51746	7.90532	4.22011
ENSG00000187474	FPR3	formyl peptide receptor 3 [Source:HGNC Symbol;Acc:HGNC:3828]	4.6503	1.90136e-19	Up	10.8336	5.59145	5.53647	7.18758	4.95598	3.66903	9.50732	10.1859	10.8315	9.31611	10.2348	4.93607
ENSG00000049247	UTS2	urotensin 2 [Source:HGNC Symbol;Acc:HGNC:12636]	4.64973	1.85141e-12	Up	5.31018	3.68294	2	3.23438	4.05467	2	6.92387	7.79	7.33084	6.18223	6.67248	2.41431
ENSG00000211638	IGLV8-61	immunoglobulin lambda variable 8-61 [Source:HGNC Symbol;Acc:HGNC:5931]	4.64757	0.0448168	Up	6.27519	2.45256	2	2	2	2	2	3.0157	6.61979	2.17379	2	3.22073
ENSG00000225195	None	novel transcript	4.64335	0.00274518	Up	2	2	2.49346	2	2	2	5.18555	3.60586	2.24937	3.18914	3.75868	2
ENSG00000273628	None	info tpoly (ADP-ribose) polymerase family, member 4 (PARP4) pseudogene	4.64082	3.45337e-05	Up	3.15326	2	2.49346	2	2	2	3.5967	4.44047	3.78785	3.88297	3.04229	2
ENSG00000214894	LINC00243	long intergenic non-protein coding RNA 243 [Source:HGNC Symbol;Acc:HGNC:30956]	4.63803	0.000183628	Up	2.60847	2.45256	2	2	2	2	2.59084	4.48504	5.21761	3.54609	4.15166	2.41431
ENSG00000134061	CD180	CD180 molecule [Source:HGNC Symbol;Acc:HGNC:6726]	4.63398	1.21398e-12	Up	8.93301	3.0741	3.15281	5.14506	3.88902	2	7.49291	6.54295	8.74461	7.34188	7.22064	3.41322
ENSG00000242611	None	novel transcript	4.63349	0.000470387	Up	3.7859	2	2	2	2	2	3.5967	3.13238	4.13634	2.71377	2.339	2
ENSG00000286039	None	novel transcript	4.63339	1.8146e-11	Up	6.15288	2.79655	3.39577	2.85733	2.53669	2	6.83713	6.15875	4.41682	5.81329	5.51886	2
ENSG00000135476	ESPL1	extra spindle pole bodies like 1, separase [Source:HGNC Symbol;Acc:HGNC:16856]	4.62968	3.69621e-23	Up	6.72015	3.30677	2.49346	3.53302	3.23384	2.44714	6.55597	7.31585	6.44335	7.01632	6.22856	2.7358
ENSG00000276261	None	novel transcript, antisense to a lncRNA	4.62874	7.66603e-05	Up	3.03512	2.45256	2.49346	2	2	2	5.33775	4.02349	2.95863	3.72434	3.96851	2
ENSG00000099953	MMP11	matrix metallopeptidase 11 [Source:HGNC Symbol;Acc:HGNC:7157]	4.6279	8.97382e-15	Up	10.0175	4.6226	5.31789	6.56846	4.46111	5.65841	8.30274	6.97665	10.8195	9.71547	11.2019	5.69775
ENSG00000171051	FPR1	formyl peptide receptor 1 [Source:HGNC Symbol;Acc:HGNC:3826]	4.62773	1.88331e-18	Up	10.2606	8.22292	4.7462	6.03755	7.29662	6.28763	11.8128	12.3981	11.0547	10.701	11.2718	5.99727
ENSG00000186891	TNFRSF18	TNF receptor superfamily member 18 [Source:HGNC Symbol;Acc:HGNC:11914]	4.62421	1.19658e-11	Up	5.66869	2.79655	3.94664	4.41385	2.92697	2	8.81507	7.36437	6.52838	7.37341	6.50588	2.99855
ENSG00000259004	LINC02285	long intergenic non-protein coding RNA 2285 [Source:HGNC Symbol;Acc:HGNC:53202]	4.62417	3.57239e-05	Up	4.22419	2	2	2	2	2.44714	4.01319	3.82974	3.32742	2.8222	3.70108	2
ENSG00000265465	MIR4768	microRNA 4768 [Source:HGNC Symbol;Acc:HGNC:41592]	4.61979	0.00506552	Up	2.4327	2	2	2	2	2	4.71532	3.24032	2.95863	3.41371	2	2
ENSG00000241244	IGKV1D-16	immunoglobulin kappa variable 1D-16 [Source:HGNC Symbol;Acc:HGNC:5748]	4.61941	0.0200502	Up	5.06091	2	2	2	2	2	2	2	3.09231	2.4689	2.9464	2
ENSG00000170373	CST1	cystatin SN [Source:HGNC Symbol;Acc:HGNC:2473]	4.61628	0.00243028	Up	4.51646	2	2	2	2	2	2.59084	3.34075	3.86461	2.32887	2.17943	2
ENSG00000273133	None	novel transcript, antisense to CC2D2A	4.61307	0.00350697	Up	2.76513	2	2	2	2	2	4.47382	4.19428	2.81128	2.17379	2.17943	2
ENSG00000261730	FOXF2-DT	FOXF2 divergent transcript [Source:HGNC Symbol;Acc:HGNC:50662]	4.60941	0.00282677	Up	2.60847	2	2	2	2	2	3.81992	3.0157	2	3.48142	4.27521	2
ENSG00000134460	IL2RA	interleukin 2 receptor subunit alpha [Source:HGNC Symbol;Acc:HGNC:6008]	4.60793	1.94558e-15	Up	7.19675	3.68294	2.49346	4.33868	2	3.06351	7.85646	7.6055	8.15749	5.95101	8.3538	4.41267
ENSG00000143228	NUF2	NUF2 component of NDC80 kinetochore complex [Source:HGNC Symbol;Acc:HGNC:14621]	4.60569	4.53268e-34	Up	7.48286	3.0741	3.15281	3.53302	3.23384	3.66903	7.40947	7.62554	6.83537	7.15755	6.89428	3.22073
ENSG00000159496	RGL4	ral guanine nucleotide dissociation stimulator like 4 [Source:HGNC Symbol;Acc:HGNC:31911]	4.60437	1.02891e-10	Up	5.12015	3.30677	2.86048	2.85733	4.33793	2.78799	6.84984	8.90339	6.09075	5.70416	6.86835	2.99855
ENSG00000066336	SPI1	Spi-1 proto-oncogene [Source:HGNC Symbol;Acc:HGNC:11241]	4.60084	3.74731e-39	Up	11.587	8.04112	8.05873	8.34618	8.12821	7.36913	13.2319	13.5445	12.3541	11.6287	12.5135	8.3429
ENSG00000179840	PIK3CD-AS1	PIK3CD antisense RNA 1 [Source:HGNC Symbol;Acc:HGNC:32346]	4.59755	0.00152758	Up	2.23251	2	2	2	2	2	4.47382	2.42291	3.32742	2.8222	3.75868	2
ENSG00000085514	PILRA	paired immunoglobin like type 2 receptor alpha [Source:HGNC Symbol;Acc:HGNC:20396]	4.5949	3.88453e-37	Up	9.49528	6.13596	4.55921	5.10025	5.71889	5.65841	9.71271	10.9056	10.1442	9.00711	10.135	5.66029
ENSG00000101307	SIRPB1	signal regulatory protein beta 1 [Source:HGNC Symbol;Acc:HGNC:15928]	4.59432	1.30138e-12	Up	7.05974	5.50044	3.15281	3.23438	4.33793	3.06351	8.6431	9.43903	7.33084	6.97581	8.24464	2.7358
ENSG00000166428	PLD4	phospholipase D family member 4 [Source:HGNC Symbol;Acc:HGNC:23792]	4.59376	3.30349e-09	Up	5.90597	3.0741	3.60365	3.78032	2	3.49399	7.71071	3.68441	6.52838	6.87871	8.01279	2
ENSG00000163464	CXCR1	C-X-C motif chemokine receptor 1 [Source:HGNC Symbol;Acc:HGNC:6026]	4.59149	3.96375e-07	Up	7.66792	7.33722	3.15281	4.25937	6.06802	6.11687	11.8775	11.1686	8.32304	9.64894	9.27759	4.87196
ENSG00000100162	CENPM	centromere protein M [Source:HGNC Symbol;Acc:HGNC:18352]	4.59115	8.70698e-18	Up	7.68273	3.50708	2.49346	4.61839	3.23384	4.09424	8.73508	8.77241	6.67412	7.15236	7.05234	3.73493
ENSG00000287005	None	novel transcript, antisense to XXYLT1	4.58812	0.000289679	Up	3.99022	2	2	2	2	2	2.59084	3.34075	2.81128	3.88297	3.04229	2
ENSG00000160883	HK3	hexokinase 3 [Source:HGNC Symbol;Acc:HGNC:4925]	4.58686	1.98347e-31	Up	9.51886	6.04227	4.65574	4.9568	5.94678	4.09424	10.1481	10.481	9.76064	8.73451	9.98165	5.80465
ENSG00000223274	RNA5SP498	RNA, 5S ribosomal pseudogene 498 [Source:HGNC Symbol;Acc:HGNC:43398]	4.58526	0.0036756	Up	2	2	2	2	2	2	3.33249	4.61104	3.09231	3.10578	2.73308	2
ENSG00000211950	IGHV1-24	immunoglobulin heavy variable 1-24 [Source:HGNC Symbol;Acc:HGNC:5551]	4.5834	0.0091583	Up	3.45881	2	2	2	2	2.44714	2	2.59545	5.12703	4.11384	2	2
ENSG00000211962	IGHV1-46	immunoglobulin heavy variable 1-46 [Source:HGNC Symbol;Acc:HGNC:5554]	4.58217	0.00954414	Up	5.81927	2	2	4.33868	2.53669	2.44714	2	3.60586	5.93928	8.47488	3.4445	2
ENSG00000284948	None	novel transcript	4.58051	0.00107928	Up	2.90643	2	2	2	2	2	4.53809	3.43464	2.24937	3.26794	2.73308	2
ENSG00000230435	None	novel transcript	4.58031	0.00205137	Up	3.26246	2	2	2	2	2	3.71262	2	3.09231	3.26794	4.108	2
ENSG00000124772	CPNE5	copine 5 [Source:HGNC Symbol;Acc:HGNC:2318]	4.58021	1.81929e-20	Up	7.55439	4.93215	3.60365	3.8897	4.33793	3.06351	7.56409	8.04198	7.33759	9.37627	7.97684	3.22073
ENSG00000261039	LINC02544	long intergenic non-protein coding RNA 2544 [Source:HGNC Symbol;Acc:HGNC:53578]	4.57795	0.000404048	Up	5.43207	2	2	2.62398	2.53669	2	4.76986	2	4.31107	3.77918	3.91884	2
ENSG00000257838	OTOAP1	OTOA pseudogene 1 [Source:HGNC Symbol;Acc:HGNC:53869]	4.57771	4.27473e-12	Up	5.88904	2	2.49346	2.85733	2	3.29475	6.77181	5.61362	6.21322	5.13898	5.02709	2.7358
ENSG00000170961	HAS2	hyaluronan synthase 2 [Source:HGNC Symbol;Acc:HGNC:4819]	4.57745	8.27163e-26	Up	7.55975	5.18687	4.83133	5.46083	5.50649	4.98247	10.398	10.6167	9.08656	9.3516	9.58974	5.62182
ENSG00000228714	None	novel transcript, antisense to DEC1	4.57663	0.0157118	Up	2.90643	2	2	2	2	2	4.01319	4.34697	2	3.34267	2	2
ENSG00000104918	RETN	resistin [Source:HGNC Symbol;Acc:HGNC:20389]	4.57465	5.59562e-05	Up	8.52807	4.53359	2	2.85733	2.53669	2.44714	9.92288	7.73108	8.18394	7.3143	5.20338	5.9669
ENSG00000007968	E2F2	E2F transcription factor 2 [Source:HGNC Symbol;Acc:HGNC:3114]	4.57392	8.86423e-15	Up	5.98776	2.79655	3.15281	3.53302	2.53669	2	6.49251	6.92097	5.33016	6.85338	5.77758	2.41431
ENSG00000137801	THBS1	thrombospondin 1 [Source:HGNC Symbol;Acc:HGNC:11785]	4.57227	4.0217e-16	Up	12.7643	9.29336	7.17283	8.59257	9.89504	7.46718	13.0193	13.9992	12.1111	12.8751	13.4884	5.69775
ENSG00000255364	SMILR	smooth muscle induced lncRNA, enhancer of proliferation [Source:HGNC Symbol;Acc:HGNC:51825]	4.57203	3.26442e-05	Up	2.90643	2	2	2.34546	2	2	3.81992	3.82974	3.32742	4.02588	3.8674	2
ENSG00000048462	TNFRSF17	TNF receptor superfamily member 17 [Source:HGNC Symbol;Acc:HGNC:11913]	4.57094	0.000444958	Up	5.17704	2.45256	2.49346	2	2	2.78799	2.32546	2	5.45952	7.35096	3.29679	2.99855
ENSG00000284930	None	novel transcript	4.56915	0.000103639	Up	3.6316	2	2	2	2.92697	2	5.26365	3.43464	3.93749	3.0173	3.75868	2
ENSG00000268903	None	novel pseudogene	4.56873	1.86613e-07	Up	6.77647	3.30677	2	2.34546	5.03743	3.96594	8.51323	8.92781	4.60755	6.85975	5.77758	2.41431
ENSG00000124134	KCNS1	potassium voltage-gated channel modifier subfamily S member 1 [Source:HGNC Symbol;Acc:HGNC:6300]	4.56778	4.87196e-05	Up	2.90643	2.45256	2	2	2	2	3.81992	4.39448	3.32742	3.66734	3.51305	2
ENSG00000171310	CHST11	carbohydrate sulfotransferase 11 [Source:HGNC Symbol;Acc:HGNC:17422]	4.56764	6.90922e-49	Up	9.3232	6.22393	5.06018	5.93919	5.32378	5.4343	10.3651	10.6959	9.7719	9.92224	9.70868	5.1129
ENSG00000188060	RAB42	RAB42, member RAS oncogene family [Source:HGNC Symbol;Acc:HGNC:28702]	4.56424	4.9893e-16	Up	8.51984	2.79655	4.22354	4.79749	3.23384	3.29475	7.72459	6.8027	9.17021	6.95809	7.00553	3.73493
ENSG00000285744	MITA1	metabolism induced tumor activator 1 [Source:HGNC Symbol;Acc:HGNC:56733]	4.55877	1.49943e-08	Up	4.64303	2	2.49346	3.23438	2	2	5.50787	5.35007	5.60084	5.18031	4.35207	2
ENSG00000287828	None	novel transcript, antisense to PRDM16	4.55623	5.51013e-07	Up	4.11194	2	2	2.34546	2.53669	2.78799	6.18652	5.37397	4.25515	3.83201	4.79902	2.41431
ENSG00000211653	IGLV1-40	immunoglobulin lambda variable 1-40 [Source:HGNC Symbol;Acc:HGNC:5877]	4.55106	0.00384363	Up	9.57683	2	2	5.35036	2	2.44714	4.10091	4.08269	8.34999	8.51582	5.13977	4.87196
ENSG00000204767	INSYN2B	inhibitory synaptic factor family member 2B [Source:HGNC Symbol;Acc:HGNC:37271]	4.54931	0.000116955	Up	3.36397	2	2	2	2.92697	2.44714	5.89902	3.43464	4.19697	3.18914	4.31415	2
ENSG00000266995	None	telomeric repeat binding factor (NIMA-interacting) 1 (TERF1) pseudogene	4.54832	0.000100383	Up	4.05237	2	2.49346	2.34546	2	2	2.59084	3.0157	3.86461	4.67281	4.65478	2
ENSG00000124479	NDP	norrin cystine knot growth factor NDP [Source:HGNC Symbol;Acc:HGNC:7678]	4.54673	4.53992e-06	Up	3.03512	2	2.49346	2	2	2.44714	4.47382	6.9371	5.12703	4.81081	5.30354	3.41322
ENSG00000079263	SP140	SP140 nuclear body protein [Source:HGNC Symbol;Acc:HGNC:17133]	4.54489	3.23815e-21	Up	5.87191	3.30677	3.15281	3.78032	2	3.29475	7.43501	6.71186	7.75044	7.13144	7.10326	3.41322
ENSG00000276758	None	leukocyte immunoglobulin-like receptor, subfamily A member pseudogene	4.54356	0.0481415	Up	2	2	2	2	2	2	2	4.02349	2	2.92305	4.65478	2
ENSG00000162975	KCNF1	potassium voltage-gated channel modifier subfamily F member 1 [Source:HGNC Symbol;Acc:HGNC:6246]	4.54166	0.00329499	Up	2.90643	2	2	2	2	2	2	3.96175	2.95863	4.27515	2.73308	2
ENSG00000147889	CDKN2A	cyclin dependent kinase inhibitor 2A [Source:HGNC Symbol;Acc:HGNC:1787]	4.54142	6.73464e-07	Up	4.22419	3.0741	2.86048	4.17545	2	2.44714	5.87434	8.88272	3.86461	6.38146	5.96052	3.22073
ENSG00000122952	ZWINT	ZW10 interacting kinetochore protein [Source:HGNC Symbol;Acc:HGNC:13195]	4.54082	1.29164e-33	Up	8.50047	4.70643	4.83133	4.08635	4.86967	3.82511	9.42897	9.32413	7.80502	8.32859	8.25968	4.22011
ENSG00000156711	MAPK13	mitogen-activated protein kinase 13 [Source:HGNC Symbol;Acc:HGNC:6875]	4.5386	2.48356e-55	Up	9.25216	5.59145	4.55921	4.90562	5.11452	5.28096	9.96732	10.0349	9.01048	8.98978	9.5617	5.27041
ENSG00000019169	MARCO	macrophage receptor with collagenous structure [Source:HGNC Symbol;Acc:HGNC:6895]	4.53741	6.31841e-13	Up	11.0763	6.94701	6.49918	6.61698	3.70186	5.85234	11.4749	12.1176	11.5342	8.65244	11.8486	8.45108
ENSG00000076382	SPAG5	sperm associated antigen 5 [Source:HGNC Symbol;Acc:HGNC:13452]	4.5345	3.03201e-18	Up	7.46583	3.68294	2.49346	4.33868	2.92697	4.42224	8.33927	8.50932	6.37939	7.72723	6.97548	3.22073
ENSG00000186451	SPATA12	spermatogenesis associated 12 [Source:HGNC Symbol;Acc:HGNC:23221]	4.53322	0.00014167	Up	3.54779	2	2	2.34546	2	2	2.59084	3.24032	4.51533	3.26794	3.96851	2
ENSG00000167653	PSCA	prostate stem cell antigen [Source:HGNC Symbol;Acc:HGNC:9500]	4.53262	0.000498826	Up	2.23251	2	2	2	2	2	3.33249	3.89725	3.62087	3.18914	3.29679	2
ENSG00000264513	None	novel transcript, antisense to TANC2	4.53064	0.00936499	Up	2.4327	2	2	2	2	2	4.76986	3.68441	2	2.32887	2.73308	2
ENSG00000163694	RBM47	RNA binding motif protein 47 [Source:HGNC Symbol;Acc:HGNC:30358]	4.52853	4.74059e-35	Up	9.99691	5.94207	6.00804	5.86076	5.38729	5.85234	11.386	10.4434	9.87638	9.00567	9.64996	5.8386
ENSG00000049768	FOXP3	forkhead box P3 [Source:HGNC Symbol;Acc:HGNC:6106]	4.5238	1.46641e-09	Up	3.36397	2.79655	2.49346	2.62398	2.53669	2.78799	6.42613	5.99889	4.9268	6.2614	5.69147	2.41431
ENSG00000137101	CD72	CD72 molecule [Source:HGNC Symbol;Acc:HGNC:1696]	4.52032	2.38152e-28	Up	8.90802	3.68294	3.94664	3.8897	3.70186	3.29475	7.19699	8.34675	7.62366	7.99095	7.68163	4.73449
ENSG00000164611	PTTG1	PTTG1 regulator of sister chromatid separation, securin [Source:HGNC Symbol;Acc:HGNC:9690]	4.5192	3.48175e-28	Up	9.34043	5.00017	5.31789	6.01358	5.50649	5.38498	11.0399	10.5896	8.91896	9.47611	8.9971	5.90418
[truncated: 4,691 more rows]

## Sheet: Down_Muscle
ensembl_ID	symbol	description	DFU-CTRL_log2FC	DFU-CTRL_adjPval	Regulation	DFM1	CM1	CM2	CM3	CM4	CM5	DFM2	DFM3	DFM4	DFM5	DFM6	CM6
[truncated: 4,606 more rows]
